# Supplementary material for: DNMT3B supports meso-endoderm differentiation from mouse embryonic stem cells
Source: Nat Commun. 2023 Jan 23;14:367. doi: 10.1038/s41467-023-35938-x (PMC9871038; doi:10.1038/s41467-023-35938-x)
Supplement: Supplementary file 3 — Supplementary Data 1 [file 41467_2023_35938_MOESM3_ESM.xlsx]

## Sheet: Legend
Supplementary Data 1. scRNA-seq clusters markers
Legend: Marker genes identified for each cell cluster by differential expression analysis, using the Logistic Regression (LR) approach implemented in the FindAllMarkers function from the Seurat package. Reported genes are ordered by p-value. Significance thresholds: p-value less than 0.01.

## Sheet: Cluster markers (Fig1)
p_val	avg_log2FC	pct.1	pct.2	p_val_adj	cluster	gene
6.02785e-70	1.43201	1	1	1.84808e-65	0	Gm42418
2.40355e-52	1.14158	1	1	7.36904e-48	0	Actb
3.31114e-47	0.894865	1	1	1.01516e-42	0	Rps12
1.58761e-46	0.919664	1	1	4.86745e-42	0	Eef2
1.74146e-42	0.930157	0.994	0.893	5.33915e-38	0	Pou5f1
8.24782e-42	0.796511	1	0.928	2.5287e-37	0	Ptbp1
3.6406e-38	0.805264	0.872	0.332	1.11617e-33	0	Tubb2b
3.85946e-37	0.836153	0.994	0.827	1.18327e-32	0	L1td1
2.46378e-36	0.613167	1	1	7.5537e-32	0	Rpsa
3.85387e-36	0.746487	0.983	0.632	1.18156e-31	0	Lmnb1
1.4443e-35	0.937916	1	1	4.42809e-31	0	Gm26917
9.96408e-35	0.537332	1	1	3.05489e-30	0	Hsp90ab1
4.10214e-34	0.906411	0.994	0.909	1.25768e-29	0	Tkt
1.90072e-33	0.727479	0.994	0.919	5.82741e-29	0	Ewsr1
2.57779e-33	0.902457	1	0.853	7.90325e-29	0	Aldh2
2.21139e-32	0.819442	0.989	0.756	6.77989e-28	0	Col18a1
1.97695e-31	0.556906	1	1	6.06113e-27	0	Rpl8
8.38019e-31	0.586709	0.978	0.814	2.56928e-26	0	Got2
2.18333e-30	0.813511	0.994	0.935	6.69387e-26	0	Odc1
2.30751e-30	0.811949	0.994	0.759	7.07461e-26	0	Uhrf1
3.76053e-28	0.65931	1	0.99	1.15294e-23	0	Srrm2
9.65884e-28	0.629245	1	0.925	2.9613e-23	0	Eif4b
1.00547e-27	0.526574	1	1	3.08266e-23	0	Rack1
8.40817e-27	0.506359	1	1	2.57786e-22	0	Rps27a
3.51067e-26	0.587834	1	1	1.07634e-21	0	Ptma
6.11027e-26	0.63065	0.933	0.554	1.87335e-21	0	Lasp1
7.22159e-26	0.573359	0.966	0.681	2.21407e-21	0	Raly
1.7923e-25	0.681756	0.994	0.984	5.495e-21	0	Mir6236
1.81983e-25	0.621545	0.989	0.899	5.57941e-21	0	Igf2bp1
1.82915e-25	0.624503	0.994	0.935	5.60799e-21	0	Smarcc1
2.34055e-25	0.606977	1	0.961	7.17589e-21	0	Vdac1
3.81371e-25	0.462201	1	1	1.16924e-20	0	Eef1g
5.4266e-25	0.62117	0.994	0.899	1.66374e-20	0	Msh6
6.88621e-25	0.58556	1	0.915	2.11124e-20	0	Fkbp8
7.26705e-25	0.285539	0.866	0.358	2.228e-20	0	Npm3
7.30508e-25	0.58636	0.927	0.599	2.23967e-20	0	Zfp219
7.67298e-25	0.526843	0.989	0.876	2.35246e-20	0	Rnf10
1.15168e-24	0.344759	1	0.896	3.53093e-20	0	Fbl
1.70333e-24	0.448647	1	1	5.22223e-20	0	Rps4x
1.86512e-24	0.601659	0.86	0.394	5.71828e-20	0	Nphs1
2.05876e-24	0.767445	0.95	0.658	6.31194e-20	0	Mov10
2.92299e-24	0.271425	1	0.98	8.96158e-20	0	Gm10132
2.97415e-24	0.626117	0.994	0.938	9.11845e-20	0	Actn4
4.02235e-24	0.380864	1	1	1.23321e-19	0	Gm11478
5.47929e-24	0.497804	1	1	1.67989e-19	0	Rplp2
1.17381e-23	0.74171	0.927	0.583	3.59878e-19	0	Ina
7.79821e-23	0.463276	1	1	2.39085e-18	0	Rpl22
8.95072e-23	0.485019	1	1	2.7442e-18	0	Rpl10a
2.9345e-22	0.64002	1	0.866	8.9969e-18	0	Glud1
3.95415e-22	0.496561	1	1	1.2123e-17	0	mt-Rnr2
4.3515e-22	0.4633	0.944	0.743	1.33412e-17	0	Atp1a1
1.2942e-21	0.572875	1	0.938	3.96789e-17	0	Mybbp1a
1.68768e-21	0.851397	1	0.948	5.17425e-17	0	Dppa5a
1.88515e-21	0.40067	1	1	5.77969e-17	0	Rpl21
6.71011e-21	0.531038	0.939	0.661	2.05725e-16	0	Epop
8.3517e-21	0.168706	0.989	0.954	2.56055e-16	0	Gm9234
1.0319e-20	0.504318	0.927	0.681	3.16371e-16	0	Ptpa
1.88787e-20	0.317406	0.631	0.241	5.78803e-16	0	Palm3
2.18289e-20	0.673288	0.911	0.629	6.69251e-16	0	Sesn2
2.80295e-20	0.252445	1	0.964	8.59355e-16	0	Gm5869
4.7047e-20	0.485074	1	1	1.44241e-15	0	Ncl
1.16641e-19	0.365111	0.816	0.476	3.57609e-15	0	Emd
8.15199e-19	0.569324	1	0.922	2.49932e-14	0	Mybl2
1.24061e-18	0.382711	0.966	0.73	3.8036e-14	0	Klf9
1.35036e-18	0.45864	1	1	4.14006e-14	0	Rplp1
1.93668e-18	0.292984	0.978	0.853	5.93768e-14	0	Ahcy
2.42614e-18	0.351137	0.916	0.537	7.43829e-14	0	Irf2bpl
4.20962e-18	0.436527	1	1	1.29063e-13	0	Rps21
4.96766e-18	0.454383	0.961	0.713	1.52303e-13	0	Myo10
5.79723e-18	0.385774	1	1	1.77737e-13	0	Rpl4
8.00673e-18	0.343255	1	0.964	2.45478e-13	0	U2af1
2.63897e-17	0.430626	1	1	8.09082e-13	0	Rpl7a
2.6986e-17	0.688245	0.972	0.788	8.27364e-13	0	Ccne1
3.40779e-17	0.485358	1	0.993	1.04479e-12	0	Hspd1
4.14014e-17	0.385938	0.816	0.394	1.26933e-12	0	Ptk7
4.48531e-17	0.357013	1	1	1.37515e-12	0	Rpl7
4.66284e-17	0.545368	0.978	0.837	1.42958e-12	0	Bcat2
5.99697e-17	0.33305	1	0.997	1.83861e-12	0	Serbp1
7.71936e-17	0.418711	0.888	0.511	2.36668e-12	0	Kctd3
9.57666e-17	0.46245	0.955	0.674	2.93611e-12	0	Sart3
1.00067e-16	0.367898	1	0.99	3.06795e-12	0	Rpl12
1.16197e-16	0.406092	1	0.997	3.56248e-12	0	Ftl2-ps
1.56635e-16	0.548285	1	0.993	4.80226e-12	0	Hnrnpab
2.86939e-16	0.490712	1	1	8.79725e-12	0	Eef1a1
3.00097e-16	0.436073	0.866	0.531	9.20066e-12	0	Sntb2
3.36313e-16	0.388509	0.983	0.827	1.0311e-11	0	Tdh
3.68965e-16	0.334357	1	1	1.13121e-11	0	Gm11942
4.30988e-16	0.408701	0.782	0.378	1.32137e-11	0	Snx8
4.6699e-16	0.539877	0.832	0.505	1.43175e-11	0	Itpk1
5.28298e-16	0.431762	0.821	0.511	1.61971e-11	0	Incenp
5.90722e-16	0.477936	0.939	0.749	1.8111e-11	0	L3mbtl2
6.55794e-16	0.487811	1	1	2.0106e-11	0	Ftl1
6.7995e-16	0.209132	0.888	0.492	2.08466e-11	0	Ap2a1
7.14792e-16	0.500017	1	0.765	2.19148e-11	0	Pdk1
8.61601e-16	0.640951	0.927	0.691	2.64158e-11	0	Fgf4
8.93203e-16	0.382594	1	1	2.73847e-11	0	Fau
1.04355e-15	0.475352	0.972	0.847	3.19941e-11	0	Vars
1.08084e-15	0.345714	1	0.997	3.31375e-11	0	Rpl28
1.15248e-15	0.220861	1	0.997	3.53338e-11	0	Gm10036
1.19308e-15	0.44167	0.95	0.759	3.65786e-11	0	Mpdu1
1.57924e-15	0.365966	0.872	0.492	4.84178e-11	0	Zcchc3
1.77363e-15	0.430033	0.994	0.889	5.43778e-11	0	Gga2
2.8091e-15	0.404094	0.983	0.935	8.61241e-11	0	Samm50
2.85109e-15	0.324269	1	1	8.74117e-11	0	Rps24
3.80745e-15	0.125997	0.978	0.915	1.16733e-10	0	Nme2
3.95849e-15	0.485855	0.994	0.925	1.21363e-10	0	Rpa1
4.09278e-15	0.398289	0.966	0.795	1.25481e-10	0	Tcof1
4.85719e-15	0.272426	1	0.993	1.48917e-10	0	Gm13456
5.11967e-15	0.417454	1	0.977	1.56964e-10	0	Uba2
5.19773e-15	0.288507	0.955	0.59	1.59357e-10	0	Nacc1
5.20072e-15	0.456769	0.983	0.967	1.59449e-10	0	Uba1
5.66878e-15	0.364441	1	0.997	1.73799e-10	0	Ftl1-ps2
9.45552e-15	0.510745	0.955	0.762	2.89897e-10	0	Rangap1
9.56575e-15	0.390182	0.994	0.86	2.93276e-10	0	Uri1
1.26172e-14	0.225669	0.978	0.866	3.8683e-10	0	Gm4737
1.32038e-14	0.346661	1	1	4.04816e-10	0	Ppia
1.54463e-14	0.40965	1	0.954	4.73568e-10	0	Ilf3
2.14904e-14	0.324122	1	1	6.58876e-10	0	Rpl27a
3.2745e-14	0.134234	0.994	0.961	1.00393e-09	0	Gm13604
3.29541e-14	0.393192	0.983	0.772	1.01034e-09	0	Anp32e
3.35744e-14	0.440632	1	0.958	1.02936e-09	0	Hnrnpm
3.44656e-14	0.371259	1	1	1.05668e-09	0	Gapdh
3.94423e-14	0.164918	0.983	0.971	1.20926e-09	0	Gm4332
4.01893e-14	0.315527	1	1	1.23216e-09	0	Rpl19
4.29773e-14	0.531944	0.966	0.739	1.31764e-09	0	Mreg
4.34639e-14	0.455485	0.994	0.928	1.33256e-09	0	Tet1
5.4897e-14	0.369463	1	1	1.68309e-09	0	Rpl37a
5.52517e-14	0.31002	0.944	0.759	1.69396e-09	0	Fubp3
5.72166e-14	0.327198	1	1	1.7542e-09	0	Oaz1
5.95653e-14	0.259185	1	1	1.82621e-09	0	Rps3a1
6.60993e-14	0.387079	0.972	0.684	2.02654e-09	0	Hdgfl2
7.49371e-14	0.435484	0.888	0.479	2.2975e-09	0	S1pr2
8.94233e-14	0.531953	0.899	0.625	2.74163e-09	0	Ei24
9.69418e-14	0.419328	1	0.834	2.97214e-09	0	Pold2
1.25858e-13	0.455158	0.883	0.531	3.85868e-09	0	Epha2
1.50736e-13	0.393812	0.966	0.795	4.62142e-09	0	Thop1
2.19049e-13	0.332107	0.966	0.782	6.71582e-09	0	Tcf3
2.26874e-13	0.310908	1	1	6.95572e-09	0	Rplp0
2.79655e-13	0.356646	1	1	8.57394e-09	0	Hnrnpa2b1
3.16987e-13	0.332134	1	0.971	9.7185e-09	0	Srsf5
3.36881e-13	0.322089	1	1	1.03284e-08	0	Rpl11
3.42829e-13	0.439915	0.994	0.876	1.05108e-08	0	Pycr2
3.75699e-13	0.32165	0.972	0.733	1.15186e-08	0	Arpc3
4.31346e-13	0.343753	0.743	0.414	1.32246e-08	0	Nek2
4.393e-13	0.387999	0.855	0.492	1.34685e-08	0	Kcnk5
4.61331e-13	0.562617	0.927	0.56	1.4144e-08	0	Mymx
4.76755e-13	0.290593	0.888	0.524	1.46168e-08	0	Lmnb2
4.78568e-13	0.456029	0.989	0.713	1.46724e-08	0	Ooep
4.89592e-13	0.479318	0.933	0.723	1.50104e-08	0	Mcm10
5.17629e-13	0.393473	1	0.935	1.587e-08	0	Mthfd1
5.33154e-13	0.202906	0.698	0.349	1.6346e-08	0	Clcn6
5.34966e-13	0.409733	0.989	0.935	1.64015e-08	0	Csrp2
5.7161e-13	0.377842	0.989	0.912	1.7525e-08	0	Etv5
5.98312e-13	0.306908	1	1	1.83436e-08	0	Rpl9
6.30395e-13	0.405993	0.994	0.896	1.93273e-08	0	Dnajc7
6.31405e-13	0.380221	0.994	0.912	1.93582e-08	0	Ftsj3
6.74774e-13	0.373264	0.966	0.723	2.06879e-08	0	Ddx54
6.93002e-13	0.268714	1	1	2.12468e-08	0	Eef1a1-ps1
7.14431e-13	0.298082	1	1	2.19037e-08	0	Eif4a1
7.82604e-13	0.311701	1	1	2.39938e-08	0	Rps5
8.33995e-13	0.420048	0.983	0.782	2.55694e-08	0	Rrp1b
9.07057e-13	0.403498	0.955	0.736	2.78095e-08	0	Mdn1
9.68882e-13	0.787903	0.916	0.726	2.9705e-08	0	Lefty2
9.74268e-13	0.364633	0.939	0.691	2.98701e-08	0	Afg3l2
1.03879e-12	0.249026	0.849	0.492	3.18483e-08	0	Zc3h18
1.05644e-12	0.464167	0.827	0.479	3.23895e-08	0	Dlst
1.09242e-12	0.384485	0.855	0.505	3.34926e-08	0	Exoc4
1.10401e-12	0.230466	1	0.902	3.3848e-08	0	Hnrnpa3
1.22214e-12	0.282238	0.782	0.355	3.74695e-08	0	Mmp11
1.22215e-12	0.359064	1	0.902	3.74699e-08	0	Pes1
1.25016e-12	0.389168	0.989	0.876	3.83285e-08	0	Nup62
1.40403e-12	0.367055	0.966	0.736	4.30462e-08	0	Lonp1
1.92636e-12	0.234271	1	0.997	5.90603e-08	0	Rpl23a
1.9596e-12	0.428929	0.944	0.684	6.00793e-08	0	Tcf15
2.01948e-12	0.301245	0.771	0.397	6.19152e-08	0	Aunip
2.11876e-12	0.337029	0.726	0.42	6.49591e-08	0	Pim1
2.33451e-12	0.285214	1	0.997	7.15738e-08	0	Rpl31
2.68137e-12	0.304642	0.816	0.446	8.22082e-08	0	Rrp12
2.7541e-12	0.351838	0.972	0.788	8.44379e-08	0	Pold1
3.32333e-12	0.357655	0.888	0.59	1.0189e-07	0	Pald1
3.4403e-12	0.185588	0.994	0.987	1.05476e-07	0	Gm3699
3.60863e-12	0.360342	1	1	1.10637e-07	0	Tuba1b
3.89668e-12	0.402434	0.994	0.993	1.19468e-07	0	Hnrnpu
4.48507e-12	0.275721	0.994	0.941	1.37508e-07	0	Snrpd3
4.69168e-12	0.41633	0.983	0.87	1.43842e-07	0	Jade1
5.28778e-12	0.254532	0.659	0.27	1.62118e-07	0	Camk2b
5.29917e-12	0.255651	0.765	0.336	1.62467e-07	0	Myo1c
5.43225e-12	0.294056	1	1	1.66547e-07	0	Rpl14
6.12764e-12	0.320454	1	0.997	1.87867e-07	0	G3bp1
6.48553e-12	0.265585	1	0.961	1.9884e-07	0	Rrn3
6.59939e-12	0.376477	1	0.99	2.02331e-07	0	Nasp
6.95997e-12	0.418613	1	1	2.13386e-07	0	Rps20
6.96963e-12	0.342123	1	0.98	2.13682e-07	0	Hspa4
7.59246e-12	0.276282	1	1	2.32777e-07	0	Rpl10
8.93552e-12	0.404462	0.983	0.893	2.73954e-07	0	Srrt
9.46942e-12	0.270614	1	1	2.90323e-07	0	Gm8730
1.09318e-11	0.399621	0.978	0.847	3.35158e-07	0	Psmd13
1.10356e-11	0.814714	0.905	0.681	3.3834e-07	0	Lefty1
1.12329e-11	0.324316	0.827	0.456	3.4439e-07	0	Tyro3
1.12539e-11	0.191588	1	0.997	3.45032e-07	0	Gm9843
1.35775e-11	0.250586	0.939	0.681	4.16272e-07	0	Rarg
1.41799e-11	0.372787	0.944	0.697	4.34741e-07	0	Utrn
1.69347e-11	0.263836	1	1	5.19202e-07	0	Rpl17
1.75066e-11	0.458748	0.933	0.678	5.36734e-07	0	Ajuba
1.77391e-11	0.30061	1	1	5.43862e-07	0	Rpl32
1.82786e-11	0.400483	0.989	0.847	5.60404e-07	0	Trmt1
1.83366e-11	0.290888	1	1	5.62182e-07	0	Rps13
2.01128e-11	0.410326	0.939	0.599	6.16639e-07	0	Llgl2
2.0544e-11	0.351315	1	0.993	6.2986e-07	0	Nhp2
2.08257e-11	0.391205	0.972	0.827	6.38496e-07	0	Ubtf
2.14509e-11	0.33572	0.961	0.798	6.57665e-07	0	Brd2
2.5134e-11	0.262934	0.888	0.661	7.70582e-07	0	Kdm2b
2.52916e-11	0.342048	0.994	0.932	7.75415e-07	0	Hdgf
2.56388e-11	0.357233	0.894	0.58	7.8606e-07	0	Elac2
2.58374e-11	0.321651	0.989	0.977	7.92148e-07	0	Arhgdia
2.74365e-11	0.371038	0.994	0.997	8.41175e-07	0	Srsf2
2.87091e-11	0.375009	0.961	0.769	8.80193e-07	0	Rcc1
2.88846e-11	0.413473	0.978	0.893	8.85573e-07	0	Eftud2
2.91311e-11	0.464064	0.989	0.938	8.93132e-07	0	Mcm2
3.04629e-11	0.247358	0.782	0.391	9.33962e-07	0	Ehd4
3.04908e-11	0.342249	0.994	0.98	9.34818e-07	0	Chchd10
3.1531e-11	0.374061	0.994	0.974	9.66709e-07	0	Mcm5
3.15969e-11	0.295186	1	0.99	9.68729e-07	0	Cox8a
3.19464e-11	0.253224	0.737	0.42	9.79445e-07	0	Stk11
3.30133e-11	0.26975	1	1	1.01216e-06	0	Rpl3
3.31637e-11	0.310933	0.855	0.531	1.01677e-06	0	Zfp740
3.65934e-11	0.28064	0.682	0.316	1.12192e-06	0	Gatd3a
5.46904e-11	0.331507	0.631	0.316	1.67675e-06	0	Ccdc102a
5.59163e-11	0.389413	0.983	0.811	1.71434e-06	0	Aff4
5.80091e-11	0.34466	0.961	0.733	1.7785e-06	0	Las1l
6.14672e-11	0.409195	0.872	0.528	1.88452e-06	0	Crmp1
6.98088e-11	0.226006	1	1	2.14027e-06	0	Rpl3-ps1
7.90133e-11	0.370607	0.983	0.935	2.42247e-06	0	Tomm40
8.0025e-11	0.340388	0.972	0.762	2.45349e-06	0	Coro1c
9.62065e-11	0.345109	0.771	0.436	2.94959e-06	0	Mier2
1.02986e-10	0.338541	0.994	0.951	3.15746e-06	0	Psmd3
1.2267e-10	0.361419	0.989	0.857	3.76095e-06	0	Slc29a1
1.22803e-10	0.300221	0.944	0.629	3.76503e-06	0	Pdlim1
1.26831e-10	0.310237	0.905	0.612	3.88851e-06	0	Ttc27
1.30554e-10	0.313343	0.771	0.43	4.00266e-06	0	Cep68
1.30709e-10	0.160061	0.615	0.309	4.0074e-06	0	E2f8
1.41318e-10	0.360962	1	0.906	4.33266e-06	0	Utf1
1.44021e-10	0.190927	1	0.993	4.41553e-06	0	Hnrnpf
1.57472e-10	0.276446	0.989	0.814	4.82795e-06	0	Ubap2
1.61195e-10	0.348502	0.849	0.625	4.94208e-06	0	Ap3b1
1.79117e-10	0.324322	0.832	0.547	5.49155e-06	0	Zfp553
2.01007e-10	0.342739	1	0.997	6.16268e-06	0	Fkbp4
2.09452e-10	0.353629	0.67	0.414	6.4216e-06	0	Spry4
2.33951e-10	0.306536	0.939	0.678	7.17269e-06	0	Smg5
2.39458e-10	0.255074	1	1	7.34156e-06	0	Rpl6
2.68185e-10	0.195959	0.57	0.235	8.22229e-06	0	Elk1
2.89578e-10	0.358964	0.95	0.72	8.87816e-06	0	Mta2
3.03413e-10	0.214023	0.782	0.391	9.30233e-06	0	Fkbp5
3.35295e-10	0.500565	1	0.993	1.02798e-05	0	Tubb4b
3.50265e-10	0.315504	0.855	0.541	1.07388e-05	0	Zfp532
3.54723e-10	0.208802	0.793	0.43	1.08754e-05	0	Cc2d1b
3.65573e-10	0.296869	0.989	0.954	1.12081e-05	0	Parp1
3.8643e-10	0.295711	0.961	0.752	1.18476e-05	0	Dnmt1
4.0086e-10	0.2617	0.497	0.195	1.229e-05	0	Hpdl
4.40706e-10	0.294007	1	0.99	1.35116e-05	0	Nedd4
4.47797e-10	0.357897	0.955	0.746	1.3729e-05	0	Pml
4.52254e-10	0.298138	1	1	1.38657e-05	0	Rpl13
4.64743e-10	0.17722	0.559	0.251	1.42485e-05	0	Ptch2
4.74841e-10	0.290954	1	0.932	1.45581e-05	0	Nsd1
4.76972e-10	0.342837	0.989	0.928	1.46235e-05	0	Akap12
4.7948e-10	0.270212	0.782	0.492	1.47004e-05	0	Plcb3
5.01411e-10	0.190602	0.972	0.837	1.53728e-05	0	Csnk2a1
5.23932e-10	0.160674	0.615	0.241	1.60632e-05	0	Kifc1
5.3312e-10	0.299051	0.86	0.59	1.63449e-05	0	Chtf18
5.86026e-10	0.226266	1	1	1.7967e-05	0	Gm9625
7.38167e-10	0.263721	0.877	0.531	2.26315e-05	0	Bms1
7.70719e-10	0.292914	1	0.941	2.36295e-05	0	Eif4g1
7.72095e-10	0.334908	1	0.954	2.36717e-05	0	Msh2
8.65649e-10	0.304434	0.603	0.274	2.65399e-05	0	Sema4a
9.68568e-10	0.291686	0.782	0.417	2.96953e-05	0	Trim26
1.04095e-09	0.176658	0.514	0.179	3.19145e-05	0	Etv4
1.10191e-09	0.321161	0.994	0.971	3.37835e-05	0	Eif4h
1.12227e-09	0.350812	0.994	0.974	3.44078e-05	0	Rest
1.15062e-09	0.283187	0.821	0.495	3.52769e-05	0	Ldlr
1.20968e-09	0.269959	0.95	0.668	3.70874e-05	0	Ltbp4
1.27905e-09	0.323449	0.955	0.798	3.92143e-05	0	Nup133
1.3205e-09	0.278611	0.883	0.547	4.04853e-05	0	Bcar3
1.35799e-09	0.259868	0.603	0.248	4.16347e-05	0	Gls2
1.45035e-09	0.243638	0.899	0.534	4.44664e-05	0	Arid3b
1.47228e-09	0.344519	1	0.987	4.51386e-05	0	Pcbp1
1.55621e-09	0.268608	0.944	0.687	4.77119e-05	0	Tasor
1.60763e-09	0.341464	0.983	0.906	4.92883e-05	0	Twf2
1.7353e-09	0.320841	0.883	0.648	5.32026e-05	0	Ubac1
1.77767e-09	0.202749	0.804	0.423	5.45017e-05	0	Piezo1
1.89213e-09	0.272849	1	1	5.80109e-05	0	Rpl41
1.99872e-09	0.334858	0.927	0.743	6.12789e-05	0	Snd1
2.10341e-09	0.290612	0.978	0.808	6.44886e-05	0	Ezr
2.11968e-09	0.420753	0.849	0.629	6.49873e-05	0	Ccnd1
2.16271e-09	0.281886	0.966	0.782	6.63066e-05	0	Nol9
2.19303e-09	0.297416	0.994	0.873	6.72362e-05	0	Smarca4
2.23949e-09	0.201417	1	1	6.86604e-05	0	Rpl5
2.33946e-09	0.239492	0.799	0.427	7.17254e-05	0	Srbd1
2.41241e-09	0.423619	0.927	0.661	7.3962e-05	0	Hsd17b14
2.43814e-09	0.314375	0.883	0.554	7.47511e-05	0	Trim2
2.52892e-09	0.248508	0.777	0.472	7.75341e-05	0	Ydjc
2.74525e-09	0.182047	0.888	0.661	8.41665e-05	0	Platr10
2.98228e-09	0.270993	0.804	0.479	9.14338e-05	0	Pcx
3.011e-09	0.233599	0.933	0.661	9.23143e-05	0	Ago2
3.15347e-09	0.29821	0.944	0.684	9.66821e-05	0	Nid2
3.30208e-09	0.292912	0.994	0.902	0.000101239	0	Ssrp1
3.38961e-09	0.326593	0.95	0.723	0.000103922	0	Macf1
3.52077e-09	0.306946	0.955	0.739	0.000107943	0	Baz2a
3.96742e-09	0.30349	0.961	0.779	0.000121637	0	Taf5l
4.17575e-09	0.106137	0.866	0.541	0.000128024	0	Raver1
4.21244e-09	0.275724	0.654	0.336	0.000129149	0	Cpt1a
4.46685e-09	0.347623	0.911	0.678	0.000136949	0	Impa2
4.68587e-09	0.183548	1	0.977	0.000143664	0	Pdap1
4.91157e-09	0.110572	0.492	0.156	0.000150584	0	Polr3gl
5.00324e-09	0.313818	1	0.925	0.000153394	0	Ppan
5.13012e-09	0.265875	0.838	0.518	0.000157284	0	Pex5
5.75485e-09	0.273472	0.899	0.658	0.000176438	0	Pcnt
5.91107e-09	0.262231	0.966	0.756	0.000181227	0	Supt6
6.26217e-09	0.150224	0.955	0.707	0.000191992	0	Fus
6.31985e-09	0.273518	0.832	0.515	0.00019376	0	1700030C10Rik
6.65196e-09	0.278683	1	0.948	0.000203943	0	Mtdh
6.70557e-09	0.240811	0.961	0.762	0.000205586	0	Safb
6.74173e-09	0.246402	0.721	0.378	0.000206695	0	C77080
7.387e-09	0.208391	0.609	0.261	0.000226478	0	Def6
7.43666e-09	0.18908	0.408	0.153	0.000228	0	Eml2
7.85127e-09	0.120491	0.693	0.375	0.000240712	0	Wdtc1
7.89521e-09	0.232867	0.821	0.469	0.000242059	0	Zmynd19
8.26274e-09	0.332536	0.994	0.958	0.000253327	0	Nolc1
8.33647e-09	0.247244	0.838	0.498	0.000255588	0	Rtel1
8.37079e-09	0.296252	1	0.86	0.00025664	0	Mcl1
8.37525e-09	0.300087	0.95	0.752	0.000256777	0	Fkbp9
8.63909e-09	0.214846	0.927	0.596	0.000264866	0	Mtss1
8.93476e-09	0.301851	0.665	0.342	0.000273931	0	N4bp3
9.60212e-09	0.274524	0.955	0.798	0.000294391	0	Fiz1
1.00432e-08	0.265658	0.955	0.674	0.000307915	0	Ints3
1.10399e-08	0.135664	0.615	0.287	0.000338473	0	Dusp9
1.13144e-08	0.208749	1	1	0.000346889	0	Naca
1.15762e-08	0.286749	1	0.954	0.000354916	0	Ak2
1.30296e-08	0.317827	0.955	0.71	0.000399473	0	Daxx
1.37367e-08	0.217849	1	1	0.000421153	0	Rpl18
1.39133e-08	0.285773	0.95	0.814	0.000426569	0	Lrpprc
1.39542e-08	0.167653	0.665	0.345	0.00042782	0	Cenpv
1.41856e-08	0.166139	0.966	0.785	0.000434916	0	Cherp
1.42092e-08	0.149478	0.911	0.811	0.000435641	0	Ptms
1.50805e-08	0.265184	0.978	0.762	0.000462352	0	Map1s
1.51034e-08	0.294565	1	1	0.000463054	0	Pkm
1.58537e-08	0.219366	0.816	0.456	0.000486058	0	Tanc1
1.67318e-08	0.255379	1	0.922	0.000512979	0	Fxr1
1.68128e-08	0.198606	0.838	0.57	0.000515464	0	Rara
1.68146e-08	0.273952	0.603	0.316	0.000515518	0	Fgf17
1.79667e-08	0.253973	0.994	0.971	0.000550841	0	Vcp
1.8414e-08	0.250971	0.983	0.752	0.000564555	0	Hcfc1
1.8571e-08	0.219189	0.855	0.541	0.000569367	0	Ptprk
2.01811e-08	0.164773	0.575	0.264	0.000618732	0	Agfg2
2.02843e-08	0.131362	0.592	0.277	0.000621895	0	Inppl1
2.2416e-08	0.243862	0.777	0.44	0.000687251	0	Ckap4
2.33903e-08	0.23326	0.642	0.378	0.000717123	0	Pias3
2.36247e-08	0.125974	0.603	0.244	0.000724311	0	Clstn3
2.45223e-08	0.332392	0.944	0.779	0.000751829	0	Slc20a1
2.58041e-08	0.181271	0.966	0.779	0.000791129	0	Gar1
2.80308e-08	0.229407	0.542	0.267	0.000859395	0	Fem1a
2.85467e-08	0.280177	0.905	0.655	0.000875214	0	Kmt5c
2.87055e-08	0.225963	0.933	0.684	0.000880082	0	Nol6
2.90174e-08	0.325831	0.726	0.352	0.000889645	0	Fads2
3.00247e-08	0.288474	1	0.935	0.000920528	0	Phc1
3.01081e-08	0.164519	0.899	0.528	0.000923084	0	Srebf2
3.09031e-08	0.261101	0.978	0.935	0.000947458	0	Abcf1
3.23055e-08	0.256998	0.944	0.831	0.000990453	0	Glyr1
3.60095e-08	0.257165	0.916	0.616	0.00110401	0	Acy1
3.61585e-08	0.284276	0.972	0.792	0.00110858	0	Usp5
3.62912e-08	0.246616	0.922	0.638	0.00111265	0	Senp2
3.71087e-08	0.308737	0.95	0.723	0.00113772	0	Lima1
3.75884e-08	0.215866	0.749	0.358	0.00115242	0	Dpp9
3.83454e-08	0.276671	0.927	0.713	0.00117563	0	Msantd3
3.92353e-08	0.170133	0.899	0.651	0.00120292	0	Basp1
4.04304e-08	0.209024	0.894	0.674	0.00123956	0	Setd3
4.11063e-08	0.244807	0.816	0.469	0.00126028	0	Flii
4.48054e-08	0.273005	0.927	0.71	0.00137369	0	Trim71
4.49167e-08	0.153863	0.944	0.7	0.0013771	0	Maz
4.73897e-08	0.223103	1	1	0.00145292	0	Rpl18a
4.89597e-08	0.178907	0.648	0.352	0.00150106	0	Elf2
5.29995e-08	0.240892	0.86	0.648	0.00162491	0	Bcar1
5.45653e-08	0.212519	0.581	0.254	0.00167292	0	Swsap1
5.56582e-08	0.181334	0.732	0.342	0.00170642	0	Wrnip1
5.56616e-08	0.266051	0.872	0.655	0.00170653	0	Eif4ebp2
5.60978e-08	0.396364	0.816	0.586	0.0017199	0	Pltp
5.70128e-08	0.216686	0.816	0.417	0.00174795	0	Ttf2
5.81177e-08	0.193665	1	1	0.00178183	0	Rps13-ps1
5.96325e-08	0.289486	0.905	0.632	0.00182827	0	Bap1
6.02695e-08	0.258079	0.827	0.524	0.0018478	0	Kank3
6.03294e-08	0.269011	0.922	0.658	0.00184964	0	Lrwd1
6.06213e-08	0.219285	0.855	0.56	0.00185859	0	Zfp568
6.12652e-08	0.264427	0.994	0.86	0.00187833	0	Gab1
6.85746e-08	0.126618	0.989	0.863	0.00210243	0	Dpp3
7.32523e-08	0.241048	0.961	0.834	0.00224584	0	Rrs1
7.6205e-08	0.250245	0.788	0.459	0.00233637	0	Prdm5
8.29023e-08	0.208782	0.765	0.466	0.0025417	0	Grasp
8.48897e-08	0.19748	0.905	0.56	0.00260263	0	Gigyf2
8.53165e-08	0.285441	0.704	0.345	0.00261572	0	Pitx2
8.66956e-08	0.253517	0.888	0.632	0.002658	0	Egln2
8.73681e-08	0.226922	0.721	0.401	0.00267862	0	Cxxc1
8.88047e-08	0.210012	1	1	0.00272266	0	Rps8
8.92452e-08	0.200777	0.877	0.547	0.00273617	0	Hirip3
8.9271e-08	0.238235	0.978	0.801	0.00273696	0	Poldip3
8.98094e-08	0.271619	0.927	0.642	0.00275347	0	Cad
8.98284e-08	0.248499	0.927	0.651	0.00275405	0	Rpap1
9.30189e-08	0.136597	0.486	0.153	0.00285187	0	Steap2
9.43935e-08	0.251518	0.95	0.71	0.00289401	0	Aggf1
9.48332e-08	0.25332	0.983	0.879	0.00290749	0	Dhps
9.7564e-08	0.204883	0.721	0.427	0.00299121	0	Tango6
1.00216e-07	0.256215	0.922	0.876	0.00307252	0	Alkbh5
1.00714e-07	0.282367	0.933	0.674	0.0030878	0	Gpd2
1.01051e-07	0.25485	0.844	0.58	0.00309811	0	Nf2
1.02047e-07	0.125009	0.866	0.609	0.00312865	0	Ppp1r14b
1.07163e-07	0.304591	0.994	0.941	0.00328552	0	Isyna1
1.10614e-07	0.404669	1	1	0.00339132	0	Lars2
1.11789e-07	0.313144	0.782	0.436	0.00342735	0	Myc
1.16672e-07	0.277692	0.961	0.769	0.00357704	0	Odf2
1.18697e-07	0.233407	0.983	0.85	0.00363912	0	Med25
1.19808e-07	0.756857	0.821	0.743	0.00367319	0	Dnmt3a
1.21372e-07	0.262272	0.95	0.808	0.00372114	0	Prpf31
1.23606e-07	0.239943	0.899	0.651	0.00378965	0	Rbm10
1.42993e-07	0.26725	0.888	0.603	0.00438401	0	Spop
1.43751e-07	0.245609	0.944	0.629	0.00440726	0	Wdr82
1.48716e-07	0.243298	0.95	0.739	0.0045595	0	Sptbn1
1.51139e-07	0.264789	0.883	0.577	0.00463376	0	Nsf
1.55833e-07	0.211983	1	1	0.0047777	0	Atp5a1
1.62706e-07	0.245286	0.983	0.954	0.0049884	0	Thrap3
1.63832e-07	0.220123	0.598	0.3	0.00502294	0	Bok
1.77214e-07	0.267145	0.944	0.743	0.00543321	0	Atic
1.80747e-07	0.233868	0.899	0.625	0.00554151	0	Chaf1a
1.91111e-07	0.258739	0.966	0.831	0.00585926	0	Pgd
1.97055e-07	0.232301	0.67	0.371	0.00604151	0	Zbtb43
2.00174e-07	0.25955	0.978	0.805	0.00613713	0	Cnot10
2.11582e-07	0.210817	0.771	0.423	0.00648688	0	Itga5
2.54287e-07	0.150267	0.682	0.397	0.0077962	0	Rbmxl2
2.59096e-07	0.234513	0.894	0.671	0.00794364	0	Foxp1
2.61915e-07	0.204265	0.648	0.342	0.00803006	0	Slc12a4
2.6607e-07	0.10134	0.358	0.111	0.00815743	0	Bcl6b
2.77919e-07	0.203913	0.883	0.629	0.00852071	0	Lrrc58
2.78469e-07	0.222541	0.899	0.596	0.00853757	0	Trim37
2.82625e-07	0.195005	0.771	0.427	0.008665	0	Dnaaf5
3.06716e-07	0.235536	1	0.997	0.00940362	0	Rps29
3.28014e-07	0.271176	1	0.98	0.0100566	0	Gart
3.34625e-07	0.190098	0.676	0.322	0.0102593	0	Cobl
3.45987e-07	0.161769	0.849	0.632	0.0106076	0	Prune1
3.48115e-07	0.289527	0.872	0.537	0.0106729	0	Stard7
3.55957e-07	0.135505	1	0.997	0.0109133	0	Rpl29
3.59939e-07	0.178921	0.486	0.16	0.0110354	0	Kirrel2
4.08982e-07	0.177181	0.944	0.704	0.012539	0	Dlat
4.17399e-07	0.238003	0.86	0.573	0.012797	0	Klhdc4
4.30837e-07	0.159771	0.855	0.599	0.013209	0	Cbx7
4.3211e-07	0.241231	0.777	0.404	0.0132481	0	Zfp819
4.43593e-07	0.170294	0.844	0.518	0.0136001	0	Kdm2a
4.46462e-07	0.220515	0.816	0.502	0.0136881	0	Miga1
4.52632e-07	0.263631	0.872	0.658	0.0138772	0	Nat10
4.79767e-07	0.29949	0.872	0.495	0.0147092	0	Scd2
4.8021e-07	0.163604	0.486	0.264	0.0147228	0	Atp13a2
4.85128e-07	0.167681	0.575	0.27	0.0148736	0	Pard6b
4.87588e-07	0.183939	0.408	0.176	0.0149489	0	Nefl
5.15176e-07	0.238408	0.86	0.541	0.0157948	0	Epb41l1
5.20951e-07	0.243197	0.994	0.876	0.0159718	0	Copb2
5.27145e-07	0.186822	0.754	0.384	0.0161617	0	Kank2
5.31761e-07	0.152484	0.709	0.498	0.0163033	0	Ell2
5.36352e-07	0.165494	0.531	0.225	0.016444	0	Snta1
5.45099e-07	0.25413	0.832	0.544	0.0167122	0	Vim
5.72084e-07	0.251054	0.972	0.834	0.0175395	0	Psme3
5.72652e-07	0.225727	0.849	0.554	0.0175569	0	Mapkapk3
5.78648e-07	0.341969	1	0.993	0.0177408	0	Hmgb2
5.80812e-07	0.243929	0.994	0.974	0.0178071	0	Nsun2
5.87164e-07	0.19577	1	0.993	0.0180018	0	Atp5d
6.6259e-07	0.173936	0.598	0.313	0.0203143	0	Hebp1
6.69056e-07	0.210304	1	0.99	0.0205126	0	Nudc
6.72644e-07	0.226029	0.905	0.651	0.0206226	0	Ap3d1
7.02657e-07	0.207927	0.978	0.827	0.0215428	0	Cdk11b
7.03553e-07	0.163958	0.698	0.358	0.0215702	0	Zfp692
7.03587e-07	0.245525	0.849	0.635	0.0215713	0	Fbxo31
7.06352e-07	0.151782	0.603	0.319	0.0216561	0	Wsb2
7.10252e-07	0.201452	0.978	0.818	0.0217756	0	Rbm14
7.15228e-07	0.296609	0.693	0.339	0.0219282	0	Mcam
7.3985e-07	0.165302	0.732	0.388	0.022683	0	Slc38a10
7.58147e-07	0.205024	1	0.987	0.023244	0	Hnrnpa1
7.6998e-07	0.24466	0.888	0.661	0.0236068	0	Rraga
7.78271e-07	0.243474	0.916	0.691	0.023861	0	Ctcf
7.83669e-07	0.126876	0.408	0.192	0.0240265	0	Fam160b2
8.16553e-07	0.162963	0.492	0.195	0.0250347	0	Cep131
8.34566e-07	0.130781	0.698	0.306	0.025587	0	Map7
8.36426e-07	0.194795	0.978	0.818	0.025644	0	Prkcsh
8.56891e-07	0.229467	1	0.99	0.0262714	0	Nop10
8.97679e-07	0.265048	0.827	0.619	0.027522	0	Golga4
9.05094e-07	0.263236	0.788	0.42	0.0277493	0	Kyat3
9.4224e-07	0.190691	0.983	0.922	0.0288881	0	Mrps5
1.07332e-06	0.255253	0.95	0.847	0.0329071	0	Anp32a
1.10149e-06	0.211265	1	1	0.0337707	0	Rps23
1.10749e-06	0.163182	1	1	0.0339544	0	Atp5b
1.11299e-06	0.239727	0.994	0.938	0.0341233	0	Gatad2a
1.11925e-06	0.220899	0.905	0.622	0.034315	0	Rbck1
1.13681e-06	0.229628	0.855	0.531	0.0348536	0	Noct
1.14273e-06	0.32719	1	0.932	0.0350348	0	Hadh
1.14555e-06	0.210728	0.994	0.945	0.0351215	0	Rfc5
1.16311e-06	0.210332	0.966	0.837	0.0356598	0	Tmpo
1.17922e-06	0.107239	0.715	0.43	0.0361537	0	Acads
1.2046e-06	0.136966	0.592	0.336	0.0369318	0	Phf12
1.20677e-06	0.224648	0.916	0.655	0.0369983	0	Wdr3
1.28827e-06	0.182964	0.363	0.137	0.0394972	0	Tmppe
1.36547e-06	0.202759	0.547	0.248	0.0418639	0	Srxn1
1.37099e-06	0.168382	0.642	0.319	0.0420332	0	Mfn1
1.38325e-06	0.179027	0.436	0.176	0.0424092	0	Radil
1.40862e-06	0.213555	0.793	0.567	0.043187	0	Dctn1
1.41559e-06	0.263051	0.866	0.629	0.0434005	0	Pwwp3a
1.46231e-06	0.230377	1	0.951	0.044833	0	Kdm5b
1.49589e-06	0.267812	0.933	0.765	0.0458626	0	Pim3
1.60594e-06	0.216151	0.894	0.619	0.0492366	0	Dnm2
1.62392e-06	0.192233	0.872	0.583	0.0497876	0	Rexo1
1.62574e-06	0.22364	0.983	0.909	0.0498436	0	Prmt7
1.66937e-06	0.191453	0.564	0.251	0.0511812	0	Dusp27
1.7298e-06	0.229121	0.933	0.717	0.0530338	0	Csnk1d
1.73148e-06	0.216378	1	0.925	0.0530855	0	Rrp1
1.73555e-06	0.233722	0.888	0.58	0.0532102	0	Gcdh
1.78675e-06	0.139832	0.43	0.189	0.0547801	0	Ttyh1
1.80536e-06	0.274914	0.894	0.7	0.0553506	0	Dctd
1.8099e-06	0.182756	1	0.99	0.0554897	0	Tpm3
1.8174e-06	0.186638	0.799	0.603	0.0557198	0	Sept9
1.86043e-06	0.264804	0.994	0.951	0.057039	0	Ipo5
1.86917e-06	0.14542	0.76	0.43	0.0573068	0	Tns3
2.01414e-06	0.183594	0.983	0.909	0.0617514	0	Sf1
2.04809e-06	0.138917	0.715	0.423	0.0627925	0	Dhx37
2.05883e-06	0.226468	1	0.98	0.0631217	0	Gsta4
2.06324e-06	0.222731	0.944	0.73	0.0632567	0	Pold3
2.2205e-06	0.192064	1	0.993	0.0680784	0	Hint1
2.22662e-06	0.172269	0.642	0.349	0.0682658	0	Taf1c
2.22909e-06	0.208877	0.816	0.511	0.0683418	0	Slc25a15
2.26137e-06	0.216175	0.989	0.919	0.0693313	0	Ddx21
2.31471e-06	0.1665	0.52	0.241	0.0709668	0	Poll
2.32856e-06	0.134119	0.486	0.241	0.0713913	0	Trak2
2.35778e-06	0.197439	0.966	0.893	0.0722871	0	E2f4
2.39671e-06	0.188581	0.95	0.762	0.0734808	0	Sephs1
2.39796e-06	0.185992	0.844	0.599	0.0735189	0	Ehmt2
2.45083e-06	0.218616	0.844	0.544	0.0751399	0	Surf6
2.47654e-06	0.240987	0.905	0.664	0.0759282	0	Kif2c
2.52383e-06	0.185638	0.994	0.857	0.0773782	0	Txnrd1
2.54242e-06	0.13277	0.441	0.166	0.077948	0	Wfs1
2.54679e-06	0.173109	0.458	0.179	0.0780819	0	Bmf
2.64554e-06	0.244481	0.955	0.723	0.0811095	0	Epb41l4a
2.66771e-06	0.244569	1	0.987	0.0817892	0	Eif3l
2.72498e-06	0.21598	0.86	0.619	0.0835451	0	Pnpla6
2.79798e-06	0.273932	0.821	0.632	0.0857834	0	Palld
2.96844e-06	0.159057	0.676	0.381	0.0910093	0	Rab3gap2
2.97533e-06	0.198167	0.899	0.645	0.0912205	0	Wdr34
2.99421e-06	0.22259	0.983	0.844	0.0917993	0	Naa15
3.00841e-06	0.146304	0.62	0.306	0.0922348	0	Slc10a7
3.10644e-06	0.199931	0.994	0.993	0.0952402	0	Eif3c
3.12844e-06	0.128601	1	1	0.0959149	0	Gm6472
3.13168e-06	0.186895	0.927	0.606	0.096014	0	Halr1
3.16659e-06	0.162288	0.961	0.746	0.0970845	0	Larp4
3.25441e-06	0.194282	0.927	0.694	0.0997771	0	Ipo9
3.27807e-06	0.106492	0.609	0.371	0.100502	0	Klf16
3.28101e-06	0.130102	0.486	0.248	0.100593	0	Crybg3
3.43705e-06	0.196097	0.804	0.56	0.105376	0	Ppm1m
3.49793e-06	0.148532	0.849	0.668	0.107243	0	Pak4
3.56476e-06	0.197385	0.972	0.792	0.109292	0	Dnajc11
3.56919e-06	0.201267	0.609	0.401	0.109428	0	Riox1
3.57276e-06	0.203907	0.782	0.44	0.109537	0	Dcbld1
3.58755e-06	0.196944	0.81	0.609	0.109991	0	Chd8
3.6252e-06	0.218454	0.916	0.717	0.111145	0	Trim6
3.62861e-06	0.125542	0.626	0.358	0.111249	0	Fanci
3.77286e-06	0.116675	0.754	0.443	0.115672	0	Tmem238
3.80775e-06	0.232869	0.927	0.736	0.116742	0	Xrcc1
3.82167e-06	0.201474	0.771	0.482	0.117169	0	Ctdp1
3.89272e-06	0.218218	0.872	0.557	0.119347	0	Dmtn
3.91707e-06	0.172062	0.899	0.593	0.120093	0	Cactin
3.91891e-06	0.123989	0.933	0.87	0.12015	0	Ube2s
3.98901e-06	0.202574	0.994	0.857	0.122299	0	Gcat
4.00239e-06	0.236283	0.961	0.876	0.122709	0	Ptov1
4.14781e-06	0.155486	0.855	0.518	0.127168	0	Arhgef1
4.20122e-06	0.136014	0.777	0.472	0.128805	0	Cdk12
4.26605e-06	0.283043	0.961	0.769	0.130793	0	Stmn2
4.27157e-06	0.137439	0.754	0.489	0.130962	0	Ldb1
4.29939e-06	0.212267	0.989	0.941	0.131815	0	Lig1
4.3163e-06	0.217373	0.95	0.687	0.132333	0	Cdk5rap3
4.35298e-06	0.243406	0.994	0.977	0.133458	0	Capzb
4.41709e-06	0.226803	0.978	0.798	0.135424	0	Plin3
4.58429e-06	0.139197	0.458	0.218	0.14055	0	Dclk2
4.64024e-06	0.1298	0.654	0.358	0.142265	0	Urb2
4.65541e-06	0.166753	0.844	0.469	0.14273	0	Adam23
4.68402e-06	0.224041	0.994	0.99	0.143607	0	Hspa9
4.72843e-06	0.158431	0.754	0.469	0.144969	0	Csnk1g2
4.74442e-06	0.176426	0.994	0.922	0.145459	0	Cpsf6
4.83699e-06	0.175301	0.994	0.889	0.148297	0	Srsf1
4.87293e-06	0.225201	0.939	0.782	0.149399	0	Lrrc59
4.88674e-06	0.268891	0.441	0.264	0.149823	0	Aard
4.98507e-06	0.179736	0.693	0.378	0.152837	0	Fam111a
5.13708e-06	0.188178	0.709	0.476	0.157498	0	Sertad2
5.19399e-06	0.17967	0.978	0.824	0.159243	0	Akap8
5.22978e-06	0.145707	0.81	0.547	0.16034	0	Hras
5.39208e-06	0.186247	0.972	0.785	0.165316	0	Nop9
5.40244e-06	0.133809	0.374	0.147	0.165633	0	Cilp2
5.41122e-06	0.181522	0.916	0.655	0.165903	0	Cdk16
5.57939e-06	0.224573	0.849	0.567	0.171058	0	Rad54l
5.5984e-06	0.20536	0.888	0.7	0.171641	0	Iars2
5.90992e-06	0.215998	0.933	0.779	0.181192	0	Birc6
5.94862e-06	0.213335	0.715	0.456	0.182379	0	Polrmt
6.03336e-06	0.234355	0.86	0.56	0.184977	0	Gapvd1
6.11556e-06	0.141092	0.698	0.362	0.187497	0	Plekha7
6.44813e-06	0.20558	0.821	0.55	0.197693	0	Katnb1
6.53745e-06	0.23165	0.972	0.837	0.200432	0	Aars
6.58835e-06	0.231644	0.922	0.733	0.201992	0	Mlec
6.62554e-06	0.200777	0.877	0.674	0.203133	0	Tjp2
6.68985e-06	0.247711	0.832	0.466	0.205104	0	Enox1
6.8917e-06	0.130965	0.598	0.316	0.211293	0	Rcan3
6.92564e-06	0.2481	0.966	0.678	0.212333	0	Triml2
7.02487e-06	0.178617	1	0.98	0.215375	0	Mcm7
7.12864e-06	0.126841	1	1	0.218557	0	Gm14165
7.17211e-06	0.20767	0.821	0.554	0.21989	0	Rnf145
7.23509e-06	0.231075	0.955	0.798	0.22182	0	Mfsd10
7.33664e-06	0.110658	0.425	0.163	0.224934	0	Zbtb22
7.51668e-06	0.216394	0.944	0.795	0.230454	0	Ganab
7.57545e-06	0.190438	0.966	0.756	0.232256	0	Ppp2r2d
7.5981e-06	0.260079	0.966	0.857	0.23295	0	Ddx27
7.61478e-06	0.147988	1	1	0.233462	0	mt-Rnr1
7.61638e-06	0.3482	0.994	0.961	0.233511	0	Eif3b
7.8031e-06	0.143126	0.715	0.391	0.239235	0	Cdk5rap2
7.84384e-06	0.165679	0.497	0.199	0.240484	0	Sfrp4
7.8752e-06	0.164726	0.408	0.153	0.241446	0	Slc4a11
7.93687e-06	0.120764	0.475	0.27	0.243336	0	Ncdn
8.00489e-06	0.194802	0.508	0.208	0.245422	0	Gbx2
8.22149e-06	0.192154	0.916	0.678	0.252063	0	Polr1a
8.30977e-06	0.112077	0.581	0.309	0.254769	0	Fcho1
8.39291e-06	0.159428	1	0.984	0.257318	0	Swi5
8.76437e-06	0.237575	0.927	0.827	0.268707	0	Eif2d
8.89486e-06	0.194128	0.989	0.902	0.272707	0	Aco2
8.90464e-06	0.183287	0.966	0.844	0.273007	0	Oaz2
9.07709e-06	0.162099	0.559	0.326	0.278295	0	Vps18
9.21396e-06	0.202367	0.939	0.762	0.282491	0	Gclm
9.25343e-06	0.187806	0.609	0.319	0.283701	0	Ankrd9
9.49218e-06	0.206859	0.994	0.814	0.291021	0	Fubp1
9.75985e-06	0.207083	0.927	0.723	0.299227	0	Traf7
9.78565e-06	0.201044	0.922	0.681	0.300018	0	2610318N02Rik
1.02136e-05	0.204422	0.95	0.824	0.313137	0	Ppp2r5d
1.0252e-05	0.182383	0.989	0.925	0.314317	0	Ddx46
1.10587e-05	0.204149	0.994	0.984	0.339049	0	Nono
1.12096e-05	0.158265	0.687	0.417	0.343677	0	Nomo1
1.15583e-05	0.157772	0.631	0.352	0.354365	0	Fbxl18
1.21086e-05	0.161743	0.592	0.352	0.371239	0	Exoc3l
1.21101e-05	0.27091	0.95	0.743	0.371285	0	Ccnf
1.22872e-05	0.178771	0.782	0.534	0.376715	0	Tspan4
1.23513e-05	0.159933	0.883	0.603	0.37868	0	Dhx38
1.26411e-05	0.162261	0.575	0.3	0.387563	0	Igsf9
1.28726e-05	0.22532	0.872	0.625	0.394662	0	Mindy1
1.30029e-05	0.192539	0.933	0.762	0.398657	0	Wdr46
1.3334e-05	0.148256	1	0.997	0.408806	0	Park7
1.34673e-05	0.139977	0.721	0.502	0.412895	0	Xpo4
1.42518e-05	0.231937	0.989	0.912	0.436945	0	Gipc1
1.42687e-05	0.117015	0.436	0.179	0.437463	0	Garnl3
1.48798e-05	0.116937	0.547	0.248	0.4562	0	Ccdc120
1.49255e-05	0.111477	0.637	0.257	0.457601	0	Actn3
1.50326e-05	0.130192	0.475	0.173	0.460885	0	Bnc2
1.52268e-05	0.179134	1	0.99	0.466837	0	Cct2
1.59251e-05	0.108793	0.978	0.788	0.488249	0	Pprc1
1.62764e-05	0.17475	1	1	0.499018	0	Eef1b2
1.64456e-05	0.245313	0.877	0.612	0.504204	0	Pipox
1.67096e-05	0.163102	0.844	0.596	0.512301	0	Shc1
1.70497e-05	0.193016	1	0.974	0.522725	0	Eprs
1.72146e-05	0.179895	0.866	0.573	0.527783	0	Ppp4r1
1.76055e-05	0.197135	0.911	0.664	0.539767	0	Tet2
1.78294e-05	0.150221	0.698	0.384	0.546631	0	Gpatch3
1.82838e-05	0.154135	0.279	0.101	0.560564	0	Zyg11a
1.84073e-05	0.139285	0.67	0.43	0.564348	0	Pi4k2b
1.84646e-05	0.225814	0.983	0.827	0.566107	0	Alpl
1.85541e-05	0.177715	0.983	0.808	0.568849	0	Zfp428
1.86714e-05	0.196704	0.911	0.684	0.572445	0	Wdr55
1.8928e-05	0.105574	0.497	0.238	0.580313	0	Myo19
1.9295e-05	0.167037	1	0.922	0.591567	0	Fbxo22
1.95474e-05	0.195801	0.989	0.847	0.599303	0	Aspscr1
1.97938e-05	0.11957	0.81	0.492	0.606858	0	Rabl6
1.98503e-05	0.182807	1	0.997	0.608591	0	Rpl23
2.0337e-05	0.159135	0.665	0.342	0.623511	0	Elavl2
2.04551e-05	0.303218	0.799	0.668	0.627134	0	Stx5a
2.08098e-05	0.160775	0.994	0.98	0.638007	0	Rbmxl1
2.08937e-05	0.282244	0.961	0.795	0.640579	0	Chaf1b
2.09053e-05	0.230053	0.955	0.772	0.640936	0	Ccna2
2.09276e-05	0.16872	0.944	0.788	0.641621	0	Cpsf1
2.09632e-05	0.137824	0.983	0.893	0.642711	0	Lamtor2
2.15975e-05	0.161066	0.715	0.378	0.662157	0	Tonsl
2.16672e-05	0.153559	0.598	0.326	0.664296	0	Adnp2
2.2974e-05	0.190418	0.983	0.893	0.704359	0	Cyb5r3
2.31133e-05	0.255808	0.916	0.795	0.70863	0	Bop1
2.33688e-05	0.153493	0.542	0.218	0.716463	0	Six1
2.44184e-05	0.127105	0.57	0.326	0.748643	0	Vangl2
2.44509e-05	0.192603	0.978	0.893	0.74964	0	Trap1
2.45461e-05	0.196701	1	0.974	0.752557	0	Aprt
2.45904e-05	0.215888	0.916	0.739	0.753918	0	Slc20a2
2.48769e-05	0.192569	0.86	0.599	0.762702	0	Cbfa2t2
2.51045e-05	0.135371	0.659	0.391	0.769679	0	Gon4l
2.51914e-05	0.158162	0.844	0.625	0.772343	0	Utp20
2.57305e-05	0.221206	0.62	0.407	0.788872	0	Sult4a1
2.61728e-05	0.172113	1	0.993	0.802432	0	Atp5g3
2.65413e-05	0.176068	0.983	0.876	0.813731	0	Gspt1
2.73534e-05	0.169272	0.799	0.446	0.838629	0	Ttc39b
2.75547e-05	0.171901	0.559	0.319	0.8448	0	Txndc11
2.76537e-05	0.156586	0.648	0.381	0.847835	0	Ascc2
2.79629e-05	0.257861	0.989	0.873	0.857313	0	Map1b
2.85757e-05	0.179007	0.754	0.479	0.876102	0	Arfgap1
2.86955e-05	0.227039	0.883	0.697	0.879777	0	Oxct1
2.98036e-05	0.226435	0.827	0.642	0.913748	0	Aplp1
3.00242e-05	0.176066	0.855	0.56	0.920512	0	Pwp2
3.18379e-05	0.187604	0.944	0.772	0.976118	0	Heatr3
3.23236e-05	0.126485	0.721	0.453	0.991008	0	Pygo2
3.2576e-05	0.232995	0.961	0.818	0.998746	0	Acadm
3.31508e-05	0.147636	0.592	0.27	1	0	Copg2
3.33405e-05	0.145432	0.62	0.41	1	0	Mfsd13a
3.47678e-05	0.189144	0.989	0.879	1	0	Tcerg1
3.5093e-05	0.110533	0.587	0.28	1	0	Fanca
3.51175e-05	0.203183	0.888	0.684	1	0	Mthfd1l
3.58555e-05	0.211006	0.877	0.638	1	0	Golm1
3.58677e-05	0.160345	0.726	0.417	1	0	Mical1
3.67342e-05	0.142241	0.637	0.381	1	0	Sugp2
3.71486e-05	0.163169	0.821	0.596	1	0	Gfm2
3.81545e-05	0.162344	0.782	0.515	1	0	Ubp1
3.83239e-05	0.179944	0.989	0.879	1	0	Hdlbp
3.86885e-05	0.168353	0.888	0.599	1	0	Ssbp4
3.92434e-05	0.149142	0.821	0.58	1	0	Zfp771
3.9854e-05	0.143366	0.369	0.179	1	0	D930048N14Rik
4.06289e-05	0.166548	0.989	0.808	1	0	Gdf3
4.08353e-05	0.18998	0.994	0.987	1	0	Ywhah
4.11362e-05	0.200088	0.905	0.743	1	0	Wwp2
4.16158e-05	0.194107	0.966	0.772	1	0	Baz1b
4.34257e-05	0.133641	0.547	0.277	1	0	Fam129b
4.39055e-05	0.252936	0.726	0.472	1	0	Pcolce
4.41229e-05	0.191759	0.838	0.56	1	0	Nt5c2
4.41332e-05	0.14142	0.559	0.27	1	0	Esyt1
4.5181e-05	0.161242	0.827	0.56	1	0	Trappc3
4.57234e-05	0.164521	0.994	0.84	1	0	Celf1
4.86769e-05	0.151187	1	0.967	1	0	Zfp106
4.96844e-05	0.19254	0.866	0.609	1	0	Wee1
4.97895e-05	0.177028	0.732	0.482	1	0	Pnpla2
4.98348e-05	0.13438	1	1	1	0	Eno1
5.01102e-05	0.395268	0.737	0.547	1	0	Phlda2
5.03843e-05	0.128326	0.994	0.831	1	0	Dhx9
5.29027e-05	0.154029	0.676	0.397	1	0	Tmem184b
5.31018e-05	0.100598	0.425	0.208	1	0	Lmbr1l
5.41272e-05	0.218422	0.95	0.831	1	0	Glg1
5.43941e-05	0.169491	0.955	0.694	1	0	Foxh1
5.45135e-05	0.163201	0.654	0.342	1	0	Cnnm2
5.54059e-05	0.167215	0.933	0.71	1	0	Ehmt1
5.57972e-05	0.15438	0.994	0.964	1	0	Csde1
5.6389e-05	0.174535	0.827	0.554	1	0	Mapk14
5.6859e-05	0.139721	0.682	0.446	1	0	Shkbp1
5.69335e-05	0.192726	0.916	0.72	1	0	Kif20a
5.72161e-05	0.593473	0.743	0.554	1	0	Dnmt3l
5.72674e-05	0.160267	0.883	0.622	1	0	Dido1
5.73134e-05	0.148889	1	1	1	0	Ranbp1
5.77398e-05	0.169302	0.62	0.368	1	0	Agrn
5.78618e-05	0.133325	0.559	0.238	1	0	Tyk2
5.8374e-05	0.183016	0.994	0.938	1	0	Psip1
5.88028e-05	0.17054	0.816	0.56	1	0	Cox6b2
5.92802e-05	0.2009	0.916	0.674	1	0	Ezh2
6.15601e-05	0.139282	0.553	0.238	1	0	Slc16a6
6.15976e-05	0.173922	0.978	0.879	1	0	Wdr18
6.21058e-05	0.13202	0.978	0.899	1	0	Ddx3x
6.35137e-05	0.140066	1	1	1	0	Rps3
6.37062e-05	0.149458	0.788	0.515	1	0	Clspn
6.38156e-05	0.136946	0.782	0.596	1	0	B3gnt7
6.44937e-05	0.158389	0.883	0.619	1	0	Dcaf8
6.45451e-05	0.174565	0.978	0.919	1	0	Cs
6.48752e-05	0.125399	0.57	0.221	1	0	Slc29a4
6.62482e-05	0.15199	1	0.98	1	0	Farsa
6.71601e-05	0.170738	1	0.987	1	0	Ciapin1
6.73127e-05	0.155457	0.994	0.935	1	0	Chtop
6.73322e-05	0.112063	0.497	0.244	1	0	Carmil1
6.90649e-05	0.202729	0.944	0.795	1	0	Cds2
6.95957e-05	0.146078	0.961	0.743	1	0	Pcbp4
6.97749e-05	0.141663	0.497	0.261	1	0	Arfgef2
6.98287e-05	0.147508	0.994	0.945	1	0	Cdc34
6.99395e-05	0.156267	0.939	0.759	1	0	Topors
7.13141e-05	0.223245	0.994	0.971	1	0	G3bp2
7.16684e-05	0.170327	0.955	0.837	1	0	Wdr5
7.24629e-05	0.104401	0.559	0.238	1	0	Syk
7.42387e-05	0.154948	1	0.997	1	0	Rpl13a
7.57182e-05	0.170112	0.933	0.648	1	0	Etnk1
7.60969e-05	0.120917	0.693	0.407	1	0	Gabarapl1
7.64834e-05	0.135967	0.737	0.394	1	0	Zfp462
7.75536e-05	0.138933	0.804	0.573	1	0	Cirbp
7.89407e-05	0.120184	1	0.997	1	0	Gm8420
7.96208e-05	0.172906	0.922	0.651	1	0	Ddx6
8.06015e-05	0.200461	0.972	0.876	1	0	Pum1
8.06251e-05	0.163218	0.777	0.541	1	0	Gmppa
8.13515e-05	0.146696	0.313	0.134	1	0	Aldh1b1
8.17343e-05	0.170501	0.877	0.691	1	0	Nelfb
8.33308e-05	0.135903	1	1	1	0	Rps14
8.42907e-05	0.127978	1	0.974	1	0	Hmga1
8.6553e-05	0.156667	0.972	0.792	1	0	Sox2
8.69927e-05	0.208759	0.715	0.436	1	0	Plk3
8.71242e-05	0.130728	0.363	0.205	1	0	Nefh
8.74627e-05	0.147023	0.687	0.42	1	0	Rbfox2
8.93621e-05	0.147112	0.972	0.792	1	0	Sfpq
9.17385e-05	0.141578	0.955	0.788	1	0	Lage3
9.31321e-05	0.178562	0.704	0.404	1	0	Cdh3
9.47537e-05	0.180916	0.821	0.547	1	0	Fads1
9.87076e-05	0.135983	0.654	0.384	1	0	Nfrkb
0.000100283	0.11264	0.514	0.261	1	0	Gnai1
0.000101457	0.104524	0.341	0.134	1	0	Dhtkd1
0.000102105	0.15713	0.816	0.528	1	0	Srebf1
0.000102197	0.110978	0.771	0.427	1	0	Helb
0.000104511	0.132225	0.698	0.417	1	0	Fancd2
0.000105281	0.188189	0.788	0.534	1	0	Taf6l
0.000105886	0.171249	0.905	0.707	1	0	Hnrnpll
0.000108763	0.134105	1	0.987	1	0	Phb2
0.000109909	0.151353	0.726	0.42	1	0	Camsap3
0.000111682	0.185717	0.765	0.466	1	0	Fah
0.00011293	0.208893	0.983	0.925	1	0	Ncaph2
0.000112997	0.108019	0.615	0.332	1	0	Slc9a8
0.000113384	0.124766	0.749	0.492	1	0	Dse
0.000114507	0.137768	0.531	0.287	1	0	Faap100
0.000116661	0.170755	0.86	0.612	1	0	Crk
0.000116862	0.159308	0.715	0.433	1	0	Pla2g6
0.0001192	0.148184	1	1	1	0	Rps15a
0.000119423	0.110284	0.648	0.352	1	0	Brpf1
0.000121541	0.127563	1	0.997	1	0	H3f3a
0.00012167	0.119611	0.453	0.248	1	0	Ahnak
0.000124381	0.193126	0.899	0.668	1	0	Ubxn2a
0.000125343	0.139519	0.827	0.57	1	0	2310022A10Rik
0.000125459	0.19545	0.95	0.788	1	0	Elovl6
0.000125542	0.167056	0.894	0.651	1	0	Ybx3
0.000125861	0.183146	0.458	0.274	1	0	Cdc42ep4
0.000127923	0.116707	1	0.98	1	0	Hmga1b
0.000129607	0.149627	1	0.984	1	0	Psmd2
0.000129689	0.159839	0.665	0.414	1	0	Oxnad1
0.000130965	0.150015	0.955	0.805	1	0	Exosc10
0.000134254	0.138713	0.804	0.518	1	0	Tbcd
0.000134537	0.144018	0.536	0.293	1	0	Taf4b
0.000134944	0.130425	0.821	0.528	1	0	Snx27
0.000137442	0.101976	0.38	0.166	1	0	Wt1
0.000137732	0.146749	0.955	0.775	1	0	Wnk1
0.000138691	0.138647	0.62	0.397	1	0	Camk2g
0.000146425	0.166096	0.966	0.863	1	0	Senp3
0.000146703	0.167255	0.581	0.342	1	0	Arvcf
0.000151344	0.180241	0.877	0.674	1	0	Dus3l
0.000155446	0.181259	0.95	0.743	1	0	Dis3
0.000156599	0.191781	0.682	0.309	1	0	Lifr
0.000157714	0.156415	0.972	0.847	1	0	Dhx30
0.000159488	0.140719	0.939	0.661	1	0	Otud4
0.000162448	0.137968	1	1	1	0	Hmgn1
0.000162667	0.164974	0.866	0.642	1	0	Anapc7
0.000162854	0.142619	0.536	0.303	1	0	Xylt2
0.000164393	0.178529	0.922	0.736	1	0	Pias4
0.00016498	0.154609	0.715	0.436	1	0	Unc45a
0.000166235	0.111261	0.603	0.381	1	0	Ephb4
0.000166486	0.133923	0.983	0.814	1	0	Timeless
0.000167559	0.147361	0.966	0.795	1	0	Tarbp2
0.000170228	0.17724	0.894	0.743	1	0	Colgalt1
0.000170346	0.156033	0.81	0.531	1	0	Ccdc71
0.000170712	0.109463	0.821	0.55	1	0	Max
0.000171546	0.150531	0.888	0.645	1	0	Riox2
0.000173195	0.122998	0.531	0.309	1	0	Zfp518b
0.000173391	0.16748	0.765	0.495	1	0	Armc6
0.000175086	0.168144	0.911	0.707	1	0	Nudcd3
0.000175348	0.143458	0.927	0.645	1	0	Zfp281
0.00017726	0.121478	0.659	0.404	1	0	Dbt
0.000179683	0.111373	0.676	0.375	1	0	4933404O12Rik
0.000180299	0.143783	0.782	0.508	1	0	Cluh
0.000181533	0.262758	0.592	0.472	1	0	Ndufaf5
0.000181786	0.130243	0.933	0.73	1	0	Cdc42se1
0.000181916	0.161093	0.76	0.511	1	0	Noa1
0.000185174	0.133203	0.994	0.971	1	0	Actl6a
0.000187015	0.148901	0.849	0.599	1	0	Nfe2l1
0.00019091	0.122608	0.804	0.58	1	0	Clasrp
0.000195215	0.132177	0.95	0.798	1	0	Rbm28
0.000197729	0.143775	0.536	0.309	1	0	Gtf3c4
0.000198258	0.158895	0.821	0.485	1	0	Ube2g2
0.000199829	0.182438	0.972	0.857	1	0	Zfp622
0.000202485	0.193445	0.95	0.775	1	0	Bub1b
0.000204136	0.163061	0.737	0.495	1	0	Aldh16a1
0.0002054	0.128767	1	0.99	1	0	Dctpp1
0.000212186	0.13943	0.698	0.466	1	0	Trim8
0.000213396	0.186799	0.944	0.782	1	0	Ubr7
0.000215812	0.133633	0.866	0.655	1	0	Pitpnc1
0.000216771	0.123939	0.771	0.502	1	0	Gtf2ird1
0.000218059	0.153853	0.777	0.472	1	0	Hgh1
0.000220075	0.125058	0.408	0.189	1	0	Pkn3
0.000220335	0.162849	0.939	0.811	1	0	Cyfip1
0.0002219	0.150697	0.86	0.655	1	0	3110082I17Rik
0.000222673	0.13689	0.726	0.446	1	0	Ski
0.000225594	0.142619	1	0.993	1	0	Ubxn1
0.000226828	0.27685	0.966	0.889	1	0	Rrm2
0.000230822	0.128336	0.559	0.248	1	0	Slc12a8
0.000230999	0.198265	0.972	0.948	1	0	Sf3b3
0.000231744	0.102535	0.553	0.336	1	0	Cdkn1b
0.000232908	0.166134	0.983	0.922	1	0	Cdt1
0.000234042	0.155368	0.983	0.886	1	0	Uck2
0.000237782	0.196397	0.872	0.684	1	0	Rmnd5b
0.000238525	0.135907	0.654	0.427	1	0	Spag5
0.000240553	0.139029	0.994	0.974	1	0	Supt16
0.000241631	0.175445	0.838	0.619	1	0	Isoc1
0.000246109	0.13421	0.838	0.58	1	0	Smim40
0.000246301	0.109545	0.542	0.244	1	0	Ano9
0.000248871	0.123949	0.447	0.218	1	0	Miga2
0.000249144	0.107453	1	1	1	0	Rps6
0.000249432	0.131545	0.48	0.241	1	0	Gprasp2
0.000252217	0.165803	0.86	0.632	1	0	Cnpy3
0.0002538	0.195375	0.989	0.879	1	0	Eif2b5
0.000255027	0.133467	0.48	0.293	1	0	Arhgef3
0.000255943	0.143317	0.994	0.87	1	0	Cdca7
0.0002571	0.106298	0.553	0.267	1	0	Caprin2
0.000258932	0.12151	0.642	0.339	1	0	Ptch1
0.000268628	0.149106	0.888	0.648	1	0	Smpd4
0.000269262	0.152278	0.911	0.629	1	0	Nrd1
0.000275113	0.127081	0.832	0.586	1	0	Patz1
0.000278	0.157135	0.972	0.84	1	0	Chd4
0.0002867	0.134407	0.877	0.534	1	0	Nup205
0.000289369	0.134665	0.933	0.658	1	0	Tfe3
0.00028998	0.310298	0.788	0.746	1	0	Gtf2f2
0.000292651	0.109364	0.246	0.111	1	0	Sh3tc1
0.000296289	0.12969	0.486	0.28	1	0	Tesk2
0.000296356	0.110699	1	1	1	0	Rps2
0.000296836	0.104108	0.609	0.313	1	0	Taok2
0.000297091	0.117021	0.553	0.277	1	0	Stk10
0.000299485	0.144777	0.687	0.43	1	0	Qprt
0.000301717	0.126981	0.916	0.691	1	0	Tnpo1
0.000301732	0.193717	0.575	0.296	1	0	Cbr3
0.000304754	0.154797	0.966	0.779	1	0	Setx
0.000305124	0.137867	0.464	0.248	1	0	Tmem63a
0.000308537	0.21722	0.648	0.345	1	0	Grb10
0.000308863	0.126955	0.62	0.495	1	0	Dapk3
0.000311504	0.126781	1	1	1	0	Set
0.000313731	0.152057	0.994	0.928	1	0	Mrto4
0.000314603	0.160315	0.939	0.795	1	0	Cdk2
0.000316575	0.124729	0.581	0.329	1	0	Tnfrsf21
0.000317362	0.131794	0.989	0.899	1	0	Zmat2
0.000320651	0.103181	0.413	0.186	1	0	Aim2
0.000321503	0.150005	0.944	0.769	1	0	Cd2bp2
0.000322401	0.165225	0.933	0.697	1	0	Grsf1
0.000330386	0.149145	1	0.987	1	0	Snrpg
0.000338236	0.15814	0.81	0.557	1	0	Pus7
0.000338646	0.187436	1	0.951	1	0	Lap3
0.000339005	0.109905	0.698	0.404	1	0	Maco1
0.000346553	0.143368	0.983	0.798	1	0	Ide
0.000348151	0.138762	1	0.997	1	0	Anp32b
0.000349717	0.148245	0.581	0.358	1	0	Hps1
0.000351302	0.13445	0.475	0.3	1	0	Cpox
0.000352673	0.113854	0.542	0.293	1	0	Hdac5
0.000354479	0.153279	0.894	0.674	1	0	Minpp1
0.000364885	0.154692	0.52	0.244	1	0	Cbs
0.000371	0.114423	0.754	0.44	1	0	Eaf1
0.000372871	0.178023	0.743	0.531	1	0	Lpcat1
0.000377804	0.132683	0.855	0.531	1	0	Dock6
0.000381736	0.114504	0.531	0.228	1	0	Arsa
0.000382266	0.103394	0.475	0.205	1	0	Ormdl3
0.000383878	0.143483	0.86	0.586	1	0	Gemin5
0.000383953	0.165704	0.95	0.827	1	0	Txndc5
0.000384007	0.132941	0.944	0.743	1	0	Sec31a
0.000384769	0.159614	0.793	0.472	1	0	Top2b
0.000384926	0.138004	0.989	0.896	1	0	Srpr
0.000386415	0.166676	0.939	0.792	1	0	Tagln2
0.000387707	0.134262	0.469	0.218	1	0	Cep170b
0.000394231	0.122395	0.346	0.179	1	0	Rab3d
0.000394598	0.1585	0.905	0.681	1	0	Ythdf1
0.000411663	0.108833	0.296	0.156	1	0	Utp14b
0.000412654	0.133448	0.732	0.459	1	0	Ints5
0.000413209	0.176079	0.883	0.583	1	0	Pak1
0.000418179	0.140527	1	0.961	1	0	Hprt
0.000420995	0.1288	0.832	0.57	1	0	Ldlrad3
0.000422685	0.187376	0.872	0.723	1	0	Ncln
0.000429146	0.143691	0.944	0.756	1	0	Pola2
0.000432269	0.135768	1	0.964	1	0	Cbx1
0.000442707	0.18718	0.883	0.713	1	0	Wdr6
0.000442965	0.118852	0.754	0.492	1	0	Senp1
0.0004447	0.110093	1	1	1	0	Rps16
0.00044721	0.140825	0.838	0.57	1	0	Fastk
0.000453618	0.126161	0.475	0.182	1	0	Slco4a1
0.000454009	0.159604	0.642	0.388	1	0	Cacnb3
0.000457472	0.162319	0.883	0.739	1	0	Syngr1
0.00046649	0.136021	0.592	0.371	1	0	Rnf25
0.000471059	0.142505	0.978	0.866	1	0	Atad3a
0.000471707	0.107221	0.52	0.355	1	0	Tacc1
0.000474938	0.129992	0.682	0.44	1	0	Gtpbp3
0.000477715	0.14685	0.793	0.508	1	0	Med16
0.000482039	0.205998	1	0.99	1	0	Trim28
0.000487179	0.113148	0.765	0.537	1	0	Arl2bp
0.00049225	0.160383	0.905	0.691	1	0	Ctu2
0.000497317	0.113966	1	1	1	0	Eif5a
0.000497445	0.106436	1	0.974	1	0	Anapc5
0.000524103	0.145943	0.989	0.906	1	0	Lbr
0.00052497	0.180403	0.955	0.818	1	0	Usp48
0.000528168	0.138222	0.654	0.375	1	0	Fam122b
0.000530463	0.128443	0.793	0.456	1	0	Flot2
0.000534746	0.106362	1	1	1	0	Eno1b
0.000536176	0.137067	0.911	0.7	1	0	Tk1
0.000542413	0.116224	0.682	0.472	1	0	Aldh4a1
0.000542452	0.126822	0.709	0.443	1	0	Fance
0.000553945	0.152751	0.933	0.811	1	0	Prpf6
0.000555284	0.124896	0.821	0.518	1	0	Tln1
0.000570728	0.137128	0.726	0.505	1	0	Plekha2
0.000576136	0.103823	0.631	0.332	1	0	Zc3h4
0.000577893	0.112981	0.916	0.684	1	0	Taf10
0.000586646	0.149898	0.67	0.391	1	0	Pcolce2
0.000594789	0.1154	0.531	0.336	1	0	Smtn
0.000596805	0.101155	0.603	0.365	1	0	Zfp652
0.000609232	0.142123	0.626	0.355	1	0	Aars2
0.000614675	0.135983	0.698	0.42	1	0	Ankrd13a
0.00061626	0.161586	0.866	0.648	1	0	Wdr4
0.00061782	0.146922	0.486	0.231	1	0	Pnma2
0.000627143	0.117359	1	1	1	0	Rps28
0.00062736	0.102407	1	1	1	0	Rpl36
0.000631292	0.123074	0.816	0.495	1	0	Fbxo42
0.000638818	0.100504	0.62	0.345	1	0	Rbm19
0.000649137	0.125886	0.95	0.769	1	0	Kras
0.000654241	0.148488	0.994	0.958	1	0	Ndufv1
0.000656491	0.130214	0.609	0.394	1	0	Cgnl1
0.000656703	0.127442	0.799	0.56	1	0	Asb6
0.000657216	0.144441	0.676	0.397	1	0	Ibtk
0.000660721	0.122899	0.648	0.388	1	0	Ilrun
0.000661792	0.13662	0.86	0.648	1	0	Chek2
0.000662335	0.112532	0.732	0.479	1	0	Arhgef2
0.000681543	0.137827	0.95	0.844	1	0	Ankrd11
0.000682285	0.166352	0.866	0.651	1	0	Mms19
0.000686473	0.121379	0.341	0.189	1	0	Rasl11b
0.000686966	0.193896	0.922	0.762	1	0	Fasn
0.00068818	0.120065	1	0.99	1	0	Mkrn1
0.000692328	0.225117	0.788	0.57	1	0	Pfkm
0.000709226	0.111916	0.542	0.274	1	0	Pla2g15
0.000736852	0.116904	0.274	0.127	1	0	Ap3b2
0.000741932	0.113155	0.922	0.746	1	0	Alyref
0.000742461	0.110702	0.458	0.251	1	0	Nek8
0.00074682	0.249391	0.777	0.658	1	0	Hist1h1e
0.00074846	0.108558	0.67	0.453	1	0	Espl1
0.000754699	0.131458	0.732	0.498	1	0	Aco1
0.000761851	0.11791	0.631	0.401	1	0	Pop1
0.000775141	0.138988	0.542	0.332	1	0	Tmem231
0.00078326	0.125259	0.693	0.489	1	0	Oxsr1
0.000798187	0.113137	0.709	0.375	1	0	Dab1
0.000802387	0.162607	0.994	0.935	1	0	Manf
0.000811089	0.109968	1	0.993	1	0	Cox7c
0.000818259	0.124895	0.894	0.655	1	0	Melk
0.000827073	0.130841	0.782	0.632	1	0	Pcif1
0.000828866	0.119813	0.989	0.906	1	0	Kat7
0.000831029	0.126915	0.827	0.577	1	0	Ints13
0.000837663	0.100745	0.704	0.459	1	0	Ddi2
0.000852137	0.139879	0.665	0.342	1	0	Calca
0.000859642	0.151824	0.933	0.86	1	0	Gnl3l
0.000869058	0.103977	0.76	0.485	1	0	Sfswap
0.000873281	0.144618	0.827	0.625	1	0	Top3b
0.000880228	0.215793	1	1	1	0	Calr
0.000885676	0.111499	1	1	1	0	Rps27
0.000886594	0.103174	0.989	0.915	1	0	Ppm1g
0.000899253	0.163158	0.927	0.733	1	0	Wars
0.000903692	0.111966	0.721	0.381	1	0	Sh2b1
0.000904084	0.135215	0.631	0.42	1	0	Ncoa5
0.000905945	0.150109	0.961	0.873	1	0	Pgp
0.000908145	0.125319	0.48	0.29	1	0	Cdk5rap1
0.000912117	0.134634	0.966	0.805	1	0	Stk38
0.000912206	0.106361	0.603	0.414	1	0	Cbl
0.000956953	0.117922	0.899	0.713	1	0	Coil
0.000961532	0.14273	0.899	0.818	1	0	Pdcd11
0.000991356	0.113342	0.453	0.215	1	0	Steap1
0.00099418	0.113265	0.899	0.671	1	0	Hmgxb4
0.000995681	0.191247	0.927	0.726	1	0	Cdh1
0.000998756	0.148356	0.994	0.922	1	0	Bzw2
0.00101316	0.109439	0.849	0.554	1	0	Zbtb8a
0.00101937	0.150832	1	0.971	1	0	Ddb1
0.00101963	0.135043	0.564	0.336	1	0	Abl1
0.00103294	0.124857	0.961	0.844	1	0	Chd1
0.00103714	0.143797	0.966	0.801	1	0	Gnl2
0.00104609	0.124709	0.598	0.401	1	0	Dhrs4
0.00105022	0.124799	0.922	0.694	1	0	Rdm1
0.00105192	0.101956	0.536	0.316	1	0	Cdc25c
0.0010656	0.128691	0.933	0.762	1	0	Tbrg4
0.0010716	0.10651	0.989	0.889	1	0	Usf1
0.00107509	0.145238	0.598	0.391	1	0	Stat3
0.00107679	0.100812	0.67	0.485	1	0	Myh9
0.00108581	0.115764	0.782	0.521	1	0	Opa1
0.00108857	0.139125	0.749	0.56	1	0	Acsl3
0.00108906	0.142135	0.955	0.863	1	0	Hars
0.00109716	0.132016	0.721	0.446	1	0	Lrp11
0.00111231	0.11273	0.62	0.362	1	0	Sec24d
0.00112062	0.125894	0.698	0.472	1	0	Ccdc88a
0.00112791	0.130607	0.827	0.586	1	0	Rogdi
0.00114885	0.128634	0.754	0.524	1	0	R3hcc1
0.0011501	0.126056	0.782	0.537	1	0	Diaph1
0.00115631	0.113087	0.983	0.932	1	0	Arpc4
0.0011576	0.142629	0.972	0.866	1	0	Kpnb1
0.0011824	0.130946	0.721	0.446	1	0	Cry2
0.00120873	0.129139	0.676	0.436	1	0	Gldc
0.00124364	0.143913	0.899	0.71	1	0	Elp1
0.00125662	0.144848	0.927	0.837	1	0	Nans
0.00126083	0.145572	1	0.971	1	0	Rbpms2
0.00126209	0.105395	0.592	0.313	1	0	Tysnd1
0.00127383	0.106216	0.676	0.44	1	0	Zfp668
0.00128935	0.137776	0.86	0.661	1	0	Upf3a
0.00129014	0.135828	0.659	0.472	1	0	Itga6
0.00131926	0.141608	0.966	0.896	1	0	Tnpo3
0.00135017	0.125119	1	0.866	1	0	Sbno1
0.0013772	0.133507	0.693	0.378	1	0	Ints8
0.00138847	0.10664	0.469	0.238	1	0	Ctu1
0.00139176	0.111006	0.95	0.811	1	0	Tmed9
0.00141095	0.13814	0.888	0.746	1	0	Naa40
0.00141778	0.113361	1	0.971	1	0	Mcm3
0.00141824	0.120359	0.961	0.831	1	0	Sf3a1
0.00146108	0.149295	0.905	0.694	1	0	Xrcc6
0.00146242	0.149172	0.911	0.687	1	0	Bod1l
0.0014682	0.125737	0.994	0.945	1	0	Dctn2
0.00147079	0.123816	0.855	0.661	1	0	Usp28
0.00148323	0.117791	0.888	0.704	1	0	Chmp7
0.00148609	0.146771	0.883	0.684	1	0	Dhx32
0.00148779	0.108462	0.598	0.397	1	0	Map7d1
0.00148824	0.174547	0.916	0.847	1	0	Cdk1
0.00151257	0.103503	0.598	0.378	1	0	Cdc25a
0.00152595	0.105772	0.788	0.537	1	0	Def8
0.00154881	0.121227	0.844	0.616	1	0	Zbtb38
0.00155241	0.233428	0.966	0.876	1	0	Slc16a3
0.0016015	0.134006	0.939	0.792	1	0	Ap1b1
0.00161099	0.12758	0.994	0.886	1	0	Ncor1
0.00161196	0.111296	0.352	0.153	1	0	Ttn
0.00161318	0.133514	0.994	0.909	1	0	Papola
0.00161374	0.133225	1	0.98	1	0	Prrc2c
0.00165191	0.102643	1	0.997	1	0	Eif3k
0.00168165	0.105484	0.603	0.381	1	0	Reep6
0.00168527	0.132354	0.799	0.573	1	0	Castor1
0.00170241	0.139493	0.911	0.704	1	0	Kctd20
0.00171457	0.148397	0.978	0.886	1	0	Ctps
0.00172546	0.12051	0.894	0.694	1	0	D10Wsu102e
0.00172933	0.113664	0.453	0.277	1	0	Brip1
0.00174179	0.183534	0.816	0.603	1	0	Plk1
0.00174462	0.115641	0.989	0.945	1	0	Aplp2
0.00174861	0.111339	0.793	0.564	1	0	Polg
0.00175028	0.138708	0.872	0.596	1	0	Phrf1
0.00179785	0.124489	0.838	0.635	1	0	Heatr1
0.00179816	0.324087	0.581	0.453	1	0	Ptp4a3
0.00180328	0.109528	0.514	0.329	1	0	March2
0.0018143	0.122251	0.927	0.726	1	0	Stt3b
0.00182842	0.102808	0.575	0.264	1	0	Ppm1j
0.00184462	0.127412	0.503	0.274	1	0	Nfkb1
0.00184647	0.102531	0.966	0.805	1	0	Rbpj
0.00187384	0.119819	0.615	0.362	1	0	Sgsm3
0.00191424	0.128176	0.894	0.72	1	0	Anapc4
0.00192222	0.191283	0.799	0.622	1	0	Wdhd1
0.0019318	0.148456	0.989	0.954	1	0	Adipor1
0.00193501	0.148555	0.983	0.847	1	0	Ola1
0.00193523	0.136078	0.553	0.355	1	0	Apbb1
0.00197057	0.127957	0.872	0.668	1	0	Nrf1
0.00200895	0.116011	0.939	0.782	1	0	Wipi2
0.00207948	0.138594	0.598	0.342	1	0	Tmc6
0.00208922	0.149126	0.994	0.932	1	0	Trim27
0.0021078	0.118914	0.961	0.814	1	0	Ddx42
0.00211269	0.167371	0.944	0.847	1	0	Ung
0.00214256	0.105175	0.693	0.436	1	0	Snx30
0.00216143	0.144636	0.866	0.678	1	0	Tm7sf3
0.00219475	0.111157	0.665	0.423	1	0	Rnaseh1
0.00231895	0.113716	0.827	0.599	1	0	Usp8
0.0023299	0.136688	0.827	0.648	1	0	Spg7
0.00233545	0.105394	0.994	0.958	1	0	Nap1l4
0.00235076	0.107068	0.648	0.453	1	0	Triobp
0.00235785	0.116983	0.804	0.528	1	0	Nom1
0.00236599	0.112446	0.497	0.257	1	0	Fitm2
0.00236613	0.116163	0.525	0.29	1	0	Kif14
0.00237341	0.136385	0.927	0.72	1	0	Srp68
0.00241727	0.100977	0.486	0.28	1	0	Ccdc88c
0.00241874	0.120263	0.978	0.879	1	0	Wasf2
0.00249074	0.108239	0.682	0.469	1	0	Fer
0.00251111	0.13833	0.978	0.912	1	0	Gnpat
0.00254721	0.156832	0.687	0.466	1	0	Fkbp10
0.00261663	0.126128	0.978	0.85	1	0	Poldip2
0.00261835	0.106297	0.475	0.257	1	0	Ap5z1
0.00261921	0.111675	0.687	0.404	1	0	Morc2a
0.00262457	0.108612	0.598	0.378	1	0	Clcn2
0.00263434	0.180764	0.927	0.801	1	0	Tuba4a
0.00265763	0.108587	0.933	0.805	1	0	Hmgcs1
0.0026982	0.13329	0.782	0.58	1	0	Mre11a
0.00275715	0.106099	0.648	0.342	1	0	Rnf125
0.00275929	0.128313	0.827	0.554	1	0	Cemip2
0.00277998	0.140174	0.765	0.56	1	0	Cd3eap
0.0028245	0.11725	0.978	0.896	1	0	Lars
0.00284357	0.140876	0.978	0.893	1	0	Arid1a
0.00286637	0.110942	1	0.997	1	0	Hspe1
0.00291188	0.159924	0.486	0.27	1	0	Hck
0.00294316	0.108613	0.838	0.603	1	0	Polr3g
0.00296067	0.127556	0.899	0.743	1	0	Igf2bp3
0.00297849	0.142283	0.955	0.883	1	0	Dync1li1
0.00299121	0.135892	0.911	0.795	1	0	Dus1l
0.00306167	0.117882	0.598	0.362	1	0	Fam160b1
0.00308186	0.114913	0.793	0.573	1	0	Trip10
0.00310908	0.137971	0.899	0.658	1	0	Mettl16
0.0031264	0.118909	0.754	0.537	1	0	Cox10
0.0032153	0.122648	0.743	0.515	1	0	Dars2
0.00324945	0.103077	0.983	0.87	1	0	Syncrip
0.00326044	0.107566	0.911	0.733	1	0	Ehd1
0.00346184	0.116838	0.698	0.476	1	0	Csad
0.00352823	0.102351	0.989	0.919	1	0	Shmt1
0.00353869	0.11687	0.939	0.821	1	0	Atp13a1
0.00353944	0.131681	0.793	0.564	1	0	Fig4
0.00358265	0.125052	0.771	0.537	1	0	Dcaf11
0.00361803	0.113471	0.922	0.795	1	0	Dync1h1
0.00372779	0.110663	0.743	0.528	1	0	Vac14
0.00374856	0.122803	0.765	0.554	1	0	Pde12
0.00376794	0.12214	0.715	0.492	1	0	Nqo1
0.00377051	0.104249	0.799	0.518	1	0	Dnajc13
0.00379211	0.111759	0.799	0.57	1	0	Tut1
0.00381491	0.147547	0.894	0.71	1	0	Eef1akmt1
0.0038532	0.106059	0.927	0.765	1	0	Acin1
0.00394844	0.104986	0.821	0.622	1	0	Ampd2
0.00396551	0.123445	0.827	0.681	1	0	Champ1
0.00401262	0.110094	0.603	0.404	1	0	Ulk1
0.00405313	0.125007	0.866	0.681	1	0	Cars2
0.00407779	0.106558	0.905	0.674	1	0	Rabep1
0.00414057	0.105065	0.637	0.417	1	0	Fnbp1
0.00430756	0.12619	0.939	0.779	1	0	Psap
0.00431095	0.106978	0.492	0.322	1	0	Rhbdd3
0.00432606	0.13374	0.983	0.964	1	0	Tcf25
0.00433541	0.166872	0.464	0.27	1	0	Hbegf
0.00434777	0.12128	0.799	0.511	1	0	Prps2
0.00440185	0.140829	0.721	0.528	1	0	P3h1
0.00441115	0.178208	0.52	0.352	1	0	Dpysl3
0.00447767	0.120156	0.972	0.847	1	0	Ntan1
0.00465012	0.122998	0.709	0.515	1	0	Acad9
0.00469554	0.125655	0.743	0.511	1	0	Slc35f2
0.0047213	0.114539	0.503	0.303	1	0	Zfp423
0.00504795	0.123225	0.659	0.528	1	0	Spen
0.00517898	0.119231	0.827	0.691	1	0	Gtf2e1
0.00518544	0.122708	0.95	0.831	1	0	Mbd3
0.00534786	0.118255	0.363	0.238	1	0	Gm37795
0.00543275	0.106667	0.603	0.42	1	0	Rab22a
0.00547386	0.11742	0.961	0.86	1	0	Rnh1
0.00547791	0.117279	0.715	0.472	1	0	Ddx51
0.00550221	0.135853	0.48	0.342	1	0	Sapcd2
0.00550645	0.134286	0.564	0.332	1	0	Plpp3
0.00563935	0.110125	0.961	0.909	1	0	Acat2
0.00569404	0.101523	0.821	0.531	1	0	Pla2g10
0.00572062	0.15466	0.307	0.205	1	0	Slc43a1
0.00584823	0.109212	0.799	0.518	1	0	Ctnnal1
0.0060088	0.106349	0.486	0.228	1	0	Slc5a11
0.00611091	0.102389	0.927	0.762	1	0	Tmem248
0.00613099	0.116904	0.408	0.251	1	0	Gadd45b
0.00621443	0.115824	0.983	0.919	1	0	Smarcb1
0.0063525	0.103306	0.866	0.687	1	0	Por
0.00659714	0.118265	0.782	0.55	1	0	Mki67
0.00671628	0.126966	0.989	0.919	1	0	Gsr
0.00678969	0.104381	0.899	0.717	1	0	Copa
0.00695487	0.126476	0.737	0.502	1	0	Dhcr24
0.00696335	0.147347	0.547	0.381	1	0	Aacs
0.00697917	0.105354	0.939	0.739	1	0	Atad2
0.00699555	0.107318	0.447	0.228	1	0	Liph
0.00700551	0.123515	0.888	0.739	1	0	Ptprf
0.00716133	0.105624	0.978	0.889	1	0	Ivns1abp
0.00738116	0.109232	0.542	0.329	1	0	Vps37c
0.00744827	0.121225	0.62	0.45	1	0	Wdr35
0.00764007	0.119339	0.821	0.638	1	0	Pik3r2
0.00770866	0.104272	0.525	0.303	1	0	Mid1ip1
0.00773453	0.120609	0.765	0.599	1	0	Tyw1
0.00777978	0.112483	0.587	0.41	1	0	Ankzf1
0.00801833	0.115361	0.654	0.423	1	0	Obsl1
0.00809176	0.111024	0.978	0.886	1	0	Rrm1
0.00809688	0.113029	0.961	0.889	1	0	Ppat
0.00853324	0.105604	1	0.974	1	0	Ndufs2
0.00880733	0.113554	0.916	0.765	1	0	Hadha
0.00881858	0.156371	0.972	0.919	1	0	Snrnp70
0.00885247	0.101445	0.413	0.244	1	0	Shisa2
0.00891941	0.104717	0.492	0.257	1	0	Large2
0.00894118	0.110396	0.782	0.593	1	0	Tbc1d10a
0.00895047	0.114105	0.804	0.521	1	0	Pole
0.00902645	0.113605	0.838	0.603	1	0	Fam207a
4.77975e-14	1.02979	0.953	0.708	1.46542e-09	1	2410141K09Rik
4.90918e-14	0.588205	1	1	1.50511e-09	1	Fkbp3
5.40485e-14	1.11199	0.991	0.892	1.65707e-09	1	Ifitm1
5.56833e-14	0.578691	1	0.989	1.70719e-09	1	Cacybp
7.67889e-14	0.509575	1	0.997	2.35427e-09	1	Ywhaq
9.62107e-14	0.606358	1	1	2.94972e-09	1	Eif3e
1.64346e-13	0.54368	1	0.997	5.03869e-09	1	Psma3
2.24748e-13	0.783304	0.943	0.879	6.89054e-09	1	Orc5
4.94896e-13	1.37935	1	0.934	1.5173e-08	1	Zfp990
7.18187e-13	0.493099	1	1	2.20189e-08	1	Cct8
2.13448e-12	0.244127	0.821	0.545	6.5441e-08	1	Gm17771
6.17148e-12	0.691239	1	0.968	1.89212e-07	1	Vbp1
6.34241e-12	0.49911	1	1	1.94452e-07	1	Ran
7.19417e-12	0.72414	0.792	0.584	2.20566e-07	1	Zfp640
1.3338e-11	0.797531	0.575	0.355	4.08931e-07	1	Eif2s3y
1.70851e-11	0.950382	1	1	5.23812e-07	1	Gpx4
1.78977e-11	0.705896	1	1	5.48725e-07	1	mt-Cytb
1.83538e-11	1.02044	0.991	0.905	5.6271e-07	1	Zfp984
1.85147e-11	0.796211	0.953	0.818	5.67641e-07	1	Zfp982
1.8922e-11	0.768888	0.981	0.745	5.80128e-07	1	Zfp988
3.21447e-11	0.475441	1	0.982	9.85524e-07	1	Psma1
6.22185e-11	0.544898	0.981	0.9	1.90756e-06	1	Spc24
6.39811e-11	0.547524	1	0.968	1.9616e-06	1	Cetn3
6.51492e-11	0.43624	0.991	0.939	1.99741e-06	1	Gpx4-ps2
8.22693e-11	0.541751	0.849	0.687	2.5223e-06	1	Zfp600
8.43765e-11	0.42757	0.981	0.955	2.5869e-06	1	1810037I17Rik
9.29468e-11	0.559893	0.972	0.929	2.84966e-06	1	Ube2a
1.2487e-10	0.450392	1	0.995	3.82838e-06	1	Ifitm2
1.31489e-10	0.336737	0.632	0.429	4.03131e-06	1	Gm7896
1.36436e-10	0.47306	1	0.95	4.183e-06	1	Qdpr
1.3862e-10	0.287156	1	0.963	4.24995e-06	1	Lsm5
1.60406e-10	0.974513	1	0.995	4.91789e-06	1	Snrpe
2.1379e-10	0.379474	0.821	0.65	6.55458e-06	1	Gm8935
2.25564e-10	0.885851	1	0.982	6.91556e-06	1	Sugt1
2.86436e-10	0.462646	1	1	8.78185e-06	1	Skp1a
3.03699e-10	0.43098	0.613	0.353	9.3111e-06	1	Gm46426
3.749e-10	0.298117	0.792	0.542	1.14941e-05	1	Gm13212
6.33772e-10	0.950086	0.962	0.821	1.94308e-05	1	Zfp981
6.44302e-10	0.326028	0.594	0.384	1.97537e-05	1	Gm10323
7.78051e-10	0.593499	0.849	0.679	2.38543e-05	1	Enpp3
8.65456e-10	1.00427	0.925	0.889	2.6534e-05	1	Rnf138
9.65101e-10	0.648147	1	0.955	2.9589e-05	1	Lypla1
9.95818e-10	0.508111	0.991	0.937	3.05308e-05	1	Pias2
1.06423e-09	0.449617	0.849	0.605	3.26284e-05	1	Zfp97
1.14184e-09	0.58469	0.642	0.408	3.50077e-05	1	Ephx2
1.21795e-09	0.373883	1	0.976	3.73412e-05	1	Clns1a
1.24892e-09	0.523134	0.792	0.697	3.82907e-05	1	Tefm
1.28682e-09	0.500891	0.972	0.874	3.94526e-05	1	Hexb
1.52544e-09	0.976612	0.981	0.85	4.67683e-05	1	Zfp979
1.62884e-09	0.404952	0.887	0.732	4.99387e-05	1	Apela
1.70424e-09	0.394325	1	0.989	5.22503e-05	1	Eif3m
1.77525e-09	0.91813	0.953	0.834	5.44273e-05	1	Ifitm3
1.782e-09	0.598216	0.858	0.734	5.46344e-05	1	Acot9
1.91823e-09	0.512015	0.962	0.882	5.88111e-05	1	Apobec3
2.5225e-09	0.510825	0.981	0.892	7.73374e-05	1	Gm21411
3.40866e-09	0.457047	0.972	0.847	0.000104506	1	Gdf3
3.46825e-09	0.313923	1	0.997	0.000106333	1	Cct4
3.49153e-09	0.50935	0.764	0.574	0.000107047	1	Gstp2
3.7786e-09	0.431351	1	0.989	0.000115848	1	Snrpd1
3.91721e-09	0.493142	0.972	0.908	0.000120098	1	Nae1
5.06743e-09	0.340783	0.896	0.687	0.000155362	1	Zfp992
6.72353e-09	0.903781	1	1	0.000206137	1	mt-Co1
7.93028e-09	0.449986	1	0.987	0.000243134	1	Dstn
9.13014e-09	0.409156	1	0.987	0.000279921	1	Brix1
9.18318e-09	0.438953	0.934	0.818	0.000281547	1	Thumpd3
1.01432e-08	0.527673	0.792	0.653	0.00031098	1	Zfp980
1.35689e-08	0.441934	0.906	0.874	0.000416009	1	Vta1
1.41686e-08	0.46181	0.991	0.882	0.000434395	1	Dppa4
1.48486e-08	0.292748	1	1	0.000455243	1	Set
1.5858e-08	0.446952	1	0.989	0.00048619	1	Sumo1
1.60392e-08	0.556013	0.915	0.787	0.000491745	1	Ncapg
2.10881e-08	0.30756	0.991	0.971	0.000646541	1	Ndufb5
2.21824e-08	0.197097	1	0.905	0.000680089	1	Snrpert
2.3388e-08	0.453075	0.896	0.737	0.000717052	1	Gm6445
2.35823e-08	0.383078	0.981	0.942	0.00072301	1	Ccdc58
2.59767e-08	0.47215	1	0.997	0.000796419	1	mt-Nd5
2.64097e-08	1.06906	1	0.887	0.000809695	1	Zfp985
2.90254e-08	0.537595	1	0.997	0.00088989	1	Rpl30
2.94207e-08	0.217471	0.311	0.147	0.00090201	1	Prcd
3.17038e-08	0.477266	1	1	0.000972006	1	mt-Nd4
3.33007e-08	0.319213	0.858	0.708	0.00102097	1	Lrrc40
3.34145e-08	0.613892	0.981	0.779	0.00102446	1	Zfp534
3.60954e-08	0.533318	1	0.995	0.00110665	1	Ube2d3
3.76652e-08	0.54283	0.981	0.947	0.00115478	1	Tex10
3.79937e-08	0.23414	1	0.963	0.00116485	1	Nudt21
3.88481e-08	0.35096	1	1	0.00119104	1	Npm1
4.3597e-08	0.616475	0.5	0.324	0.00133664	1	Lrrc34
4.46173e-08	0.930447	0.538	0.395	0.00136792	1	Gm20541
4.84368e-08	0.510579	1	0.971	0.00148502	1	Nmd3
5.20765e-08	0.243986	0.981	0.926	0.00159661	1	Sinhcaf
5.21239e-08	0.367781	1	0.976	0.00159807	1	Selenof
5.64888e-08	0.165079	0.849	0.645	0.00173189	1	Zfp989
6.39297e-08	0.283759	1	0.992	0.00196002	1	Ndufv2
7.69099e-08	0.457634	0.953	0.884	0.00235798	1	Cdk7
7.80504e-08	0.574507	0.953	0.903	0.00239295	1	Tdp2
8.39413e-08	0.480139	1	0.987	0.00257356	1	Hat1
9.49337e-08	0.441429	0.849	0.679	0.00291057	1	Fastkd2
1.0423e-07	0.417323	0.953	0.771	0.00319559	1	Agtrap
1.32837e-07	0.419252	0.943	0.934	0.00407264	1	Commd10
1.44597e-07	0.560387	0.915	0.758	0.00443321	1	Esco2
1.47474e-07	0.435353	1	0.971	0.00452141	1	Psmc6
1.54461e-07	0.364173	0.991	0.958	0.00473562	1	Tomm22
1.81667e-07	0.211816	0.755	0.616	0.00556972	1	Apoo
1.84182e-07	0.261038	0.415	0.2	0.00564683	1	Dapp1
2.18782e-07	0.382037	0.575	0.347	0.00670765	1	Patl2
2.33547e-07	0.384314	0.972	0.945	0.00716031	1	Fbxo22
2.5205e-07	0.603155	0.953	0.887	0.0077276	1	Gmps
3.22338e-07	0.298771	0.83	0.682	0.00988255	1	Gins1
3.32615e-07	0.489176	1	1	0.0101977	1	Sub1
3.7386e-07	0.302595	0.981	0.929	0.0114622	1	Naa20
4.43895e-07	0.492192	0.925	0.742	0.0136094	1	Slc7a7
4.61114e-07	0.300684	1	0.963	0.0141373	1	Ndufb6
4.70686e-07	0.335155	0.981	0.976	0.0144308	1	Mrpl18
4.81739e-07	0.478989	0.943	0.858	0.0147696	1	Slc7a3
5.08556e-07	0.421177	0.906	0.908	0.0155918	1	Gtf2a2
5.11321e-07	0.498797	0.934	0.847	0.0156766	1	Dnm1l
5.68074e-07	0.47237	0.708	0.553	0.0174166	1	EU599041
6.14537e-07	0.581233	0.915	0.842	0.0188411	1	Emb
6.1822e-07	0.371958	0.991	0.968	0.018954	1	Cyb5a
7.45308e-07	0.220622	0.943	0.761	0.0228504	1	Mnd1
8.23845e-07	0.271399	0.991	0.976	0.0252583	1	Ndufa1
8.3012e-07	0.374598	0.934	0.889	0.0254507	1	Nit2
8.8632e-07	0.405665	0.689	0.468	0.0271737	1	P3h4
9.36022e-07	0.556755	0.934	0.755	0.0286975	1	Gm13147
9.40419e-07	0.289204	1	0.976	0.0288323	1	Vps29
9.61789e-07	0.462846	0.406	0.258	0.0294875	1	Gm3333
1.01661e-06	0.169767	0.717	0.437	0.0311682	1	Zfp987
1.02253e-06	0.497941	1	0.992	0.0313498	1	Uqcrb
1.15039e-06	0.215093	0.972	0.903	0.0352699	1	Snhg6
1.18362e-06	0.443079	0.811	0.592	0.0362886	1	Zfp978
1.26396e-06	0.37012	0.934	0.858	0.0387518	1	Vrk1
1.36729e-06	0.269115	1	0.995	0.0419197	1	Glo1
1.48871e-06	0.368195	0.887	0.676	0.0456423	1	Yif1a
1.50739e-06	0.435087	0.972	0.916	0.046215	1	Mob4
1.56085e-06	0.533768	1	0.974	0.047854	1	Hells
1.57185e-06	0.27869	1	0.995	0.0481913	1	Dnajc8
1.5861e-06	0.161038	0.858	0.676	0.0486284	1	Uxt
1.61394e-06	0.478666	1	1	0.0494818	1	mt-Nd1
1.70811e-06	0.262422	0.764	0.603	0.0523691	1	Cdyl
1.74434e-06	0.32517	0.906	0.811	0.0534799	1	Cenph
1.74786e-06	0.270338	1	0.968	0.0535875	1	Rbm3
1.80619e-06	0.487181	0.934	0.921	0.0553759	1	Pgrmc1
1.98736e-06	0.404248	0.651	0.382	0.0609306	1	Stmn3
2.00447e-06	0.397959	0.962	0.955	0.0614549	1	Rpf1
2.15076e-06	0.42742	0.925	0.858	0.06594	1	Prps1
2.33897e-06	0.657722	0.66	0.511	0.0717106	1	Zfp808
2.75441e-06	0.307608	1	1	0.0844475	1	Ddx5
2.78993e-06	0.316167	0.575	0.287	0.0855366	1	Ddx58
2.81424e-06	0.207174	0.991	0.979	0.0862817	1	Rtraf-ps
2.81542e-06	0.371539	1	0.989	0.0863178	1	Gnl3
2.99904e-06	0.322281	0.991	0.958	0.0919476	1	Tm9sf2
3.33258e-06	0.363831	0.83	0.782	0.102174	1	Mrpl1
3.36183e-06	0.29321	0.981	0.871	0.10307	1	Cnih1
3.5201e-06	0.380601	0.953	0.905	0.107923	1	Ptcd3
3.70912e-06	0.304911	0.991	0.971	0.113718	1	Sdhd
4.0524e-06	0.671239	0.868	0.782	0.124243	1	Sgo2a
4.15214e-06	0.302121	1	0.997	0.1273	1	Cnn3
4.41862e-06	0.388689	1	0.989	0.13547	1	Ssb
4.66794e-06	0.245795	0.925	0.758	0.143114	1	1500011B03Rik
4.67322e-06	0.402827	0.981	0.892	0.143276	1	Tmem167
4.77426e-06	0.395963	0.991	0.968	0.146374	1	Cops3
5.0011e-06	0.436706	0.849	0.824	0.153329	1	Orc3
5.05531e-06	0.276371	1	0.997	0.154991	1	Atp5j
5.29786e-06	0.407568	1	0.997	0.162427	1	Eif5
5.3733e-06	0.335646	0.981	0.953	0.16474	1	Atp6v1c1
5.41563e-06	0.453025	0.925	0.797	0.166038	1	Bub1
5.44371e-06	0.63854	0.774	0.674	0.166899	1	Zfp655
5.57111e-06	0.342861	0.717	0.539	0.170805	1	Egr1
5.71285e-06	0.424955	0.679	0.568	0.17515	1	Nt5c3
6.19407e-06	0.406105	0.887	0.895	0.189904	1	Tmco1
6.28624e-06	0.371753	0.802	0.663	0.19273	1	Ebp
6.39742e-06	0.240462	0.67	0.466	0.196139	1	Dscc1
6.70585e-06	0.286993	1	1	0.205595	1	Slc25a5
7.08872e-06	0.364236	0.887	0.789	0.217333	1	Prorp
7.23535e-06	0.422743	0.972	0.929	0.221829	1	Smc4
7.24012e-06	0.359704	0.443	0.316	0.221975	1	Ttpa
7.33435e-06	0.225209	0.208	0.074	0.224864	1	Hes3
7.41766e-06	0.297584	0.783	0.555	0.227418	1	Gm13230
7.51487e-06	0.385178	0.934	0.947	0.230399	1	Vps41
8.01358e-06	0.246139	0.953	0.842	0.245688	1	Hadhb
8.03636e-06	0.481208	0.877	0.821	0.246387	1	Trappc13
8.31449e-06	0.203506	0.906	0.734	0.254914	1	Mzt1
8.31668e-06	0.565459	0.943	0.932	0.254981	1	Adss
8.66028e-06	0.378658	0.972	0.976	0.265516	1	Psmd14
8.66832e-06	0.385212	0.972	0.913	0.265762	1	Mrps18c
8.84833e-06	0.600389	0.953	0.911	0.271281	1	Resf1
8.8961e-06	0.274864	1	0.995	0.272745	1	Mtch2
9.28469e-06	0.376455	1	0.997	0.284659	1	Dnaja1
9.37906e-06	0.480415	0.651	0.589	0.287553	1	Zfp932
1.03298e-05	0.30789	0.962	0.871	0.316701	1	Alg13
1.03771e-05	0.258299	0.868	0.658	0.318153	1	Zfp960
1.04465e-05	0.316789	1	0.995	0.320279	1	Txn1
1.06986e-05	0.295046	0.566	0.313	0.328009	1	Gm32885
1.17757e-05	0.229397	0.981	0.932	0.361031	1	Ndufb1-ps
1.19584e-05	0.293963	0.943	0.908	0.366632	1	Ppa2
1.22341e-05	0.476819	0.821	0.747	0.375084	1	Tiparp
1.24487e-05	0.257956	0.972	0.924	0.381665	1	Mrpl30
1.30679e-05	0.378047	0.972	0.918	0.40065	1	Seh1l
1.38748e-05	0.267407	0.972	0.889	0.425387	1	Sec11a
1.41464e-05	0.439868	0.849	0.697	0.433714	1	Arxes2
1.42472e-05	0.30888	0.991	0.961	0.436806	1	Pbdc1
1.44105e-05	0.580831	0.292	0.229	0.441812	1	Aass
1.49279e-05	0.31738	0.906	0.758	0.457674	1	Hsf2bp
1.53692e-05	0.511253	0.877	0.829	0.471205	1	Ppil4
1.58494e-05	0.225468	0.528	0.379	0.485928	1	Rec114
1.59882e-05	0.290608	1	1	0.490183	1	Psma2
1.63726e-05	0.376188	0.745	0.671	0.501967	1	Ppt1
1.67146e-05	0.25094	1	1	0.512453	1	Atp5c1
1.70998e-05	0.36836	0.877	0.776	0.524264	1	Cdc45
1.80524e-05	0.286068	0.915	0.824	0.553468	1	Mplkip
1.81126e-05	0.298006	0.981	0.868	0.555314	1	Birc5
1.8706e-05	0.316765	1	0.987	0.573507	1	Tra2b
1.9306e-05	0.329221	0.783	0.676	0.591903	1	Gtf3c3
1.9778e-05	0.517891	0.925	0.826	0.606374	1	Tfrc
1.98041e-05	0.527064	0.962	0.874	0.607173	1	Usp14
2.06218e-05	0.342699	1	0.997	0.632244	1	Nop58
2.17697e-05	0.234874	1	1	0.667438	1	Chchd2
2.31662e-05	0.220807	0.783	0.576	0.710251	1	Tfpi
2.41388e-05	0.395447	1	0.976	0.740072	1	U2surp
2.45969e-05	0.650893	0.991	0.863	0.754117	1	mt-Tq
2.56719e-05	0.181751	0.311	0.145	0.787076	1	Ctsw
2.58104e-05	0.193981	1	0.989	0.791321	1	Ppib
2.59434e-05	0.317908	0.745	0.653	0.795398	1	Rpp40
2.75835e-05	0.312731	0.991	0.953	0.845682	1	Farsb
2.76379e-05	0.126725	0.849	0.608	0.847349	1	Carnmt1
2.8392e-05	0.326147	0.943	0.871	0.87047	1	Mad2l1
2.90041e-05	0.620363	0.689	0.542	0.889238	1	Gm6871
3.12937e-05	0.269634	0.547	0.445	0.959433	1	Ccdc18
3.27334e-05	0.332204	0.83	0.739	1	1	Txlng
3.42336e-05	0.34441	0.84	0.816	1	1	Polr3k
3.45669e-05	0.382532	1	0.987	1	1	Paip2
3.58814e-05	0.369099	0.991	0.955	1	1	Rfc5
3.60366e-05	0.365632	0.896	0.866	1	1	Nufip1
3.61038e-05	0.303148	1	0.995	1	1	Srsf7
3.89763e-05	0.258775	0.962	0.905	1	1	Golt1b
4.31216e-05	0.526084	0.575	0.413	1	1	Zfp975
4.33076e-05	0.421881	0.877	0.789	1	1	Shcbp1
4.38069e-05	0.869626	0.358	0.342	1	1	Gm14412
4.38322e-05	0.345102	0.774	0.624	1	1	Lrrc2
4.73725e-05	0.420991	0.991	0.984	1	1	Wdr77
4.82171e-05	0.344287	0.943	0.861	1	1	Zfp57
4.89894e-05	0.508754	0.462	0.466	1	1	Zfp62
4.96065e-05	0.43018	0.991	0.979	1	1	Rpl22l1
4.99675e-05	0.3442	0.764	0.639	1	1	Haus2
5.01994e-05	0.125852	0.179	0.053	1	1	2310043M15Rik
5.19223e-05	0.394587	0.934	0.85	1	1	Sucla2
5.39247e-05	0.249853	0.991	0.963	1	1	Ndufa8
5.39448e-05	0.418398	0.962	0.876	1	1	Enah
5.49769e-05	0.668754	0.849	0.853	1	1	Cul4b
5.60039e-05	0.209951	0.991	0.947	1	1	Pno1
5.66718e-05	0.423616	0.896	0.847	1	1	Kif20b
5.9791e-05	0.432962	0.972	0.953	1	1	Eed
6.03546e-05	0.268129	0.84	0.747	1	1	Taf13
6.07809e-05	0.508232	0.358	0.258	1	1	Gm3604
6.1886e-05	0.28218	0.925	0.876	1	1	Psmg2
6.2086e-05	0.23127	0.925	0.826	1	1	Mrps10
6.22809e-05	0.279377	0.953	0.937	1	1	Mtpn
6.36089e-05	0.459746	1	0.995	1	1	Srsf3
6.40327e-05	0.327144	0.934	0.803	1	1	Spp1
6.40327e-05	0.351842	1	0.997	1	1	mt-Nd2
6.47432e-05	0.224342	0.802	0.724	1	1	Sms
6.5288e-05	0.327004	1	0.942	1	1	Snx2
6.67868e-05	0.299313	0.962	0.837	1	1	Stk38
6.72997e-05	0.258114	0.962	0.874	1	1	Ntan1
7.09488e-05	0.132809	0.368	0.282	1	1	Gm10324
7.27269e-05	0.6551	0.5	0.397	1	1	Gm20939
7.34639e-05	0.127875	0.142	0.042	1	1	Ctxn3
7.35879e-05	0.221823	1	0.997	1	1	Tcp1
7.59343e-05	0.245706	0.981	0.932	1	1	Rpf2
7.89661e-05	0.212702	1	0.989	1	1	Ghitm
7.93967e-05	0.314915	0.981	0.908	1	1	Syce2
7.94736e-05	0.229275	0.858	0.795	1	1	Oip5
7.94807e-05	0.261819	1	0.992	1	1	Rsl1d1
8.20561e-05	0.442832	0.755	0.692	1	1	Haus3
8.27102e-05	0.340765	0.887	0.826	1	1	Pcgf6
8.34634e-05	0.303724	0.755	0.771	1	1	Mcts1
8.54085e-05	0.396353	0.774	0.687	1	1	1110059E24Rik
8.6952e-05	0.286487	0.991	0.979	1	1	Snx5
8.7316e-05	0.332481	1	1	1	1	Hnrnpk
8.80187e-05	0.315562	0.925	0.755	1	1	Syngr1
8.96563e-05	0.312088	0.689	0.603	1	1	Ctnnal1
9.1444e-05	0.268606	0.745	0.637	1	1	Mtpap
9.26187e-05	0.366446	0.858	0.784	1	1	Orc4
9.26446e-05	0.437662	0.462	0.268	1	1	Ndrg1
9.33479e-05	0.279922	0.953	0.818	1	1	Kxd1
9.69497e-05	0.352562	0.934	0.879	1	1	Vps25
9.89993e-05	0.41391	0.849	0.824	1	1	Riok2
0.000101634	0.243819	1	0.997	1	1	Paics
0.000103323	0.365643	0.972	0.929	1	1	Ppp1cb
0.000103348	0.222032	0.585	0.468	1	1	Zfp459
0.00011093	0.273894	0.972	0.921	1	1	Luc7l
0.00011095	0.322823	0.84	0.768	1	1	Grsf1
0.000111187	0.336486	0.547	0.439	1	1	Smpdl3b
0.000111971	0.372049	0.915	0.921	1	1	Chmp5
0.000112606	0.263583	0.519	0.339	1	1	Ppm1j
0.000115737	0.241662	0.491	0.392	1	1	Gk
0.000116288	0.346422	0.792	0.747	1	1	Zfp868
0.000118271	0.291296	0.906	0.763	1	1	Snapc3
0.000122605	0.431066	1	0.989	1	1	Metap2
0.00012276	0.17899	0.736	0.587	1	1	Actr6
0.000126122	0.324463	0.821	0.75	1	1	Slc31a1
0.000126369	0.318141	0.991	0.979	1	1	Ddx1
0.000126481	0.320837	0.745	0.732	1	1	Vps50
0.000127494	0.485426	0.642	0.55	1	1	Zfp938
0.000129714	0.255903	0.991	0.984	1	1	Ppid
0.000133997	0.162051	0.142	0.053	1	1	Gm12415
0.000135351	0.207116	1	0.921	1	1	Hikeshi
0.000135907	0.388528	0.877	0.779	1	1	Hist1h2ae
0.000140332	0.112843	0.528	0.289	1	1	Gm46332
0.00014184	0.428499	0.821	0.658	1	1	Jam2
0.000148979	0.312407	0.991	0.979	1	1	Pcna-ps2
0.000149818	0.309155	0.887	0.813	1	1	BC055324
0.000150934	0.310501	0.953	0.861	1	1	Sat1
0.000151307	0.296408	0.906	0.879	1	1	Mrps2
0.000154988	0.147316	0.783	0.658	1	1	Zfp414
0.000157899	0.303497	0.811	0.737	1	1	Pigf
0.00015848	0.491911	0.953	0.945	1	1	Atrx
0.000159561	0.196616	1	0.966	1	1	Chchd1
0.000162294	0.28715	0.925	0.889	1	1	Pdha1
0.000164391	0.239119	0.84	0.795	1	1	Snhg4
0.000165042	0.219121	0.538	0.358	1	1	2700099C18Rik
0.000168411	0.192753	0.991	0.995	1	1	Myl12a
0.000173734	0.127582	0.877	0.771	1	1	Immp1l
0.0001775	0.293404	0.462	0.347	1	1	Pqlc3
0.000183401	0.280537	0.311	0.163	1	1	Cfp
0.00018667	0.223715	0.991	0.939	1	1	Wtap
0.000189019	0.135248	1	1	1	1	Gm15427
0.000190553	0.225094	1	0.963	1	1	Uchl3
0.000195285	0.347294	0.896	0.721	1	1	Hsd17b14
0.000200095	0.150041	0.679	0.489	1	1	Gm19705
0.000207999	0.305742	1	0.971	1	1	Sdhc
0.000209868	0.230071	1	0.939	1	1	Emc6
0.000210347	0.242486	0.981	0.997	1	1	Dpy30
0.000223896	0.37537	0.991	0.961	1	1	Kpna2
0.000226466	0.126051	0.547	0.434	1	1	2310009A05Rik
0.000230949	0.381355	0.906	0.832	1	1	Fxyd6
0.000240689	0.308724	0.972	0.958	1	1	Cse1l
0.000240792	0.233171	0.877	0.668	1	1	Vangl1
0.000241678	0.28474	0.896	0.789	1	1	Pttg1ip
0.000241727	0.371231	0.877	0.826	1	1	Ube2e3
0.000250149	0.202641	1	0.984	1	1	Nudcd2
0.000252583	0.229333	1	0.997	1	1	H2afz
0.000257024	0.275486	0.943	0.897	1	1	Chordc1
0.000257727	0.223832	1	1	1	1	Rps3a3
0.000258909	0.302799	0.877	0.85	1	1	Tspan13
0.000269708	0.224053	1	0.968	1	1	Nip7
0.000272041	0.342981	1	0.982	1	1	Tipin
0.00028787	0.293612	0.642	0.566	1	1	Gm5165
0.000289133	0.40884	0.953	0.813	1	1	Ccnb2
0.000293702	0.241382	0.934	0.826	1	1	Bpnt1
0.000305303	0.317632	0.849	0.834	1	1	Atf1
0.000312224	0.252662	0.396	0.245	1	1	Zfp994
0.000312953	0.154518	1	0.987	1	1	Pdcd5
0.00031661	0.219386	0.991	0.987	1	1	Snrpb2
0.000318848	0.254191	0.906	0.834	1	1	Snx10
0.000319179	0.358479	0.991	0.979	1	1	Clk1
0.000323115	0.518868	0.849	0.871	1	1	Xpo1
0.000325025	0.497648	0.311	0.2	1	1	Zfp951
0.000326301	0.730566	0.594	0.592	1	1	Zfp936
0.000329448	0.176555	0.783	0.605	1	1	Smagp
0.000341081	0.21703	0.991	0.976	1	1	Orc6
0.000342305	0.153144	0.981	0.932	1	1	Rwdd1
0.000345753	0.418857	0.708	0.642	1	1	Castor1
0.000345846	0.139477	0.34	0.224	1	1	Fut9
0.000348287	0.186201	0.434	0.205	1	1	Slc17a9
0.000357928	0.361116	0.811	0.687	1	1	Ppp2r3c
0.00036825	0.276427	0.858	0.745	1	1	Abcg2
0.000370171	0.157474	0.349	0.208	1	1	Gstm4
0.000376819	0.207915	0.943	0.876	1	1	Ak6
0.0003836	0.636971	0.472	0.437	1	1	Gm14139
0.000383703	0.274006	0.538	0.471	1	1	Dtwd2
0.000384721	0.199848	0.802	0.597	1	1	Mbip
0.000384944	0.206046	0.538	0.432	1	1	Krcc1
0.000390552	0.243793	0.991	0.961	1	1	Bcap31
0.000404799	0.171697	1	0.995	1	1	Bcas2
0.000413352	0.180322	0.434	0.213	1	1	Smc1b
0.000431083	0.286108	0.755	0.674	1	1	Armcx1
0.000434891	0.22224	0.519	0.405	1	1	Psma8
0.000437117	0.39054	1	0.966	1	1	Ssr3
0.00046082	0.16228	0.16	0.084	1	1	Tmprss11d
0.000473751	0.253109	0.67	0.592	1	1	Rad51ap1
0.000500674	0.283474	0.962	0.882	1	1	Gnpda1
0.000511081	0.282922	0.632	0.487	1	1	Porcn
0.000512936	0.233987	0.642	0.516	1	1	Mtg1
0.0005243	0.17872	0.868	0.795	1	1	Med30
0.000526471	0.207028	1	0.995	1	1	Cox7a2
0.00053379	0.145104	0.896	0.721	1	1	Fbxo15
0.000548916	0.268162	0.981	0.9	1	1	Adsl
0.000550458	0.145101	0.283	0.187	1	1	Zfp952
0.000571991	0.241126	1	0.995	1	1	Cct3
0.000572964	0.290587	0.934	0.903	1	1	Uchl5
0.000595655	0.11199	0.16	0.05	1	1	Lmcd1
0.000601174	0.344765	0.887	0.779	1	1	Pnpt1
0.000602758	0.180325	0.943	0.855	1	1	Cenpx
0.000603428	0.271782	0.953	0.845	1	1	Dcun1d5
0.000619552	0.236039	0.84	0.739	1	1	Trim13
0.000625972	0.323567	0.698	0.647	1	1	Bloc1s6
0.000635137	0.215256	0.679	0.595	1	1	Virma
0.000652507	0.19763	0.934	0.897	1	1	Pitpnb
0.000653752	0.226563	0.925	0.879	1	1	Socs2
0.000655657	0.233269	0.981	0.945	1	1	Smc2
0.000661877	0.223938	0.849	0.787	1	1	Smim15
0.000672278	0.138887	0.755	0.65	1	1	Tmem107
0.000681382	0.298536	1	0.984	1	1	Pcna
0.000702196	0.104869	0.34	0.2	1	1	Znrf2
0.000716705	0.30655	0.623	0.582	1	1	Arhgap12
0.000738011	0.288264	0.538	0.389	1	1	Zfp472
0.000743958	0.392903	0.972	0.95	1	1	H2afx
0.00074723	0.212103	1	0.995	1	1	Vapa
0.000748671	0.187582	0.868	0.766	1	1	Mrpl41
0.000750703	0.30832	0.991	0.932	1	1	Tdgf1
0.000766714	0.205926	0.406	0.339	1	1	Bcap29
0.000776292	0.292701	0.491	0.358	1	1	Hormad1
0.000783268	0.161566	0.406	0.303	1	1	Etfrf1
0.000783419	0.145698	1	0.992	1	1	Atp6v1g1
0.000788942	0.335828	0.877	0.779	1	1	Sgo1
0.000792081	0.204743	0.755	0.626	1	1	Rad54b
0.000816532	0.216772	0.811	0.689	1	1	Sgf29
0.000829208	0.276075	0.981	0.961	1	1	Rab11a
0.000839531	0.190353	0.821	0.739	1	1	Gemin2
0.000848399	0.311744	0.821	0.816	1	1	Fignl1
0.000849846	0.19843	0.604	0.432	1	1	Mettl23
0.000852818	0.156576	0.623	0.429	1	1	Gstm2
0.000874859	0.221269	0.434	0.295	1	1	Neil3
0.000875801	0.252831	0.991	0.966	1	1	Degs1
0.000878494	0.188749	0.991	0.989	1	1	Clta
0.000883791	0.248207	0.821	0.763	1	1	Snapin
0.000884988	0.364866	0.972	0.963	1	1	Dars
0.000887796	0.546027	0.387	0.308	1	1	Gm4924
0.000890779	0.298954	0.972	0.918	1	1	Atp6v1h
0.000923565	0.226235	0.981	0.939	1	1	Zfand6
0.000924785	0.191055	0.538	0.374	1	1	Irak3
0.000937375	0.186267	0.358	0.247	1	1	Syndig1
0.000952897	0.115567	0.991	0.984	1	1	Rpl36al
0.000959559	0.235923	0.906	0.876	1	1	Oard1
0.00096001	0.346937	0.934	0.908	1	1	Cops2
0.000964965	0.279882	0.491	0.358	1	1	Sycp3
0.000967058	0.227542	0.991	0.958	1	1	Taf1d
0.000981234	0.14281	0.943	0.847	1	1	Pdcd10
0.000982518	0.12947	0.179	0.082	1	1	Ttc30b
0.000983527	0.191973	0.934	0.895	1	1	Twf1
0.00098425	0.21071	0.934	0.905	1	1	Arl1
0.000988677	0.298715	0.811	0.663	1	1	Mymx
0.00100449	0.31426	0.943	0.911	1	1	Fam136a
0.0010084	0.231195	0.547	0.318	1	1	Efhd1
0.00100996	0.666215	0.509	0.418	1	1	Gm17067
0.00101074	0.2091	0.981	0.932	1	1	Tpd52
0.00101144	0.403404	0.962	0.921	1	1	Gm24616
0.00101725	0.409485	1	0.992	1	1	Rpl39
0.0010426	0.24738	0.972	0.913	1	1	Mrps17
0.00104772	0.404996	0.368	0.321	1	1	Zfp119b
0.00107039	0.277855	0.962	0.924	1	1	Smarcad1
0.00107573	0.159685	1	1	1	1	Cox7b
0.0011037	0.154444	0.821	0.6	1	1	Tcea3
0.0011247	0.208001	0.943	0.839	1	1	Ostf1
0.00113195	0.178507	0.623	0.513	1	1	Nabp1
0.00115217	0.280726	0.925	0.916	1	1	Rap1b
0.00116468	0.132248	0.613	0.432	1	1	Gm6712
0.00117699	0.255714	0.84	0.771	1	1	Srpk2
0.00118924	0.176456	0.991	0.926	1	1	Itm2b
0.00120888	0.156341	0.811	0.716	1	1	Mterf3
0.00121525	0.118042	0.792	0.532	1	1	Nipsnap2
0.00121555	0.229015	1	0.976	1	1	Pomp
0.00121792	0.236838	0.84	0.763	1	1	Ppcs
0.00121923	0.272449	0.934	0.884	1	1	Nubp2
0.00122086	0.18685	0.67	0.605	1	1	Ap3s1
0.00122564	0.390412	0.991	0.987	1	1	Morf4l2
0.00122715	0.58858	0.698	0.663	1	1	Zfp930
0.00122813	0.219439	1	0.992	1	1	Psmb2
0.0012369	0.141515	1	0.987	1	1	Snu13
0.00125348	0.171948	1	0.984	1	1	Psmb7
0.00126264	0.247516	0.953	0.837	1	1	Gnl2
0.00129109	0.178678	0.821	0.729	1	1	Mrps11
0.00130616	0.358348	0.755	0.708	1	1	Trmt11
0.00130808	0.222317	0.811	0.782	1	1	Katnbl1
0.00130961	0.28219	0.84	0.792	1	1	Slc25a17
0.00131668	0.114723	0.802	0.732	1	1	Yae1d1
0.00132933	0.335521	0.811	0.742	1	1	Bclaf3
0.00133201	0.213344	0.991	0.997	1	1	Rbx1
0.00134418	0.190846	1	0.997	1	1	Srrm1
0.00137067	0.203809	0.538	0.495	1	1	Caml
0.0013722	0.260814	0.84	0.763	1	1	Sar1b
0.00137965	0.117329	0.368	0.268	1	1	Depdc1a
0.001381	0.274981	0.915	0.818	1	1	Mta3
0.00138848	0.19202	1	1	1	1	Rps27l
0.0013924	0.345315	0.943	0.871	1	1	Psme2
0.00139994	0.212953	1	0.995	1	1	Atp5f1
0.00140469	0.33197	0.736	0.758	1	1	Ppp6c
0.00140477	0.193608	0.557	0.447	1	1	Mgarp
0.0014422	0.171611	0.953	0.908	1	1	Tmem126a
0.00145831	0.238928	0.991	0.979	1	1	Psmd6
0.00148501	0.294788	0.613	0.597	1	1	Zfp141
0.00150104	0.196448	1	0.987	1	1	Ndufb9
0.00151367	0.215778	0.991	0.971	1	1	Eif1a
0.00152646	0.235991	0.925	0.866	1	1	Adi1
0.00152765	0.251112	0.679	0.674	1	1	Nup160
0.00153154	0.259105	0.717	0.647	1	1	Pot1a
0.00153475	0.302723	0.783	0.589	1	1	Tst
0.00156806	0.196136	0.925	0.863	1	1	Arl6ip6
0.00158253	0.25241	0.972	0.913	1	1	Slc25a1
0.00158524	0.262592	0.991	0.976	1	1	Capza2
0.00158754	0.329307	0.434	0.374	1	1	Zfp977
0.00159231	0.247224	0.811	0.668	1	1	Acat1
0.00159499	0.229079	0.934	0.855	1	1	Prim1
0.00159876	0.173866	0.708	0.621	1	1	Scnm1
0.00161011	0.143883	0.906	0.837	1	1	Zbtb8os
0.00162772	0.229447	0.962	0.916	1	1	Mrpl35
0.00163174	0.197875	0.509	0.434	1	1	Cenpi
0.00163488	0.139307	1	1	1	1	Ywhae
0.00164213	0.208426	0.151	0.063	1	1	Nanos3
0.00165732	0.166306	0.726	0.589	1	1	Arxes1
0.00166335	0.260541	0.868	0.761	1	1	Fbxo5
0.00168054	0.265444	1	0.997	1	1	Ptges3
0.00170645	0.145006	1	1	1	1	Ndufa4
0.00171487	0.188707	0.679	0.618	1	1	Bet1
0.00171688	0.141772	0.349	0.187	1	1	Ccdc3
0.00173105	0.196026	0.906	0.824	1	1	Prmt3
0.00173921	0.244092	0.906	0.876	1	1	Tmem97
0.00175547	0.329399	0.566	0.571	1	1	Platr25
0.00182725	0.331922	0.858	0.824	1	1	Cnot7
0.00185539	0.280605	0.84	0.674	1	1	Pipox
0.00185955	0.207851	0.67	0.6	1	1	Mitd1
0.00186358	0.287061	0.887	0.834	1	1	Ube2g1
0.00187542	0.266384	0.67	0.589	1	1	Nuf2
0.00187746	0.252156	0.811	0.805	1	1	4930453N24Rik
0.00188077	0.259502	0.953	0.889	1	1	Jup
0.00190812	0.367541	0.151	0.103	1	1	Cpsf4l
0.0019226	0.230469	0.915	0.789	1	1	Tmem199
0.00192913	0.317916	1	0.982	1	1	Ldhb
0.00195589	0.188332	0.991	0.937	1	1	Exosc8
0.00196482	0.220987	0.396	0.318	1	1	Ripk2
0.00201618	0.32711	0.632	0.642	1	1	Rnft1
0.00206022	0.289476	0.943	0.866	1	1	Spc25
0.00206191	0.167606	1	0.958	1	1	Cks2
0.00206663	0.484584	0.679	0.542	1	1	Irf1
0.00207075	0.176223	0.906	0.832	1	1	Mrps27
0.00207795	0.172448	0.538	0.4	1	1	Map7d3
0.00210305	0.241994	0.717	0.626	1	1	Galk2
0.00212385	0.118393	0.538	0.379	1	1	Gm26564
0.0021245	0.179406	0.736	0.653	1	1	Arl6
0.00214322	0.304608	0.972	0.953	1	1	Idh3g
0.00218982	0.273658	1	0.979	1	1	Nup88
0.00227096	0.253092	0.953	0.861	1	1	Fbxl5
0.00229912	0.239196	0.745	0.671	1	1	Zdhhc20
0.00231	0.27639	1	0.968	1	1	Hprt
0.00233233	0.101743	0.368	0.213	1	1	4930461G14Rik
0.00234051	0.227561	0.717	0.689	1	1	Zdhhc13
0.00235456	0.228469	0.991	0.945	1	1	Laptm4b
0.00235898	0.249887	0.764	0.695	1	1	Crbn
0.00239808	0.21578	0.849	0.792	1	1	Anapc10
0.00240981	0.21942	0.991	0.955	1	1	Psmg1
0.0024198	0.27721	0.953	0.861	1	1	Usp15
0.00242182	0.294263	0.736	0.637	1	1	Lamp2
0.00243778	0.272604	0.802	0.737	1	1	Cenpe
0.00244261	0.176061	0.972	0.871	1	1	Fn1
0.00245691	0.193927	0.849	0.771	1	1	Abhd10
0.00251187	0.224641	0.821	0.697	1	1	Pecr
0.00252146	0.255694	0.434	0.379	1	1	Pex3
0.00253192	0.172971	1	0.982	1	1	Ndufs4
0.00257532	0.30643	0.821	0.795	1	1	Kpna3
0.00258672	0.203103	0.934	0.913	1	1	Eif2b1
0.00262155	0.336889	0.708	0.687	1	1	Gstt2
0.00263391	0.206942	0.453	0.297	1	1	Fmr1nb
0.00267793	0.26588	0.255	0.195	1	1	Gm35315
0.00268169	0.190099	0.981	0.971	1	1	Nifk
0.00268568	0.251047	0.991	0.939	1	1	Mrpl2
0.00269679	0.10598	0.217	0.137	1	1	Cdhr1
0.00271481	0.165283	0.792	0.7	1	1	Sec61a2
0.00271983	0.197874	0.151	0.063	1	1	Gbp4
0.00275019	0.165896	0.689	0.642	1	1	Cenpk
0.00279022	0.255719	1	0.979	1	1	Cope
0.00280307	0.288385	0.887	0.826	1	1	Morc3
0.00281093	0.202093	0.5	0.292	1	1	Capn3
0.00287477	0.260236	0.934	0.813	1	1	Ccna2
0.00288887	0.2116	0.934	0.903	1	1	Hacd2
0.00292254	0.238285	0.915	0.895	1	1	Xrcc5
0.00297142	0.38673	0.858	0.811	1	1	Casp8ap2
0.00300562	0.241775	0.821	0.821	1	1	Erp44
0.0030106	0.218625	0.953	0.879	1	1	Myadm
0.0030268	0.106974	0.142	0.089	1	1	Shroom4
0.00308062	0.15845	0.774	0.705	1	1	Zfand1
0.00308143	0.171569	0.981	0.968	1	1	Lsm6
0.00308417	0.279452	1	1	1	1	Polr2e
0.00311877	0.351161	0.962	0.963	1	1	Eif1ax
0.00317299	0.242154	0.5	0.358	1	1	Slc28a1
0.00319976	0.304754	0.821	0.868	1	1	Med21
0.00322047	0.176202	0.877	0.771	1	1	Ddx52
0.00322788	0.211843	0.83	0.779	1	1	Trip13
0.00324404	0.330877	0.292	0.297	1	1	Gm49331
0.00326592	0.174049	0.849	0.647	1	1	AU018091
0.00329954	0.242815	0.67	0.587	1	1	Kif18a
0.00333042	0.173217	0.896	0.829	1	1	Dimt1
0.00334378	0.155476	1	0.976	1	1	Sfr1
0.00334564	0.33391	0.934	0.895	1	1	Cul2
0.00335021	0.161802	1	0.989	1	1	Psma6
0.00336826	0.187814	1	0.995	1	1	Uqcr11
0.00343704	0.160888	0.783	0.734	1	1	Timm9
0.00344953	0.202883	0.896	0.808	1	1	Tmem192
0.00345035	0.215456	0.575	0.466	1	1	Zup1
0.00346514	0.166487	0.453	0.387	1	1	Slc6a15
0.00356718	0.18107	0.934	0.837	1	1	Utp14a
0.00360729	0.203183	0.84	0.742	1	1	Kti12
0.00362895	0.234775	1	0.95	1	1	Mrps24
0.00363605	0.274954	0.736	0.711	1	1	Pdcl
0.00365978	0.169759	1	0.997	1	1	St13
0.00369284	0.218998	0.783	0.679	1	1	Siah1b
0.0037025	0.265458	0.896	0.868	1	1	Cggbp1
0.00372217	0.368805	0.519	0.497	1	1	Zfp958
0.00373034	0.195316	0.642	0.595	1	1	Cenpp
0.00375044	0.169529	0.698	0.674	1	1	Rpe
0.00376745	0.188306	0.896	0.818	1	1	Armc10
0.00384766	0.40669	0.991	0.979	1	1	Sept7
0.00385821	0.157462	0.962	0.918	1	1	Lamtor5
0.00388158	0.150133	1	0.987	1	1	Pdhb
0.00390136	0.159072	0.491	0.411	1	1	Zfp101
0.00399485	0.10866	0.991	0.992	1	1	Atp5md
0.00403469	0.340763	0.66	0.605	1	1	Ddias
0.00404964	0.219927	0.991	0.916	1	1	Ccnb1
0.00405015	0.313776	0.802	0.753	1	1	Dusp1
0.00406965	0.263056	0.981	0.971	1	1	2410006H16Rik
0.00410871	0.263591	0.868	0.721	1	1	Uap1l1
0.00414665	0.170864	0.868	0.763	1	1	Cadm1
0.00418549	0.209124	0.943	0.879	1	1	Dcaf13
0.00422301	0.280738	0.943	0.871	1	1	Kif22
0.00425618	0.141205	0.717	0.668	1	1	Mettl5
0.00425932	0.242534	0.802	0.8	1	1	Yipf4
0.00426236	0.227881	0.972	0.937	1	1	Commd4
0.00432545	0.145189	1	1	1	1	Eef1b2
0.00445237	0.258634	1	0.924	1	1	Utf1
0.0044554	0.101889	0.33	0.2	1	1	Neil1
0.00445692	0.223888	1	0.992	1	1	Mkrn1
0.00447616	0.202285	0.953	0.892	1	1	Prpf38a
0.00449337	0.298058	1	0.979	1	1	Srm
0.00450352	0.137273	0.491	0.376	1	1	Alkbh3
0.00454605	0.174235	0.915	0.892	1	1	Parp2
0.00456603	0.170766	0.642	0.539	1	1	Poc1a
0.00456777	0.283343	0.566	0.426	1	1	Gm45871
0.00459718	0.215794	0.604	0.566	1	1	Elp4
0.00462106	0.241013	0.811	0.718	1	1	Wdr73
0.00464012	0.188268	0.811	0.758	1	1	Zfp277
0.00464585	0.137806	0.972	0.968	1	1	Ndufa5
0.00464995	0.132722	1	0.995	1	1	Btf3
0.00466006	0.137512	0.5	0.413	1	1	Ercc6l2
0.00469202	0.157377	0.991	0.992	1	1	Rtraf
0.004723	0.130391	0.368	0.282	1	1	Patl1
0.00476313	0.250795	0.604	0.553	1	1	Ankmy2
0.00478817	0.232516	0.396	0.295	1	1	Tuba3a
0.00483787	0.214353	0.481	0.513	1	1	Ints6
0.00484312	0.188408	0.755	0.689	1	1	Zwilch
0.00487349	0.155553	0.632	0.539	1	1	Alg1
0.00489018	0.206171	0.991	0.95	1	1	Plp2
0.00492329	0.254817	0.896	0.876	1	1	Dazap2
0.00496188	0.371767	1	0.995	1	1	Caprin1
0.00498517	0.178623	0.349	0.274	1	1	Acsl5
0.00499702	0.139538	0.575	0.492	1	1	Brox
0.00501792	0.235362	0.472	0.326	1	1	Ramp2
0.00506831	0.243707	0.934	0.829	1	1	Bnip3
0.00509643	0.389459	0.472	0.418	1	1	Zfp53
0.00509776	0.207028	0.84	0.813	1	1	Chrac1
0.00515424	0.173327	0.66	0.508	1	1	Zfp819
0.00517482	0.130961	0.991	0.982	1	1	Ndufa3
0.00520488	0.161611	0.443	0.463	1	1	Med14
0.00521843	0.211779	0.406	0.408	1	1	Sirt1
0.00524479	0.347396	1	0.987	1	1	Rif1
0.00525588	0.169798	0.972	0.876	1	1	Rsu1
0.00531466	0.210223	0.792	0.721	1	1	Gfm1
0.00537238	0.206822	0.472	0.361	1	1	Spata6
0.00539584	0.151154	0.915	0.858	1	1	Ckap2
0.00542102	0.166386	0.934	0.897	1	1	Prelid3b
0.00542892	0.328434	0.783	0.695	1	1	Kif11
0.00543334	0.177535	0.802	0.621	1	1	Fabp3
0.00548644	0.154992	0.906	0.779	1	1	Spin1
0.00550064	0.103045	0.425	0.387	1	1	Ermard
0.00552596	0.142002	0.981	0.979	1	1	Ndufc2
0.0055607	0.204229	0.925	0.876	1	1	S100a10
0.00556671	0.212187	0.972	0.924	1	1	Idh3a
0.00567539	0.255653	0.915	0.911	1	1	Eif2a
0.00568048	0.136676	1	0.987	1	1	Atp5mpl
0.00568214	0.341014	0.764	0.776	1	1	Cmpk1
0.00572916	0.141772	0.415	0.345	1	1	Yipf6
0.00576282	0.149659	1	0.974	1	1	Eef1e1
0.00576827	0.150908	0.821	0.674	1	1	Mrpl9
0.00586996	0.233797	1	0.992	1	1	Rbm8a
0.00588553	0.127265	0.142	0.103	1	1	Tmem154
0.0058953	0.117654	0.962	0.947	1	1	Dnajc19
0.00590954	0.38375	0.991	0.987	1	1	Tuba1a
0.00591569	0.181196	0.877	0.858	1	1	Prdx3
0.00593442	0.127739	0.226	0.182	1	1	Cacna1b
0.00598025	0.360239	0.302	0.371	1	1	Gm49760
0.00599357	0.144829	1	0.982	1	1	Lsm7
0.00610491	0.134243	0.981	0.945	1	1	Cnih4
0.00613107	0.151616	0.594	0.487	1	1	Dph5
0.00613549	0.122637	0.406	0.258	1	1	Acss1
0.00614704	0.127963	0.962	0.879	1	1	Cenpw
0.0062712	0.19974	0.868	0.834	1	1	Nsmce2
0.00627345	0.145876	0.613	0.587	1	1	Tbc1d13
0.0062958	0.130185	0.123	0.039	1	1	Gbp2
0.00633595	0.166951	1	0.982	1	1	Mrpl42
0.00634544	0.195014	0.632	0.539	1	1	Stk17b
0.00635387	0.19238	0.481	0.453	1	1	Gm14401
0.00635688	0.12091	0.462	0.361	1	1	Ube2q2
0.00639148	0.244326	0.953	0.892	1	1	Slc29a1
0.00643883	0.241013	0.887	0.837	1	1	Tomm34
0.00653757	0.240728	0.528	0.445	1	1	Phf11d
0.00654767	0.243209	0.887	0.855	1	1	Hspbap1
0.00655283	0.251494	0.962	0.895	1	1	Nipsnap1
0.00658604	0.192241	0.962	0.903	1	1	Adk
0.00660383	0.221592	0.377	0.413	1	1	Zfp846
0.00661875	0.26082	0.972	0.953	1	1	Naa50
0.00667765	0.202069	0.632	0.466	1	1	Arhgef28
0.00668982	0.238984	0.934	0.905	1	1	Cul1
0.00669141	0.325955	0.821	0.826	1	1	Trim59
0.00671129	0.172121	0.868	0.776	1	1	Mgst3
0.00681794	0.127906	0.925	0.853	1	1	Med6
0.00702272	0.280952	0.613	0.587	1	1	Pus3
0.00702451	0.309791	0.481	0.526	1	1	Coq10b
0.0071354	0.120589	0.972	0.937	1	1	Gm12346
0.00718693	0.235007	1	0.961	1	1	Rnaseh2a
0.00724581	0.169906	1	0.961	1	1	Frg1
0.00728981	0.179351	0.358	0.234	1	1	Plcd1
0.00731328	0.174688	0.708	0.661	1	1	Pstk
0.00732592	0.130021	0.991	0.979	1	1	Ssbp1
0.00734712	0.165119	0.651	0.584	1	1	Msh3
0.00737246	0.183472	0.726	0.666	1	1	Pex7
0.00742502	0.181555	0.981	0.924	1	1	Lbr
0.00743012	0.176225	0.84	0.808	1	1	Ap3m1
0.00750469	0.158395	0.84	0.795	1	1	Cinp
0.0075326	0.137744	0.991	0.989	1	1	Eif4e
0.00758538	0.174754	0.849	0.774	1	1	Tmem230
0.00760559	0.18883	1	0.989	1	1	Ndufa6
0.00767297	0.115624	0.443	0.363	1	1	Ankra2
0.00768344	0.106462	1	0.976	1	1	Ndufab1
0.0076908	0.192631	0.972	0.987	1	1	Denr
0.00771963	0.125822	0.415	0.326	1	1	Odf2l
0.00778559	0.162394	0.292	0.163	1	1	Hspb8
0.00778881	0.188931	0.726	0.653	1	1	Abcd3
0.0077965	0.237834	0.962	0.821	1	1	Pdk1
0.00780062	0.203152	0.528	0.497	1	1	Tmem135
0.00781902	0.172912	0.962	0.939	1	1	Gsr
0.00782221	0.100196	0.83	0.718	1	1	Ndufaf8
[truncated: 3,498 more rows]

## Sheet: Cluster markers (FigS1)
p_val	avg_log2FC	pct.1	pct.2	p_val_adj	cluster	gene
1.43664e-49	1.32443	0.967	0.599	5.29387e-45	0	Gja1
1.2436e-46	1.05724	0.858	0.413	4.58254e-42	0	Dnmt3b
3.88314e-42	0.587195	0.778	0.185	1.4309e-37	0	Pim2
4.57752e-41	1.01569	0.941	0.621	1.68677e-36	0	Acsl4
1.79509e-39	0.624581	0.72	0.196	6.61474e-35	0	Kcnj3
2.37561e-37	0.912459	0.979	0.723	8.75389e-33	0	Snrpn
2.98669e-31	0.898216	0.967	0.811	1.10057e-26	0	Pten
1.68373e-28	0.884496	0.887	0.5	6.20439e-24	0	L1td1
2.2688e-28	0.434403	0.582	0.142	8.36032e-24	0	Fgf5
9.2814e-28	0.55188	0.962	0.584	3.4201e-23	0	Sall2
1.0007e-27	1.48103	0.9	0.497	3.68748e-23	0	Trh
2.14046e-27	0.664696	1	0.953	7.88738e-23	0	Bex1
8.0767e-27	0.705789	0.992	0.897	2.97618e-22	0	Mat2a
4.5366e-25	0.539749	0.983	0.888	1.67169e-20	0	Ddx21
5.98174e-25	0.275012	0.285	0.028	2.20421e-20	0	Calcr
1.44555e-24	0.678715	1	0.997	5.32671e-20	0	Ncl
2.22717e-24	0.436159	0.937	0.613	8.20691e-20	0	Rbpms2
2.25861e-24	0.475377	0.565	0.153	8.32275e-20	0	Car4
4.01605e-24	0.881618	0.979	0.796	1.47987e-19	0	Emb
9.08527e-24	0.719522	0.975	0.736	3.34783e-19	0	Sall4
4.39582e-23	0.614146	0.987	0.829	1.61982e-18	0	Rrm2
6.82885e-23	0.485744	1	0.981	2.51636e-18	0	Set
8.65131e-23	0.692199	0.958	0.759	3.18792e-18	0	Adk
1.27385e-22	0.582973	0.996	0.851	4.69401e-18	0	Ppa1
6.45848e-22	0.752448	0.916	0.617	2.37989e-17	0	Car2
1.42217e-21	0.904913	0.628	0.255	5.24054e-17	0	Sp8
1.60109e-21	0.71006	0.824	0.51	5.89985e-17	0	Slc7a3
7.12071e-21	0.58	0.799	0.409	2.62391e-16	0	Otx2
7.51935e-21	0.55982	1	0.979	2.7708e-16	0	Hspd1
4.79524e-20	0.666493	0.891	0.587	1.767e-15	0	Plekha1
1.03055e-19	0.411456	0.987	0.817	3.79749e-15	0	Casp3
1.3344e-19	0.727825	0.979	0.782	4.91711e-15	0	Zdbf2
1.40849e-19	0.525873	0.975	0.817	5.19013e-15	0	Txnrd1
3.74582e-18	0.530595	0.967	0.78	1.3803e-13	0	Pfas
5.2059e-18	0.212874	0.402	0.076	1.91832e-13	0	Slc35d3
6.62313e-18	0.60948	1	0.844	2.44056e-13	0	Hells
8.28406e-18	0.525832	0.803	0.449	3.05259e-13	0	Prps2
1.40763e-17	0.365297	0.967	0.629	5.18698e-13	0	Lin28a
1.65795e-17	0.508612	1	0.975	6.10939e-13	0	G3bp2
2.25906e-17	0.219032	0.28	0.028	8.32442e-13	0	Aadat
2.49575e-17	0.539537	0.795	0.438	9.19659e-13	0	Epcam
8.30152e-17	0.56506	0.854	0.645	3.05903e-12	0	Abcg2
9.01099e-17	0.482899	1	0.992	3.32046e-12	0	Caprin1
9.80066e-17	0.318893	1	0.982	3.61145e-12	0	Ptges3
1.37124e-16	0.484106	0.971	0.886	5.05289e-12	0	Ppid
2.12233e-16	0.459518	0.983	0.938	7.82058e-12	0	Cdv3
2.26324e-16	0.543731	0.975	0.771	8.33981e-12	0	Hmgn5
2.75302e-16	0.384792	1	0.999	1.01446e-11	0	Ywhae
4.91056e-16	0.371855	0.854	0.525	1.80949e-11	0	Gng3
7.60517e-16	0.527868	0.736	0.434	2.80243e-11	0	Snhg14
1.78125e-15	0.531178	0.929	0.744	6.56372e-11	0	Lgr4
1.84185e-15	0.514075	0.992	0.993	6.78705e-11	0	Hnrnpk
2.42907e-15	0.449446	1	0.996	8.95087e-11	0	Srsf3
2.46125e-15	0.41675	0.992	0.882	9.06946e-11	0	Pum3
3.19792e-15	0.554995	0.987	0.833	1.1784e-10	0	Dkc1
5.07095e-15	0.175075	0.711	0.255	1.8686e-10	0	Tcfl5
5.83424e-15	0.508954	0.711	0.417	2.14986e-10	0	Utf1
6.05264e-15	0.651665	0.824	0.536	2.23034e-10	0	Rps6ka6
6.59215e-15	0.262843	0.552	0.248	2.42914e-10	0	Lpar4
7.91297e-15	0.3462	1	0.993	2.91585e-10	0	Hnrnpu
9.35384e-15	0.678212	0.879	0.585	3.4468e-10	0	Scd1
1.01304e-14	0.441949	1	0.919	3.73296e-10	0	Dek
2.60389e-14	0.453128	0.958	0.895	9.59508e-10	0	Eif4e
4.01922e-14	0.25969	0.787	0.494	1.48104e-09	0	Sigmar1
6.42266e-14	0.36488	0.552	0.174	2.36669e-09	0	Pmaip1
7.1319e-14	0.619709	0.887	0.653	2.62803e-09	0	Prps1
8.40934e-14	0.489878	0.946	0.82	3.09876e-09	0	Cse1l
8.68504e-14	0.301085	0.741	0.376	3.20035e-09	0	1700019D03Rik
9.33524e-14	0.317553	0.866	0.453	3.43994e-09	0	Pou5f1
9.80071e-14	0.368696	1	0.996	3.61147e-09	0	Serbp1
1.09325e-13	0.110443	0.364	0.096	4.02853e-09	0	Pcdh1
1.19266e-13	0.438418	0.971	0.782	4.39484e-09	0	Mdn1
1.2162e-13	0.390561	0.983	0.766	4.48157e-09	0	Tubb6
1.32824e-13	0.37767	0.996	0.961	4.89441e-09	0	Sfpq
2.1496e-13	0.399237	0.192	0.033	7.92107e-09	0	Mal2
2.31373e-13	0.353655	1	0.986	8.52587e-09	0	Tardbp
2.53065e-13	0.323478	1	0.981	9.32518e-09	0	Hspe1
2.95971e-13	0.330049	0.762	0.631	1.09063e-08	0	Sinhcaf
2.96129e-13	0.54792	0.636	0.289	1.09121e-08	0	Fst
2.99243e-13	0.293177	0.31	0.084	1.10268e-08	0	Ugt8a
3.18985e-13	0.428785	0.715	0.442	1.17543e-08	0	Dusp6
3.3869e-13	0.444857	1	0.953	1.24804e-08	0	Nasp
3.57017e-13	0.435757	0.992	0.93	1.31557e-08	0	Hspa4
3.91519e-13	0.341962	0.916	0.658	1.44271e-08	0	Ubr7
4.06466e-13	0.490828	1	0.963	1.49779e-08	0	Eif1ax
4.59134e-13	0.311198	1	1	1.69186e-08	0	Hnrnpa2b1
5.62288e-13	0.383442	1	1	2.07197e-08	0	Nap1l1
6.61709e-13	0.212635	0.381	0.081	2.43833e-08	0	Mfap3l
7.71082e-13	0.423857	0.954	0.769	2.84136e-08	0	Dnajc9
7.84764e-13	0.402214	0.958	0.796	2.89178e-08	0	Gspt1
8.27303e-13	0.409855	0.987	0.774	3.04853e-08	0	Dhfr
8.53622e-13	0.544101	0.954	0.888	3.14551e-08	0	Gmps
1.2348e-12	0.461945	0.954	0.875	4.55012e-08	0	Naa50
1.52397e-12	0.435708	0.979	0.865	5.61569e-08	0	Orc2
1.55177e-12	0.434719	0.883	0.708	5.71813e-08	0	Trappc13
1.68612e-12	0.241162	0.531	0.178	6.21317e-08	0	Eras
1.72222e-12	0.344373	1	0.937	6.34622e-08	0	Nop58
2.01875e-12	0.554685	0.594	0.299	7.4389e-08	0	Lefty1
2.72679e-12	0.439124	0.983	0.942	1.00479e-07	0	Mrpl18
3.17043e-12	0.410599	0.987	0.847	1.16827e-07	0	Wdr75
3.18693e-12	0.444413	0.695	0.393	1.17435e-07	0	Map7d3
3.68581e-12	0.327969	0.958	0.76	1.35818e-07	0	Uhrf1
3.87349e-12	0.471528	0.975	0.873	1.42734e-07	0	Dhx15
3.93367e-12	0.2991	0.996	0.887	1.44952e-07	0	Gnl3
4.02501e-12	0.633804	0.987	0.888	1.48318e-07	0	Pa2g4
4.67635e-12	0.342838	0.983	0.913	1.72319e-07	0	Ola1
5.15445e-12	0.386634	0.996	0.935	1.89936e-07	0	Abce1
5.95334e-12	0.343195	0.628	0.336	2.19375e-07	0	Enpp3
6.87559e-12	0.139722	0.556	0.145	2.53359e-07	0	Vrtn
7.21863e-12	0.524079	0.967	0.876	2.65999e-07	0	Psmd1
7.87749e-12	0.290776	0.996	0.919	2.90278e-07	0	G3bp1
8.48489e-12	0.369868	1	0.997	3.1266e-07	0	Gm15459
8.61795e-12	0.316483	0.987	0.843	3.17563e-07	0	Lbr
8.76458e-12	0.526648	0.996	0.99	3.22966e-07	0	H2afz
1.12234e-11	0.348902	0.992	0.953	4.13571e-07	0	Impact
1.13858e-11	0.529067	0.996	0.992	4.19556e-07	0	Ran
1.3305e-11	0.409832	0.975	0.844	4.90275e-07	0	Orc3
1.34512e-11	0.390854	0.983	0.895	4.95662e-07	0	Cul1
1.38037e-11	0.392269	0.996	0.964	5.08652e-07	0	Tra2b
1.40232e-11	0.266033	0.887	0.68	5.16742e-07	0	Amd1
1.48817e-11	0.346899	0.992	0.937	5.48377e-07	0	Tomm70a
1.50563e-11	0.379416	1	0.993	5.54811e-07	0	Hnrnpdl
1.90161e-11	0.444259	0.95	0.788	7.00726e-07	0	Fam3c
1.98356e-11	0.383948	0.987	0.913	7.30922e-07	0	Eif2s1
1.99206e-11	0.322453	0.69	0.353	7.34056e-07	0	Cdc14b
2.05516e-11	0.30953	0.824	0.501	7.57307e-07	0	Gpd2
2.54865e-11	0.281632	0.912	0.598	9.3915e-07	0	Myo10
2.93237e-11	0.253661	0.946	0.745	1.08055e-06	0	Cdca7
2.98525e-11	0.421958	0.887	0.731	1.10004e-06	0	Wdr77
3.06952e-11	0.241359	0.979	0.803	1.13109e-06	0	Pclaf
3.07478e-11	0.32284	0.967	0.822	1.13303e-06	0	Larp7
3.08069e-11	0.345739	0.987	0.931	1.1352e-06	0	Smarca5
3.10803e-11	0.269289	0.958	0.72	1.14528e-06	0	Gemin6
3.12501e-11	0.464972	0.983	0.933	1.15153e-06	0	Srsf1
3.56951e-11	0.371748	0.987	0.88	1.31533e-06	0	Phc1
4.56727e-11	0.386311	0.962	0.763	1.68299e-06	0	Kpna3
4.61975e-11	0.313448	0.987	0.948	1.70233e-06	0	Hnrnpa3
5.92232e-11	0.288336	0.987	0.861	2.18232e-06	0	Otud4
6.03791e-11	0.30638	0.879	0.517	2.22491e-06	0	Nanog
6.40477e-11	0.420539	0.971	0.829	2.36009e-06	0	Ccng1
6.82373e-11	0.281973	0.992	0.968	2.51448e-06	0	Kpnb1
7.13957e-11	0.540181	0.849	0.517	2.63086e-06	0	Sall1
7.19352e-11	0.388484	0.983	0.956	2.65074e-06	0	Bzw1
7.40582e-11	0.231627	0.745	0.574	2.72897e-06	0	Nop2
8.14871e-11	0.6275	0.891	0.579	3.00272e-06	0	Naf1
9.31371e-11	0.319082	0.996	0.959	3.43201e-06	0	Metap2
9.57531e-11	0.250339	1	0.975	3.52841e-06	0	Ssbp1
1.02238e-10	0.302947	0.996	0.988	3.76735e-06	0	Txn1
1.17348e-10	0.161857	0.916	0.665	4.32416e-06	0	Hmga1
1.18542e-10	0.466875	0.9	0.775	4.36814e-06	0	Ppp1r2
1.18643e-10	0.301281	0.837	0.567	4.37187e-06	0	Enc1
1.22547e-10	0.389902	0.954	0.806	4.51573e-06	0	Smchd1
1.46185e-10	0.395834	0.887	0.668	5.38677e-06	0	Adi1
1.54515e-10	0.345785	0.979	0.884	5.69374e-06	0	Nifk
1.61805e-10	0.281224	0.887	0.607	5.96234e-06	0	Trip13
1.72926e-10	0.362281	0.933	0.694	6.37215e-06	0	Rad51
1.73259e-10	0.28252	0.979	0.891	6.38444e-06	0	Khdrbs1
1.74245e-10	0.296512	0.732	0.306	6.42075e-06	0	Fgf15
1.99739e-10	0.353618	0.987	0.926	7.36018e-06	0	Cacybp
2.11526e-10	0.396912	0.967	0.82	7.79453e-06	0	Ttll4
2.19469e-10	0.295169	0.979	0.919	8.08721e-06	0	Smim15
2.21563e-10	0.248966	0.962	0.796	8.16437e-06	0	Rad23b
2.2751e-10	0.332729	0.987	0.865	8.38353e-06	0	Ipo5
2.47061e-10	0.385464	0.711	0.497	9.10395e-06	0	Mir17hg
2.59235e-10	0.277764	0.782	0.449	9.55257e-06	0	Socs2
2.59698e-10	0.330122	0.987	0.931	9.56962e-06	0	Kars
3.02544e-10	0.214478	0.866	0.579	1.11485e-05	0	Bend3
3.78138e-10	0.279786	0.854	0.528	1.3934e-05	0	Hook1
3.86182e-10	0.344748	0.9	0.759	1.42304e-05	0	Prpf38a
3.87327e-10	0.268714	0.987	0.861	1.42726e-05	0	Nmt2
4.26126e-10	0.261123	0.979	0.924	1.57023e-05	0	Mrfap1
4.37131e-10	0.330129	0.862	0.606	1.61078e-05	0	Utp14a
4.37627e-10	0.336548	0.916	0.683	1.61261e-05	0	Dbf4
4.44926e-10	0.138312	0.272	0.044	1.63951e-05	0	St6gal2
4.57801e-10	0.248112	0.983	0.792	1.68695e-05	0	Lyar
5.33214e-10	0.271516	0.77	0.543	1.96484e-05	0	Gclm
5.40966e-10	0.332103	0.95	0.795	1.99341e-05	0	Utp4
5.66017e-10	0.441639	0.929	0.806	2.08572e-05	0	Msmo1
5.78512e-10	0.328634	0.962	0.814	2.13176e-05	0	Fasn
6.62328e-10	0.336277	0.711	0.405	2.44061e-05	0	Pgap1
7.20007e-10	0.284613	0.887	0.605	2.65316e-05	0	Grwd1
7.7848e-10	0.235127	0.895	0.737	2.86862e-05	0	M6pr
9.16891e-10	0.414221	0.996	0.933	3.37865e-05	0	Rsl1d1
1.05682e-09	0.289756	0.987	0.883	3.89428e-05	0	Strap
1.08471e-09	0.326491	0.908	0.64	3.99705e-05	0	Otud6b
1.10222e-09	0.254002	0.732	0.402	4.06157e-05	0	Zic5
1.21326e-09	0.31355	0.979	0.906	4.47073e-05	0	Tnpo1
1.27397e-09	0.430585	0.967	0.909	4.69443e-05	0	Nras
1.29588e-09	0.241994	0.757	0.475	4.77518e-05	0	Aen
1.42857e-09	0.35688	0.895	0.701	5.26415e-05	0	Ckap2
1.59315e-09	0.491708	1	0.99	5.87061e-05	0	Prdx1
1.74118e-09	0.317991	0.845	0.595	6.41609e-05	0	Snhg4
1.75922e-09	0.31666	1	0.941	6.48256e-05	0	Srpk1
1.78169e-09	0.536298	0.925	0.781	6.56535e-05	0	Serp1
1.78242e-09	0.150258	1	0.964	6.56803e-05	0	Tuba1a
1.83743e-09	0.474898	0.958	0.763	6.77073e-05	0	Nudcd1
1.94403e-09	0.120097	0.992	0.989	7.16354e-05	0	St13
2.01309e-09	0.217928	0.983	0.803	7.41802e-05	0	Mthfd1
2.02796e-09	0.302267	1	1	7.47282e-05	0	Hnrnpc
2.10635e-09	0.222331	0.736	0.273	7.76167e-05	0	Kif1a
2.14419e-09	0.205453	0.255	0.051	7.90112e-05	0	Tmem229a
2.21223e-09	0.345463	0.992	0.946	8.15184e-05	0	Top1
2.23429e-09	0.232527	0.741	0.408	8.23312e-05	0	Ggct
2.23468e-09	0.581592	0.837	0.631	8.23456e-05	0	Memo1
2.27102e-09	0.273123	0.724	0.463	8.36848e-05	0	Arl6
2.32506e-09	0.330976	0.895	0.723	8.56762e-05	0	Nampt
2.35775e-09	0.324395	0.983	0.904	8.68806e-05	0	Hpf1
2.47148e-09	0.517678	0.954	0.814	9.10717e-05	0	Nop9
2.47605e-09	0.263792	0.933	0.769	9.12399e-05	0	Me2
2.61789e-09	0.251559	0.916	0.598	9.64668e-05	0	Ccnd1
2.6974e-09	0.347509	1	0.937	9.93966e-05	0	Eif3a
3.18764e-09	0.186866	0.975	0.81	0.000117461	0	Bex4
3.23334e-09	0.315025	0.912	0.689	0.000119145	0	Ly6e
3.46264e-09	0.49597	0.996	0.971	0.000127595	0	Ddx3x
3.49583e-09	0.487959	1	1	0.000128818	0	Gm15500
3.58112e-09	0.378071	0.996	0.91	0.000131961	0	Igf2bp1
3.6311e-09	0.321291	0.971	0.861	0.000133802	0	Naa15
4.31194e-09	0.460849	0.967	0.872	0.000158891	0	Hmgcs1
4.3652e-09	0.296293	0.967	0.822	0.000160853	0	Psme4
4.49736e-09	0.176021	0.619	0.34	0.000165723	0	Pir
4.53614e-09	0.294913	0.954	0.853	0.000167152	0	Seh1l
4.97085e-09	0.330491	0.987	0.862	0.000183171	0	Wdr43
5.31168e-09	0.458766	0.858	0.702	0.00019573	0	Shcbp1
5.74525e-09	0.293669	0.996	0.928	0.000211707	0	Nmd3
5.85435e-09	0.273313	0.996	0.953	0.000215727	0	Ybx1
6.19332e-09	0.389877	0.954	0.809	0.000228218	0	Rrm1
6.30697e-09	0.182536	0.619	0.258	0.000232406	0	Sema6a
6.37872e-09	0.26269	0.9	0.759	0.000235049	0	Idh3a
7.10497e-09	0.354094	1	0.986	0.000261811	0	Hnrnpd
7.44612e-09	0.216658	0.987	0.831	0.000274382	0	Tgif1
7.72854e-09	0.172985	0.209	0.036	0.000284789	0	Penk
7.83253e-09	0.287291	0.929	0.701	0.000288621	0	Melk
7.99674e-09	0.386448	0.845	0.697	0.000294672	0	Nup37
8.15256e-09	0.342405	0.849	0.643	0.000300414	0	Cip2a
8.19449e-09	0.355599	0.987	0.978	0.000301959	0	Cct4
8.89081e-09	0.50034	0.979	0.884	0.000327618	0	Trim59
9.27631e-09	0.401399	0.996	0.934	0.000341823	0	Fkbp4
1.01544e-08	0.395859	0.996	0.994	0.000374178	0	Cct8
1.05676e-08	0.26075	1	0.999	0.000389407	0	Slc25a5
1.13323e-08	0.253867	0.9	0.674	0.000417585	0	Ipo8
1.30096e-08	0.260879	0.883	0.719	0.000479392	0	Larp4
1.40062e-08	0.26638	0.954	0.787	0.000516115	0	Pno1
1.44988e-08	0.219333	0.933	0.742	0.000534264	0	Trnt1
1.55209e-08	0.347556	1	0.983	0.00057193	0	Cct6a
1.95515e-08	0.224691	0.77	0.492	0.000720452	0	Ccdc86
2.04313e-08	0.243809	0.992	0.883	0.000752874	0	Rfc1
2.07886e-08	0.164909	0.657	0.344	0.000766038	0	Zdhhc2
2.08379e-08	0.173327	0.423	0.135	0.000767854	0	Gatm
2.21853e-08	0.309754	0.946	0.818	0.000817507	0	Vrk1
2.22021e-08	0.279649	0.979	0.905	0.000818124	0	Kras
2.22289e-08	0.324673	0.95	0.751	0.000819114	0	Hsph1
2.37852e-08	0.215377	0.87	0.722	0.00087646	0	Tfdp1
2.40377e-08	0.150326	0.527	0.248	0.000885766	0	Gm38393
2.43374e-08	0.360429	1	0.934	0.000896809	0	Anp32b
2.54228e-08	0.489995	0.971	0.93	0.000936803	0	Nae1
2.84077e-08	0.230563	0.954	0.887	0.0010468	0	Mapk1ip1l
3.15221e-08	0.209987	0.895	0.711	0.00116156	0	Xrcc6
3.19041e-08	0.260405	0.975	0.825	0.00117564	0	Ssrp1
3.26824e-08	0.305344	0.837	0.65	0.00120432	0	Haus6
3.5815e-08	0.308975	0.87	0.691	0.00131975	0	Isyna1
3.67026e-08	0.270601	0.778	0.455	0.00135245	0	Rragd
3.85388e-08	0.274419	0.971	0.773	0.00142012	0	Fat1
3.857e-08	0.164196	0.51	0.273	0.00142127	0	Itpripl1
3.9277e-08	0.20161	0.745	0.489	0.00144732	0	Bend4
3.92883e-08	0.171096	0.778	0.401	0.00144773	0	Pla2g12a
4.04036e-08	0.265864	0.925	0.719	0.00148883	0	Cpsf2
4.06157e-08	0.290242	0.983	0.933	0.00149665	0	Snhg5
4.06592e-08	0.352796	0.967	0.871	0.00149825	0	Ipo7
4.27866e-08	0.36369	0.929	0.81	0.00157664	0	Cd164
4.3735e-08	0.308068	0.941	0.864	0.00161159	0	Txnl1
4.42085e-08	0.391498	0.95	0.894	0.00162904	0	Psmd14
4.64972e-08	0.203851	0.678	0.309	0.00171338	0	Serpine2
4.87286e-08	0.337856	0.971	0.82	0.0017956	0	Ipo11
5.00498e-08	0.258153	1	0.949	0.00184429	0	Ago2
5.07771e-08	0.271285	0.975	0.804	0.00187108	0	Mcm4
5.14342e-08	0.251839	0.937	0.775	0.0018953	0	Smn1
5.37458e-08	0.340536	0.996	0.926	0.00198048	0	Ddx39
5.74696e-08	0.368685	0.728	0.51	0.0021177	0	Tmem184c
6.13615e-08	0.285873	0.975	0.909	0.00226111	0	Papola
6.16368e-08	0.233739	0.983	0.975	0.00227125	0	Dnaja1
6.35098e-08	0.200153	0.69	0.321	0.00234027	0	Aif1l
6.36179e-08	0.348605	0.95	0.8	0.00234426	0	Stag2
7.23072e-08	0.113128	0.879	0.628	0.00266445	0	Spry2
7.38552e-08	0.328349	0.862	0.653	0.00272149	0	Phf6
7.52688e-08	0.202353	1	0.975	0.00277358	0	Snrpa1
7.59377e-08	0.280137	0.887	0.753	0.00279823	0	Mad2l1
8.0198e-08	0.305148	0.987	0.923	0.00295522	0	Dnaja2
8.23884e-08	0.231077	0.9	0.716	0.00303593	0	Rbm28
8.29586e-08	0.321972	0.904	0.787	0.00305694	0	Hprt
8.57078e-08	0.183112	0.418	0.189	0.00315825	0	Prrg4
8.58761e-08	0.273879	0.925	0.668	0.00316445	0	Cdc20
8.7819e-08	0.26804	0.992	0.862	0.00323604	0	Mak16
9.48017e-08	0.261942	0.887	0.709	0.00349335	0	Mettl16
9.48285e-08	0.219585	0.979	0.923	0.00349434	0	Syncrip
9.58985e-08	0.316323	0.975	0.847	0.00353376	0	Smc2
9.76871e-08	0.259276	0.912	0.669	0.00359967	0	Rangap1
9.93149e-08	0.234226	0.992	0.906	0.00365965	0	Uchl3
1.01203e-07	0.224672	1	0.993	0.00372924	0	Canx
1.09156e-07	0.476456	0.699	0.461	0.00402229	0	Cdk6
1.12295e-07	0.372302	0.996	0.982	0.00413794	0	Immt
1.14377e-07	0.101059	0.929	0.753	0.00421466	0	Gnl3l
1.16771e-07	0.162606	0.498	0.204	0.0043029	0	Kcnk1
1.22031e-07	0.141119	0.711	0.474	0.00449674	0	Gm12355
1.22733e-07	0.323787	0.958	0.787	0.00452258	0	Hsd17b12
1.28025e-07	0.179539	1	0.999	0.00471761	0	Hmgn1
1.28938e-07	0.332213	0.979	0.902	0.00475125	0	Dhx9
1.29401e-07	0.254376	0.816	0.572	0.00476829	0	Atp13a3
1.33814e-07	0.288841	0.741	0.555	0.0049309	0	Pdp2
1.36342e-07	0.137035	0.356	0.092	0.00502407	0	Shc4
1.41045e-07	0.238281	0.9	0.729	0.00519736	0	Smndc1
1.42175e-07	0.202628	0.703	0.556	0.00523899	0	Snord78
1.43752e-07	0.238538	0.996	0.933	0.0052971	0	Xpo1
1.43916e-07	0.326621	0.849	0.693	0.00530318	0	Atad1
1.455e-07	0.184778	0.971	0.824	0.00536152	0	Sephs1
1.56565e-07	0.287446	0.962	0.842	0.00576926	0	Rpf2
1.61407e-07	0.150628	0.766	0.499	0.00594769	0	Pola2
1.70003e-07	0.150333	0.485	0.281	0.00626445	0	Arrdc4
1.73066e-07	0.294753	1	0.999	0.0063773	0	Eif4g2
1.7539e-07	0.126903	0.845	0.664	0.00646294	0	Gm4737
1.77043e-07	0.293947	0.967	0.904	0.00652387	0	Ssr1
1.7964e-07	0.383142	0.933	0.901	0.00661957	0	Vbp1
1.80166e-07	0.291306	0.954	0.844	0.00663894	0	Kif5b
1.80484e-07	0.261222	0.849	0.628	0.00665064	0	Prpf39
1.80999e-07	0.299642	0.937	0.733	0.00666962	0	Ccna2
1.81011e-07	0.37973	1	0.981	0.00667007	0	Hnrnpm
1.82781e-07	0.209579	0.841	0.606	0.00673531	0	Wdr3
1.83456e-07	0.208246	0.87	0.685	0.00676017	0	Ints11
1.89882e-07	0.244758	0.862	0.653	0.00699696	0	Suclg2
1.90043e-07	0.245873	1	0.99	0.00700288	0	Rps27l
1.91167e-07	0.324121	0.996	0.959	0.00704431	0	Tmem167
1.91252e-07	0.241431	0.623	0.36	0.00704745	0	Dcbld2
1.98155e-07	0.244037	0.879	0.686	0.00730181	0	Ptcd3
2.00877e-07	0.387831	0.983	0.956	0.00740212	0	Ctnnb1
2.01458e-07	0.421244	1	1	0.00742354	0	Hspa8
2.04342e-07	0.344625	0.933	0.843	0.0075298	0	Arl6ip1
2.10075e-07	0.3227	0.996	0.966	0.00774107	0	Prrc2c
2.10383e-07	0.379303	0.992	0.972	0.0077524	0	Cct3
2.23202e-07	0.371563	0.795	0.545	0.00822478	0	Slc16a1
2.26899e-07	0.318702	0.912	0.713	0.008361	0	Gpn1
2.40372e-07	0.237657	0.996	0.919	0.00885747	0	Tubb4b
2.53472e-07	0.346599	0.992	0.893	0.0093402	0	Pds5a
2.53902e-07	0.214371	0.908	0.68	0.00935603	0	Aldh9a1
2.56264e-07	0.181692	0.849	0.642	0.00944306	0	Tmem183a
2.66378e-07	0.177776	0.782	0.55	0.00981577	0	Cyb5r1
2.66779e-07	0.237602	0.787	0.415	0.00983055	0	Pitx2
2.68958e-07	0.201254	0.561	0.3	0.00991083	0	Gclc
2.73161e-07	0.345886	0.987	0.884	0.0100657	0	Psip1
2.78617e-07	0.231659	0.912	0.758	0.0102668	0	Aasdhppt
2.78775e-07	0.238755	0.975	0.843	0.0102726	0	Ddx18
2.90584e-07	0.350826	0.816	0.718	0.0107077	0	Uba3
2.92506e-07	0.156269	0.987	0.923	0.0107786	0	Fam136a
3.05924e-07	0.274918	0.828	0.643	0.011273	0	Fastkd2
3.07471e-07	0.399743	0.946	0.793	0.01133	0	Mtrex
3.14484e-07	0.37387	0.975	0.86	0.0115884	0	Supt16
3.16123e-07	0.173137	0.996	0.967	0.0116488	0	Bclaf1
3.17717e-07	0.263893	0.883	0.723	0.0117076	0	Nup153
3.21843e-07	0.336572	0.979	0.981	0.0118596	0	Cnbp
3.31181e-07	0.320787	0.895	0.745	0.0122037	0	Prpf38b
3.35927e-07	0.424259	0.833	0.652	0.0123786	0	Arl4a
3.42199e-07	0.189827	0.958	0.774	0.0126097	0	Rian
3.45425e-07	0.162422	0.946	0.789	0.0127286	0	Wdr12
3.5067e-07	0.373257	0.929	0.719	0.0129218	0	Cinp
3.59719e-07	0.395006	0.841	0.657	0.0132553	0	Haus3
3.60601e-07	0.128407	0.163	0.054	0.0132878	0	Ocln
3.91619e-07	0.297084	0.95	0.8	0.0144308	0	Cyp51
3.92253e-07	0.225337	1	0.989	0.0144541	0	Hnrnpab
4.05944e-07	0.197321	0.975	0.738	0.0149586	0	Gpatch4
4.09138e-07	0.284115	0.987	0.912	0.0150763	0	Tcerg1
4.0965e-07	0.244522	1	0.942	0.0150952	0	Eif3l
4.17371e-07	0.14648	0.527	0.293	0.0153797	0	Mtmr7
4.2161e-07	0.345614	0.657	0.401	0.0155359	0	Platr10
4.25178e-07	0.274854	0.895	0.702	0.0156674	0	Rpa1
4.30379e-07	0.196498	0.996	0.97	0.015859	0	Ube2k
4.334e-07	0.227143	0.921	0.701	0.0159704	0	Usp1
4.35216e-07	0.251731	1	0.97	0.0160373	0	Phf5a
4.43854e-07	0.333483	0.912	0.824	0.0163556	0	Ahctf1
4.46243e-07	0.334473	0.916	0.799	0.0164436	0	Eif2a
4.51206e-07	0.205999	0.941	0.704	0.0166265	0	Heatr1
4.52436e-07	0.226435	0.987	0.864	0.0166718	0	Tmem126a
4.80108e-07	0.247583	0.979	0.957	0.0176915	0	Matr3
4.85787e-07	0.201512	0.741	0.508	0.0179008	0	Bop1
4.88786e-07	0.261434	0.975	0.866	0.0180113	0	Gtpbp4
5.14168e-07	0.22386	0.849	0.541	0.0189466	0	Dhcr24
5.34513e-07	0.196505	0.891	0.601	0.0196963	0	Ccne1
5.34955e-07	0.110161	0.849	0.639	0.0197126	0	Sf3b4
5.42324e-07	0.283287	0.674	0.416	0.0199841	0	Tnrc6c
5.42678e-07	0.124709	0.799	0.585	0.0199971	0	Ahcy
5.47947e-07	0.224861	0.803	0.617	0.0201913	0	Fam169a
5.71928e-07	0.134515	0.753	0.317	0.021075	0	Arl4c
5.74575e-07	0.145562	0.598	0.245	0.0211725	0	Car14
5.90255e-07	0.240794	0.979	0.828	0.0217503	0	Nsun2
5.90365e-07	0.267331	1	0.997	0.0217544	0	Calm2
5.9934e-07	0.271099	0.904	0.682	0.0220851	0	Dis3
6.02432e-07	0.187239	0.782	0.51	0.022199	0	Pycr2
6.28931e-07	0.292047	0.812	0.51	0.0231755	0	Cdc6
6.4643e-07	0.225545	0.895	0.694	0.0238203	0	Iqgap1
6.57269e-07	0.2238	0.891	0.643	0.0242197	0	Wdr46
6.61967e-07	0.337561	0.971	0.905	0.0243928	0	Prpf40a
6.63983e-07	0.343698	0.393	0.227	0.0244671	0	Arl5c
6.83241e-07	0.329642	0.975	0.898	0.0251768	0	Srsf6
6.98609e-07	0.220006	0.941	0.767	0.025743	0	Nup93
7.12172e-07	0.306273	0.996	0.988	0.0262428	0	Snrpd1
7.20828e-07	0.302787	0.887	0.753	0.0265618	0	Lrrc58
7.31978e-07	0.194126	0.787	0.555	0.0269727	0	Wdr55
7.81107e-07	0.336129	0.841	0.676	0.028783	0	Fbxo30
8.05205e-07	0.238589	0.69	0.426	0.029671	0	Acot7
8.05304e-07	0.269852	0.82	0.643	0.0296747	0	Oxct1
8.40357e-07	0.30778	0.912	0.771	0.0309663	0	Eed
8.75407e-07	0.243507	1	0.983	0.0322579	0	Csde1
8.77475e-07	0.253306	0.925	0.795	0.0323341	0	Pgrmc1
8.90746e-07	0.227696	0.987	0.934	0.0328231	0	Anp32e
8.98165e-07	0.474166	0.9	0.725	0.0330965	0	Nol8
9.05941e-07	0.269229	0.996	0.927	0.033383	0	U2surp
9.78474e-07	0.245813	0.95	0.781	0.0360558	0	Thumpd1
9.80191e-07	0.231643	0.795	0.632	0.0361191	0	Hnrnph2
9.82828e-07	0.29515	0.937	0.782	0.0362162	0	Polr2b
1.01664e-06	0.358732	0.983	0.93	0.0374621	0	Huwe1
1.05026e-06	0.285367	0.941	0.854	0.0387011	0	Fem1b
1.09582e-06	0.316537	0.971	0.931	0.0403797	0	Slbp
1.10713e-06	0.17695	1	0.983	0.0407967	0	Hsp90aa1
1.1149e-06	0.199777	0.9	0.726	0.0410829	0	Aqr
1.13114e-06	0.212638	1	0.971	0.0416813	0	Clns1a
1.13838e-06	0.241665	0.946	0.753	0.0419483	0	Jpt2
1.1394e-06	0.208505	0.849	0.646	0.0419856	0	Prpf4
1.15727e-06	0.23299	0.929	0.764	0.0426443	0	Elovl5
1.16511e-06	0.156125	0.569	0.32	0.0429331	0	Ttc21b
1.1867e-06	0.185647	0.82	0.545	0.0437287	0	Acadl
1.20249e-06	0.301941	0.753	0.534	0.0443104	0	Zfp961
1.23355e-06	0.254274	0.582	0.354	0.0454551	0	Ccne2
1.26973e-06	0.187469	0.921	0.696	0.0467882	0	Exosc2
1.2723e-06	0.290111	1	0.975	0.0468831	0	Api5
1.28501e-06	0.180883	0.866	0.629	0.0473515	0	Gfm1
1.29102e-06	0.187075	0.933	0.77	0.0475729	0	Tma16
1.31811e-06	0.185988	0.724	0.496	0.0485709	0	Nudt19
1.34689e-06	0.260305	0.941	0.777	0.0496316	0	Slc38a1
1.36012e-06	0.23316	0.946	0.736	0.0501191	0	Hk2
1.36208e-06	0.22291	0.782	0.561	0.0501914	0	Mre11a
1.36232e-06	0.168255	0.975	0.847	0.0502002	0	Uchl5
1.36386e-06	0.154992	0.477	0.209	0.0502567	0	Gas2l3
1.38497e-06	0.36731	0.967	0.898	0.0510346	0	Tceal8
1.4612e-06	0.316333	0.858	0.762	0.0538438	0	Dars
1.54487e-06	0.302867	0.95	0.905	0.0569269	0	Tuba1c
1.55215e-06	0.154744	0.72	0.481	0.0571951	0	Tsen2
1.55538e-06	0.268754	0.774	0.613	0.0573143	0	Btaf1
1.56267e-06	0.249402	0.946	0.851	0.057583	0	Ubr5
1.59015e-06	0.237313	0.51	0.262	0.0585956	0	Nkrf
1.67147e-06	0.218016	0.987	0.963	0.0615921	0	Dpy30
1.67395e-06	0.188006	0.837	0.614	0.0616834	0	Pwp1
1.73203e-06	0.368663	0.866	0.715	0.0638236	0	Kpna2
1.7553e-06	0.228586	0.992	0.901	0.064681	0	Gtf2f2
1.77653e-06	0.22725	0.983	0.968	0.0654635	0	Cops2
1.84659e-06	0.198847	0.473	0.289	0.0680451	0	Osgepl1
1.85375e-06	0.284328	0.983	0.86	0.0683088	0	Nolc1
1.8779e-06	0.275952	0.975	0.948	0.0691989	0	Uba2
1.91726e-06	0.379648	0.987	0.913	0.070649	0	Csnk2a2
1.92138e-06	0.207453	0.921	0.734	0.070801	0	Pnpt1
1.94781e-06	0.222451	0.937	0.736	0.0717747	0	Tsr1
1.95686e-06	0.145921	0.494	0.23	0.0721084	0	Ptpn3
1.99446e-06	0.320181	0.439	0.295	0.0734939	0	Ccnj
2.01258e-06	0.204137	0.996	0.983	0.0741614	0	Ppp2ca
2.01612e-06	0.300081	0.967	0.871	0.0742921	0	Cand1
2.0674e-06	0.311123	0.987	0.92	0.0761815	0	Zc3h15
2.08232e-06	0.165839	0.992	0.864	0.0767312	0	Sfxn1
2.15051e-06	0.30823	0.745	0.556	0.079244	0	Zfp518a
2.15238e-06	0.278771	0.879	0.709	0.0793132	0	Rbm34
2.1565e-06	0.18717	0.987	0.887	0.0794648	0	Gtf3c6
2.18807e-06	0.273103	0.95	0.912	0.080628	0	Lsm8
2.19029e-06	0.135362	0.586	0.317	0.0807101	0	Bid
2.2133e-06	0.318168	0.816	0.682	0.0815578	0	Riok2
2.21502e-06	0.209144	0.925	0.753	0.0816214	0	Adsl
2.32893e-06	0.213885	0.95	0.855	0.0858189	0	Golt1b
2.34852e-06	0.274201	0.925	0.764	0.0865407	0	Ppp4r3a
2.4861e-06	0.319564	0.828	0.624	0.0916103	0	Chd9
2.52032e-06	0.332237	0.799	0.61	0.0928713	0	Ncapg
2.54778e-06	0.232344	1	0.985	0.093883	0	Hmgb2
2.57866e-06	0.283376	0.389	0.187	0.0950209	0	Flvcr1
2.60928e-06	0.285439	0.732	0.463	0.0961493	0	Tasor2
2.62965e-06	0.321998	0.895	0.712	0.0969001	0	Zfp930
2.66535e-06	0.242439	0.979	0.899	0.0982156	0	Rnf187
2.67261e-06	0.185911	0.992	0.939	0.0984829	0	Psmd12
2.86332e-06	0.150117	0.64	0.386	0.10551	0	Tlcd1
3.09083e-06	0.232256	0.983	0.904	0.113894	0	Odc1
3.134e-06	0.173036	1	1	0.115485	0	Slc25a3
3.14003e-06	0.111237	0.565	0.215	0.115707	0	Arhgdig
3.1849e-06	0.24359	0.895	0.74	0.11736	0	Arid2
3.18535e-06	0.227138	0.929	0.763	0.117377	0	Eftud2
3.26285e-06	0.212208	0.795	0.606	0.120233	0	Ppip5k2
3.31801e-06	0.236839	0.849	0.652	0.122265	0	Ing5
3.3979e-06	0.243154	0.9	0.745	0.125209	0	Rbm27
3.55866e-06	0.17833	0.615	0.435	0.131133	0	Elp4
3.56062e-06	0.174387	0.657	0.365	0.131205	0	Fmnl2
3.63106e-06	0.206695	0.916	0.781	0.133801	0	Prelid3b
3.65531e-06	0.205884	0.929	0.782	0.134695	0	Rbm12
3.74818e-06	0.141059	0.996	0.959	0.138117	0	Ybx3
4.08144e-06	0.244077	0.992	0.978	0.150397	0	Zfp207
4.24272e-06	0.331477	0.87	0.78	0.15634	0	Apoo
4.42427e-06	0.126069	0.808	0.605	0.16303	0	Ublcp1
4.43194e-06	0.138999	0.644	0.395	0.163313	0	Dhx32
4.66751e-06	0.294331	0.996	0.964	0.171993	0	Ddx1
4.68462e-06	0.370498	0.996	0.971	0.172624	0	Cct7
4.69713e-06	0.186417	0.715	0.558	0.173084	0	Utp15
4.71237e-06	0.215918	0.916	0.59	0.173646	0	Prtg
4.72862e-06	0.37576	0.983	0.91	0.174245	0	Csnk2a1
4.76862e-06	0.316323	0.962	0.865	0.175719	0	Pbdc1
5.00392e-06	0.189294	0.841	0.592	0.184389	0	Trmt11
5.18159e-06	0.117711	0.69	0.444	0.190936	0	Gon7
5.3579e-06	0.211343	0.992	0.913	0.197433	0	Tpr
5.36132e-06	0.174248	0.983	0.813	0.197559	0	Polr3k
5.41492e-06	0.215432	0.958	0.836	0.199534	0	Strbp
5.42459e-06	0.240511	0.983	0.931	0.199891	0	Psmd2
5.46088e-06	0.35892	0.946	0.893	0.201228	0	Pcna-ps2
5.55994e-06	0.27494	0.941	0.773	0.204878	0	Ccnb1
5.61015e-06	0.40767	0.757	0.533	0.206729	0	Rngtt
5.70076e-06	0.236475	0.933	0.804	0.210067	0	Gnai3
5.80953e-06	0.284275	0.669	0.446	0.214075	0	Gdf3
5.89224e-06	0.143871	0.448	0.248	0.217123	0	Cep76
6.00186e-06	0.273933	0.967	0.645	0.221163	0	Zic2
6.0115e-06	0.159048	0.711	0.426	0.221518	0	Gldc
6.1426e-06	0.19986	0.895	0.742	0.226349	0	Nup205
6.1578e-06	0.27727	0.849	0.707	0.226909	0	Chordc1
6.15788e-06	0.204695	0.992	0.91	0.226912	0	Vps36
6.40848e-06	0.17633	0.925	0.787	0.236146	0	Nudt5
6.45947e-06	0.213179	0.996	0.921	0.238025	0	Nars
6.4756e-06	0.133076	0.536	0.293	0.238619	0	Rpusd2
6.78675e-06	0.176977	1	0.993	0.250085	0	Srsf2
6.81877e-06	0.195668	0.833	0.705	0.251265	0	Pnrc2
7.10386e-06	0.15751	0.954	0.76	0.26177	0	Msh6
7.24066e-06	0.212996	0.849	0.656	0.266811	0	Ddx56
7.2724e-06	0.223994	0.904	0.781	0.267981	0	Taf7
7.72296e-06	0.14159	0.925	0.811	0.284583	0	Zfp266
7.83079e-06	0.255379	0.653	0.376	0.288557	0	Klhl23
7.99705e-06	0.320588	1	0.95	0.294683	0	Scd2
8.14813e-06	0.180122	0.778	0.539	0.30025	0	Ppp2r1b
8.29972e-06	0.131123	0.649	0.34	0.305836	0	Dab1
8.4494e-06	0.519009	0.996	0.88	0.311352	0	Esf1
8.50611e-06	0.199329	0.929	0.796	0.313441	0	Hif1a
8.53639e-06	0.133544	0.849	0.595	0.314558	0	Nme3
8.56304e-06	0.15323	0.435	0.213	0.31554	0	Zfp185
8.60318e-06	0.32035	0.883	0.781	0.317019	0	Adss
8.62995e-06	0.210494	0.912	0.683	0.318005	0	Psmb10
8.71384e-06	0.309979	0.983	0.884	0.321096	0	Chd1
8.79117e-06	0.305501	0.933	0.826	0.323946	0	Tm9sf2
8.9161e-06	0.228061	0.837	0.638	0.328549	0	Thoc1
9.06954e-06	0.203963	0.753	0.621	0.334204	0	Tmem209
9.32249e-06	0.190884	0.971	0.864	0.343524	0	Ppig
9.61158e-06	0.204424	0.941	0.795	0.354177	0	Dcakd
9.72788e-06	0.281152	0.268	0.087	0.358463	0	1700013H16Rik
9.82104e-06	0.129439	0.607	0.284	0.361895	0	F2rl1
9.87956e-06	0.215387	0.971	0.908	0.364052	0	Fubp1
1.02317e-05	0.235431	1	1	0.377028	0	mt-Nd1
1.03499e-05	0.202008	0.862	0.7	0.381385	0	Gtf3c3
1.03503e-05	0.242632	0.958	0.777	0.3814	0	Pola1
1.04482e-05	0.224676	0.925	0.769	0.385004	0	Nol11
1.0657e-05	0.15268	0.849	0.612	0.392699	0	Trim6
1.08295e-05	0.15072	0.874	0.642	0.399055	0	Rrp8
1.09813e-05	0.193194	0.925	0.749	0.40465	0	Ide
1.11537e-05	0.220998	0.895	0.682	0.411002	0	Ltv1
1.12518e-05	0.179315	0.636	0.395	0.414616	0	Riox2
1.13474e-05	0.175455	0.925	0.793	0.418141	0	Wdr36
1.14127e-05	0.241936	0.741	0.522	0.420545	0	Ttk
1.14956e-05	0.149315	0.9	0.731	0.423603	0	Asna1
1.15332e-05	0.288474	0.632	0.415	0.424988	0	Nav2
1.15435e-05	0.267774	0.929	0.829	0.425367	0	Ranbp2
1.19594e-05	0.141048	0.615	0.386	0.440693	0	Btrc
1.19811e-05	0.238062	0.937	0.782	0.441493	0	Igf2bp3
1.27677e-05	0.233538	0.728	0.5	0.470477	0	Ints8
1.28482e-05	0.111474	0.674	0.315	0.473441	0	9530082P21Rik
1.29606e-05	0.251403	0.967	0.873	0.477587	0	Dnttip2
1.31683e-05	0.146669	0.427	0.165	0.485239	0	Lrp8
1.32029e-05	0.309641	1	0.999	0.486514	0	mt-Cytb
1.34948e-05	0.267294	0.406	0.24	0.49727	0	Thnsl1
1.35225e-05	0.420944	0.435	0.247	0.498291	0	Mup6
1.3917e-05	0.114022	0.498	0.282	0.512829	0	Ell2
1.39174e-05	0.179665	0.774	0.556	0.512843	0	Cdca5
1.39919e-05	0.126025	0.812	0.492	0.515588	0	Lsr
1.43451e-05	0.13657	0.967	0.898	0.528604	0	Elavl1
1.43804e-05	0.206375	0.967	0.773	0.529905	0	Umps
1.50054e-05	0.160246	0.649	0.394	0.552934	0	Bscl2
1.50095e-05	0.24084	0.987	0.931	0.553084	0	Itgb1
1.51478e-05	0.191642	0.987	0.945	0.558183	0	Ccar1
1.51711e-05	0.234105	0.992	0.968	0.559039	0	C1qbp
1.52065e-05	0.178167	1	0.946	0.560343	0	Dtymk
1.53828e-05	0.223039	0.925	0.738	0.56684	0	Nup50
1.54719e-05	0.221883	0.828	0.652	0.570123	0	G2e3
1.57318e-05	0.161106	0.837	0.551	0.579702	0	Zscan10
1.60256e-05	0.177636	0.983	0.764	0.590529	0	Pttg1
1.61314e-05	0.161445	0.946	0.902	0.594427	0	Tra2a
1.66877e-05	0.146707	0.318	0.124	0.614924	0	Stxbp6
1.68572e-05	0.177115	0.975	0.865	0.621172	0	Emc6
1.69943e-05	0.262364	0.9	0.77	0.626225	0	Pkn2
1.70267e-05	0.189437	0.904	0.725	0.627417	0	Med14
1.71458e-05	0.183285	0.971	0.84	0.631807	0	Ndufaf4
1.72598e-05	0.140862	0.703	0.398	0.636006	0	Tcf7l1
1.73571e-05	0.187176	0.987	0.82	0.639592	0	Ppat
1.74391e-05	0.158222	0.979	0.853	0.642612	0	Prim1
1.76246e-05	0.319598	0.933	0.762	0.649448	0	March5
1.81413e-05	0.132684	0.983	0.829	0.668488	0	Ctps
1.81424e-05	0.264383	0.912	0.84	0.668528	0	Naa20
1.83717e-05	0.133623	0.992	0.967	0.676977	0	Ranbp1
1.91556e-05	0.124757	0.741	0.499	0.705864	0	Tbp
1.92002e-05	0.177699	0.983	0.873	0.707508	0	Rbmxl1
1.92461e-05	0.244253	0.937	0.815	0.709201	0	Ahsa1
1.94553e-05	0.181921	0.996	0.939	0.716909	0	Lsm6
2.02328e-05	0.260561	1	0.975	0.745559	0	Hsp90b1
2.03217e-05	0.215991	0.975	0.948	0.748833	0	Gdi2
2.03966e-05	0.163811	0.69	0.333	0.751596	0	Lrp2
2.05549e-05	0.257258	0.845	0.577	0.757429	0	Nr6a1
2.0574e-05	0.298277	0.996	0.985	0.758132	0	Psma1
2.06733e-05	0.148187	0.611	0.282	0.761791	0	Stk39
2.10341e-05	0.128257	0.95	0.821	0.775085	0	Wbp11
2.12822e-05	0.182804	0.962	0.886	0.784229	0	Marcksl1
2.18489e-05	0.26166	0.958	0.831	0.805109	0	Sltm
2.19902e-05	0.149754	0.912	0.793	0.810317	0	Rrn3
2.20351e-05	0.260937	0.745	0.486	0.811973	0	Pde3b
2.20473e-05	0.135073	0.921	0.676	0.812422	0	Lin28b
2.2578e-05	0.197446	0.908	0.736	0.831976	0	Mrps27
2.26582e-05	0.320649	0.874	0.656	0.834934	0	Dcaf1
2.31389e-05	0.272296	0.921	0.689	0.852644	0	Tjp2
2.31475e-05	0.129681	0.916	0.866	0.852962	0	Gm14681
2.31499e-05	0.205531	0.983	0.893	0.85305	0	Brix1
2.35579e-05	0.390177	0.762	0.53	0.868087	0	Kif11
2.39224e-05	0.14877	0.941	0.806	0.881518	0	Tacc3
2.40722e-05	0.234427	0.318	0.19	0.887037	0	Zfp125
2.41288e-05	0.129693	0.962	0.748	0.889121	0	Bpgm
2.47097e-05	0.189022	0.912	0.696	0.910529	0	Soat1
2.47353e-05	0.203586	0.946	0.789	0.91147	0	Spc25
2.47596e-05	0.181936	0.992	0.876	0.912368	0	Xpo7
2.47783e-05	0.205705	0.962	0.809	0.913054	0	Ppm1g
2.51457e-05	0.350792	0.548	0.39	0.926594	0	Fam160a2
2.55439e-05	0.114868	0.741	0.548	0.941267	0	Gm24452
2.59144e-05	0.134894	0.929	0.74	0.954919	0	Myef2
2.62981e-05	0.224756	0.833	0.636	0.969057	0	Cep295
2.64505e-05	0.172409	0.494	0.275	0.974674	0	Skida1
2.64872e-05	0.111397	0.996	0.967	0.976029	0	Tomm20
2.65163e-05	0.335694	0.975	0.887	0.977098	0	Med8
2.68712e-05	0.34707	0.678	0.493	0.990176	0	Kbtbd4
2.68775e-05	0.181112	0.975	0.843	0.99041	0	Vamp3
2.73034e-05	0.271227	0.741	0.559	1	0	Pigf
2.73363e-05	0.168442	0.971	0.865	1	0	Mtdh
2.78793e-05	0.251502	0.987	0.967	1	0	Eloc
2.82565e-05	0.242387	1	0.975	1	0	Mrpl13
2.87673e-05	0.168756	0.72	0.525	1	0	Usp24
2.87891e-05	0.252566	0.95	0.854	1	0	Ppp2r2a
2.90883e-05	0.174929	0.929	0.814	1	0	Cisd2
2.93883e-05	0.116335	0.477	0.207	1	0	Cnksr3
2.98561e-05	0.133809	0.703	0.477	1	0	Surf6
2.99548e-05	0.167305	0.883	0.674	1	0	Plaa
3.03002e-05	0.176347	0.891	0.722	1	0	Rock1
3.04321e-05	0.164796	0.569	0.264	1	0	Slc1a3
3.10642e-05	0.243265	0.866	0.737	1	0	Stag1
3.11723e-05	0.169353	1	0.96	1	0	Fkbp1a
3.11906e-05	0.228834	0.515	0.35	1	0	Zfp960
3.166e-05	0.225114	0.908	0.807	1	0	Nudcd2
3.2627e-05	0.162308	0.728	0.53	1	0	Heatr3
3.29315e-05	0.198384	0.929	0.751	1	0	Phip
3.29446e-05	0.125258	0.787	0.529	1	0	Dgcr8
3.30975e-05	0.193859	0.481	0.293	1	0	Stk17b
3.33296e-05	0.126223	0.795	0.555	1	0	Pphln1
3.4143e-05	0.209279	0.95	0.872	1	0	Fus
3.43429e-05	0.119573	0.556	0.3	1	0	Fah
3.45341e-05	0.234036	0.992	0.902	1	0	Nip7
3.49301e-05	0.110747	0.983	0.888	1	0	Resf1
3.49424e-05	0.229801	0.615	0.412	1	0	B830012L14Rik
3.53807e-05	0.167676	0.824	0.598	1	0	Tbrg4
3.58696e-05	0.180575	0.987	0.924	1	0	Eif3b
3.63565e-05	0.189704	0.808	0.632	1	0	Ppwd1
3.68685e-05	0.199695	0.929	0.773	1	0	Ube3a
3.70036e-05	0.110902	0.808	0.548	1	0	Rrs1
3.71015e-05	0.247286	0.879	0.733	1	0	Pak2
3.71952e-05	0.306104	0.887	0.8	1	0	Maea
3.72759e-05	0.250693	0.879	0.685	1	0	Kif20b
3.74418e-05	0.169326	0.904	0.687	1	0	Mcm10
3.74618e-05	0.25378	0.782	0.523	1	0	Car13
3.77679e-05	0.155388	0.971	0.855	1	0	Chchd4
3.7818e-05	0.162565	0.879	0.733	1	0	Clic4
3.80431e-05	0.138037	0.992	0.927	1	0	Acat2
3.8928e-05	0.202162	0.226	0.099	1	0	Zfp72
4.01947e-05	0.254966	0.711	0.559	1	0	Upf2
4.05855e-05	0.61241	0.954	0.803	1	0	Ndc1
4.17738e-05	0.129866	0.649	0.38	1	0	Irf2bpl
4.26352e-05	0.228047	0.996	0.977	1	0	Tuba1b
4.26973e-05	0.250744	0.954	0.92	1	0	Capza2
4.33696e-05	0.218032	0.891	0.748	1	0	Utp18
4.4033e-05	0.298144	0.987	0.939	1	0	Atrx
4.42833e-05	0.174717	0.753	0.569	1	0	Ado
4.48174e-05	0.172071	0.732	0.577	1	0	Nde1
4.54365e-05	0.132543	1	0.887	1	0	Nfyb
4.6455e-05	0.268267	0.879	0.665	1	0	Bms1
4.78854e-05	0.160406	0.787	0.584	1	0	Chek1
4.8283e-05	0.197678	0.929	0.842	1	0	Zfp638
4.85979e-05	0.157434	0.987	0.905	1	0	Ebna1bp2
4.93796e-05	0.184356	0.356	0.172	1	0	Fam49a
4.95046e-05	0.103212	0.753	0.508	1	0	Insig1
4.95741e-05	0.193679	0.82	0.642	1	0	Impa1
4.96889e-05	0.111618	0.657	0.386	1	0	Qrsl1
4.97979e-05	0.11538	0.732	0.534	1	0	Tdp1
5.05214e-05	0.204294	0.946	0.873	1	0	Eif4g1
5.10031e-05	0.210209	0.854	0.649	1	0	Sqle
5.1527e-05	0.148351	0.481	0.318	1	0	Hsd17b7
5.17744e-05	0.12082	0.946	0.766	1	0	Cdca8
5.38323e-05	0.180242	1	0.997	1	0	mt-Nd5
5.60743e-05	0.283534	0.686	0.503	1	0	Trp53inp1
5.65501e-05	0.227917	1	0.999	1	0	Tubb5
5.70278e-05	0.12347	0.908	0.759	1	0	Khsrp
5.73086e-05	0.228491	1	1	1	0	mt-Co1
5.85248e-05	0.121959	0.695	0.457	1	0	E2f3
5.85943e-05	0.206339	0.778	0.678	1	0	Mrps2
5.93912e-05	0.131395	0.686	0.412	1	0	Tuba4a
5.95581e-05	0.207757	0.979	0.938	1	0	Hspa5
5.99152e-05	0.213531	0.933	0.825	1	0	Nufip2
6.03179e-05	0.117302	0.979	0.871	1	0	Eif1a
6.19857e-05	0.503872	0.874	0.65	1	0	Basp1
6.45059e-05	0.178654	0.841	0.691	1	0	Gm22357
6.47965e-05	0.192769	0.912	0.764	1	0	Ccdc6
6.51143e-05	0.140042	0.895	0.649	1	0	Gart
6.62762e-05	0.134148	0.992	0.879	1	0	Mcm6
6.75149e-05	0.196554	0.791	0.576	1	0	Nuf2
6.78847e-05	0.189554	0.983	0.923	1	0	Tmpo
6.88962e-05	0.260416	0.724	0.556	1	0	Usp8
7.22929e-05	0.173339	0.946	0.809	1	0	Blmh
7.24926e-05	0.14469	0.715	0.472	1	0	Kif20a
7.40168e-05	0.257852	0.946	0.817	1	0	Tpp2
7.43025e-05	0.102593	0.987	0.955	1	0	Cycs
7.46837e-05	0.152304	0.904	0.802	1	0	Rsl24d1
7.62277e-05	0.260143	0.615	0.445	1	0	Parpbp
7.63208e-05	0.128876	1	0.975	1	0	Nme1
7.67384e-05	0.200482	0.996	0.935	1	0	Psmd7
7.69454e-05	0.194936	0.808	0.585	1	0	Fbxo5
7.75596e-05	0.131836	0.586	0.292	1	0	Simc1
7.86745e-05	0.152453	0.891	0.689	1	0	Mycbp
7.90642e-05	0.208725	0.933	0.78	1	0	Ctbp2
7.97562e-05	0.138688	0.456	0.326	1	0	Gm24453
8.11266e-05	0.134041	0.816	0.652	1	0	Wrb
8.11372e-05	0.200493	0.958	0.774	1	0	Msh2
8.17777e-05	0.25629	0.996	0.97	1	0	Eif5a
8.23376e-05	0.171921	0.987	0.937	1	0	Ewsr1
8.36273e-05	0.147132	0.849	0.634	1	0	Pgp
8.53133e-05	0.239962	0.954	0.873	1	0	Tipin
9.08682e-05	0.180721	0.728	0.548	1	0	Cdk12
9.34063e-05	0.209327	0.828	0.671	1	0	Trmt6
9.4999e-05	0.168819	0.958	0.853	1	0	Tram1
9.65954e-05	0.142958	0.954	0.835	1	0	Ube2l3
9.73521e-05	0.211035	0.715	0.545	1	0	Cdc73
9.79305e-05	0.175325	0.749	0.583	1	0	Eif3j1
9.83634e-05	0.152211	0.992	0.906	1	0	2810004N23Rik
9.84475e-05	0.185271	0.828	0.601	1	0	Skp2
9.87793e-05	0.198873	0.987	0.876	1	0	Mcm7
9.92113e-05	0.158516	0.582	0.373	1	0	Setd6
9.92136e-05	0.22763	0.904	0.744	1	0	Dtl
0.000100365	0.107847	0.611	0.337	1	0	Trio
0.000101468	0.117673	0.987	0.868	1	0	Lsm12
0.000106288	0.277323	0.996	0.966	1	0	Cops4
0.000107531	0.212043	0.979	0.84	1	0	Ndufaf2
0.000107656	0.165452	0.828	0.581	1	0	Smyd5
0.000112475	0.18616	0.996	0.906	1	0	Tkt
0.000112693	0.172498	0.849	0.773	1	0	Rpa3
0.000112925	0.118619	0.251	0.106	1	0	Cldn6
0.00011444	0.153639	0.77	0.598	1	0	Mapre2
0.000114775	0.225981	0.9	0.733	1	0	Elp1
0.000115293	0.225207	0.975	0.95	1	0	Hnrnpa1
0.000116161	0.231065	0.979	0.923	1	0	Tnks2
0.000116496	0.152557	0.824	0.515	1	0	Lama5
0.000117949	0.130822	0.485	0.271	1	0	Pdss1
0.000117982	0.173121	0.933	0.733	1	0	Trim71
0.000119294	0.123591	0.849	0.643	1	0	Gsr
0.000120173	0.121047	0.9	0.701	1	0	9130401M01Rik
0.000121314	0.194082	0.795	0.599	1	0	Cstf3
0.000122463	0.245087	0.946	0.853	1	0	Mkln1
0.000124242	0.11657	0.895	0.713	1	0	Rnf10
0.000127644	0.165311	0.741	0.574	1	0	Cul4a
0.000127747	0.196832	0.762	0.598	1	0	Ddx19b
0.000127798	0.198433	1	0.964	1	0	Nudc
0.000128747	0.131304	0.929	0.825	1	0	Nob1
0.000128953	0.111517	0.586	0.365	1	0	Sh3d19
0.000130207	0.159599	0.992	0.906	1	0	Dctpp1
0.000131301	0.165369	0.987	0.872	1	0	Cenpw
0.000132293	0.137108	0.9	0.85	1	0	Ube2n
0.000133533	0.167361	0.887	0.742	1	0	Mat2b
0.000133786	0.160928	0.845	0.667	1	0	Abcf2
0.000134244	0.153162	0.301	0.131	1	0	Gm49760
0.000134402	0.147604	0.983	0.883	1	0	Dut
0.000134594	0.171883	1	0.989	1	0	Snrnp200
0.00013497	0.182669	0.824	0.607	1	0	Rad50
0.000136018	0.174143	0.975	0.901	1	0	Hmgcr
0.000137271	0.107172	0.866	0.657	1	0	Gm10406
0.000137371	0.186674	0.958	0.836	1	0	Cebpz
0.000137485	0.144443	0.979	0.916	1	0	Ddx6
0.000137953	0.107542	0.699	0.423	1	0	Gstt2
0.000138734	0.26114	0.937	0.77	1	0	Nvl
0.000143276	0.146064	0.782	0.625	1	0	Hbs1l
0.00014534	0.169864	0.916	0.62	1	0	Igfbp2
0.000146465	0.180132	0.77	0.514	1	0	Ercc6l
0.000147282	0.176745	0.975	0.888	1	0	Mcm2
0.000147588	0.154709	0.925	0.73	1	0	Pmvk
0.00014809	0.123438	0.849	0.616	1	0	Lss
0.000150724	0.223563	0.908	0.815	1	0	Vps50
0.000150919	0.157416	0.891	0.751	1	0	Dcaf13
0.000152253	0.263917	0.891	0.737	1	0	Cul5
0.000152595	0.13792	0.774	0.561	1	0	Tomm34
0.000152787	0.207942	0.891	0.697	1	0	Zfp322a
0.000153032	0.149084	0.996	0.978	1	0	Hmgn2
0.000154287	0.253858	1	1	1	0	Npm1
0.000156221	0.16643	0.548	0.317	1	0	Smarca1
0.000156634	0.123001	0.569	0.322	1	0	Utp14b
0.000156815	0.179416	0.996	0.926	1	0	Zfp106
0.000156897	0.264372	0.862	0.737	1	0	Arhgap5
0.000158848	0.164183	0.967	0.836	1	0	Guk1
0.000159235	0.185062	0.954	0.872	1	0	Ddx47
0.000161226	0.159938	0.983	0.913	1	0	Polr2m
0.000164559	0.134204	0.954	0.798	1	0	Znhit6
0.000167016	0.115807	0.728	0.561	1	0	Atl2
0.000168965	0.129678	0.946	0.818	1	0	Parp2
0.00017217	0.166105	0.975	0.915	1	0	Tpm3
0.000173493	0.177548	1	0.974	1	0	Cbx5
0.000174194	0.120034	0.895	0.748	1	0	Ruvbl1
0.000176506	0.217883	0.456	0.284	1	0	Gm32856
0.000178139	0.157534	0.912	0.777	1	0	Nmt1
0.000180261	0.160053	1	0.996	1	0	Son
0.00018079	0.124324	0.607	0.391	1	0	Traf3ip1
0.000184975	0.115136	0.971	0.91	1	0	Twf1
0.000185081	0.119145	0.782	0.537	1	0	Zpr1
0.000191372	0.107743	0.971	0.84	1	0	Dnajc15
0.000194413	0.114842	0.155	0.076	1	0	Exd1
0.000197709	0.192782	0.435	0.238	1	0	Zik1
0.000198271	0.135338	0.937	0.788	1	0	Smpd4
0.000200356	0.165779	0.64	0.427	1	0	Cox10
0.000200705	0.145879	0.862	0.647	1	0	Cwc22
0.000201663	0.173812	0.987	0.946	1	0	Srsf7
0.000202301	0.154438	0.444	0.285	1	0	Prex2
0.000202846	0.157215	0.921	0.744	1	0	Knop1
0.000203102	0.145072	0.958	0.847	1	0	Zfr
0.000206374	0.164593	0.87	0.634	1	0	Wdhd1
0.000206544	0.159971	0.996	0.953	1	0	Denr
0.000209612	0.113395	0.464	0.245	1	0	Ston2
0.000210225	0.101292	0.791	0.529	1	0	Hunk
0.000210505	0.166143	0.996	0.882	1	0	Stip1
0.000212534	0.1524	0.992	0.901	1	0	Prmt7
0.000215381	0.132938	0.636	0.442	1	0	Dhx33
0.000215588	0.159202	0.971	0.868	1	0	Ubqln1
0.000216091	0.103826	0.703	0.506	1	0	Ppp5c
0.000216714	0.1895	0.979	0.855	1	0	Bptf
0.00021918	0.35125	0.598	0.457	1	0	Zfp932
0.000219815	0.250206	0.967	0.818	1	0	Dnajc2
0.000222974	0.152946	0.854	0.671	1	0	Sms
0.000224936	0.142959	0.816	0.574	1	0	Zfp281
0.000226089	0.183134	0.958	0.905	1	0	Birc6
0.000226497	0.113006	0.444	0.24	1	0	Fndc4
0.000228781	0.141627	0.971	0.846	1	0	Las1l
0.000229036	0.108175	0.686	0.474	1	0	Mier3
0.000230731	0.157049	0.736	0.461	1	0	Mex3a
0.000231086	0.332679	0.996	0.959	1	0	Ilf3
0.00023119	0.282464	0.435	0.22	1	0	Zfp345
0.000231854	0.149297	0.799	0.663	1	0	Got1
0.000232195	0.495328	0.695	0.457	1	0	Ddx25
0.000236167	0.146564	0.925	0.764	1	0	Tmx1
0.000236916	0.109809	0.331	0.102	1	0	Spta1
0.000244001	0.26072	0.82	0.711	1	0	Fam120a
0.000246438	0.232601	0.54	0.317	1	0	Baz1a
0.000247539	0.148446	0.682	0.43	1	0	Sulf1
0.000247734	0.158772	0.531	0.3	1	0	Wfdc2
0.000248997	0.127606	0.816	0.623	1	0	Ddx52
0.000251375	0.375979	0.686	0.536	1	0	Rev1
0.000251903	0.125419	0.887	0.803	1	0	Nudt21
0.000253708	0.236461	0.561	0.386	1	0	Rnft1
0.000260164	0.17082	0.883	0.687	1	0	Armc1
0.00026226	0.218285	0.494	0.32	1	0	Zfp931
0.000265557	0.113334	0.874	0.649	1	0	Mnd1
0.00026775	0.131118	0.594	0.41	1	0	Selenoi
0.000267972	0.128042	0.703	0.49	1	0	Elp3
0.000277925	0.128435	0.753	0.543	1	0	Polr1a
0.000278144	0.193296	0.941	0.817	1	0	Pmm1
0.000279473	0.166527	0.987	0.912	1	0	Smarcc1
0.000279856	0.138666	0.912	0.748	1	0	Pls3
0.00027997	0.154831	0.895	0.747	1	0	Mesd
0.000282697	0.144155	0.862	0.698	1	0	Ankrd10
0.000287893	0.163625	1	0.968	1	0	Hspa9
0.000292605	0.101266	0.979	0.85	1	0	Rfc3
0.000293376	0.182116	0.895	0.711	1	0	Tpx2
0.000295011	0.113717	0.879	0.691	1	0	Nabp2
0.000295235	0.289285	0.527	0.35	1	0	Zfp770
0.000295632	0.19733	0.469	0.293	1	0	Fam199x
0.000295969	0.102417	0.297	0.121	1	0	Homez
0.000298161	0.161011	0.962	0.837	1	0	Usp16
0.000299859	0.122514	0.64	0.434	1	0	Lancl2
0.000300094	0.177716	0.607	0.415	1	0	Kif18a
0.000303163	0.130966	0.657	0.463	1	0	Tinf2
0.000305903	0.137915	0.791	0.647	1	0	Thumpd3
0.000308014	0.281129	0.992	0.975	1	0	Psma3
0.000308728	0.107803	0.87	0.685	1	0	Nup155
0.000311648	0.159165	0.803	0.64	1	0	Pex7
0.000311679	0.137166	0.749	0.545	1	0	Pithd1
0.000311992	0.149546	0.983	0.927	1	0	Mapre1
0.000332266	0.253617	0.992	0.977	1	0	Tcp1
0.000333684	0.136965	0.51	0.325	1	0	Pmm2
0.000334879	0.125234	0.837	0.675	1	0	Fam192a
0.00033509	0.159932	0.397	0.185	1	0	Tal2
0.000340444	0.196064	0.527	0.317	1	0	Mthfd2l
0.00034185	0.13352	0.916	0.769	1	0	Pspc1
0.00034288	0.20136	0.996	0.983	1	0	Cct5
0.000343171	0.129994	0.879	0.713	1	0	Gnl2
0.000346564	0.153903	0.707	0.508	1	0	Slmap
0.000347683	0.151521	0.992	0.882	1	0	Mrpl12
0.000348662	0.192754	0.908	0.802	1	0	Usp34
0.000350994	0.15677	0.72	0.521	1	0	Ankrd13c
0.000357073	0.196755	0.854	0.731	1	0	Cpsf3
0.000357727	0.107837	0.992	0.902	1	0	Rpl7l1
0.000359129	0.118712	0.724	0.471	1	0	Bag4
0.000361637	0.165698	0.967	0.85	1	0	Ctcf
0.000362421	0.117458	0.573	0.368	1	0	AW209491
0.000368499	0.129229	0.946	0.864	1	0	Rwdd1
0.000369364	0.166403	0.862	0.738	1	0	Pdia4
0.000380163	0.130507	0.954	0.871	1	0	Wnk1
0.000381515	0.19009	0.895	0.691	1	0	Bub1
0.000386534	0.176936	1	0.999	1	0	mt-Nd4
0.0003889	0.461592	0.389	0.278	1	0	Zfp820
0.000391561	0.117683	0.695	0.428	1	0	Ercc3
0.000395361	0.185631	0.996	0.963	1	0	Cnot1
0.000400199	0.147326	0.975	0.832	1	0	Mybbp1a
0.000401854	0.272216	0.954	0.904	1	0	Actg1
0.000403356	0.14611	0.971	0.937	1	0	Rab1a
0.000403535	0.154255	0.862	0.745	1	0	Cnot2
0.000404958	0.194085	0.833	0.679	1	0	Ppp2r3c
0.000407087	0.157505	0.95	0.836	1	0	Hcfc1
0.000409716	0.160059	0.879	0.72	1	0	Ncbp1
0.000410038	0.163053	0.971	0.871	1	0	Gcsh
0.000411028	0.153213	0.996	0.97	1	0	Gars
0.000412465	0.101104	0.619	0.347	1	0	Plcg2
0.000412855	0.170611	0.979	0.876	1	0	Nol7
0.000413525	0.199408	0.724	0.562	1	0	Naa16
0.000415769	0.202319	0.791	0.618	1	0	Snap23
0.000416475	0.138091	0.757	0.552	1	0	Atad3a
0.000417268	0.236063	0.992	0.979	1	0	Eif3m
0.000418621	0.174779	0.996	0.967	1	0	Ptp4a2
0.000418817	0.108718	0.987	0.904	1	0	Prpf4b
0.00042819	0.112826	0.866	0.679	1	0	Psme3
0.000429508	0.171777	0.816	0.562	1	0	Polr3g
0.000435485	0.13774	0.473	0.237	1	0	Adgrv1
0.000437403	0.106682	0.531	0.372	1	0	Aopep
0.000443064	0.101213	0.372	0.259	1	0	Taf4
0.000454903	0.114624	0.975	0.913	1	0	Plpbp
0.000459589	0.19563	0.753	0.596	1	0	Slc19a2
0.000464555	0.109602	0.904	0.726	1	0	Rexo2
0.000472581	0.233151	0.992	0.905	1	0	Dph3
0.000474998	0.17891	1	0.97	1	0	Ssb
0.000476967	0.119071	0.962	0.84	1	0	Ncapd2
0.000479169	0.166374	0.979	0.917	1	0	Prdx6
0.000481905	0.132484	0.816	0.614	1	0	Inip
0.000484874	0.201727	0.799	0.581	1	0	Tmem29
0.000485304	0.117589	0.962	0.86	1	0	Gatad2a
0.000487073	0.146324	0.285	0.154	1	0	Zfp248
0.000488126	0.245578	0.987	0.909	1	0	Dnajc8
0.00048942	0.178975	0.992	0.966	1	0	Pcna
0.000499445	0.121162	0.72	0.504	1	0	Polr1b
0.000502602	0.170012	1	0.971	1	0	Ivns1abp
0.000524801	0.109579	0.732	0.514	1	0	Prmt3
0.000525438	0.1205	0.987	0.941	1	0	Rbbp4
0.000535906	0.132995	0.954	0.742	1	0	Dhps
0.000538951	0.159657	0.891	0.747	1	0	Usp15
0.000540068	0.144452	0.427	0.204	1	0	Gm21814
0.000542572	0.171325	0.377	0.196	1	0	Depdc7
0.000553107	0.122614	0.895	0.755	1	0	Ifrd1
0.000558025	0.137221	0.762	0.536	1	0	Lrrc40
0.00055816	0.174654	0.64	0.477	1	0	Arxes2
0.000559104	0.181672	0.741	0.594	1	0	Tiparp
0.000560677	0.112298	0.954	0.84	1	0	Mcm5
0.000565063	0.198993	0.941	0.769	1	0	Cnot9
0.00057349	0.115909	0.937	0.722	1	0	Scaf4
0.000580277	0.112457	0.715	0.49	1	0	Ccdc43
0.000581055	0.19628	0.808	0.605	1	0	Brca2
0.000581498	0.122223	0.351	0.193	1	0	A130010J15Rik
0.000581503	0.122681	0.724	0.544	1	0	Map1s
0.000596127	0.109141	0.456	0.284	1	0	Cpt2
0.000596213	0.166868	0.674	0.499	1	0	Nsdhl
0.00060269	0.113498	0.812	0.584	1	0	Mthfd1l
0.000605267	0.108871	0.975	0.924	1	0	Mrpl20
0.000614745	0.136431	0.874	0.683	1	0	Snx10
0.00062327	0.113633	0.46	0.236	1	0	Rragb
0.000631476	0.141493	0.971	0.888	1	0	Cops5
0.000631599	0.133361	0.464	0.253	1	0	Zfp239
0.000640999	0.152236	0.946	0.799	1	0	Pes1
0.000652603	0.12278	0.715	0.483	1	0	Samhd1
0.000657495	0.11177	0.979	0.781	1	0	Nt5dc2
0.000666954	0.105799	0.933	0.784	1	0	Atad2
0.000674203	0.128874	1	0.978	1	0	Arpp19
0.00068307	0.188421	0.971	0.899	1	0	Smu1
0.000684064	0.10452	0.582	0.431	1	0	Chd1l
0.000684724	0.252233	0.862	0.742	1	0	Zmym2
0.000686557	0.107518	0.23	0.106	1	0	Hoxa1
0.000686678	0.155799	0.891	0.69	1	0	Ftsj3
0.0006908	0.123536	0.887	0.784	1	0	Nup43
0.000693928	0.14399	0.904	0.787	1	0	Bccip
0.000705931	0.171574	0.82	0.658	1	0	Exosc3
0.000710436	0.151257	0.967	0.835	1	0	Ddx24
0.000711853	0.171393	0.95	0.876	1	0	Hat1
0.00071286	0.215695	0.707	0.501	1	0	Etaa1
0.000727666	0.174482	0.992	0.966	1	0	Paics
0.000730352	0.155949	0.824	0.687	1	0	Fancl
0.000757135	0.1338	0.778	0.596	1	0	Selenot
0.000762001	0.121487	0.669	0.371	1	0	Kif21a
0.000765266	0.116589	0.665	0.456	1	0	Spint2
0.000785835	0.160316	0.962	0.853	1	0	Rpf1
0.000787096	0.108696	0.791	0.585	1	0	Nudcd3
0.000793396	0.155364	0.841	0.646	1	0	Spop
0.000795764	0.14811	0.632	0.435	1	0	Mastl
0.00080713	0.124373	0.69	0.464	1	0	Mmachc
0.000813443	0.122221	0.803	0.599	1	0	Slc25a13
0.000813682	0.190155	0.653	0.41	1	0	Tmem237
0.000822634	0.147243	0.695	0.51	1	0	Rbm7
0.000824937	0.104218	0.962	0.789	1	0	Utp20
0.000846441	0.145378	0.883	0.678	1	0	Myo5a
0.000846652	0.124965	0.791	0.643	1	0	Mettl6
0.000847409	0.163885	0.72	0.562	1	0	Ptprg
0.000848833	0.137622	0.77	0.612	1	0	Dancr
0.000851737	0.106682	1	0.977	1	0	Ezh2
0.000855435	0.120812	0.967	0.915	1	0	Srsf10
0.000870867	0.129539	0.954	0.851	1	0	Mlf2
0.000887336	0.431532	0.268	0.171	1	0	AW146154
0.000890098	0.11875	0.552	0.386	1	0	Zmpste24
0.000890138	0.120248	0.314	0.175	1	0	Gm43684
0.000894831	0.164911	0.757	0.587	1	0	Tmed5
0.000897814	0.198444	0.222	0.123	1	0	Ttc30a1
0.000906553	0.142313	0.678	0.448	1	0	Pik3c2a
0.000907303	0.163988	0.887	0.82	1	0	Sdhd
0.000921593	0.113387	0.276	0.139	1	0	Zfp612
0.000934948	0.325336	0.9	0.734	1	0	Med9
0.000940471	0.105424	0.925	0.711	1	0	Nup107
0.000943722	0.104174	0.749	0.528	1	0	Snap47
0.000955537	0.125784	0.979	0.875	1	0	Mrto4
0.000975186	0.172257	0.858	0.74	1	0	Ubap2
0.000978561	0.377448	0.745	0.478	1	0	Zfp280c
0.000980361	0.109282	0.565	0.401	1	0	Emc1
0.000980735	0.127203	0.954	0.926	1	0	Foxn3
0.000982146	0.215032	0.686	0.434	1	0	Gm37899
0.000984602	0.230766	0.824	0.625	1	0	Armcx2
0.000989701	0.123768	0.644	0.455	1	0	Cenpu
0.000991909	0.127691	0.498	0.298	1	0	Smim13
0.000992668	0.246024	0.661	0.543	1	0	Strn3
0.000997852	0.185506	0.661	0.499	1	0	Pgam5
0.00100006	0.130246	0.975	0.89	1	0	Etf1
0.00100095	0.13988	0.975	0.876	1	0	Zranb2
0.00100398	0.135151	0.795	0.601	1	0	Tlk1
0.00101617	0.140838	0.356	0.209	1	0	Slc35g1
0.00101873	0.119079	0.808	0.59	1	0	Ccnc
0.00102297	0.121833	0.883	0.64	1	0	Psmc3ip
0.00102888	0.13972	0.862	0.656	1	0	Pold3
0.00104375	0.178246	0.879	0.748	1	0	Zmym4
0.0010529	0.147488	1	0.971	1	0	Hdgf
0.00105901	0.130505	0.77	0.59	1	0	Naa25
0.00108607	0.106425	0.996	0.989	1	0	Ywhab
0.00111171	0.102022	0.699	0.472	1	0	Stard7
0.00112174	0.13833	0.962	0.941	1	0	Pcbp1
0.00112305	0.143771	0.82	0.672	1	0	Vps26a
0.00112488	0.172391	0.803	0.62	1	0	Pcgf6
0.00112597	0.220344	0.908	0.729	1	0	Rbbp6
0.00112609	0.214839	0.975	0.888	1	0	Rrp1
0.00113386	0.126704	0.912	0.78	1	0	Slc35a4
0.00114291	0.170956	0.975	0.923	1	0	Sae1
0.00117763	0.111039	0.824	0.627	1	0	Cecr2
0.00118469	0.109404	0.494	0.344	1	0	Tmem251
0.00121318	0.100713	0.632	0.41	1	0	Tpst1
0.00122717	0.165148	0.962	0.821	1	0	Srm
0.00122979	0.109711	0.594	0.384	1	0	Lpgat1
0.00124076	0.162198	0.874	0.639	1	0	Hdac6
0.00125922	0.215405	0.77	0.614	1	0	Ubr1
0.00125925	0.174786	0.895	0.803	1	0	Ythdf3
0.00126649	0.186862	0.628	0.455	1	0	Zfp472
0.00127078	0.117261	0.95	0.788	1	0	Ythdc1
0.00127832	0.143559	0.661	0.468	1	0	Polr1e
0.00127863	0.224521	0.715	0.506	1	0	Nol10
0.00127972	0.110072	1	0.992	1	0	Atp5a1
0.00128413	0.196339	1	0.979	1	0	Txnl4a
0.00128743	0.132736	0.69	0.474	1	0	Kntc1
0.00129701	0.409977	0.59	0.388	1	0	Zfp944
0.00130272	0.119789	0.895	0.77	1	0	Itpa
0.00130957	0.133932	0.983	0.917	1	0	Dnajc19
0.00132032	0.133978	0.975	0.843	1	0	Nop56
0.00132092	0.169469	0.996	0.927	1	0	Eif5b
0.00132952	0.122918	0.962	0.835	1	0	Dnajc11
0.00133215	0.109736	0.996	0.978	1	0	Hmgb1
0.00133793	0.166312	0.686	0.515	1	0	Tmem47
0.00135258	0.12195	0.774	0.587	1	0	Racgap1
0.0013579	0.147829	0.753	0.577	1	0	Mtfr1
0.00135925	0.130846	0.778	0.569	1	0	Bysl
0.00136836	0.248015	1	0.997	1	0	Hsp90ab1
0.00136995	0.124543	0.925	0.773	1	0	Dlat
0.00139164	0.133997	0.996	0.971	1	0	Adh5
0.00139263	0.200809	0.933	0.828	1	0	Usp14
0.00139339	0.173865	0.929	0.811	1	0	Scaf11
0.00140574	0.146325	0.962	0.77	1	0	Rbpms
0.00141114	0.189377	0.226	0.091	1	0	Aass
0.00141483	0.182999	0.946	0.821	1	0	Usp7
0.00146142	0.139628	0.958	0.825	1	0	Rars
0.00147579	0.115482	0.866	0.627	1	0	Tmem248
0.0014758	0.177673	0.87	0.807	1	0	Farsb
0.00149029	0.113842	0.515	0.329	1	0	Donson
0.00151296	0.11542	0.992	0.865	1	0	Tomm5
0.00151401	0.105339	0.741	0.566	1	0	Zcchc8
0.00152099	0.125808	0.941	0.806	1	0	Uck2
0.00153374	0.143362	0.439	0.31	1	0	Fam219b
0.00155932	0.322964	0.895	0.802	1	0	Nckap1
0.00157769	0.191961	0.874	0.686	1	0	Sgo1
0.001589	0.136084	0.703	0.461	1	0	Ahsa2
0.00160013	0.217434	0.837	0.653	1	0	Tars2
0.00160486	0.103518	0.669	0.474	1	0	Trmt5
0.00162534	0.127454	0.803	0.596	1	0	Fads2
0.0016379	0.139713	0.937	0.769	1	0	Pdha1
0.00165854	0.276453	0.971	0.824	1	0	Pdap1
0.00166821	0.101552	0.9	0.693	1	0	Meg3
0.00167879	0.179819	0.962	0.921	1	0	Tomm22
0.00169738	0.143754	0.707	0.543	1	0	Zfp948
0.00171417	0.164483	0.975	0.917	1	0	Pcm1
0.0017326	0.103797	0.393	0.2	1	0	Raver2
0.00173639	0.143622	0.682	0.506	1	0	Ddi2
0.00173767	0.226094	0.753	0.594	1	0	Atm
0.00174302	0.208382	0.745	0.616	1	0	Cab39
0.00174444	0.105739	0.803	0.572	1	0	Rrp9
0.00175281	0.150732	0.674	0.486	1	0	Mrps30
0.00176493	0.214475	0.967	0.847	1	0	Cbx1
0.00178858	0.168567	0.339	0.197	1	0	Gm20008
0.00182214	0.162118	0.937	0.897	1	0	Emg1
0.00184899	0.114336	0.774	0.566	1	0	Zfp24
0.00192786	0.18129	0.866	0.763	1	0	Smg1
0.0019294	0.109045	0.887	0.693	1	0	Elovl6
0.00194433	0.14993	0.69	0.532	1	0	Map2k4
0.00195241	0.174979	0.971	0.898	1	0	Brd8
0.00195941	0.146689	0.992	0.985	1	0	Glrx3
0.00196406	0.102632	0.849	0.629	1	0	Eif4g3
0.00197962	0.139877	0.929	0.833	1	0	Glud1
0.00199048	0.148078	0.937	0.77	1	0	Tmem250-ps
0.00200776	0.161345	0.728	0.573	1	0	Dnmt3a
0.00200899	0.131303	0.883	0.646	1	0	Tcof1
0.00202708	0.193303	0.607	0.448	1	0	Esyt2
0.00202774	0.145061	0.87	0.76	1	0	Ddx10
0.002047	0.14926	0.958	0.899	1	0	Snx5
0.00206655	0.232981	0.142	0.094	1	0	Frzb
0.00211718	0.119868	0.975	0.933	1	0	Eif5
0.00213107	0.142385	0.803	0.598	1	0	Kpna4
0.00213367	0.107517	0.812	0.691	1	0	Pitpnb
0.00217521	0.102922	0.996	0.981	1	0	Rbis
0.00219712	0.135302	0.933	0.782	1	0	Prmt5
0.00221423	0.122313	0.925	0.788	1	0	Rrp15
0.00222045	0.126139	0.946	0.788	1	0	Psmd13
0.00224967	0.125211	0.54	0.358	1	0	Urb1
0.00225064	0.162801	0.933	0.832	1	0	Zfp639
0.00225691	0.123686	0.778	0.62	1	0	Ap3m1
0.00226516	0.122126	0.766	0.554	1	0	Ldah
0.00228575	0.122292	0.699	0.5	1	0	Wdr35
0.00228624	0.140226	0.318	0.18	1	0	BC002059
0.00231558	0.112081	0.996	0.868	1	0	Cenph
0.00235794	0.11594	0.962	0.891	1	0	Cops3
0.00236296	0.155685	0.611	0.449	1	0	Xpnpep3
0.0024235	0.123429	1	0.989	1	0	Sod1
0.00242937	0.284101	0.72	0.556	1	0	Wdr76
0.00246876	0.110546	0.636	0.427	1	0	Tyw5
0.00248271	0.230132	0.757	0.583	1	0	Ubqln2
0.00248646	0.158145	0.661	0.494	1	0	Tdrd3
0.0025212	0.145154	0.946	0.831	1	0	Dnajc10
0.00252478	0.115439	0.979	0.916	1	0	Zfp706
0.00253895	0.20257	0.962	0.945	1	0	Psmc6
0.0025463	0.107595	0.854	0.722	1	0	Atf2
0.00255247	0.12821	0.987	0.893	1	0	Mcm3
0.00258239	0.216039	0.368	0.237	1	0	Gm15446
0.00265995	0.207395	1	0.964	1	0	Calr
0.00271311	0.144976	0.812	0.603	1	0	Trim37
0.0027283	0.128447	0.778	0.613	1	0	Bdp1
0.00273808	0.200861	0.9	0.811	1	0	Tmem165
0.00278235	0.238706	1	0.992	1	0	Eif4a1
0.00279669	0.133711	0.845	0.623	1	0	Cenpn
0.0027987	0.108163	0.674	0.444	1	0	Adgrl2
0.00282534	0.110228	0.862	0.658	1	0	Zfp462
0.00282862	0.150513	0.318	0.179	1	0	Hdx
0.00286586	0.134986	0.933	0.876	1	0	Gm20305
0.00286603	0.145577	0.703	0.533	1	0	Exosc9
0.00291372	0.144801	0.623	0.435	1	0	Rnf219
0.00293413	0.114306	0.628	0.452	1	0	Ipo4
0.00294093	0.220023	0.866	0.753	1	0	Mysm1
0.00295902	0.112585	0.841	0.744	1	0	Laptm4b
0.00298942	0.13247	0.883	0.665	1	0	Cbr1
0.00299458	0.130452	0.565	0.372	1	0	Brms1l
0.00300032	0.101758	0.753	0.561	1	0	4833439L19Rik
0.00300734	0.103309	0.9	0.664	1	0	Fam111a
0.00301982	0.20395	0.732	0.562	1	0	Sgo2a
0.00302048	0.131768	0.816	0.616	1	0	Kif15
0.00302427	0.120783	0.711	0.537	1	0	Tbl3
0.00311387	0.122515	0.623	0.449	1	0	BC055324
0.00313306	0.102709	0.996	0.935	1	0	Taf1d
0.00313487	0.11834	0.841	0.601	1	0	Plk1
0.00314255	0.101049	0.879	0.667	1	0	Lrpprc
0.00315488	0.137294	0.657	0.423	1	0	Epdr1
0.00315966	0.101389	0.372	0.205	1	0	Pot1b
0.00321374	0.135315	0.929	0.818	1	0	Cyb5b
0.00321415	0.129023	0.577	0.375	1	0	Ttc32
0.00324407	0.137928	0.854	0.634	1	0	Ncapd3
0.0033027	0.139283	0.895	0.733	1	0	Srp68
0.00330384	0.164847	0.586	0.489	1	0	Mief1
0.00332402	0.100916	0.879	0.643	1	0	Cd2bp2
0.0033807	0.141369	1	0.959	1	0	Eif3c
0.00338365	0.119449	0.933	0.848	1	0	Wapl
0.00339153	0.170291	0.992	0.916	1	0	Rbm25
0.00339835	0.105845	0.326	0.215	1	0	Zfp87
0.00341586	0.112537	0.967	0.866	1	0	Arid1a
0.00341833	0.175856	0.481	0.339	1	0	Cgnl1
0.00346173	0.110757	0.644	0.442	1	0	Pdcl
0.00347217	0.163421	0.556	0.391	1	0	Ercc8
0.00350064	0.11953	0.992	0.946	1	0	Dstn
0.00353542	0.110412	0.975	0.876	1	0	Krr1
0.00358429	0.189994	0.941	0.875	1	0	Spcs3
0.00358572	0.105727	0.573	0.424	1	0	Ankrd26
0.00367362	0.112156	0.967	0.893	1	0	Tmco1
0.0037069	0.126886	0.979	0.894	1	0	Acly
0.00372745	0.165254	0.828	0.631	1	0	Pelp1
0.00376442	0.121845	0.753	0.559	1	0	Atic
0.00381755	0.190776	0.477	0.328	1	0	Gm5165
0.00382113	0.113172	0.828	0.713	1	0	Adipor1
0.00384708	0.101187	0.921	0.781	1	0	Hspa14
0.00390291	0.176393	0.862	0.733	1	0	Tmem33
0.00397515	0.128595	0.381	0.252	1	0	A630089N07Rik
0.0039792	0.119473	0.573	0.406	1	0	Ino80c
0.00400936	0.141209	0.954	0.847	1	0	Tfam
0.00401283	0.107011	0.996	0.916	1	0	Nhp2
0.00402328	0.130403	0.862	0.752	1	0	Cdk7
0.00403037	0.102124	0.946	0.828	1	0	Akap8
0.00403224	0.105561	0.707	0.512	1	0	Dph5
0.00406546	0.108032	0.46	0.248	1	0	Rab11fip4
0.00408987	0.100428	0.393	0.193	1	0	Tert
0.00411678	0.169273	0.9	0.705	1	0	Mllt10
0.0041446	0.146107	0.904	0.751	1	0	Ppil1
0.00414847	0.15235	0.728	0.548	1	0	Paf1
0.00423353	0.347882	1	1	1	0	Snrpe
0.00423813	0.113806	1	0.999	1	0	Psma7
0.00431942	0.126729	0.695	0.514	1	0	Senp2
0.00432045	0.138264	0.941	0.796	1	0	Actr1b
0.0043404	0.108388	0.607	0.43	1	0	Gm3739
0.004361	0.217214	0.138	0.106	1	0	Gm7818
0.00440317	0.155029	0.962	0.84	1	0	Smc4
0.00442938	0.115624	0.803	0.594	1	0	Topors
0.00448383	0.10226	0.946	0.747	1	0	Polr2l
0.00449307	0.100206	0.849	0.689	1	0	Atp2a2
0.00449653	0.101536	0.929	0.791	1	0	Myh10
0.00451787	0.132612	0.841	0.653	1	0	Uba6
0.00456393	0.152691	0.983	0.88	1	0	Tex10
0.00462946	0.104379	0.603	0.412	1	0	Mboat7
0.00468671	0.112031	0.9	0.727	1	0	Ptbp1
0.00469553	0.161866	0.904	0.774	1	0	Topbp1
0.00470886	0.198861	0.586	0.449	1	0	Brwd3
0.0047471	0.114483	0.904	0.704	1	0	Mphosph10
0.0047878	0.188634	0.992	0.955	1	0	Gtf2a2
0.00486084	0.129875	0.653	0.466	1	0	Ints6
0.00487975	0.199575	0.285	0.179	1	0	Gm5141
0.00489514	0.10929	0.293	0.164	1	0	Ctnnd2
0.00491955	0.12406	0.941	0.872	1	0	Ywhah
0.00493936	0.116637	0.916	0.725	1	0	Zmynd19
0.00495933	0.124153	0.841	0.709	1	0	Eri1
0.00496076	0.115616	0.64	0.525	1	0	Yae1d1
0.00501319	0.156205	0.657	0.508	1	0	Traf7
0.00511137	0.139476	0.753	0.515	1	0	Ddx20
0.00514133	0.112375	0.937	0.763	1	0	Ddx27
0.00514893	0.114735	0.615	0.34	1	0	Setd7
0.00517492	0.110953	0.435	0.289	1	0	Rnf6
0.00528974	0.132862	0.958	0.861	1	0	Psmd11
0.005304	0.18333	0.858	0.664	1	0	Ube2j1
0.00537442	0.226392	0.883	0.832	1	0	Cnot7
0.00539149	0.128102	0.197	0.18	1	0	Nanos1
0.00539941	0.100601	0.841	0.652	1	0	Prpf31
0.00540542	0.153204	0.167	0.095	1	0	Msl3l2
0.00547077	0.131774	0.824	0.73	1	0	Nxf1
0.0055228	0.190598	0.347	0.207	1	0	Zc4h2
0.00557093	0.16563	0.782	0.687	1	0	Tmx3
0.0055962	0.192591	0.481	0.329	1	0	Zfp850
0.00564366	0.135019	0.82	0.682	1	0	Dlst
0.00566186	0.197797	1	0.982	1	0	Pkm
0.0056657	0.106269	0.774	0.573	1	0	Wars
0.00572853	0.105391	0.824	0.652	1	0	Rfwd3
0.00574903	0.168036	0.816	0.598	1	0	Fam53a
0.00581615	0.101689	0.686	0.529	1	0	Ggps1
0.00589248	0.119762	0.682	0.519	1	0	Ddias
0.00590476	0.106997	0.954	0.89	1	0	Eif4h
0.00592711	0.17344	0.87	0.76	1	0	Zfp277
0.00603486	0.110913	0.741	0.503	1	0	Brca1
0.00604163	0.144992	0.879	0.784	1	0	Rc3h2
0.00613684	0.26016	0.791	0.624	1	0	Gtf2f1
0.00624589	0.109229	0.992	0.913	1	0	Mrps35
0.0062715	0.101817	0.205	0.127	1	0	Fam72a
0.00633027	0.104034	0.87	0.731	1	0	Apex1
0.0063841	0.15971	0.879	0.76	1	0	Alg11
0.00653092	0.30737	0.594	0.413	1	0	Cdh1
0.00658473	0.107694	0.23	0.172	1	0	Fcsk
0.00667322	0.271035	0.41	0.287	1	0	Gm14124
0.00667774	0.10889	0.678	0.416	1	0	Vcpkmt
0.00670112	0.102983	0.925	0.774	1	0	Actl6a
0.00679545	0.101839	0.77	0.594	1	0	Chd8
0.0068358	0.161733	0.481	0.326	1	0	Zfp825
0.00687945	0.105412	0.82	0.581	1	0	Gemin5
0.00688539	0.105576	0.95	0.851	1	0	Ciapin1
0.00709402	0.128925	1	0.974	1	0	Arglu1
0.00711952	0.113669	0.828	0.634	1	0	Nif3l1
0.00731081	0.115074	0.431	0.299	1	0	Bbs5
0.00739803	0.126154	0.958	0.822	1	0	Mphosph8
0.00757522	0.183447	0.95	0.747	1	0	B9d1
0.00763538	0.169909	0.506	0.266	1	0	Rhpn2
0.00765717	0.306781	0.979	0.871	1	0	AA465934
0.00774278	0.174865	0.996	0.993	1	0	Fkbp3
0.00775394	0.158636	1	0.957	1	0	Mrps18c
0.00783285	0.146781	0.816	0.674	1	0	Supt6
0.00792547	0.102595	0.958	0.888	1	0	Mmadhc
0.00801178	0.100815	0.674	0.501	1	0	Gm3453
0.00801709	0.114874	0.858	0.741	1	0	Rab18
0.00804943	0.116711	0.895	0.669	1	0	Tmem97
0.00809892	0.155551	0.975	0.972	1	0	Sumo1
0.00810719	0.129426	0.649	0.471	1	0	E2f5
0.00811911	0.168347	0.619	0.457	1	0	Glmn
0.00815028	0.111721	0.774	0.598	1	0	Washc2
0.00820903	0.157428	0.632	0.47	1	0	Fgfr1op
0.0085315	0.103873	0.778	0.577	1	0	Lrwd1
0.00862882	0.149237	0.569	0.421	1	0	Rnpc3
0.00864294	0.16513	0.644	0.433	1	0	Vps13a
0.00866898	0.144345	0.536	0.424	1	0	Mtpap
0.00893584	0.136768	0.912	0.811	1	0	Usp37
0.0090413	0.147642	0.732	0.517	1	0	Prkra
0.00912536	0.103534	0.636	0.391	1	0	1500009L16Rik
0.00915078	0.159011	0.992	0.952	1	0	Srrm2
0.00956359	0.129925	0.841	0.773	1	0	Sucla2
0.00960755	0.112278	0.87	0.696	1	0	Wdr18
0.00973799	0.264775	0.46	0.362	1	0	Zfp81
0.00979342	0.114383	0.669	0.528	1	0	Mtfr1l
0.0098339	0.186073	0.36	0.238	1	0	Zfp971
0.00990014	0.101591	0.502	0.34	1	0	Zfp946
0.00993235	0.125033	0.64	0.552	1	0	Cenpc1
0.00995213	0.191025	1	0.993	1	0	Slirp
8.96866e-47	1.22015	0.989	0.456	3.30486e-42	1	Dppa5a
5.08526e-44	2.02708	0.966	0.549	1.87387e-39	1	Mt2
6.03228e-42	1.9812	1	1	2.22284e-37	1	Cox7b
1.32624e-39	1.97672	0.938	0.499	4.88705e-35	1	Abcc4
9.02964e-38	2.10107	0.955	0.657	3.32733e-33	1	Mt1
3.48986e-37	1.30248	0.983	0.464	1.28598e-32	1	Tdgf1
4.27355e-37	2.56856	0.989	0.784	1.57476e-32	1	Gm24616
5.43105e-35	1.17718	0.994	0.638	2.00129e-30	1	Chchd10
4.43787e-34	1.51875	0.983	0.844	1.63531e-29	1	Tgif1
6.9077e-32	1.37528	0.809	0.328	2.54542e-27	1	Zfp42
2.13197e-29	1.37519	0.764	0.241	7.85609e-25	1	Fbxo15
3.6153e-29	0.901689	1	0.994	1.3322e-24	1	Bcas2
1.0659e-28	1.71946	0.933	0.667	3.92774e-24	1	Ptch1
4.22252e-28	1.1863	1	0.994	1.55596e-23	1	Slirp
1.87183e-26	0.675651	1	1	6.8975e-22	1	Rps21
2.90525e-25	0.908921	1	0.996	1.07056e-20	1	Cox7a2
2.92214e-25	0.562601	0.972	0.903	1.07678e-20	1	Rpl5-ps1
1.13661e-24	1.46891	0.758	0.375	4.1883e-20	1	Zfp982
1.81108e-24	1.63878	1	0.994	6.67366e-20	1	Hnrnpdl
2.01199e-24	1.23784	0.989	0.963	7.41398e-20	1	Ybx3
3.51985e-24	1.31625	1	1	1.29703e-19	1	Ddx5
5.1792e-24	1.51244	0.888	0.764	1.90848e-19	1	Alg13
6.57322e-22	1.26731	0.994	0.962	2.42216e-17	1	Gm28438
7.21926e-22	1.25646	0.871	0.731	2.66022e-17	1	mt-Tf
1.10914e-21	1.7194	1	0.999	4.08708e-17	1	Ndufa4
5.17939e-21	1.20635	0.983	0.733	1.90855e-16	1	Impa2
5.93794e-21	0.673632	0.994	0.887	2.18807e-16	1	Mkrn1
9.46776e-21	0.713153	0.753	0.26	3.48877e-16	1	Tdh
1.08559e-20	1.00912	1	0.99	4.0003e-16	1	Cox7c
1.96434e-20	1.83977	0.831	0.46	7.23838e-16	1	Gm22748
2.99176e-20	1.81787	0.854	0.574	1.10243e-15	1	Gm24201
3.33122e-20	0.836208	1	0.995	1.22752e-15	1	Atp5j
5.18584e-20	0.668211	0.899	0.708	1.91093e-15	1	Gm8430
8.00349e-20	0.589393	0.539	0.15	2.9492e-15	1	Tfcp2l1
1.02347e-19	1.70447	0.944	0.893	3.77138e-15	1	mt-Tq
1.07087e-19	0.813832	0.994	0.978	3.94605e-15	1	Ndufc1
2.26573e-19	0.627511	0.893	0.554	8.34899e-15	1	Etv5
2.51237e-19	0.976478	1	1	9.25782e-15	1	Rps28
3.13319e-19	0.569016	1	1	1.15455e-14	1	mt-Rnr1
3.68445e-19	1.57503	0.888	0.59	1.35768e-14	1	Gm24289
4.05787e-19	0.384675	0.994	0.959	1.49528e-14	1	Rpl36al
7.3625e-19	0.541477	1	0.997	2.71301e-14	1	Cox6c
1.25998e-18	0.60371	0.556	0.18	4.64291e-14	1	Mymx
1.48127e-18	1.39986	0.742	0.389	5.45834e-14	1	Lefty2
2.00146e-18	0.261718	0.455	0.13	7.37518e-14	1	Triml1
5.96844e-18	0.617271	1	1	2.19931e-13	1	Rps29
7.41727e-18	0.611352	1	0.99	2.73319e-13	1	Ndufb3
8.47783e-18	1.39399	0.854	0.689	3.12399e-13	1	Zbtb43
1.35409e-17	0.666883	0.904	0.41	4.98968e-13	1	Gdf3
1.35541e-17	0.979166	0.978	0.99	4.99456e-13	1	Ndufa1
1.37514e-17	0.369036	0.798	0.352	5.06724e-13	1	Dppa4
7.54233e-17	0.512821	1	1	2.77927e-12	1	mt-Rnr2
8.04609e-17	0.445964	0.393	0.107	2.9649e-12	1	Mageb16
1.12002e-16	1.26908	1	0.968	4.12717e-12	1	Lsm7
1.12192e-16	0.800578	1	0.982	4.13418e-12	1	Hspe1
1.29574e-16	1.0814	0.978	0.867	4.77468e-12	1	Ccnb2
1.69681e-16	0.650464	1	0.991	6.25257e-12	1	Rps27l
1.93989e-16	0.717532	0.837	0.663	7.14829e-12	1	Nid2
2.6299e-16	1.12546	0.764	0.49	9.69091e-12	1	Ifitm1
2.77135e-16	0.912585	0.41	0.17	1.02121e-11	1	Cyct
2.91572e-16	1.38943	0.73	0.39	1.07442e-11	1	Snora75
3.63022e-16	0.213454	0.983	0.508	1.3377e-11	1	L1td1
4.35794e-16	0.920337	0.41	0.146	1.60586e-11	1	Spp1
6.18697e-16	0.384067	0.646	0.255	2.27984e-11	1	Triml2
6.86369e-16	1.15161	0.725	0.459	2.5292e-11	1	Gm26205
9.13428e-16	0.575501	0.612	0.422	3.36589e-11	1	Trap1a
9.56499e-16	1.3109	0.697	0.39	3.5246e-11	1	Gm24029
1.21547e-15	0.633355	0.775	0.489	4.4789e-11	1	Upp1
1.39364e-15	0.623267	0.264	0.024	5.13541e-11	1	Dppa3
1.99758e-15	0.950653	0.989	0.98	7.36087e-11	1	Api5
2.78495e-15	1.28911	0.888	0.842	1.02623e-10	1	mt-Tc
3.938e-15	0.849098	0.612	0.306	1.45111e-10	1	Snora15
5.25204e-15	0.479854	1	0.973	1.93533e-10	1	Tfrc
5.6065e-15	1.24822	1	0.961	2.06594e-10	1	Parp1
7.59852e-15	0.5324	0.596	0.154	2.79998e-10	1	1700097N02Rik
8.2429e-15	0.812067	0.916	0.671	3.03743e-10	1	Crip1
8.31296e-15	0.47801	0.865	0.722	3.06324e-10	1	mt-Tp
1.16231e-14	0.761445	1	0.996	4.283e-10	1	Gm15427
1.52434e-14	0.5741	1	1	5.61705e-10	1	Rpl39
1.53822e-14	0.779822	0.826	0.499	5.66818e-10	1	Snora33
1.86391e-14	0.905584	0.961	0.842	6.86832e-10	1	Cul4b
1.94507e-14	0.966658	1	0.997	7.16739e-10	1	Atpif1
2.28646e-14	0.893486	0.978	0.915	8.42539e-10	1	Dph3
2.60401e-14	0.644091	0.978	0.938	9.5955e-10	1	Setdb1
2.73617e-14	1.51828	1	0.997	1.00825e-09	1	Ywhaq
3.18452e-14	0.287077	0.736	0.305	1.17347e-09	1	Ooep
3.76517e-14	1.0631	1	0.971	1.38743e-09	1	Rpl13a
5.00843e-14	0.72161	0.848	0.694	1.84556e-09	1	Mcee
5.62121e-14	0.93549	1	1	2.07136e-09	1	Rpl5
5.90388e-14	0.521534	0.871	0.729	2.17552e-09	1	Rpusd4
6.69281e-14	1.03849	1	1	2.46623e-09	1	Gm15500
7.53293e-14	1.04958	1	0.991	2.77581e-09	1	Hypk
7.62448e-14	0.587716	0.938	0.74	2.80954e-09	1	Akap12
8.03335e-14	0.676079	0.68	0.388	2.96021e-09	1	Gm26447
8.27607e-14	0.985611	0.983	0.931	3.04965e-09	1	Afdn
9.13877e-14	0.759206	0.921	0.761	3.36754e-09	1	Zcchc10
9.56653e-14	0.476527	0.607	0.235	3.52517e-09	1	Apela
1.02114e-13	0.481247	0.449	0.15	3.76278e-09	1	Morc1
1.41202e-13	0.799431	0.809	0.473	5.20315e-09	1	Zfp985
1.46071e-13	0.705886	1	1	5.38255e-09	1	Rps27
1.60763e-13	0.372122	0.916	0.848	5.92396e-09	1	Ndufb4
1.75294e-13	0.326387	0.624	0.252	6.4594e-09	1	Klf2
1.9437e-13	0.909641	0.775	0.526	7.16234e-09	1	Gm24507
3.95118e-13	0.431834	0.848	0.584	1.45597e-08	1	Tpd52
4.15818e-13	0.458562	0.865	0.598	1.53225e-08	1	Zfp990
5.08939e-13	1.20385	1	0.999	1.87539e-08	1	Slc25a4
6.33823e-13	0.428713	0.86	0.619	2.33557e-08	1	Jade1
6.35828e-13	0.771596	0.697	0.427	2.34296e-08	1	Snord47
9.29972e-13	0.296728	0.831	0.555	3.42685e-08	1	Nanog
9.4937e-13	1.02602	0.994	0.978	3.49833e-08	1	G3bp2
1.07785e-12	0.344733	0.904	0.638	3.97178e-08	1	Zmym1
1.17725e-12	1.29063	0.938	0.827	4.33804e-08	1	Ttf2
1.53764e-12	0.827069	1	0.99	5.66603e-08	1	Snrnp200
1.98245e-12	0.436995	0.685	0.466	7.30513e-08	1	mt-Ta
2.15184e-12	0.312896	1	0.943	7.92933e-08	1	Rpl10a-ps1
2.23514e-12	0.43458	0.972	0.898	8.23626e-08	1	Nudc-ps1
2.56961e-12	0.545229	0.966	0.861	9.46875e-08	1	Epb41l4aos
2.89275e-12	0.923206	0.994	0.973	1.06595e-07	1	Igbp1
3.00107e-12	0.327455	0.354	0.137	1.10586e-07	1	Epp13
3.24832e-12	0.612911	0.989	0.816	1.19697e-07	1	Pmm1
4.71122e-12	1.04114	0.91	0.83	1.73604e-07	1	Tmem230
5.3955e-12	0.572341	1	0.921	1.98819e-07	1	Enah
5.44344e-12	1.05864	0.848	0.701	2.00585e-07	1	Dph6
6.14391e-12	0.672421	1	0.99	2.26397e-07	1	Tomm7
6.42092e-12	0.516452	1	0.996	2.36605e-07	1	Atp5md
6.70931e-12	0.433328	0.713	0.473	2.47231e-07	1	Gm50452
6.95776e-12	0.424	0.579	0.274	2.56387e-07	1	Gm23639
7.15058e-12	0.831922	1	0.981	2.63492e-07	1	Txnl4a
7.3614e-12	0.6788	0.758	0.454	2.7126e-07	1	Snord49b
7.83691e-12	0.341784	0.657	0.194	2.88782e-07	1	Halr1
9.29402e-12	0.974424	0.927	0.831	3.42475e-07	1	Nop9
9.63924e-12	0.940313	0.994	0.977	3.55196e-07	1	Atp5k
9.72017e-12	0.540693	0.764	0.635	3.58179e-07	1	Zfp992
1.09069e-11	0.554359	0.893	0.774	4.01908e-07	1	Polr2l
1.35579e-11	0.48792	0.966	0.917	4.99595e-07	1	Rpph1
1.47945e-11	0.360939	0.427	0.169	5.45164e-07	1	Phf11d
1.82056e-11	0.854861	0.787	0.637	6.70859e-07	1	Esco2
1.94554e-11	0.341632	0.989	0.935	7.16912e-07	1	Rpl18-ps1
2.05754e-11	0.266535	0.758	0.534	7.58184e-07	1	Snora57
2.23819e-11	1.01009	0.528	0.268	8.24751e-07	1	Klf8
2.51912e-11	0.15657	0.27	0.076	9.28272e-07	1	Snora19
3.61798e-11	0.963026	0.86	0.774	1.33319e-06	1	Rny3
4.11099e-11	0.431249	0.961	0.764	1.51486e-06	1	Tet1
4.30918e-11	0.693473	0.989	0.933	1.58789e-06	1	Bola2
4.579e-11	0.231949	0.556	0.155	1.68732e-06	1	Esrrb
4.93194e-11	0.983213	0.792	0.745	1.81737e-06	1	Rpap2
4.96588e-11	0.528807	0.854	0.576	1.82988e-06	1	Ifitm3
5.05561e-11	0.435817	0.899	0.635	1.86294e-06	1	Dhx16
5.07897e-11	0.824665	0.972	0.931	1.87155e-06	1	Anapc10
5.71086e-11	0.371249	0.545	0.25	2.1044e-06	1	Cobl
5.99544e-11	0.433443	0.775	0.386	2.20926e-06	1	Cdh1
7.39871e-11	0.161984	0.584	0.283	2.72635e-06	1	Gm8649
7.54867e-11	0.620873	1	1	2.78161e-06	1	Rps25
7.59838e-11	0.461569	0.635	0.382	2.79993e-06	1	Zfp979
7.87155e-11	0.918414	1	0.996	2.90059e-06	1	Elob
9.61486e-11	0.812758	0.82	0.512	3.54298e-06	1	Gm24451
1.1223e-10	0.597115	0.719	0.398	4.13558e-06	1	Msrb2
1.12859e-10	0.988991	0.59	0.307	4.15875e-06	1	Gm22620
1.28719e-10	0.334495	0.697	0.313	4.74316e-06	1	Hspb1
1.34589e-10	0.54476	0.994	0.949	4.95946e-06	1	Degs1
1.44795e-10	0.414022	0.388	0.169	5.33554e-06	1	Zfp459
1.69541e-10	1.04343	1	0.994	6.24743e-06	1	Oga
1.77861e-10	1.11392	0.904	0.811	6.55399e-06	1	Fam3c
1.90592e-10	0.784944	0.972	0.895	7.02312e-06	1	Chd1
1.90767e-10	0.532151	0.944	0.869	7.02958e-06	1	Mcm3ap
1.92192e-10	0.244379	0.326	0.105	7.08209e-06	1	Gm26564
2.21182e-10	0.378318	0.994	0.989	8.15034e-06	1	Gm3511
2.2281e-10	0.998303	0.826	0.788	8.21032e-06	1	Fbxw2
2.26068e-10	0.490923	0.921	0.87	8.33037e-06	1	Utrn
2.33632e-10	0.136826	0.534	0.252	8.60911e-06	1	Mir1949
2.83418e-10	0.65252	1	0.957	1.04437e-05	1	Bex1
5.17662e-10	0.262341	0.573	0.324	1.90753e-05	1	Gm24949
5.31895e-10	0.230235	0.522	0.222	1.95998e-05	1	mt-Tv
5.4824e-10	0.433151	0.994	0.982	2.02021e-05	1	Rbis
5.69565e-10	0.583114	1	0.999	2.09879e-05	1	Atp5g3
7.34577e-10	0.61232	1	0.999	2.70684e-05	1	Rpl38
7.98238e-10	0.413882	0.348	0.125	2.94143e-05	1	Tex14
8.95448e-10	0.788656	1	0.992	3.29964e-05	1	Atp5e
8.99083e-10	1.21525	0.506	0.338	3.31303e-05	1	Xist
9.48777e-10	0.120272	0.315	0.084	3.49615e-05	1	Gm40987
9.98744e-10	0.303418	0.258	0.099	3.68027e-05	1	Pla1a
1.07365e-09	0.921845	0.669	0.449	3.95631e-05	1	Actr3b
1.13168e-09	0.730353	0.989	0.931	4.17013e-05	1	Atox1
1.21162e-09	0.258158	0.371	0.252	4.46469e-05	1	Tagap1
1.25492e-09	0.129495	0.213	0.078	4.62424e-05	1	Nanos3
1.38277e-09	0.873529	0.551	0.344	5.09536e-05	1	Gm22767
1.54513e-09	1.03773	1	1	5.69366e-05	1	H3f3b
1.6558e-09	0.358499	0.82	0.544	6.10146e-05	1	Sox2
1.65912e-09	0.66559	0.978	0.971	6.11368e-05	1	Snrpb2
1.67409e-09	0.76865	0.522	0.226	6.16885e-05	1	Gm26448
1.7403e-09	0.990318	0.927	0.821	6.41284e-05	1	Ndc1
1.84471e-09	0.633521	0.365	0.198	6.79758e-05	1	Zfp936
2.02903e-09	0.408046	0.972	0.888	7.47678e-05	1	Snord17
2.12423e-09	0.319985	0.848	0.77	7.82759e-05	1	Sun1
2.16506e-09	0.587426	0.522	0.307	7.97802e-05	1	Snora31
2.35422e-09	0.194689	0.944	0.825	8.67508e-05	1	Gm10240
2.38748e-09	0.158701	0.624	0.433	8.79763e-05	1	Atp5l
2.41359e-09	0.909997	0.989	0.978	8.89383e-05	1	Arglu1
2.69382e-09	0.232593	0.292	0.104	9.92645e-05	1	Ddx43
2.79991e-09	0.48694	0.983	0.921	0.000103174	1	Rbm15
3.02558e-09	0.491887	0.994	0.99	0.00011149	1	Ndufb1-ps
3.24391e-09	0.675386	0.994	0.961	0.000119535	1	Sdha
3.80906e-09	0.209538	0.292	0.089	0.00014036	1	Tdrd12
4.1057e-09	0.777867	1	1	0.000151291	1	Rpl18a
4.26628e-09	0.336251	0.876	0.832	0.000157208	1	Zcchc4
4.46747e-09	0.438341	0.556	0.217	0.000164622	1	Mylpf
4.48233e-09	0.224445	0.506	0.282	0.00016517	1	Gm25789
4.66565e-09	0.408069	0.758	0.502	0.000171925	1	Prorp
4.8629e-09	0.533767	0.994	0.989	0.000179193	1	Hnrnpd
5.18635e-09	0.565107	0.73	0.315	0.000191112	1	Dppa2
5.2605e-09	0.203588	0.517	0.255	0.000193844	1	Snord13
5.88455e-09	0.94422	0.421	0.183	0.00021684	1	Gm23451
6.09619e-09	0.665411	0.916	0.845	0.000224638	1	Twistnb
6.38897e-09	0.596192	1	0.996	0.000235427	1	mt-Nd2
6.46402e-09	0.202076	0.742	0.522	0.000238193	1	Gm13815
6.71418e-09	0.593345	0.978	0.874	0.000247411	1	Orc2
7.06167e-09	0.111345	0.399	0.168	0.000260215	1	Mreg
7.19671e-09	0.646816	0.978	0.949	0.000265192	1	Anapc13
8.59882e-09	0.785544	0.764	0.568	0.000316858	1	Kbtbd8
8.96458e-09	0.48877	0.843	0.709	0.000330336	1	Tle4
9.80278e-09	0.375637	0.91	0.557	0.000361223	1	Zscan10
1.00213e-08	0.236833	0.579	0.276	0.000369273	1	Cox7a1
1.11472e-08	0.787559	0.865	0.803	0.000410762	1	Mrpl44
1.18965e-08	0.615037	0.91	0.837	0.000438374	1	Hmgxb4
1.24913e-08	0.18587	0.59	0.234	0.000460293	1	Hsf2bp
1.25084e-08	0.460048	0.921	0.883	0.000460921	1	Gm20305
1.28485e-08	0.393622	0.461	0.213	0.000473453	1	Rpl10l
1.31194e-08	0.127174	0.427	0.186	0.000483438	1	Gm19705
1.35363e-08	0.25489	0.831	0.457	0.0004988	1	Epcam
1.3794e-08	0.437569	0.961	0.839	0.000508296	1	Ppat
1.4383e-08	0.553805	0.938	0.905	0.000529998	1	Rab6a
1.44227e-08	0.348921	0.511	0.229	0.000531462	1	Rpl39l
1.56028e-08	0.737618	1	0.995	0.000574946	1	Atp5j2
1.66203e-08	0.110423	0.315	0.053	0.000612441	1	Tfap2c
1.80302e-08	0.343459	0.949	0.801	0.000664396	1	Xrcc5
2.00553e-08	0.738239	0.994	0.981	0.000739017	1	Uqcr10
2.07856e-08	0.274638	0.669	0.37	0.000765927	1	Sema4b
2.09182e-08	0.59714	0.983	0.944	0.000770816	1	Ndufs6
2.11414e-08	0.310441	0.815	0.45	0.000779038	1	Dlc1
2.24473e-08	0.516225	0.972	0.892	0.000827161	1	Phc1
2.32646e-08	0.387384	0.287	0.1	0.000857278	1	Hormad1
2.38123e-08	0.615246	0.787	0.607	0.000877459	1	Acp6
2.42578e-08	0.401828	0.685	0.429	0.000893875	1	Cox6b2
2.51607e-08	0.683732	1	0.977	0.000927146	1	Mrpl13
2.60032e-08	0.968751	0.994	0.858	0.000958191	1	Top2a
2.80896e-08	0.201065	0.41	0.169	0.00103507	1	Nlrp12
2.90869e-08	0.319466	0.483	0.32	0.00107182	1	Epb41l1
2.95111e-08	0.270088	0.652	0.59	0.00108746	1	Ube2t
3.02984e-08	0.471167	0.798	0.741	0.00111647	1	Polr3d
3.1657e-08	0.133551	0.545	0.356	0.00116653	1	mt-Tn
3.36556e-08	0.58104	0.933	0.9	0.00124017	1	Ubfd1
3.37351e-08	0.62609	0.579	0.314	0.0012431	1	Snora3
3.50386e-08	0.568631	0.955	0.859	0.00129114	1	Orc3
3.96842e-08	0.31049	0.904	0.755	0.00146232	1	Gm8934
4.16525e-08	0.980476	0.983	0.975	0.00153485	1	Romo1
4.40156e-08	0.450525	1	0.987	0.00162193	1	Atp5mpl
4.44334e-08	0.38775	0.466	0.276	0.00163733	1	Gm24523
4.47662e-08	0.252726	0.725	0.637	0.00164959	1	Rn7sk
4.4936e-08	0.119656	0.747	0.559	0.00165585	1	Rprl3
4.97299e-08	0.371519	0.983	0.795	0.0018325	1	Apoe
5.22261e-08	0.335148	0.815	0.709	0.00192448	1	Gm22357
5.49327e-08	0.361632	0.927	0.794	0.00202422	1	Rbm12
6.78797e-08	0.28871	0.978	0.949	0.0025013	1	Gm8186
6.86367e-08	0.296723	0.528	0.291	0.00252919	1	Snord82
7.05654e-08	1.1091	0.854	0.855	0.00260027	1	Poglut1
7.50152e-08	0.19827	0.758	0.574	0.00276424	1	Gm5654
7.6624e-08	0.329197	0.478	0.188	0.00282352	1	Snora30
7.96316e-08	0.467227	0.927	0.9	0.00293434	1	Xpo7
8.52065e-08	0.500461	0.663	0.438	0.00313977	1	Fastkd5
9.23086e-08	0.291427	0.809	0.386	0.00340148	1	Platr10
1.05263e-07	0.213643	0.382	0.169	0.00387883	1	Pla2g1b
1.13564e-07	0.308074	0.82	0.559	0.00418473	1	Pycard
1.20679e-07	0.457562	1	0.977	0.00444691	1	Nop10
1.21758e-07	0.129294	0.579	0.245	0.00448668	1	Smim40
1.22735e-07	0.729705	0.803	0.71	0.00452266	1	Cep19
1.36658e-07	0.124808	0.82	0.719	0.00503569	1	Gm7424
1.42841e-07	0.459548	0.899	0.706	0.00526354	1	Atmin
1.43037e-07	0.751514	0.983	0.958	0.00527077	1	Impact
1.46017e-07	0.355467	0.742	0.604	0.00538059	1	Phtf2
1.46402e-07	0.754377	0.989	0.952	0.00539476	1	Nfx1
1.63246e-07	0.127617	0.23	0.085	0.00601545	1	Aoah
1.67451e-07	0.464777	0.73	0.616	0.00617042	1	Pdk1
1.91623e-07	0.105025	0.399	0.121	0.0070611	1	Tmem8
2.0221e-07	0.121943	0.315	0.111	0.00745124	1	Folr1
2.09119e-07	0.343755	0.978	0.956	0.00770584	1	Ppp4r2
2.09626e-07	0.450745	0.983	0.943	0.00772451	1	Taf1d
2.1312e-07	0.741605	0.938	0.868	0.00785324	1	Tmem160
2.15336e-07	0.483373	0.876	0.804	0.00793491	1	Ctbp2
2.1796e-07	0.479735	1	1	0.0080316	1	Rpl37
2.24293e-07	0.185382	0.382	0.191	0.00826498	1	Snora43
2.25043e-07	0.428372	0.983	0.948	0.00829262	1	Fxr1
2.29995e-07	0.173711	0.455	0.24	0.00847509	1	Deptor
2.42065e-07	0.753161	1	0.996	0.00891986	1	Snrpg
2.76812e-07	0.136314	0.607	0.4	0.0102002	1	Cbx7
2.94579e-07	0.385534	0.921	0.804	0.0108549	1	Uri1
2.98746e-07	0.259906	0.798	0.623	0.0110085	1	Arhgef18
3.591e-07	0.528809	1	0.999	0.0132325	1	Rpl36
3.96945e-07	0.207996	1	1	0.014627	1	Gm11942
4.00243e-07	0.526071	0.944	0.826	0.0147486	1	Taf1
4.24427e-07	0.565893	0.753	0.597	0.0156397	1	Etl4
4.3074e-07	0.25593	0.539	0.163	0.0158723	1	Fam25c
4.35048e-07	0.202853	0.528	0.28	0.0160311	1	EU599041
4.94745e-07	0.155488	0.893	0.816	0.0182309	1	Mrpl33
5.80269e-07	0.532795	1	1	0.0213823	1	Rplp2
6.52215e-07	0.285941	0.843	0.637	0.0240335	1	Pisd
6.5254e-07	0.660102	0.871	0.691	0.0240454	1	Zic2
6.63741e-07	0.181123	0.539	0.262	0.0244582	1	Gls2
6.88865e-07	0.244293	0.596	0.363	0.025384	1	Gm25835
6.97956e-07	0.60609	0.989	0.963	0.025719	1	Mrps18c
7.42108e-07	0.767365	0.803	0.717	0.0273459	1	Sgo1
7.44256e-07	0.124709	0.264	0.075	0.0274251	1	Prdm1
7.46624e-07	0.127158	0.449	0.226	0.0275124	1	Snora78
7.70678e-07	0.392901	0.989	0.897	0.0283987	1	Gnl3
7.84437e-07	0.421507	0.404	0.268	0.0289057	1	Mup6
7.89412e-07	0.361881	0.854	0.714	0.029089	1	Fmc1
7.99481e-07	0.115082	0.596	0.465	0.0294601	1	Gm15877
1.07286e-06	0.762748	0.994	0.967	0.0395338	1	Uqcr11
1.11953e-06	0.153677	0.331	0.098	0.0412536	1	Fmr1nb
1.17055e-06	0.176615	0.219	0.084	0.0431334	1	Snora47
1.27254e-06	0.628806	1	0.999	0.0468918	1	Slc25a5
1.33143e-06	0.252472	0.921	0.706	0.0490619	1	Tjp2
1.47608e-06	0.232084	0.854	0.658	0.0543922	1	Ska3
1.50282e-06	0.312971	0.978	0.901	0.0553774	1	Nfyb
1.56073e-06	0.400299	0.792	0.689	0.0575112	1	Ldlr
1.58806e-06	0.1057	0.36	0.072	0.0585186	1	Gm31659
1.69213e-06	1.04778	0.933	0.87	0.0623534	1	Hist1h4d
1.77772e-06	0.57487	0.685	0.577	0.0655071	1	Tigar
1.8665e-06	0.426484	0.798	0.576	0.0687786	1	Pkp2
1.92667e-06	0.293347	0.551	0.348	0.0709958	1	Ddc
1.96798e-06	0.128001	0.382	0.182	0.0725183	1	Snord68
1.97865e-06	0.401976	0.719	0.699	0.0729113	1	Terf1
2.10396e-06	0.251957	0.41	0.255	0.0775287	1	2400006E01Rik
2.12616e-06	0.339656	0.281	0.135	0.078347	1	Sycp3
2.17065e-06	0.131409	0.258	0.108	0.0799863	1	Ephx2
2.17855e-06	0.426248	0.427	0.172	0.0802775	1	Gm25636
2.19273e-06	0.240676	0.27	0.085	0.0808	1	Sfmbt2
2.22815e-06	0.484882	0.994	0.994	0.0821049	1	Uqcrb
2.25464e-06	0.138673	0.708	0.578	0.083081	1	mt-Tt
2.3158e-06	0.788476	0.534	0.446	0.0853348	1	Fcor
2.45933e-06	0.197925	0.579	0.314	0.0906238	1	Syngr1
2.8804e-06	0.712674	0.91	0.845	0.10614	1	Ipo11
3.08381e-06	0.317331	0.18	0.098	0.113635	1	Stk31
3.11218e-06	0.129012	0.545	0.254	0.114681	1	Gm25256
3.12027e-06	0.496658	1	0.99	0.114979	1	Sod1
3.12607e-06	0.205608	0.309	0.135	0.115192	1	Capsl
3.18762e-06	0.595182	1	0.999	0.117461	1	Sub1
3.28775e-06	0.146209	0.888	0.837	0.12115	1	Sec61g
3.47772e-06	0.207737	0.68	0.464	0.128151	1	Cenpv
3.55623e-06	0.483482	0.601	0.335	0.131044	1	Llgl2
3.78077e-06	0.813832	0.994	0.985	0.139317	1	Uqcrq
3.78619e-06	0.545468	0.433	0.285	0.139517	1	Snora64
3.79713e-06	0.737924	0.933	0.874	0.13992	1	Ctnnbl1
3.99518e-06	0.672362	0.725	0.67	0.147218	1	Fbxo22
4.08428e-06	0.568217	0.899	0.846	0.150502	1	Ttll4
4.08663e-06	0.405504	0.966	0.938	0.150588	1	Mrps16
4.14726e-06	0.345986	0.775	0.639	0.152822	1	Anxa7
4.52455e-06	0.171451	0.545	0.365	0.166725	1	Snord2
4.55947e-06	0.234995	0.472	0.353	0.168012	1	Eda2r
4.57881e-06	0.364473	0.691	0.513	0.168725	1	Zswim1
4.91062e-06	0.525416	0.753	0.753	0.180952	1	Scnm1
5.06659e-06	0.698546	0.854	0.907	0.186699	1	Ncoa6
5.0705e-06	0.51601	0.747	0.605	0.186843	1	Ermp1
5.10589e-06	0.275984	0.264	0.084	0.188147	1	Lrrc34
5.42407e-06	0.109165	0.354	0.184	0.199872	1	Rbmxl2
5.97958e-06	0.35933	0.904	0.842	0.220341	1	Cdc7
6.10236e-06	0.170754	0.893	0.753	0.224866	1	Uba52
6.56794e-06	0.293964	0.916	0.837	0.242022	1	1810037I17Rik
6.68194e-06	0.329161	0.983	0.956	0.246223	1	Hnrnpl
6.70388e-06	0.124263	0.466	0.286	0.247031	1	Gm24336
6.83233e-06	0.135698	0.191	0.086	0.251764	1	Dpys
6.85433e-06	0.135755	0.624	0.431	0.252575	1	1700019D03Rik
6.8559e-06	0.138409	0.163	0.051	0.252633	1	Pramef12
7.80303e-06	0.425085	0.933	0.827	0.287534	1	Zbtb8os
7.82736e-06	0.234353	0.899	0.836	0.288431	1	Pin4
7.89479e-06	0.61594	0.697	0.614	0.290915	1	Haus4
7.90092e-06	0.655119	0.961	0.895	0.291141	1	Polr2i
7.94667e-06	0.548683	0.871	0.859	0.292827	1	Abcd3
8.30804e-06	0.154104	0.994	0.971	0.306143	1	Rpl37rt
8.86184e-06	0.208856	0.73	0.484	0.32655	1	Pdlim1
9.02054e-06	0.234723	0.596	0.4	0.332398	1	Lima1
9.1915e-06	0.40748	0.803	0.595	0.338698	1	Frrs1
9.95077e-06	0.130249	0.449	0.179	0.366676	1	Apoc1
1.02435e-05	0.475075	1	0.936	0.377464	1	Mcl1
1.03572e-05	0.174055	0.455	0.269	0.381652	1	Gm25128
1.13165e-05	0.282868	0.36	0.152	0.417002	1	Gm24916
1.23834e-05	0.143667	0.978	0.91	0.456316	1	Gm2000
1.2989e-05	0.181244	0.185	0.113	0.478632	1	Ccdc73
1.35576e-05	0.120388	0.118	0.038	0.499584	1	Rasgrp1
1.68279e-05	0.794242	0.657	0.595	0.62009	1	Sumf1
1.7527e-05	0.310202	0.736	0.698	0.645851	1	Mnd1
1.75356e-05	0.456027	0.888	0.867	0.64617	1	Cd2ap
1.77883e-05	0.57427	0.994	0.989	0.655481	1	Ndufa5
1.79447e-05	0.636592	0.91	0.859	0.661243	1	Usp16
1.82895e-05	0.17501	0.455	0.274	0.673949	1	Zfp988
1.86118e-05	0.396506	0.983	0.922	0.685826	1	Imp3
1.95546e-05	0.429593	0.365	0.203	0.720567	1	Gm23245
2.05345e-05	0.118916	0.646	0.432	0.756677	1	Slc29a1
2.13922e-05	0.318746	0.562	0.443	0.788282	1	Gas2l1
2.15868e-05	0.13775	0.871	0.76	0.795451	1	Gm13340
2.20918e-05	0.203822	0.831	0.726	0.814061	1	Nub1
2.42188e-05	0.534697	1	0.976	0.892438	1	Atp5g1
2.44332e-05	0.536573	0.966	0.978	0.900338	1	Cetn3
2.55793e-05	0.104115	0.163	0.053	0.942572	1	Sox15
2.56108e-05	0.434598	1	0.996	0.943731	1	Rbx1
2.76564e-05	0.661582	0.438	0.266	1	1	Gm14139
2.82904e-05	0.113013	0.202	0.043	1	1	Cpsf4l
2.8374e-05	0.556601	1	0.994	1	1	Cfdp1
2.95957e-05	0.607782	0.994	0.966	1	1	Rex1bd
3.16625e-05	0.465115	1	0.996	1	1	Srsf3
3.33392e-05	0.114744	0.163	0.067	1	1	Gpr160
3.37207e-05	0.411078	0.596	0.511	1	1	Slc38a7
3.41659e-05	0.186668	0.258	0.095	1	1	Gm22988
3.43409e-05	0.389147	0.781	0.748	1	1	Gtf3c5
3.48218e-05	0.173895	0.888	0.835	1	1	Jarid2
3.67492e-05	0.235604	1	1	1	1	Rpl30
3.71212e-05	0.153679	0.624	0.489	1	1	Gm4045
3.74162e-05	0.877709	1	1	1	1	Hnrnpa2b1
3.79254e-05	0.268133	0.933	0.836	1	1	Faf1
3.83679e-05	0.104332	0.725	0.601	1	1	Cox17
3.84968e-05	0.376317	0.904	0.855	1	1	Ccng1
3.86615e-05	0.34434	0.989	0.935	1	1	Nmd3
3.91118e-05	0.242089	0.287	0.158	1	1	Hbegf
3.97589e-05	0.158502	0.68	0.443	1	1	2410003L11Rik
4.40184e-05	0.142732	0.371	0.199	1	1	Nr0b1
4.45314e-05	0.509527	0.916	0.859	1	1	Ints13
4.47993e-05	0.517734	0.764	0.676	1	1	2210016F16Rik
4.749e-05	0.211275	0.798	0.649	1	1	2010204K13Rik
4.94237e-05	0.428733	0.809	0.741	1	1	Nom1
5.02072e-05	0.187432	0.292	0.131	1	1	Tafa4
5.11193e-05	0.235717	0.376	0.229	1	1	Snora28
5.20311e-05	0.402139	0.944	0.897	1	1	Mrpl39
6.07785e-05	0.236766	0.478	0.388	1	1	Wtip
6.15605e-05	0.203005	0.174	0.086	1	1	Dazl
6.18868e-05	0.438803	0.388	0.321	1	1	Gm20541
6.63346e-05	0.674417	0.298	0.247	1	1	Snora23
6.63865e-05	0.371109	0.556	0.447	1	1	Rny1
6.88241e-05	0.106334	0.404	0.224	1	1	Zfp534
6.90377e-05	0.121492	0.41	0.186	1	1	2410141K09Rik
6.95675e-05	0.474613	0.86	0.811	1	1	Crot
7.02681e-05	0.128593	0.416	0.215	1	1	Snora21
7.15328e-05	0.2899	0.966	0.839	1	1	Zfp622
7.86972e-05	0.399701	0.904	0.845	1	1	Mphosph8
7.97524e-05	0.203783	0.826	0.68	1	1	Amt
9.03005e-05	0.106405	0.315	0.202	1	1	Zbed5
9.16972e-05	0.674634	1	1	1	1	Atp5b
9.61503e-05	0.412479	0.112	0.055	1	1	Efcab10
9.64441e-05	0.542273	0.978	0.944	1	1	Gtf2h5
9.99397e-05	0.256324	0.68	0.583	1	1	Pcgf2
0.000100095	0.791235	0.989	0.985	1	1	Immt
0.000101054	0.826896	0.994	0.996	1	1	Nisch
0.000104235	0.417075	0.888	0.778	1	1	Ldhb
0.000107955	0.139812	0.343	0.103	1	1	Lncenc1
0.000113633	0.266281	0.506	0.285	1	1	4930447C04Rik
0.000114464	0.172067	0.663	0.581	1	1	Gm24452
0.000121421	0.123705	0.152	0.099	1	1	Gm23946
0.00012311	0.324546	0.966	0.933	1	1	Ndufb2
0.000126209	0.140887	0.961	0.832	1	1	Gsta4
0.000130188	0.226746	0.607	0.535	1	1	Cd9
0.000134425	0.170059	0.18	0.044	1	1	4930502E18Rik
0.000139798	0.374376	0.893	0.844	1	1	Cwc27
0.000148969	0.338737	0.983	0.933	1	1	Polr1c
0.000154808	0.551498	0.983	0.968	1	1	Smdt1
0.000155849	0.292743	0.343	0.23	1	1	Gm17067
0.00015614	0.407054	0.865	0.761	1	1	Pnpt1
0.000161867	0.421873	0.994	0.947	1	1	Srpk1
0.00016803	0.380546	1	1	1	1	Rpl21
0.000172912	0.272498	1	1	1	1	Rpl37a
0.000174265	0.424204	0.697	0.553	1	1	Zfp984
0.000184177	0.233677	1	0.999	1	1	Rpl36a
0.000184728	0.363333	0.893	0.825	1	1	Gadd45gip1
0.000200978	0.100875	0.258	0.14	1	1	Manba
0.000208547	0.250327	0.607	0.473	1	1	Zfp472
0.000209815	0.35459	0.994	0.972	1	1	Ube2k
0.000214277	0.103384	0.219	0.099	1	1	Noxred1
0.000218106	0.480092	0.921	0.794	1	1	AU020206
0.000221005	0.101783	0.522	0.356	1	1	Gm23201
0.000221655	0.20639	0.129	0.046	1	1	Gm3333
0.000224715	0.177018	0.466	0.398	1	1	Rell1
0.000228588	0.37204	0.584	0.447	1	1	Trim13
0.000234397	0.151807	0.169	0.088	1	1	Olfr986
0.000236425	0.275442	0.994	0.986	1	1	Sec61b
0.000246267	0.208899	0.579	0.496	1	1	n-R5-8s1
0.000250118	0.371689	0.933	0.957	1	1	Gm12940
0.000255879	0.555751	0.983	0.977	1	1	Ndufa11
0.000268579	0.191587	0.517	0.314	1	1	Snord42b
0.000274265	0.23381	0.36	0.126	1	1	AU018091
0.000276559	0.177133	0.803	0.753	1	1	Gm15266
0.000288372	0.291028	1	0.981	1	1	Gm3699
0.000292075	0.144457	0.944	0.905	1	1	Rif1
0.000314419	0.202253	0.865	0.79	1	1	Stk38
0.000325913	0.286398	0.871	0.781	1	1	Syce2
0.000328265	0.434147	0.994	0.989	1	1	Ndufa7
0.000330829	0.454144	0.871	0.794	1	1	Cenpf
0.000333601	0.165073	0.539	0.526	1	1	Chek2
0.000337994	0.129875	0.972	0.929	1	1	Katna1
0.000363197	0.163596	0.185	0.116	1	1	Rundc3b
0.000363711	0.450365	0.989	0.97	1	1	Cops4
0.000365008	0.281455	0.921	0.893	1	1	Ss18l2
0.000375126	0.157088	0.376	0.235	1	1	Dennd2c
0.000379513	0.133987	0.466	0.306	1	1	Slc35f2
0.000382019	0.444984	0.646	0.535	1	1	Rmnd5b
0.000383867	0.103698	0.758	0.68	1	1	Gsr
0.000386906	0.137609	0.449	0.263	1	1	Gm23301
0.000401258	1.00763	0.247	0.112	1	1	Slfn9
0.000404739	0.185583	0.702	0.429	1	1	Gm13166
0.000404831	0.2686	0.713	0.745	1	1	Zcchc3
0.000424039	0.105797	0.348	0.221	1	1	A830018L16Rik
0.000438019	0.301521	0.758	0.605	1	1	Ifi30
0.000438152	0.47764	1	0.977	1	1	Snrpa1
0.000452015	0.338173	0.82	0.709	1	1	Incenp
0.000467379	0.128507	0.118	0.058	1	1	Ildr1
0.000483814	0.160868	0.287	0.137	1	1	Gm23751
0.000496913	0.163786	0.702	0.623	1	1	Ints3
0.000518859	0.242431	0.994	0.889	1	1	Pum3
0.00052455	0.112383	0.169	0.058	1	1	Syce3
0.000536799	0.437349	0.758	0.77	1	1	Pde6d
0.000542731	0.525539	1	1	1	1	Slc25a3
0.000552705	0.10288	0.376	0.146	1	1	Klf5
0.000554938	0.341924	1	1	1	1	Rpl35
0.000563889	0.236684	0.955	0.922	1	1	Plpbp
0.000575958	0.125596	0.64	0.489	1	1	Kctd9
0.00057698	0.155433	0.596	0.524	1	1	Pfkp
0.000579321	0.238406	0.938	0.856	1	1	Commd10
0.000585212	0.214588	0.354	0.16	1	1	Gm25788
0.000618748	0.222774	0.764	0.606	1	1	Slc19a2
0.000629134	0.24108	0.483	0.399	1	1	Poli
0.000630783	0.210077	0.865	0.724	1	1	Nudt4
0.000652197	0.265301	0.483	0.379	1	1	Hist1h2bc
0.000659979	0.374989	0.994	0.989	1	1	Txn1
0.000666444	0.176673	0.596	0.615	1	1	Dnmt3a
0.000670132	0.124235	0.388	0.307	1	1	Gm24601
0.000671665	0.300493	0.708	0.647	1	1	Plekhf2
0.000681865	0.133343	0.652	0.53	1	1	Mtmr9
0.000690945	0.198062	1	0.997	1	1	Rpl22
0.000756329	0.144332	0.955	0.888	1	1	Ss18
0.000760522	0.538317	0.916	0.863	1	1	Ndufaf4
0.000781452	0.104121	0.567	0.418	1	1	Pml
0.000784234	0.20756	0.399	0.249	1	1	Tmsb15b1
0.000786374	0.19019	0.298	0.252	1	1	Mgat4a
0.000791898	0.143883	0.219	0.159	1	1	Btbd11
0.000803966	0.393589	0.983	0.97	1	1	Pcna
0.000819346	0.171921	0.876	0.731	1	1	Yrdc
0.000833509	0.665089	0.652	0.737	1	1	Tsc1
0.000845965	0.334519	0.579	0.455	1	1	Carnmt1
0.000849755	0.628286	0.573	0.694	1	1	Crmp1
0.000864052	0.341911	0.5	0.399	1	1	Zrsr1
0.000885345	0.134318	0.59	0.456	1	1	Stx3
0.000893023	0.12314	0.18	0.053	1	1	Gm25517
0.000909334	0.168842	0.539	0.452	1	1	Epb41l4a
0.000915971	0.18863	0.562	0.562	1	1	Kmt5b
0.000939924	0.158024	0.399	0.26	1	1	Jam2
0.000943444	0.163669	0.511	0.39	1	1	Tanc1
0.000962301	0.148511	0.303	0.172	1	1	Zfp640
0.000980717	0.242908	0.927	0.928	1	1	Eapp
0.000995659	0.180306	0.438	0.291	1	1	Adam19
0.00101655	0.220057	0.792	0.75	1	1	Sp1
0.00102833	0.625268	0.983	0.95	1	1	Mrpl51
0.00107874	0.249117	0.787	0.671	1	1	Abl2
0.00109427	0.120457	0.427	0.325	1	1	Ulk1
0.00112222	0.173797	0.478	0.38	1	1	Trak1
0.00113224	0.43193	0.753	0.691	1	1	Slc49a4
0.00113267	0.115811	0.927	0.699	1	1	Mcm10
0.00114407	0.506287	0.972	0.93	1	1	Tubb4b
0.00115936	0.211714	0.944	0.891	1	1	Krr1
0.00117295	0.167487	0.36	0.377	1	1	Setd1b
0.00118849	0.614837	0.854	0.813	1	1	Clstn1
0.00121087	0.424917	0.972	0.912	1	1	Gtf2f2
0.00122958	0.33117	0.972	0.892	1	1	Mcm6
0.00123133	0.123084	0.444	0.269	1	1	Galm
0.0012359	0.101374	0.247	0.131	1	1	Ddx58
0.00125521	0.179428	0.309	0.313	1	1	Gm48146
0.00126504	0.276991	0.258	0.132	1	1	Gm2381
0.00129325	0.373851	0.949	0.944	1	1	Snhg5
0.00129727	0.128929	0.174	0.086	1	1	Gm24119
0.00133429	0.280574	1	0.995	1	1	Hint1
0.00135927	0.226624	0.938	0.933	1	1	Smim15
0.00138054	0.156282	0.084	0.038	1	1	Tmprss11d
0.00139164	0.244461	1	1	1	1	Snrpe
0.00142145	0.342354	1	0.911	1	1	Dctpp1
0.00144685	0.219154	0.309	0.178	1	1	Porcn
0.00148096	0.904308	0.596	0.665	1	1	Fam53a
0.00148677	0.147891	0.556	0.412	1	1	Atp1b1
0.0014885	0.406532	0.36	0.258	1	1	Snora41
0.00149495	0.484529	1	0.999	1	1	Mif
0.00150369	0.225634	0.618	0.569	1	1	Slc25a44
0.00158586	0.478054	0.708	0.695	1	1	Hdac6
0.00159616	0.158016	0.258	0.135	1	1	Map7
0.00161324	0.280261	0.82	0.753	1	1	Rnf220
0.00169563	0.666568	0.882	0.914	1	1	Mark3
0.00171131	0.589381	0.719	0.733	1	1	Mogs
0.00180835	0.22746	0.455	0.382	1	1	Smim27
0.00182973	0.135202	0.41	0.267	1	1	Ttc39b
0.00184594	0.107674	0.545	0.471	1	1	Mtln
0.00204098	0.313995	0.837	0.807	1	1	Slc35a4
0.00213468	0.155794	0.826	0.719	1	1	Stmn2
0.0021397	0.356439	0.483	0.432	1	1	Hexb
0.00216614	0.239649	0.826	0.755	1	1	Nol8
0.00217102	0.28017	0.146	0.055	1	1	Rhox5
0.00232282	0.224762	0.938	0.785	1	1	Snhg15
0.00233171	0.3471	0.191	0.132	1	1	Ripk4
0.00237573	0.417243	0.163	0.086	1	1	Met
0.00239532	0.137021	0.399	0.198	1	1	Ptch2
0.00247102	0.305553	0.848	0.742	1	1	Twnk
0.00247796	0.283125	0.713	0.7	1	1	Haus3
0.00253295	0.388596	0.646	0.621	1	1	Hmmr
0.00253766	0.101423	0.23	0.182	1	1	Fut9
0.00262651	0.129219	0.14	0.088	1	1	Acbd7
0.00265099	0.744036	0.876	0.779	1	1	B9d1
0.00265445	0.46522	1	1	1	1	Cox5b
0.0026933	0.701155	1	1	1	1	Cox4i1
0.00281274	0.42859	0.938	0.888	1	1	Mrpl57
0.00283663	0.166769	0.989	0.929	1	1	Eif3b
0.00284849	0.571299	0.989	0.992	1	1	Rab2a
0.00286299	0.389369	0.978	0.98	1	1	Cops9
0.0028738	0.156284	1	0.942	1	1	Nop58
0.00288279	0.223317	0.983	0.888	1	1	Tex10
0.00289207	0.364972	0.994	0.968	1	1	Nudc
0.002894	0.181693	0.5	0.4	1	1	Alkbh4
0.00292703	0.175017	1	1	1	1	Rps13
0.00295446	0.147714	0.118	0.074	1	1	Rsph4a
0.00297462	0.324141	0.64	0.625	1	1	Zfp64
0.00300768	0.366478	0.376	0.31	1	1	Cradd
0.00306785	0.368307	0.921	0.822	1	1	Clpb
0.00307043	0.434279	0.685	0.555	1	1	Dscc1
0.00307318	0.433483	0.955	0.86	1	1	Cdc34
0.00307607	0.138021	0.247	0.17	1	1	Pvt1
0.00310266	0.347053	0.854	0.764	1	1	Ttc27
0.00316011	0.207062	0.612	0.51	1	1	Hist1h2ai
0.00316597	0.352155	0.82	0.778	1	1	Wwp1
0.00326259	0.285485	0.73	0.745	1	1	Ankle2
0.00330899	0.177569	0.657	0.584	1	1	Tmem64
0.00333413	0.374231	0.955	0.925	1	1	Vps36
0.0034004	0.113523	0.354	0.183	1	1	Platr22
0.00344938	0.128093	0.511	0.31	1	1	Optn
0.00352824	0.213286	0.287	0.219	1	1	Gm24044
0.0035363	0.155898	0.691	0.437	1	1	Cdkn1a
0.0036127	0.326165	1	1	1	1	Rpl41
0.00363388	0.550663	0.708	0.759	1	1	Arxes1
0.0036721	0.489836	0.787	0.817	1	1	Ralgapa1
0.00390215	0.104549	0.551	0.577	1	1	Gtf2ird1
0.00412817	0.229317	0.86	0.886	1	1	Mtf2
0.00416265	0.134996	0.697	0.591	1	1	Hspbap1
0.00424623	0.477326	0.764	0.644	1	1	Igsf9b
0.00430951	0.193915	0.657	0.579	1	1	Med13l
0.00431529	0.44791	0.994	0.973	1	1	Idh3b
0.00432475	0.115295	1	0.994	1	1	Cct2
0.00433288	0.262478	0.691	0.64	1	1	Slc25a13
0.00434381	0.302586	0.758	0.719	1	1	Kif13a
0.00446416	0.103413	0.404	0.518	1	1	Tmed3
0.00458418	0.148495	0.669	0.632	1	1	Kpna6
0.00462845	0.319936	0.893	0.854	1	1	Dpp3
0.00465953	0.441365	0.966	0.914	1	1	Prmt7
0.00507522	0.179482	0.961	0.901	1	1	Cks2
0.00512706	0.353339	0.983	0.973	1	1	Chmp2a
0.00518004	0.43836	0.534	0.436	1	1	Zfp449
0.00533073	0.173804	0.725	0.661	1	1	Rexo4
0.00546778	0.401624	0.77	0.813	1	1	Flot2
0.00571618	0.276944	0.517	0.516	1	1	Ddx25
0.00574861	0.482375	0.68	0.68	1	1	Crls1
0.00590609	0.223419	0.096	0.083	1	1	4930594M22Rik
0.0059718	0.147636	0.208	0.145	1	1	Rnf17
0.00604047	0.117025	0.236	0.104	1	1	Epas1
0.00623068	0.405106	0.388	0.377	1	1	Ddx11
0.00625223	0.171189	0.904	0.816	1	1	Utp20
0.00626642	0.163256	0.303	0.277	1	1	Pqlc3
0.00638502	0.142214	0.933	0.893	1	1	Cenpw
0.00642503	0.119634	0.669	0.573	1	1	Klf10
0.00653772	0.138079	0.579	0.54	1	1	Mynn
0.00672096	0.196955	0.584	0.452	1	1	Hist1h3b
0.00677275	0.14255	0.556	0.484	1	1	Cd276
[truncated: 7,930 more rows]
