# Supplementary material for: DNMT3B supports meso-endoderm differentiation from mouse embryonic stem cells
Source: Nat Commun. 2023 Jan 23;14:367. doi: 10.1038/s41467-023-35938-x (PMC9871038; doi:10.1038/s41467-023-35938-x)
Supplement: Supplementary file 4 — Supplementary Data 2 [file 41467_2023_35938_MOESM4_ESM.xlsx]

## Sheet: Legend
Supplementary Data 2. Trajectory-dependent gene expression analysis
Legend: Results of the graph-autocorrelation analysis to find genes that vary as a function of pseudotime (graph_test function in Monocle3). Genes are grouped according to the branch in which they show significant variation (i.e., Epi-to-Ect specific, Epi-to-ME specific, commonly regulated). Significance thresholds: q-value less than 0.01.

## Sheet: Regulated genes (Fig1)
gene_name	p_value	q_value	morans_test_statistic	morans_I	branch	group
Gm42418	7.39704e-162	1.6522e-157	27.085	0.587207	Epi_to_ME	commonly_regulated
Pim2	2.35372e-149	2.62864e-145	26.0019	0.548069	Epi_to_ME	commonly_regulated
Tdh	1.35795e-138	7.58278e-135	25.0324	0.54171	Epi_to_ME	commonly_regulated
Gja1	1.05669e-142	7.86742e-139	25.4069	0.539894	Epi_to_ME	commonly_regulated
Tspan3	2.99745e-138	1.33902e-134	25.0008	0.534252	Epi_to_ME	commonly_regulated
Tpm4	4.2113e-138	1.56773e-134	24.9872	0.534199	Epi_to_ME	commonly_regulated
Snrpn	1.03951e-126	3.31692e-123	23.9162	0.510511	Epi_to_ME	commonly_regulated
Selenow	9.14696e-119	2.55383e-115	23.1401	0.488718	Epi_to_ME	commonly_regulated
Dppa5a	1.98054e-108	4.91526e-105	22.0898	0.477278	Epi_to_ME	commonly_regulated
Mybl2	3.61173e-108	8.06716e-105	22.0626	0.477047	Epi_to_ME	commonly_regulated
Chchd10	1.76629e-106	3.58654e-103	21.886	0.473427	Epi_to_ME	Epi_to_ME_specific
Fabp5	3.72231e-102	6.92845e-99	21.4273	0.448548	Epi_to_ME	commonly_regulated
Tceal8	2.84807e-93	3.97591e-90	20.4526	0.438034	Epi_to_ME	Epi_to_ME_specific
Gm6166	1.56606e-95	2.49853e-92	20.7048	0.43709	Epi_to_ME	Epi_to_ME_specific
Wls	1.98366e-93	2.9538e-90	20.4702	0.435845	Epi_to_ME	commonly_regulated
Car4	4.05139e-96	6.9609e-93	20.7699	0.433335	Epi_to_ME	commonly_regulated
Ywhaz	4.19668e-89	5.20761e-86	19.979	0.429536	Epi_to_ME	commonly_regulated
Slc7a6	5.27553e-92	6.93143e-89	20.3097	0.425439	Epi_to_ME	commonly_regulated
Zfp42	4.95934e-84	5.83009e-81	19.3871	0.415166	Epi_to_ME	commonly_regulated
Sdhd	8.55383e-83	9.55292e-80	19.24	0.409786	Epi_to_ME	commonly_regulated
Hsd17b14	5.20631e-78	5.28583e-75	18.6603	0.401508	Epi_to_ME	commonly_regulated
Adk	2.60987e-77	2.53452e-74	18.574	0.397877	Epi_to_ME	commonly_regulated
Zfp42-ps1	7.79715e-77	7.25655e-74	18.5151	0.394935	Epi_to_ME	commonly_regulated
Gstm5	2.4329e-78	2.58767e-75	18.7009	0.394594	Epi_to_ME	commonly_regulated
Cd24a	5.51165e-75	4.92433e-72	18.2844	0.388628	Epi_to_ME	commonly_regulated
Mov10	1.51334e-72	1.25193e-69	17.9756	0.38556	Epi_to_ME	commonly_regulated
Tbca	4.31341e-71	3.44087e-68	17.7888	0.381411	Epi_to_ME	commonly_regulated
Limd2	5.097e-73	4.37872e-70	18.0358	0.380194	Epi_to_ME	commonly_regulated
Bex2	1.46788e-70	1.13057e-67	17.7201	0.378245	Epi_to_ME	Epi_to_ME_specific
Morc1	5.16515e-68	3.72158e-65	17.3871	0.372776	Epi_to_ME	commonly_regulated
Sem1	3.7939e-68	2.82468e-65	17.4048	0.369281	Epi_to_ME	commonly_regulated
Bst2	5.93293e-68	4.14118e-65	17.3792	0.367353	Epi_to_ME	Epi_to_ME_specific
L1td1	2.45538e-64	1.40624e-61	16.8948	0.364208	Epi_to_ME	commonly_regulated
Sccpdh	4.45373e-66	2.92584e-63	17.1297	0.363006	Epi_to_ME	commonly_regulated
Hsp90ab1	1.26376e-63	7.05685e-61	16.7979	0.361318	Epi_to_ME	commonly_regulated
Sdcbp	9.06931e-66	5.78777e-63	17.0883	0.360743	Epi_to_ME	commonly_regulated
Mreg	2.49359e-62	1.35846e-59	16.6201	0.357514	Epi_to_ME	commonly_regulated
Rcn2	3.86566e-65	2.39843e-62	17.0035	0.35692	Epi_to_ME	commonly_regulated
Gm6798	9.99706e-61	5.31653e-58	16.3973	0.352929	Epi_to_ME	commonly_regulated
Rps12	4.89134e-60	2.42784e-57	16.3005	0.350275	Epi_to_ME	commonly_regulated
Fam25c	1.14499e-60	5.94756e-58	16.389	0.348017	Epi_to_ME	commonly_regulated
Cyba	1.22525e-64	7.20189e-62	16.9358	0.347807	Epi_to_ME	commonly_regulated
Pou5f1	9.68714e-59	4.24259e-56	16.117	0.347727	Epi_to_ME	commonly_regulated
mt-Rnr2	1.83904e-59	8.21537e-57	16.2194	0.347623	Epi_to_ME	commonly_regulated
Prdx2	7.88821e-60	3.74875e-57	16.2713	0.347511	Epi_to_ME	commonly_regulated
Skp1a	3.27973e-58	1.40877e-55	16.0415	0.343245	Epi_to_ME	commonly_regulated
Srrm2	1.80004e-57	7.44551e-55	15.9354	0.34273	Epi_to_ME	commonly_regulated
Calm2	3.78841e-58	1.59657e-55	16.0325	0.341808	Epi_to_ME	commonly_regulated
Mfap2	2.71741e-67	1.83928e-64	17.2917	0.340322	Epi_to_ME	Epi_to_ME_specific
Mettl26	7.64355e-60	3.71144e-57	16.2732	0.339965	Epi_to_ME	Epi_to_ME_specific
Cd164	4.10012e-57	1.6651e-54	15.8838	0.339172	Epi_to_ME	commonly_regulated
Hmgn2	2.76586e-56	1.10318e-53	15.7637	0.338222	Epi_to_ME	commonly_regulated
Tmem59	1.73054e-59	7.88843e-57	16.2231	0.337456	Epi_to_ME	commonly_regulated
Dpysl2	1.52179e-60	7.72515e-58	16.3717	0.337096	Epi_to_ME	Epi_to_ME_specific
Serf1	8.7296e-60	4.06217e-57	16.2651	0.33522	Epi_to_ME	Epi_to_ME_specific
Tet1	7.29704e-55	2.76249e-52	15.5555	0.334087	Epi_to_ME	commonly_regulated
Tceal9	3.61744e-55	1.39309e-52	15.6004	0.333532	Epi_to_ME	commonly_regulated
Msh6	2.16761e-54	7.80899e-52	15.4857	0.332602	Epi_to_ME	commonly_regulated
Gpc3	5.63468e-65	3.40152e-62	16.9814	0.332161	Epi_to_ME	commonly_regulated
Rab11a	6.24833e-56	2.44847e-53	15.7121	0.331814	Epi_to_ME	commonly_regulated
Manba	2.16135e-54	7.80899e-52	15.4859	0.330982	Epi_to_ME	commonly_regulated
Mdk	1.99234e-54	7.4168e-52	15.4911	0.330339	Epi_to_ME	commonly_regulated
Actn4	2.3911e-52	7.74023e-50	15.1802	0.326836	Epi_to_ME	commonly_regulated
Atp1b3	8.38641e-54	2.97332e-51	15.3984	0.326717	Epi_to_ME	commonly_regulated
Tpi1	3.18739e-52	1.01705e-49	15.1613	0.326098	Epi_to_ME	commonly_regulated
Cdk4	1.34743e-52	4.49198e-50	15.2178	0.325324	Epi_to_ME	commonly_regulated
Hspb1	6.82879e-53	2.31103e-50	15.2622	0.325191	Epi_to_ME	commonly_regulated
Rac1	6.39068e-52	1.98927e-49	15.1156	0.324426	Epi_to_ME	commonly_regulated
Rpl8	1.69539e-51	5.11734e-49	15.0512	0.324006	Epi_to_ME	commonly_regulated
Kif1a	4.35714e-53	1.49725e-50	15.2915	0.322473	Epi_to_ME	Epi_to_ME_specific
Cfl1	4.08926e-51	1.20181e-48	14.9928	0.321689	Epi_to_ME	commonly_regulated
Csrp2	1.20148e-50	3.48522e-48	14.9211	0.321231	Epi_to_ME	commonly_regulated
Capza2	8.99882e-52	2.75339e-49	15.093	0.318926	Epi_to_ME	commonly_regulated
Etv5	8.52674e-50	2.4108e-47	14.7898	0.318345	Epi_to_ME	Epi_to_ME_specific
AU018091	5.39755e-50	1.54564e-47	14.8205	0.317311	Epi_to_ME	commonly_regulated
Tubb2b	1.64836e-48	4.43587e-46	14.5891	0.313242	Epi_to_ME	commonly_regulated
Prkra	1.40714e-49	3.88023e-47	14.756	0.312684	Epi_to_ME	Epi_to_ME_specific
Maged1	2.87773e-53	1.00433e-50	15.3185	0.312537	Epi_to_ME	commonly_regulated
Mrfap1	2.19831e-48	5.77664e-46	14.5694	0.312096	Epi_to_ME	Epi_to_ME_specific
Bnip3l	1.29543e-49	3.61683e-47	14.7616	0.31191	Epi_to_ME	commonly_regulated
Tspan6	6.41241e-52	1.98927e-49	15.1154	0.311877	Epi_to_ME	commonly_regulated
Ube2c	5.10894e-48	1.29674e-45	14.5117	0.311397	Epi_to_ME	commonly_regulated
Igf2bp1	3.28333e-48	8.5275e-46	14.542	0.311382	Epi_to_ME	commonly_regulated
Fgf4	2.16908e-47	5.44367e-45	14.4122	0.308578	Epi_to_ME	commonly_regulated
Zyx	4.17749e-48	1.07251e-45	14.5255	0.305114	Epi_to_ME	Epi_to_ME_specific
Zfp706	1.98695e-46	4.72133e-44	14.2584	0.304415	Epi_to_ME	commonly_regulated
Tcl1	4.3349e-47	1.07582e-44	14.3643	0.304345	Epi_to_ME	commonly_regulated
Lgals3	5.46375e-49	1.48827e-46	14.6642	0.303878	Epi_to_ME	commonly_regulated
Lpar6	1.85313e-48	4.92756e-46	14.5811	0.3038	Epi_to_ME	Epi_to_ME_specific
Rpl22l1	8.87861e-47	2.13239e-44	14.3145	0.303538	Epi_to_ME	commonly_regulated
Triml2	1.84923e-45	4.21472e-43	14.1019	0.303123	Epi_to_ME	commonly_regulated
Atp6v1g1	5.08458e-46	1.18301e-43	14.1927	0.300288	Epi_to_ME	commonly_regulated
Psmb2	2.89277e-45	6.39731e-43	14.0703	0.300282	Epi_to_ME	commonly_regulated
Fbxo15	3.42376e-45	7.35319e-43	14.0583	0.299042	Epi_to_ME	commonly_regulated
Eif1b	2.48818e-46	5.85009e-44	14.2427	0.298918	Epi_to_ME	Epi_to_ME_specific
Gm26917	6.03667e-44	1.22577e-41	13.8538	0.297226	Epi_to_ME	commonly_regulated
Ywhae	3.72334e-44	7.77238e-42	13.8884	0.29714	Epi_to_ME	commonly_regulated
Rbm3	4.24342e-44	8.77602e-42	13.879	0.297009	Epi_to_ME	commonly_regulated
Tspan13	3.03085e-45	6.59168e-43	14.067	0.295456	Epi_to_ME	commonly_regulated
Ewsr1	3.10811e-43	5.93357e-41	13.7356	0.295102	Epi_to_ME	commonly_regulated
Ooep	1.71273e-43	3.32657e-41	13.7787	0.293946	Epi_to_ME	commonly_regulated
Pex2	6.44511e-45	1.37103e-42	14.0135	0.293867	Epi_to_ME	commonly_regulated
Rpl10l	6.19316e-44	1.24622e-41	13.8519	0.293678	Epi_to_ME	commonly_regulated
Ciao2a	3.87802e-43	7.27895e-41	13.7195	0.293329	Epi_to_ME	commonly_regulated
Snx6	3.64725e-43	6.90381e-41	13.724	0.293051	Epi_to_ME	commonly_regulated
Adi1	7.17031e-43	1.3236e-40	13.6749	0.291819	Epi_to_ME	commonly_regulated
Gm14328	4.41993e-44	9.05722e-42	13.8761	0.289852	Epi_to_ME	Epi_to_ME_specific
Rrn3	8.24058e-42	1.4493e-39	13.4961	0.28965	Epi_to_ME	commonly_regulated
Dcakd	4.09423e-42	7.31589e-40	13.5476	0.289371	Epi_to_ME	Epi_to_ME_specific
Pea15a	6.5647e-47	1.59379e-44	14.3355	0.28936	Epi_to_ME	commonly_regulated
Bex3	1.81091e-44	3.81589e-42	13.94	0.289075	Epi_to_ME	commonly_regulated
Slc25a4	7.07843e-44	1.41164e-41	13.8423	0.288899	Epi_to_ME	commonly_regulated
Prom1	2.95743e-43	5.69458e-41	13.7392	0.287939	Epi_to_ME	Epi_to_ME_specific
Cdc16	3.86346e-42	6.95922e-40	13.5518	0.287601	Epi_to_ME	commonly_regulated
Eif4e	7.67463e-42	1.36048e-39	13.5014	0.285869	Epi_to_ME	commonly_regulated
Tubb4b	1.19747e-40	2.07339e-38	13.2975	0.285843	Epi_to_ME	commonly_regulated
Prxl2a	1.08614e-43	2.13789e-41	13.8115	0.285584	Epi_to_ME	commonly_regulated
Hmgb3	2.88788e-42	5.28718e-40	13.5732	0.285194	Epi_to_ME	Epi_to_ME_specific
Bcat2	8.92991e-41	1.55827e-38	13.3194	0.284932	Epi_to_ME	commonly_regulated
Jade1	5.90165e-40	9.98631e-38	13.1776	0.28113	Epi_to_ME	commonly_regulated
Ptn	1.65788e-45	3.81757e-43	14.1096	0.279986	Epi_to_ME	Epi_to_ME_specific
Klhdc2	1.70666e-39	2.86616e-37	13.0973	0.279354	Epi_to_ME	Epi_to_ME_specific
Mogat2	3.03968e-45	6.59168e-43	14.0668	0.278983	Epi_to_ME	Epi_to_ME_specific
Psma7	1.92317e-39	3.18344e-37	13.0882	0.278705	Epi_to_ME	commonly_regulated
Car14	3.15221e-40	5.41598e-38	13.2249	0.277768	Epi_to_ME	commonly_regulated
Dppa4	1.49955e-38	2.39242e-36	12.9312	0.27766	Epi_to_ME	Epi_to_ME_specific
Zfp36l1	2.31227e-45	5.1647e-43	14.0861	0.277507	Epi_to_ME	commonly_regulated
Itm2b	5.89686e-40	9.98631e-38	13.1777	0.276962	Epi_to_ME	commonly_regulated
Sgce	2.22467e-45	5.01923e-43	14.0888	0.275821	Epi_to_ME	Epi_to_ME_specific
Bsg	1.92409e-39	3.18344e-37	13.0882	0.2758	Epi_to_ME	commonly_regulated
Gm21411	4.01398e-43	7.47135e-41	13.717	0.275792	Epi_to_ME	commonly_regulated
Actg1	8.08501e-39	1.31317e-36	12.9787	0.275728	Epi_to_ME	Epi_to_ME_specific
Aldh2	4.53546e-38	6.98648e-36	12.8459	0.27542	Epi_to_ME	commonly_regulated
Bag2	5.27249e-39	8.65929e-37	13.0114	0.275323	Epi_to_ME	Epi_to_ME_specific
Psme2	8.11326e-39	1.31317e-36	12.9784	0.274953	Epi_to_ME	commonly_regulated
Fam162a	3.50326e-38	5.47194e-36	12.8659	0.273883	Epi_to_ME	Epi_to_ME_specific
Tmem242	2.20053e-38	3.48589e-36	12.9017	0.273767	Epi_to_ME	commonly_regulated
Rbbp7	1.09115e-43	2.13789e-41	13.8112	0.27358	Epi_to_ME	commonly_regulated
Ccnf	1.67993e-37	2.51832e-35	12.7442	0.272823	Epi_to_ME	commonly_regulated
Rpsa	4.35432e-37	6.39857e-35	12.6697	0.272034	Epi_to_ME	commonly_regulated
Utf1	6.45361e-37	9.36025e-35	12.6388	0.271423	Epi_to_ME	commonly_regulated
Tuba1c	4.28086e-37	6.33227e-35	12.671	0.271344	Epi_to_ME	commonly_regulated
Lmnb1	8.57277e-37	1.23536e-34	12.6164	0.270782	Epi_to_ME	commonly_regulated
Sept1	5.8235e-38	8.90916e-36	12.8265	0.270775	Epi_to_ME	commonly_regulated
Ubxn2a	1.42607e-37	2.1522e-35	12.7569	0.270479	Epi_to_ME	commonly_regulated
B2m	3.5662e-42	6.47598e-40	13.5577	0.270165	Epi_to_ME	commonly_regulated
Fbxo22	2.38422e-36	3.39198e-34	12.5356	0.268871	Epi_to_ME	Epi_to_ME_specific
Smim40	1.26175e-36	1.80657e-34	12.5859	0.268636	Epi_to_ME	Epi_to_ME_specific
Rplp2	4.4384e-36	6.23498e-34	12.4862	0.26802	Epi_to_ME	commonly_regulated
Dnmt3b	7.6212e-38	1.15801e-35	12.8057	0.267541	Epi_to_ME	commonly_regulated
Uhrf1	1.06808e-35	1.47263e-33	12.4161	0.266368	Epi_to_ME	commonly_regulated
Jam2	3.72627e-36	5.26772e-34	12.5001	0.265739	Epi_to_ME	commonly_regulated
Mest	4.87641e-47	1.19692e-44	14.3561	0.263865	Epi_to_ME	Epi_to_ME_specific
Msmo1	1.55934e-35	2.13678e-33	12.3858	0.263612	Epi_to_ME	Epi_to_ME_specific
Cstb	1.74979e-35	2.38313e-33	12.3766	0.263303	Epi_to_ME	commonly_regulated
Hacd1	4.17225e-38	6.47162e-36	12.8523	0.262823	Epi_to_ME	Epi_to_ME_specific
Rest	2.22426e-35	3.01097e-33	12.3573	0.262625	Epi_to_ME	commonly_regulated
Morf4l2	8.86067e-36	1.22927e-33	12.4311	0.262601	Epi_to_ME	commonly_regulated
Ptma	7.55754e-35	9.92971e-33	12.2586	0.26248	Epi_to_ME	commonly_regulated
Vps29	5.73432e-35	7.57881e-33	12.2809	0.261813	Epi_to_ME	commonly_regulated
Ccnd2	4.91542e-37	7.17587e-35	12.6602	0.260916	Epi_to_ME	Epi_to_ME_specific
Tubb4a	2.65017e-38	4.16861e-36	12.8874	0.260553	Epi_to_ME	Epi_to_ME_specific
Cdc26	5.22639e-35	6.94861e-33	12.2884	0.259647	Epi_to_ME	commonly_regulated
Ccnb1	8.00349e-34	1.02739e-31	12.0658	0.25829	Epi_to_ME	commonly_regulated
Gm11478	7.10561e-34	9.17405e-32	12.0756	0.258167	Epi_to_ME	commonly_regulated
Slc29a1	9.45097e-34	1.19941e-31	12.0521	0.258043	Epi_to_ME	Epi_to_ME_specific
Nphs1	1.69129e-33	2.11043e-31	12.0041	0.257094	Epi_to_ME	commonly_regulated
Poglut2	4.72932e-34	6.14152e-32	12.109	0.255546	Epi_to_ME	Epi_to_ME_specific
Ints3	2.5957e-33	3.22098e-31	11.9686	0.255293	Epi_to_ME	commonly_regulated
Psme1	2.78041e-33	3.43112e-31	11.9629	0.255158	Epi_to_ME	commonly_regulated
Vbp1	2.47059e-37	3.67887e-35	12.714	0.255131	Epi_to_ME	commonly_regulated
2610301B20Rik	1.36327e-38	2.19064e-36	12.9386	0.254725	Epi_to_ME	commonly_regulated
Sdhb	3.85702e-33	4.73354e-31	11.9357	0.254481	Epi_to_ME	commonly_regulated
Eif4a1	1.25565e-32	1.51601e-30	11.8371	0.253054	Epi_to_ME	commonly_regulated
Tmx2	2.32761e-32	2.79513e-30	11.7852	0.251446	Epi_to_ME	commonly_regulated
Bicral	1.14315e-32	1.38768e-30	11.8449	0.251295	Epi_to_ME	Epi_to_ME_specific
Ufsp2	1.05041e-32	1.28207e-30	11.852	0.251236	Epi_to_ME	Epi_to_ME_specific
Odc1	3.54735e-32	4.21455e-30	11.7496	0.251037	Epi_to_ME	commonly_regulated
Gsta4	6.28188e-32	7.30792e-30	11.7012	0.250751	Epi_to_ME	commonly_regulated
Tspan7	8.64096e-36	1.20628e-33	12.4331	0.250464	Epi_to_ME	Epi_to_ME_specific
Rps4l	8.73639e-32	1.00586e-29	11.6732	0.250446	Epi_to_ME	commonly_regulated
Hes6	4.88181e-32	5.70891e-30	11.7226	0.248795	Epi_to_ME	Epi_to_ME_specific
Gsto1	7.18794e-32	8.31865e-30	11.6898	0.248761	Epi_to_ME	commonly_regulated
Brcc3	2.34904e-32	2.80578e-30	11.7844	0.247561	Epi_to_ME	commonly_regulated
Ldha	2.45976e-31	2.77481e-29	11.5848	0.247073	Epi_to_ME	Epi_to_ME_specific
Zfp57	1.50142e-31	1.71101e-29	11.6271	0.246823	Epi_to_ME	Epi_to_ME_specific
Hyal2	3.93986e-32	4.63161e-30	11.7407	0.246119	Epi_to_ME	Epi_to_ME_specific
Tm2d2	1.6339e-31	1.85253e-29	11.6198	0.245958	Epi_to_ME	commonly_regulated
Nr0b1	5.38372e-31	5.87195e-29	11.5175	0.245825	Epi_to_ME	commonly_regulated
Atp5b	1.88677e-30	1.98787e-28	11.4089	0.244722	Epi_to_ME	commonly_regulated
Zwint	2.62228e-31	2.94327e-29	11.5793	0.244306	Epi_to_ME	commonly_regulated
Dnajc7	2.554e-30	2.6657e-28	11.3826	0.243963	Epi_to_ME	commonly_regulated
Soat1	9.11587e-32	1.04416e-29	11.6696	0.243936	Epi_to_ME	commonly_regulated
Cnih1	6.52927e-31	7.0795e-29	11.5009	0.243494	Epi_to_ME	commonly_regulated
Rpa3	4.02298e-31	4.42647e-29	11.5426	0.243464	Epi_to_ME	commonly_regulated
Gm5802	5.38928e-31	5.87195e-29	11.5174	0.243448	Epi_to_ME	commonly_regulated
Esd	1.41779e-30	1.50085e-28	11.4338	0.242819	Epi_to_ME	commonly_regulated
Hmgb1	5.18078e-30	5.25991e-28	11.3207	0.242606	Epi_to_ME	commonly_regulated
Clic1	8.43414e-34	1.07649e-31	12.0615	0.24249	Epi_to_ME	Epi_to_ME_specific
Cd63	2.70804e-35	3.64378e-33	12.3415	0.242369	Epi_to_ME	commonly_regulated
Mmp2	3.70957e-35	4.96149e-33	12.3161	0.242094	Epi_to_ME	Epi_to_ME_specific
Gm11451	3.71188e-31	4.10439e-29	11.5495	0.241369	Epi_to_ME	Epi_to_ME_specific
Ormdl1	2.76306e-31	3.08579e-29	11.5749	0.241274	Epi_to_ME	Epi_to_ME_specific
Esrrb	5.98187e-30	6.04575e-28	11.3081	0.240669	Epi_to_ME	Epi_to_ME_specific
Tet2	1.07922e-29	1.07614e-27	11.2562	0.240244	Epi_to_ME	Epi_to_ME_specific
Tmed4	7.68973e-31	8.29748e-29	11.4867	0.240214	Epi_to_ME	Epi_to_ME_specific
Tax1bp3	1.59403e-33	2.00024e-31	12.009	0.239787	Epi_to_ME	commonly_regulated
Mylpf	3.30454e-30	3.41714e-28	11.3601	0.239733	Epi_to_ME	commonly_regulated
Epb41l4a	1.78914e-29	1.75273e-27	11.2116	0.239703	Epi_to_ME	commonly_regulated
Incenp	2.81373e-29	2.69731e-27	11.1714	0.23941	Epi_to_ME	commonly_regulated
Spcs1	1.61981e-29	1.59384e-27	11.2204	0.239358	Epi_to_ME	commonly_regulated
Halr1	9.02733e-30	9.0419e-28	11.2719	0.239232	Epi_to_ME	Epi_to_ME_specific
Eef2	2.74803e-29	2.64569e-27	11.1735	0.239132	Epi_to_ME	commonly_regulated
Nusap1	1.83764e-29	1.79238e-27	11.2092	0.238975	Epi_to_ME	commonly_regulated
Vamp3	8.34792e-30	8.39906e-28	11.2788	0.23849	Epi_to_ME	Epi_to_ME_specific
Gm1673	3.60605e-32	4.26163e-30	11.7482	0.237986	Epi_to_ME	Epi_to_ME_specific
Sub1	2.89948e-30	3.01222e-28	11.3715	0.237647	Epi_to_ME	commonly_regulated
Tspan31	1.86141e-29	1.80767e-27	11.2081	0.237518	Epi_to_ME	commonly_regulated
Pcdh1	4.66131e-30	4.77592e-28	11.33	0.237326	Epi_to_ME	Epi_to_ME_specific
Snord13	3.49663e-31	3.88561e-29	11.5546	0.237104	Epi_to_ME	commonly_regulated
Arf4	3.84031e-29	3.66569e-27	11.1438	0.237	Epi_to_ME	commonly_regulated
Slirp	6.09357e-29	5.7672e-27	11.1026	0.236145	Epi_to_ME	commonly_regulated
Plekha1	1.17441e-30	1.2551e-28	11.4501	0.235849	Epi_to_ME	commonly_regulated
1110051M20Rik	1.23618e-29	1.22173e-27	11.2442	0.235793	Epi_to_ME	Epi_to_ME_specific
Alpl	2.39288e-29	2.31374e-27	11.1858	0.235663	Epi_to_ME	Epi_to_ME_specific
Got2	2.1524e-28	2.00316e-26	10.9893	0.23495	Epi_to_ME	commonly_regulated
4933434E20Rik	5.96176e-29	5.66646e-27	11.1045	0.234826	Epi_to_ME	Epi_to_ME_specific
Pgrmc1	7.98885e-29	7.52907e-27	11.0784	0.234224	Epi_to_ME	commonly_regulated
Mcm2	3.72669e-28	3.42548e-26	10.9396	0.234201	Epi_to_ME	commonly_regulated
Adgre5	3.84999e-28	3.52432e-26	10.9366	0.233679	Epi_to_ME	commonly_regulated
Ndn	3.12901e-34	4.0871e-32	12.1429	0.233565	Epi_to_ME	Epi_to_ME_specific
Rarg	5.03154e-28	4.56847e-26	10.9123	0.233114	Epi_to_ME	commonly_regulated
Slc25a5	8.11725e-28	7.16628e-26	10.8688	0.232923	Epi_to_ME	commonly_regulated
Car2	1.99797e-28	1.86723e-26	10.996	0.232576	Epi_to_ME	commonly_regulated
Ssbp2	1.25665e-30	1.33659e-28	11.4442	0.232134	Epi_to_ME	Epi_to_ME_specific
Trim28	2.39124e-30	2.50755e-28	11.3883	0.232124	Epi_to_ME	commonly_regulated
Gng5	9.54076e-28	8.38986e-26	10.854	0.23199	Epi_to_ME	Epi_to_ME_specific
Gdf3	1.05912e-27	9.16922e-26	10.8445	0.231718	Epi_to_ME	commonly_regulated
Abracl	4.6613e-28	4.24958e-26	10.9193	0.231523	Epi_to_ME	commonly_regulated
Id3	1.072e-30	1.15116e-28	11.458	0.231284	Epi_to_ME	commonly_regulated
H3f3b	3.34098e-30	3.4389e-28	11.3591	0.231137	Epi_to_ME	commonly_regulated
Ppp2r1a	1.81577e-27	1.54798e-25	10.7951	0.23089	Epi_to_ME	commonly_regulated
Llgl2	1.90809e-27	1.61436e-25	10.7905	0.23031	Epi_to_ME	commonly_regulated
Spp1	7.72553e-28	6.8748e-26	10.8733	0.230239	Epi_to_ME	commonly_regulated
Twf2	1.00625e-27	8.7454e-26	10.8492	0.229949	Epi_to_ME	Epi_to_ME_specific
Ssr3	5.0575e-28	4.57346e-26	10.9119	0.229933	Epi_to_ME	commonly_regulated
Pls3	2.68663e-28	2.48998e-26	10.9692	0.229871	Epi_to_ME	commonly_regulated
Raly	2.671e-27	2.23444e-25	10.7596	0.229805	Epi_to_ME	commonly_regulated
Samm50	5.89016e-27	4.83686e-25	10.6864	0.229099	Epi_to_ME	commonly_regulated
Dbn1	5.81311e-28	5.21452e-26	10.8992	0.229071	Epi_to_ME	commonly_regulated
Cth	2.51291e-27	2.11805e-25	10.7652	0.228759	Epi_to_ME	commonly_regulated
Mymx	1.0058e-27	8.7454e-26	10.8492	0.227552	Epi_to_ME	commonly_regulated
Cdh2	4.90567e-30	5.00333e-28	11.3255	0.227467	Epi_to_ME	Epi_to_ME_specific
Gm45151	1.7763e-52	5.83462e-50	15.1997	0.227313	Epi_to_ME	Epi_to_ME_specific
Chchd7	1.90601e-27	1.61436e-25	10.7906	0.227096	Epi_to_ME	commonly_regulated
Ube2e3	1.63887e-27	1.40252e-25	10.8045	0.227049	Epi_to_ME	commonly_regulated
Fgf5	2.73591e-28	2.52518e-26	10.9676	0.226841	Epi_to_ME	Epi_to_ME_specific
Yaf2	9.62145e-28	8.42764e-26	10.8533	0.226777	Epi_to_ME	Epi_to_ME_specific
Drg2	9.37435e-27	7.61402e-25	10.6432	0.226434	Epi_to_ME	commonly_regulated
Ncl	6.76251e-27	5.53287e-25	10.6736	0.226195	Epi_to_ME	commonly_regulated
Spcs2	1.33056e-26	1.06521e-24	10.6106	0.225926	Epi_to_ME	commonly_regulated
mt-Nd4	1.31982e-26	1.06042e-24	10.6113	0.225771	Epi_to_ME	commonly_regulated
Ptbp1	3.37723e-26	2.61017e-24	10.5232	0.22546	Epi_to_ME	commonly_regulated
Polr3k	1.50247e-26	1.19854e-24	10.5992	0.225387	Epi_to_ME	commonly_regulated
Pycard	2.13719e-26	1.69277e-24	10.5662	0.225045	Epi_to_ME	Epi_to_ME_specific
Rcn1	2.70153e-27	2.25155e-25	10.7585	0.224951	Epi_to_ME	commonly_regulated
Selenof	1.10094e-26	8.87749e-25	10.6283	0.224692	Epi_to_ME	commonly_regulated
Atp6v1f	2.24813e-26	1.76191e-24	10.5615	0.224551	Epi_to_ME	commonly_regulated
Eci2	1.41159e-27	1.21735e-25	10.8182	0.224343	Epi_to_ME	Epi_to_ME_specific
Pyurf	2.19883e-26	1.73545e-24	10.5635	0.223553	Epi_to_ME	Epi_to_ME_specific
Snrpd1	2.59983e-27	2.18308e-25	10.7621	0.223537	Epi_to_ME	commonly_regulated
Lrrc8a	8.45498e-27	6.89235e-25	10.6529	0.223371	Epi_to_ME	commonly_regulated
Pgm1	1.06012e-26	8.57928e-25	10.6318	0.223219	Epi_to_ME	Epi_to_ME_specific
Gm6083	7.86806e-26	5.97758e-24	10.4432	0.222719	Epi_to_ME	Epi_to_ME_specific
Krtcap2	5.69845e-26	4.35893e-24	10.4738	0.222669	Epi_to_ME	Epi_to_ME_specific
1110004F10Rik	4.92593e-26	3.79398e-24	10.4876	0.222519	Epi_to_ME	commonly_regulated
Hmgb2	3.36803e-26	2.61017e-24	10.5235	0.222155	Epi_to_ME	commonly_regulated
Lasp1	1.29494e-25	9.70593e-24	10.3958	0.222113	Epi_to_ME	commonly_regulated
Cobl	6.59293e-26	5.02592e-24	10.46	0.222013	Epi_to_ME	commonly_regulated
Dtwd1	2.47006e-26	1.92906e-24	10.5526	0.22196	Epi_to_ME	Epi_to_ME_specific
Rps27a	1.63174e-25	1.21085e-23	10.3738	0.221841	Epi_to_ME	commonly_regulated
Stmn1	1.06573e-25	8.01488e-24	10.4144	0.221618	Epi_to_ME	commonly_regulated
Acd	9.23382e-26	6.99141e-24	10.428	0.221608	Epi_to_ME	Epi_to_ME_specific
Mybbp1a	1.61021e-25	1.19886e-23	10.3751	0.221281	Epi_to_ME	commonly_regulated
Zcrb1	9.53899e-26	7.19807e-24	10.4249	0.220822	Epi_to_ME	Epi_to_ME_specific
Prune1	5.48404e-26	4.20933e-24	10.4774	0.220385	Epi_to_ME	commonly_regulated
Actb	2.96947e-25	2.16752e-23	10.3164	0.220352	Epi_to_ME	commonly_regulated
Grina	1.7277e-28	1.62143e-26	11.0091	0.220165	Epi_to_ME	commonly_regulated
Zfp978	2.39648e-25	1.75501e-23	10.337	0.219838	Epi_to_ME	commonly_regulated
Tmsb4x	6.0167e-28	5.37556e-26	10.8961	0.219424	Epi_to_ME	commonly_regulated
Gab1	8.10302e-25	5.74568e-23	10.2196	0.21809	Epi_to_ME	Epi_to_ME_specific
Dusp6	1.42437e-27	1.22364e-25	10.8174	0.218006	Epi_to_ME	Epi_to_ME_specific
Trh	7.85223e-28	6.95982e-26	10.8718	0.217741	Epi_to_ME	Epi_to_ME_specific
Csnk2a1	6.21367e-25	4.44835e-23	10.2453	0.217639	Epi_to_ME	commonly_regulated
Kpna2	1.89605e-25	1.3931e-23	10.3594	0.217412	Epi_to_ME	commonly_regulated
Plin2	3.925e-25	2.84639e-23	10.2896	0.21707	Epi_to_ME	Epi_to_ME_specific
Acadl	4.64296e-25	3.34532e-23	10.2734	0.216737	Epi_to_ME	Epi_to_ME_specific
Reep5	4.19386e-25	3.03152e-23	10.2832	0.215764	Epi_to_ME	Epi_to_ME_specific
H2-K1	1.80845e-25	1.33312e-23	10.364	0.215476	Epi_to_ME	Epi_to_ME_specific
Rplp1	3.73916e-24	2.56978e-22	10.0703	0.215358	Epi_to_ME	commonly_regulated
Ndfip1	5.11938e-25	3.67673e-23	10.264	0.215323	Epi_to_ME	Epi_to_ME_specific
Mcrip1	1.06838e-24	7.55167e-23	10.1927	0.214353	Epi_to_ME	commonly_regulated
Pfn1	1.45111e-24	1.01288e-22	10.1629	0.214264	Epi_to_ME	commonly_regulated
Hspa4	4.86549e-24	3.32341e-22	10.0443	0.213888	Epi_to_ME	commonly_regulated
Pafah1b2	1.43166e-24	1.00559e-22	10.1642	0.213882	Epi_to_ME	Epi_to_ME_specific
Ndufv2	7.6556e-24	5.18168e-22	9.99954	0.213701	Epi_to_ME	commonly_regulated
Trmt11	1.29985e-25	9.7102e-24	10.3955	0.213332	Epi_to_ME	commonly_regulated
Phf11d	2.4812e-24	1.71579e-22	10.1105	0.213286	Epi_to_ME	commonly_regulated
Tcea3	4.29572e-24	2.94323e-22	10.0566	0.213185	Epi_to_ME	commonly_regulated
Fam32a	3.82605e-25	2.78367e-23	10.2921	0.213159	Epi_to_ME	commonly_regulated
Aoah	3.00718e-24	2.0731e-22	10.0917	0.213142	Epi_to_ME	commonly_regulated
Arl6ip1	1.11276e-23	7.50896e-22	9.96243	0.212541	Epi_to_ME	commonly_regulated
Frzb	1.12217e-29	1.11399e-27	11.2528	0.212509	Epi_to_ME	Epi_to_ME_specific
Rpl13	2.12565e-23	1.40055e-21	9.89789	0.211766	Epi_to_ME	commonly_regulated
Hmgn5	2.54251e-26	1.97873e-24	10.5499	0.211534	Epi_to_ME	Epi_to_ME_specific
Fhl1	6.53518e-25	4.64872e-23	10.2404	0.211201	Epi_to_ME	commonly_regulated
Pafah1b3	6.97031e-24	4.73218e-22	10.0088	0.210956	Epi_to_ME	Epi_to_ME_specific
Enox1	2.01153e-23	1.32927e-21	9.90341	0.21076	Epi_to_ME	Epi_to_ME_specific
Ndufa1	3.71595e-23	2.40578e-21	9.84187	0.209951	Epi_to_ME	commonly_regulated
Prelid1	5.00829e-23	3.22378e-21	9.8118	0.209501	Epi_to_ME	commonly_regulated
Tpm1	2.23185e-26	1.75531e-24	10.5621	0.209418	Epi_to_ME	Epi_to_ME_specific
Fis1	2.87958e-23	1.88617e-21	9.86748	0.208553	Epi_to_ME	commonly_regulated
Nmral1	1.71809e-23	1.13873e-21	9.91916	0.208503	Epi_to_ME	commonly_regulated
Smu1	1.62895e-23	1.08609e-21	9.92448	0.208376	Epi_to_ME	commonly_regulated
Bud31	6.58691e-23	4.1916e-21	9.78412	0.208322	Epi_to_ME	commonly_regulated
Mindy1	7.82002e-23	4.9064e-21	9.76674	0.207528	Epi_to_ME	commonly_regulated
Gm13453	6.89523e-23	4.37534e-21	9.77949	0.207373	Epi_to_ME	commonly_regulated
Frrs1	7.5063e-23	4.72284e-21	9.77089	0.20737	Epi_to_ME	commonly_regulated
Ctxn1	6.43369e-24	4.38119e-22	10.0167	0.207356	Epi_to_ME	Epi_to_ME_specific
Asf1a	4.30098e-23	2.77649e-21	9.82715	0.207236	Epi_to_ME	commonly_regulated
Tm7sf3	6.53081e-23	4.16778e-21	9.78498	0.207015	Epi_to_ME	Epi_to_ME_specific
Klf9	1.28312e-22	7.96103e-21	9.71643	0.206907	Epi_to_ME	commonly_regulated
Serinc3	1.14025e-23	7.67126e-22	9.96001	0.206664	Epi_to_ME	commonly_regulated
Hsbp1	3.2532e-23	2.11847e-21	9.85524	0.206653	Epi_to_ME	commonly_regulated
Ina	1.88679e-22	1.16418e-20	9.67708	0.206638	Epi_to_ME	commonly_regulated
Klf2	1.40839e-23	9.44681e-22	9.93899	0.206406	Epi_to_ME	commonly_regulated
Lap3	1.72797e-22	1.06914e-20	9.68606	0.206264	Epi_to_ME	commonly_regulated
Fn1	1.99613e-22	1.22825e-20	9.67131	0.205244	Epi_to_ME	Epi_to_ME_specific
Lsm8	9.59325e-23	5.98533e-21	9.74601	0.205033	Epi_to_ME	commonly_regulated
Rpa1	4.06753e-22	2.44885e-20	9.5982	0.204859	Epi_to_ME	commonly_regulated
Tmem147	3.31164e-22	2.00457e-20	9.61937	0.203758	Epi_to_ME	commonly_regulated
Pip4p2	9.94703e-23	6.18877e-21	9.74233	0.203356	Epi_to_ME	Epi_to_ME_specific
Npdc1	2.93447e-23	1.9165e-21	9.86559	0.203045	Epi_to_ME	Epi_to_ME_specific
Prdx4	6.6117e-22	3.91722e-20	9.54799	0.202946	Epi_to_ME	Epi_to_ME_specific
Sec61a2	6.04345e-22	3.59964e-20	9.5573	0.202907	Epi_to_ME	Epi_to_ME_specific
Cct8	2.96749e-22	1.80114e-20	9.63066	0.202878	Epi_to_ME	commonly_regulated
Efemp2	4.41899e-27	3.65565e-25	10.7131	0.202732	Epi_to_ME	Epi_to_ME_specific
Fkbp8	1.35563e-21	7.92654e-20	9.47331	0.202727	Epi_to_ME	commonly_regulated
Ndufs4	2.96154e-22	1.80114e-20	9.63086	0.202457	Epi_to_ME	commonly_regulated
Rcbtb2	5.29781e-23	3.40034e-21	9.80613	0.202247	Epi_to_ME	Epi_to_ME_specific
Ltbp4	7.57918e-22	4.47853e-20	9.53383	0.201973	Epi_to_ME	commonly_regulated
Myo1f	2.32458e-22	1.42642e-20	9.65571	0.201603	Epi_to_ME	Epi_to_ME_specific
Macf1	9.98123e-22	5.85146e-20	9.50522	0.201476	Epi_to_ME	commonly_regulated
Spry2	1.67653e-23	1.11449e-21	9.92161	0.201411	Epi_to_ME	Epi_to_ME_specific
Mcl1	2.63392e-22	1.60741e-20	9.6429	0.201067	Epi_to_ME	commonly_regulated
9530068E07Rik	3.52722e-23	2.29023e-21	9.84711	0.200935	Epi_to_ME	Epi_to_ME_specific
Dazap2	1.85744e-21	1.05836e-19	9.44036	0.200639	Epi_to_ME	commonly_regulated
Tasor	1.81782e-21	1.03844e-19	9.44262	0.200445	Epi_to_ME	commonly_regulated
Prdx2-ps1	2.26066e-21	1.28484e-19	9.41976	0.200371	Epi_to_ME	Epi_to_ME_specific
Sh3bgrl	2.77676e-23	1.82417e-21	9.87113	0.200206	Epi_to_ME	Epi_to_ME_specific
Jpt1	6.39842e-22	3.80093e-20	9.55139	0.200043	Epi_to_ME	commonly_regulated
Epop	1.49003e-21	8.62212e-20	9.46343	0.200016	Epi_to_ME	commonly_regulated
Pml	3.51967e-21	1.98024e-19	9.37316	0.199961	Epi_to_ME	Epi_to_ME_specific
Aig1	1.53719e-21	8.84913e-20	9.46017	0.199768	Epi_to_ME	commonly_regulated
Gdi1	1.56401e-21	8.98038e-20	9.45836	0.199755	Epi_to_ME	commonly_regulated
Efna5	1.44378e-24	1.01092e-22	10.1634	0.199115	Epi_to_ME	commonly_regulated
Eif3m	3.99825e-21	2.23822e-19	9.3597	0.198932	Epi_to_ME	commonly_regulated
Cept1	8.78787e-22	5.16542e-20	9.51846	0.1988	Epi_to_ME	commonly_regulated
Kdm5b	1.48635e-21	8.62212e-20	9.46369	0.198567	Epi_to_ME	commonly_regulated
Dusp27	1.53238e-21	8.84423e-20	9.4605	0.198199	Epi_to_ME	commonly_regulated
Pla2g12a	4.70785e-21	2.62887e-19	9.34242	0.198198	Epi_to_ME	commonly_regulated
Zfp987	7.07051e-23	4.47385e-21	9.77695	0.198025	Epi_to_ME	commonly_regulated
Anxa5	4.39673e-27	3.65076e-25	10.7135	0.198024	Epi_to_ME	Epi_to_ME_specific
Gm6712	1.60435e-24	1.11635e-22	10.1531	0.197684	Epi_to_ME	commonly_regulated
Crabp2	6.37908e-25	4.55218e-23	10.2427	0.197459	Epi_to_ME	Epi_to_ME_specific
mt-Tc	3.76669e-22	2.27386e-20	9.60612	0.197383	Epi_to_ME	commonly_regulated
Sall2	3.88181e-21	2.17849e-19	9.36282	0.196547	Epi_to_ME	Epi_to_ME_specific
Flywch2	2.40016e-22	1.46877e-20	9.65243	0.196513	Epi_to_ME	Epi_to_ME_specific
Ei24	8.48827e-21	4.70456e-19	9.27982	0.196464	Epi_to_ME	commonly_regulated
Gtsf1l	7.68484e-21	4.26987e-19	9.29041	0.196291	Epi_to_ME	commonly_regulated
Atad1	1.00527e-20	5.55788e-19	9.26178	0.196131	Epi_to_ME	commonly_regulated
Dnajc9	1.45749e-21	8.49985e-20	9.46574	0.196028	Epi_to_ME	Epi_to_ME_specific
Zc4h2	5.63253e-22	3.37287e-20	9.56459	0.195891	Epi_to_ME	Epi_to_ME_specific
Tkt	2.62835e-20	1.42112e-18	9.15862	0.195684	Epi_to_ME	commonly_regulated
Nrep	5.77395e-28	5.20028e-26	10.8998	0.195568	Epi_to_ME	Epi_to_ME_specific
Tubb5	2.72867e-20	1.46862e-18	9.15457	0.195326	Epi_to_ME	commonly_regulated
Srsf7	1.3463e-20	7.37031e-19	9.23054	0.195147	Epi_to_ME	commonly_regulated
Commd1	1.76727e-20	9.60431e-19	9.20136	0.195064	Epi_to_ME	commonly_regulated
Psma3	1.28974e-20	7.07802e-19	9.23514	0.194784	Epi_to_ME	commonly_regulated
Rab11b	1.39205e-20	7.60215e-19	9.22696	0.194781	Epi_to_ME	commonly_regulated
Tra2b	1.46822e-21	8.54014e-20	9.46497	0.194775	Epi_to_ME	commonly_regulated
Peg3	1.42796e-23	9.54939e-22	9.93761	0.194435	Epi_to_ME	Epi_to_ME_specific
Rpl10a	4.40735e-20	2.3383e-18	9.10266	0.19435	Epi_to_ME	commonly_regulated
Syngr1	4.9103e-20	2.59897e-18	9.09092	0.193302	Epi_to_ME	commonly_regulated
Pdcd5-ps	3.35203e-20	1.79117e-18	9.13233	0.193197	Epi_to_ME	commonly_regulated
Romo1	3.33872e-20	1.78834e-18	9.13276	0.192561	Epi_to_ME	Epi_to_ME_specific
Chmp4c	4.23246e-20	2.25624e-18	9.10705	0.192191	Epi_to_ME	commonly_regulated
Plk1	6.05909e-20	3.19188e-18	9.06804	0.192168	Epi_to_ME	commonly_regulated
Jam3	2.63407e-20	1.42112e-18	9.15838	0.192069	Epi_to_ME	Epi_to_ME_specific
Ccdc194	7.22102e-23	4.55618e-21	9.77482	0.191855	Epi_to_ME	Epi_to_ME_specific
Rack1	1.34025e-19	6.866e-18	8.98111	0.191655	Epi_to_ME	commonly_regulated
Gm7968	6.38435e-20	3.34744e-18	9.06234	0.191647	Epi_to_ME	commonly_regulated
Sdf2	5.47918e-23	3.50667e-21	9.80273	0.191555	Epi_to_ME	commonly_regulated
Rnf187	1.2455e-19	6.41e-18	8.98917	0.191139	Epi_to_ME	commonly_regulated
Prickle1	5.76567e-21	3.21152e-19	9.32094	0.191118	Epi_to_ME	Epi_to_ME_specific
Sesn2	1.49187e-19	7.62527e-18	8.96931	0.190706	Epi_to_ME	commonly_regulated
Uba1	2.11498e-19	1.06637e-17	8.93079	0.190571	Epi_to_ME	commonly_regulated
Fam216a	2.23498e-20	1.21166e-18	9.1761	0.190527	Epi_to_ME	Epi_to_ME_specific
Rps24	1.69428e-19	8.60077e-18	8.95529	0.190215	Epi_to_ME	commonly_regulated
Mrpl23	1.504e-19	7.66974e-18	8.96842	0.19001	Epi_to_ME	commonly_regulated
Ssb	7.34678e-20	3.83406e-18	9.04701	0.189981	Epi_to_ME	commonly_regulated
Sun1	2.47491e-19	1.23668e-17	8.91338	0.189677	Epi_to_ME	commonly_regulated
Rangap1	2.68964e-19	1.33799e-17	8.90416	0.189588	Epi_to_ME	commonly_regulated
Sec11a	1.10324e-19	5.69099e-18	9.00249	0.18945	Epi_to_ME	commonly_regulated
Exosc5	2.64967e-19	1.32105e-17	8.90582	0.18919	Epi_to_ME	commonly_regulated
Ndufa12	1.73761e-20	9.46619e-19	9.20318	0.189104	Epi_to_ME	commonly_regulated
Ncoa3	2.13593e-19	1.07451e-17	8.92969	0.189082	Epi_to_ME	Epi_to_ME_specific
Ost4	2.42033e-19	1.21212e-17	8.91585	0.189007	Epi_to_ME	commonly_regulated
Serinc1	1.08688e-20	5.99423e-19	9.25344	0.188854	Epi_to_ME	Epi_to_ME_specific
Pnrc2	1.26049e-19	6.47224e-18	8.98786	0.188303	Epi_to_ME	Epi_to_ME_specific
Cul1	4.82834e-19	2.35986e-17	8.83901	0.188265	Epi_to_ME	commonly_regulated
Ano10	3.28134e-21	1.8555e-19	9.38055	0.188084	Epi_to_ME	Epi_to_ME_specific
Ass1	3.64306e-19	1.79628e-17	8.87043	0.187904	Epi_to_ME	commonly_regulated
Col18a1	7.17423e-19	3.4461e-17	8.79466	0.18761	Epi_to_ME	commonly_regulated
Psma2	5.99074e-19	2.90259e-17	8.81488	0.187464	Epi_to_ME	commonly_regulated
Hnrnpk	5.89796e-19	2.86384e-17	8.81663	0.187436	Epi_to_ME	commonly_regulated
Itpk1	6.44054e-19	3.10034e-17	8.80676	0.187406	Epi_to_ME	commonly_regulated
Calcoco2	5.8899e-22	3.51756e-20	9.55996	0.18712	Epi_to_ME	commonly_regulated
Kbtbd4	4.58731e-19	2.24697e-17	8.84473	0.18691	Epi_to_ME	commonly_regulated
Zfand6	6.15335e-19	2.97492e-17	8.81188	0.186678	Epi_to_ME	commonly_regulated
H2-M5	1.01837e-19	5.28982e-18	9.01128	0.186578	Epi_to_ME	commonly_regulated
Trip12	5.7869e-19	2.81604e-17	8.81876	0.18649	Epi_to_ME	commonly_regulated
Meis3	4.27665e-20	2.27437e-18	9.10593	0.186313	Epi_to_ME	Epi_to_ME_specific
Paip2	6.08892e-20	3.20005e-18	9.0675	0.186043	Epi_to_ME	commonly_regulated
Bzw1	9.4382e-19	4.49492e-17	8.76381	0.186035	Epi_to_ME	commonly_regulated
Rrp15	1.24804e-18	5.90597e-17	8.73227	0.185924	Epi_to_ME	commonly_regulated
mt-Cytb	6.17415e-19	2.97853e-17	8.8115	0.185855	Epi_to_ME	commonly_regulated
Cope	5.32121e-19	2.59508e-17	8.82815	0.185565	Epi_to_ME	commonly_regulated
Selenop	9.1471e-23	5.72296e-21	9.75084	0.185433	Epi_to_ME	Epi_to_ME_specific
Svbp	1.86019e-19	9.40028e-18	8.94497	0.184886	Epi_to_ME	Epi_to_ME_specific
Timm21	3.90109e-19	1.91927e-17	8.86281	0.184379	Epi_to_ME	Epi_to_ME_specific
Tmem167	2.33359e-19	1.17131e-17	8.9199	0.184175	Epi_to_ME	commonly_regulated
Brk1	1.34343e-18	6.34392e-17	8.72394	0.184156	Epi_to_ME	commonly_regulated
Srsf2	2.74608e-18	1.27519e-16	8.64265	0.184139	Epi_to_ME	commonly_regulated
Mcfd2	2.71447e-19	1.34734e-17	8.90314	0.184077	Epi_to_ME	Epi_to_ME_specific
Cox6b1	1.63263e-18	7.64496e-17	8.70185	0.183966	Epi_to_ME	commonly_regulated
Prps1	8.4962e-19	4.06362e-17	8.77565	0.183761	Epi_to_ME	commonly_regulated
Metap2	1.52127e-18	7.13847e-17	8.70986	0.18357	Epi_to_ME	commonly_regulated
Nsg1	7.05714e-20	3.69153e-18	9.0514	0.183342	Epi_to_ME	Epi_to_ME_specific
Cdc42	2.40193e-18	1.1177e-16	8.65794	0.1832	Epi_to_ME	commonly_regulated
Tcof1	4.16928e-18	1.9083e-16	8.59483	0.183088	Epi_to_ME	commonly_regulated
L3mbtl2	3.47325e-18	1.60286e-16	8.61578	0.183083	Epi_to_ME	commonly_regulated
Zfp534	1.74377e-25	1.2897e-23	10.3674	0.182856	Epi_to_ME	commonly_regulated
Gabarap	4.30937e-19	2.11547e-17	8.85171	0.182782	Epi_to_ME	commonly_regulated
Myh10	4.00181e-18	1.83541e-16	8.59954	0.182718	Epi_to_ME	commonly_regulated
Enah	2.80951e-19	1.39143e-17	8.89932	0.182631	Epi_to_ME	commonly_regulated
Snrpb	4.19488e-18	1.91609e-16	8.59413	0.182364	Epi_to_ME	commonly_regulated
Acadm	1.36755e-18	6.44423e-17	8.72193	0.181836	Epi_to_ME	commonly_regulated
Pla2g10	4.76936e-18	2.17405e-16	8.57938	0.181512	Epi_to_ME	Epi_to_ME_specific
Vdac3	3.577e-18	1.64734e-16	8.61241	0.181372	Epi_to_ME	commonly_regulated
Pebp1	6.64326e-18	3.00372e-16	8.54117	0.181317	Epi_to_ME	Epi_to_ME_specific
Pcbp4	6.33406e-18	2.86973e-16	8.54668	0.181232	Epi_to_ME	commonly_regulated
Rpl21	6.92564e-18	3.12507e-16	8.53636	0.181133	Epi_to_ME	commonly_regulated
Ahnak	3.25273e-18	1.5042e-16	8.62329	0.180824	Epi_to_ME	commonly_regulated
Hoxb2	1.74638e-21	1.00018e-19	9.44682	0.180443	Epi_to_ME	Epi_to_ME_specific
Vrtn	8.10196e-18	3.61931e-16	8.51821	0.180387	Epi_to_ME	commonly_regulated
Gm6682	7.19404e-18	3.23312e-16	8.53197	0.180374	Epi_to_ME	commonly_regulated
Zfp428	1.00863e-17	4.46114e-16	8.4928	0.180205	Epi_to_ME	Epi_to_ME_specific
Pycrl	1.13079e-17	4.99157e-16	8.4795	0.180026	Epi_to_ME	Epi_to_ME_specific
Cmtm3	2.25078e-24	1.56129e-22	10.1201	0.179547	Epi_to_ME	commonly_regulated
Frg1	7.9051e-18	3.54555e-16	8.52106	0.179462	Epi_to_ME	commonly_regulated
Gm15920	7.98869e-18	3.57586e-16	8.51984	0.179196	Epi_to_ME	commonly_regulated
Mettl9	8.0468e-19	3.85694e-17	8.78176	0.178896	Epi_to_ME	Epi_to_ME_specific
Psmd14	1.27227e-17	5.59397e-16	8.46578	0.178792	Epi_to_ME	commonly_regulated
Idh2	8.95434e-18	3.98415e-16	8.50661	0.17878	Epi_to_ME	Epi_to_ME_specific
Rpl17	2.75086e-17	1.16687e-15	8.37544	0.178641	Epi_to_ME	commonly_regulated
Usp7	2.45602e-17	1.05293e-15	8.38878	0.178517	Epi_to_ME	Epi_to_ME_specific
Zfp219	2.79075e-17	1.18057e-15	8.37375	0.178392	Epi_to_ME	commonly_regulated
Zfp930	1.07514e-19	5.55889e-18	9.00532	0.178356	Epi_to_ME	commonly_regulated
mt-Nd5	1.77078e-17	7.68003e-16	8.42716	0.178333	Epi_to_ME	commonly_regulated
Ahsa2	1.56385e-17	6.809e-16	8.44169	0.178287	Epi_to_ME	Epi_to_ME_specific
Gart	3.09609e-17	1.29989e-15	8.36151	0.178244	Epi_to_ME	commonly_regulated
Bcat1	2.38669e-17	1.02517e-15	8.39215	0.178167	Epi_to_ME	commonly_regulated
Pigp	1.70478e-19	8.63447e-18	8.9546	0.178163	Epi_to_ME	Epi_to_ME_specific
Btf3l4	2.56391e-17	1.09289e-15	8.38373	0.177871	Epi_to_ME	commonly_regulated
Tmem205	1.53795e-17	6.7093e-16	8.44365	0.177869	Epi_to_ME	Epi_to_ME_specific
Nifk	1.66233e-17	7.2237e-16	8.43455	0.177766	Epi_to_ME	commonly_regulated
Psma1	9.92045e-18	4.39649e-16	8.49472	0.177489	Epi_to_ME	commonly_regulated
Dnmt3a	1.33887e-17	5.86373e-16	8.45983	0.177437	Epi_to_ME	commonly_regulated
mt-Rnr1	2.28303e-17	9.82537e-16	8.39737	0.177288	Epi_to_ME	commonly_regulated
Immp1l	3.66116e-17	1.53425e-15	8.34171	0.177264	Epi_to_ME	commonly_regulated
Eprn	1.52992e-19	7.78413e-18	8.96654	0.177033	Epi_to_ME	Epi_to_ME_specific
Bcap31	2.75313e-17	1.16687e-15	8.37534	0.176344	Epi_to_ME	commonly_regulated
Cox8a	5.45065e-17	2.23387e-15	8.29453	0.17633	Epi_to_ME	commonly_regulated
Tusc3	4.45532e-17	1.84285e-15	8.31847	0.176251	Epi_to_ME	Epi_to_ME_specific
Myl6	2.0924e-17	9.02236e-16	8.4076	0.175839	Epi_to_ME	commonly_regulated
Cbr1	3.1765e-18	1.472e-16	8.62601	0.175802	Epi_to_ME	Epi_to_ME_specific
Tcn2	1.48287e-18	6.97293e-17	8.71276	0.175689	Epi_to_ME	Epi_to_ME_specific
Suv39h1	3.08497e-17	1.29766e-15	8.36193	0.175689	Epi_to_ME	Epi_to_ME_specific
Hif1a	4.67074e-17	1.92483e-15	8.31287	0.175642	Epi_to_ME	commonly_regulated
Capza1	4.96603e-17	2.04275e-15	8.30559	0.175602	Epi_to_ME	Epi_to_ME_specific
Fst	3.36193e-21	1.89626e-19	9.378	0.175594	Epi_to_ME	Epi_to_ME_specific
Aurka	1.73828e-18	8.12262e-17	8.69473	0.175506	Epi_to_ME	commonly_regulated
Rps21	9.82421e-17	3.97525e-15	8.22421	0.175207	Epi_to_ME	commonly_regulated
Smarcc1	9.69916e-17	3.93892e-15	8.22574	0.175078	Epi_to_ME	commonly_regulated
Pithd1	3.04974e-17	1.28526e-15	8.36329	0.175007	Epi_to_ME	Epi_to_ME_specific
Rpl15	2.56039e-17	1.09289e-15	8.38389	0.174914	Epi_to_ME	Epi_to_ME_specific
Gm7125	7.77649e-17	3.16963e-15	8.25218	0.174835	Epi_to_ME	commonly_regulated
Cfl2	4.25093e-17	1.76157e-15	8.32403	0.174726	Epi_to_ME	Epi_to_ME_specific
Sod2	1.01228e-16	4.08868e-15	8.22062	0.174714	Epi_to_ME	Epi_to_ME_specific
Cmpk1	7.18179e-18	3.23312e-16	8.53216	0.174629	Epi_to_ME	commonly_regulated
Eif4b	1.07718e-16	4.33513e-15	8.21316	0.174617	Epi_to_ME	commonly_regulated
Tm9sf2	2.69183e-17	1.14523e-15	8.378	0.174534	Epi_to_ME	commonly_regulated
Hnrnpu	1.21148e-16	4.86684e-15	8.19905	0.174525	Epi_to_ME	commonly_regulated
Gmps	1.87991e-17	8.13752e-16	8.42016	0.174491	Epi_to_ME	commonly_regulated
Tmem70	9.45885e-18	4.20026e-16	8.50025	0.174418	Epi_to_ME	commonly_regulated
Tmem176a	1.03261e-19	5.35138e-18	9.00975	0.174407	Epi_to_ME	Epi_to_ME_specific
Usp14	7.37404e-17	3.01109e-15	8.25853	0.174038	Epi_to_ME	commonly_regulated
Peg12	1.12919e-24	7.95633e-23	10.1873	0.173807	Epi_to_ME	Epi_to_ME_specific
Atp5a1	1.77036e-16	6.91308e-15	8.15332	0.173591	Epi_to_ME	commonly_regulated
Tmem123	1.50372e-17	6.57284e-16	8.44627	0.173485	Epi_to_ME	Epi_to_ME_specific
Gm11942	2.85547e-17	1.20567e-15	8.37105	0.173468	Epi_to_ME	commonly_regulated
Sumo1	9.00322e-17	3.66295e-15	8.23466	0.173443	Epi_to_ME	commonly_regulated
Tomm20	1.7221e-16	6.76008e-15	8.15666	0.173414	Epi_to_ME	commonly_regulated
Lyrm4	5.3826e-17	2.21003e-15	8.29603	0.173228	Epi_to_ME	commonly_regulated
Kcnk5	2.04846e-16	7.92969e-15	8.13566	0.173138	Epi_to_ME	commonly_regulated
Dok5	5.35859e-20	2.82954e-18	9.08142	0.173047	Epi_to_ME	Epi_to_ME_specific
Dctn5	1.29556e-16	5.15823e-15	8.19098	0.17303	Epi_to_ME	commonly_regulated
Rnf10	2.25628e-16	8.70401e-15	8.12395	0.172933	Epi_to_ME	commonly_regulated
Ran	1.23665e-16	4.94129e-15	8.19658	0.172746	Epi_to_ME	commonly_regulated
Otub1	1.57284e-16	6.18502e-15	8.16761	0.17261	Epi_to_ME	commonly_regulated
Gpx1	2.62961e-16	1.00402e-14	8.10535	0.17253	Epi_to_ME	commonly_regulated
Myo10	1.78398e-16	6.9541e-15	8.15239	0.172434	Epi_to_ME	commonly_regulated
Gtf2a2	5.34079e-22	3.20677e-20	9.57009	0.172383	Epi_to_ME	commonly_regulated
Ndufa2	2.1111e-16	8.15806e-15	8.13201	0.172182	Epi_to_ME	commonly_regulated
Psmg2	1.95549e-16	7.59616e-15	8.14129	0.172172	Epi_to_ME	commonly_regulated
Gm7809	1.39701e-16	5.54237e-15	8.1819	0.172128	Epi_to_ME	Epi_to_ME_specific
Txndc17	1.74692e-16	6.8335e-15	8.15493	0.172083	Epi_to_ME	commonly_regulated
Vamp8	3.42459e-19	1.69229e-17	8.87732	0.171732	Epi_to_ME	commonly_regulated
Gm5452	2.90393e-16	1.10686e-14	8.09328	0.171313	Epi_to_ME	Epi_to_ME_specific
Syvn1	1.22927e-16	4.92944e-15	8.1973	0.170704	Epi_to_ME	Epi_to_ME_specific
Rps4x	5.05526e-16	1.89772e-14	8.02551	0.170557	Epi_to_ME	commonly_regulated
Gm26564	1.56792e-16	6.17656e-15	8.16798	0.170464	Epi_to_ME	Epi_to_ME_specific
Lncenc1	3.1518e-16	1.19725e-14	8.0833	0.170292	Epi_to_ME	commonly_regulated
Txn1	6.0197e-16	2.24093e-14	8.00405	0.170101	Epi_to_ME	commonly_regulated
Tm2d1	9.72701e-17	3.94306e-15	8.2254	0.170031	Epi_to_ME	commonly_regulated
Siva1	6.42344e-16	2.37147e-14	7.99606	0.16993	Epi_to_ME	commonly_regulated
Lsr	3.90002e-16	1.47396e-14	8.0573	0.169928	Epi_to_ME	Epi_to_ME_specific
Polr2d	5.44431e-16	2.03351e-14	8.0164	0.169759	Epi_to_ME	Epi_to_ME_specific
Nid2	6.24893e-16	2.31086e-14	7.99945	0.169714	Epi_to_ME	Epi_to_ME_specific
Cenpq	8.9353e-19	4.26451e-17	8.76997	0.169658	Epi_to_ME	commonly_regulated
Ndufa4	6.18229e-16	2.29381e-14	8.00077	0.169627	Epi_to_ME	commonly_regulated
Zfp608	6.02295e-17	2.46389e-15	8.28266	0.169569	Epi_to_ME	Epi_to_ME_specific
Gm10132	6.04842e-16	2.24788e-14	8.00346	0.169477	Epi_to_ME	commonly_regulated
Egr1	8.45774e-18	3.7707e-16	8.51323	0.169429	Epi_to_ME	commonly_regulated
Grcc10	2.53629e-16	9.73376e-15	8.10975	0.169366	Epi_to_ME	commonly_regulated
Ap1m1	1.25286e-16	4.99711e-15	8.19501	0.169344	Epi_to_ME	Epi_to_ME_specific
Gas5	5.24148e-16	1.96432e-14	8.02107	0.169299	Epi_to_ME	commonly_regulated
Abcg2	2.00862e-16	7.789e-15	8.13804	0.169187	Epi_to_ME	commonly_regulated
Tmem184c	3.72359e-17	1.55749e-15	8.33971	0.169061	Epi_to_ME	commonly_regulated
Ppp1r2	2.62397e-16	1.00402e-14	8.10561	0.168964	Epi_to_ME	commonly_regulated
Rpp25	4.81747e-16	1.81204e-14	8.03142	0.168876	Epi_to_ME	commonly_regulated
Eny2	1.23553e-16	4.94129e-15	8.19669	0.168567	Epi_to_ME	Epi_to_ME_specific
Saraf	1.19725e-18	5.67764e-17	8.73697	0.168521	Epi_to_ME	commonly_regulated
Mrps18c	2.37304e-16	9.13866e-15	8.11783	0.168355	Epi_to_ME	commonly_regulated
Mgst1	2.97537e-16	1.13216e-14	8.09032	0.168282	Epi_to_ME	Epi_to_ME_specific
Paip1	5.38024e-18	2.44254e-16	8.5655	0.168018	Epi_to_ME	commonly_regulated
Tsc22d3	2.00388e-17	8.65739e-16	8.41267	0.167934	Epi_to_ME	commonly_regulated
Dld	1.21593e-15	4.43052e-14	7.91706	0.167865	Epi_to_ME	Epi_to_ME_specific
Knstrn	8.08158e-16	2.97872e-14	7.96772	0.167847	Epi_to_ME	commonly_regulated
Nabp2	3.92012e-17	1.63053e-15	8.33363	0.167839	Epi_to_ME	Epi_to_ME_specific
P4hb	1.85301e-16	7.21059e-15	8.1478	0.167665	Epi_to_ME	commonly_regulated
Zfp868	4.81891e-16	1.81204e-14	8.03139	0.167351	Epi_to_ME	commonly_regulated
Gm14820	4.45149e-16	1.67953e-14	8.04111	0.167241	Epi_to_ME	commonly_regulated
Kdelr2	4.57529e-17	1.88898e-15	8.31532	0.16724	Epi_to_ME	commonly_regulated
Comt	8.75059e-16	3.21999e-14	7.95788	0.166972	Epi_to_ME	Epi_to_ME_specific
Zfp640	3.35458e-16	1.27212e-14	8.0757	0.166968	Epi_to_ME	commonly_regulated
G2e3	8.19432e-20	4.26639e-18	9.03508	0.166906	Epi_to_ME	commonly_regulated
Tsc22d1	2.60988e-21	1.47955e-19	9.40466	0.166714	Epi_to_ME	commonly_regulated
Rgs19	1.23845e-15	4.50523e-14	7.91478	0.166657	Epi_to_ME	Epi_to_ME_specific
Ift74	3.87306e-16	1.46625e-14	8.05814	0.166494	Epi_to_ME	Epi_to_ME_specific
Gprc5c	3.91783e-17	1.63053e-15	8.3337	0.166483	Epi_to_ME	Epi_to_ME_specific
Ckap2l	1.27573e-15	4.62577e-14	7.91109	0.166267	Epi_to_ME	commonly_regulated
Atp5mpl	2.30834e-15	8.13236e-14	7.83694	0.166186	Epi_to_ME	commonly_regulated
Tbx3	1.30149e-15	4.7039e-14	7.9086	0.166163	Epi_to_ME	commonly_regulated
Mapre2	1.2674e-15	4.60304e-14	7.9119	0.166063	Epi_to_ME	Epi_to_ME_specific
Adgrl2	1.22109e-17	5.37952e-16	8.47056	0.166063	Epi_to_ME	Epi_to_ME_specific
Kcnj3	1.48149e-16	5.86711e-15	8.17482	0.165998	Epi_to_ME	Epi_to_ME_specific
Ywhab	1.74678e-15	6.22267e-14	7.87188	0.165939	Epi_to_ME	commonly_regulated
Hexa	9.94391e-16	3.6411e-14	7.94204	0.165592	Epi_to_ME	commonly_regulated
F2r	2.53593e-16	9.73376e-15	8.10976	0.165364	Epi_to_ME	Epi_to_ME_specific
Med28	2.24865e-15	7.94713e-14	7.84023	0.165326	Epi_to_ME	Epi_to_ME_specific
Hacd3	2.66876e-15	9.37254e-14	7.81869	0.165107	Epi_to_ME	Epi_to_ME_specific
Prpf40a	3.22675e-15	1.12614e-13	7.79475	0.164992	Epi_to_ME	commonly_regulated
Cct7	4.77486e-15	1.63575e-13	7.74511	0.164959	Epi_to_ME	commonly_regulated
Bloc1s1	3.11651e-15	1.08936e-13	7.79914	0.164957	Epi_to_ME	commonly_regulated
Ssr2	4.51259e-15	1.55305e-13	7.75229	0.164946	Epi_to_ME	commonly_regulated
Myl12a	1.67388e-15	5.99164e-14	7.87721	0.164762	Epi_to_ME	commonly_regulated
Acads	4.62034e-15	1.58525e-13	7.74929	0.164535	Epi_to_ME	commonly_regulated
Maged2	1.55267e-26	1.23418e-24	10.5961	0.164503	Epi_to_ME	commonly_regulated
Camk1	1.53128e-16	6.04287e-15	8.17084	0.164498	Epi_to_ME	commonly_regulated
Pim1	3.32678e-15	1.15924e-13	7.7909	0.164403	Epi_to_ME	commonly_regulated
Nfkbia	1.73473e-15	6.18962e-14	7.87274	0.164151	Epi_to_ME	commonly_regulated
Npm3	5.04879e-15	1.72695e-13	7.73802	0.164141	Epi_to_ME	commonly_regulated
Snap23	2.61556e-15	9.20016e-14	7.82123	0.16412	Epi_to_ME	commonly_regulated
Gng2	3.69477e-15	1.28147e-13	7.77763	0.16411	Epi_to_ME	Epi_to_ME_specific
Mir6236	2.62688e-16	1.00402e-14	8.10548	0.164035	Epi_to_ME	commonly_regulated
Nanog	3.87644e-15	1.34239e-13	7.77155	0.164013	Epi_to_ME	commonly_regulated
Mplkip	2.55648e-17	1.09289e-15	8.38407	0.164012	Epi_to_ME	commonly_regulated
Map1lc3b	1.99769e-15	7.09387e-14	7.85507	0.163985	Epi_to_ME	commonly_regulated
Dnaja1	1.32139e-15	4.7604e-14	7.90671	0.163945	Epi_to_ME	commonly_regulated
Fbl	6.78597e-15	2.28614e-13	7.70033	0.16378	Epi_to_ME	commonly_regulated
Ddx54	6.29981e-15	2.12878e-13	7.70982	0.163713	Epi_to_ME	commonly_regulated
Ttc39b	2.26273e-15	7.98425e-14	7.83944	0.163649	Epi_to_ME	Epi_to_ME_specific
Snhg8	2.07784e-15	7.35511e-14	7.85014	0.163399	Epi_to_ME	commonly_regulated
Mrpl54	5.60578e-15	1.9058e-13	7.7247	0.163284	Epi_to_ME	commonly_regulated
Jun	1.04959e-16	4.23172e-15	8.21628	0.163185	Epi_to_ME	Epi_to_ME_specific
Tmed3	1.39857e-15	5.03036e-14	7.89964	0.16294	Epi_to_ME	commonly_regulated
Ezr	9.60941e-15	3.21311e-13	7.65575	0.162912	Epi_to_ME	Epi_to_ME_specific
Cst3	4.96886e-27	4.09537e-25	10.7022	0.162825	Epi_to_ME	commonly_regulated
Ndufc2	7.10853e-15	2.39121e-13	7.69439	0.162777	Epi_to_ME	commonly_regulated
Baz2a	4.33498e-15	1.49423e-13	7.75738	0.162747	Epi_to_ME	commonly_regulated
Gm15564	1.32449e-16	5.26402e-15	8.18832	0.162663	Epi_to_ME	commonly_regulated
Nnat	8.27358e-22	4.87596e-20	9.52473	0.162447	Epi_to_ME	commonly_regulated
Rpl19	1.00915e-14	3.35922e-13	7.64946	0.162391	Epi_to_ME	commonly_regulated
Hexb	5.95044e-15	2.01683e-13	7.7171	0.162255	Epi_to_ME	commonly_regulated
Lrrc2	7.36251e-15	2.47292e-13	7.6899	0.161877	Epi_to_ME	Epi_to_ME_specific
Vwa5a	3.94328e-17	1.63712e-15	8.33293	0.161841	Epi_to_ME	Epi_to_ME_specific
Nsf	1.20202e-14	3.97166e-13	7.62693	0.161749	Epi_to_ME	commonly_regulated
Fscn1	5.13538e-15	1.75388e-13	7.73586	0.16149	Epi_to_ME	commonly_regulated
Cct5	1.53053e-14	5.02734e-13	7.59571	0.16149	Epi_to_ME	commonly_regulated
Ppib	7.78638e-15	2.61136e-13	7.68273	0.161237	Epi_to_ME	commonly_regulated
Pkm	1.7135e-14	5.5791e-13	7.58108	0.161128	Epi_to_ME	commonly_regulated
Hmgn3	5.14264e-18	2.33943e-16	8.57071	0.161088	Epi_to_ME	commonly_regulated
Cpe	1.17155e-20	6.44524e-19	9.24542	0.160988	Epi_to_ME	commonly_regulated
Selenoh	1.82554e-14	5.92663e-13	7.57286	0.160824	Epi_to_ME	commonly_regulated
Lmbrd1	5.30029e-15	1.80744e-13	7.73184	0.160631	Epi_to_ME	commonly_regulated
Arid5b	1.8132e-14	5.89516e-13	7.57374	0.160621	Epi_to_ME	commonly_regulated
Wdr77	5.60402e-15	1.9058e-13	7.72474	0.160605	Epi_to_ME	commonly_regulated
Pigx	1.04393e-14	3.46981e-13	7.6451	0.160597	Epi_to_ME	Epi_to_ME_specific
Dek	1.21206e-14	3.99891e-13	7.62586	0.160398	Epi_to_ME	commonly_regulated
Folr1	1.55327e-14	5.09453e-13	7.5938	0.160383	Epi_to_ME	commonly_regulated
Casp6	4.06833e-15	1.40449e-13	7.76543	0.160353	Epi_to_ME	Epi_to_ME_specific
Fkbp1a	1.14451e-14	3.79285e-13	7.63325	0.160331	Epi_to_ME	Epi_to_ME_specific
Bub3	4.5748e-15	1.57204e-13	7.75055	0.160266	Epi_to_ME	commonly_regulated
Dennd2c	1.47272e-14	4.85172e-13	7.6007	0.160176	Epi_to_ME	Epi_to_ME_specific
Serbp1	2.36925e-14	7.62531e-13	7.53893	0.16011	Epi_to_ME	commonly_regulated
Mcm5	2.70591e-14	8.67135e-13	7.52158	0.159837	Epi_to_ME	commonly_regulated
Triml1	2.21954e-14	7.16412e-13	7.54744	0.159817	Epi_to_ME	commonly_regulated
Oat	6.24917e-15	2.11487e-13	7.71085	0.159741	Epi_to_ME	Epi_to_ME_specific
Gm20075	1.48253e-14	4.87684e-13	7.59984	0.15969	Epi_to_ME	commonly_regulated
Nae1	1.00262e-14	3.34246e-13	7.65029	0.159661	Epi_to_ME	commonly_regulated
Mcm10	1.98244e-14	6.41735e-13	7.56214	0.159492	Epi_to_ME	commonly_regulated
Mif	3.07701e-14	9.80429e-13	7.50476	0.159269	Epi_to_ME	commonly_regulated
Tecr	2.79814e-14	8.94122e-13	7.5172	0.159221	Epi_to_ME	commonly_regulated
Pias1	2.75832e-15	9.65671e-14	7.81453	0.159009	Epi_to_ME	commonly_regulated
Cdca2	2.34861e-14	7.56976e-13	7.54007	0.158939	Epi_to_ME	commonly_regulated
Galk1	2.52289e-14	8.10811e-13	7.53073	0.158365	Epi_to_ME	commonly_regulated
Cdk1	4.01524e-14	1.26852e-12	7.46982	0.158288	Epi_to_ME	commonly_regulated
Sema6a	1.96501e-15	6.98892e-14	7.85714	0.158194	Epi_to_ME	Epi_to_ME_specific
Anapc10	6.66969e-15	2.25037e-13	7.70253	0.1581	Epi_to_ME	commonly_regulated
Nme1	3.20127e-14	1.01712e-12	7.49957	0.157867	Epi_to_ME	commonly_regulated
Asna1	3.17992e-14	1.01178e-12	7.50045	0.157725	Epi_to_ME	Epi_to_ME_specific
Rpl32	3.99346e-14	1.26343e-12	7.47054	0.157624	Epi_to_ME	commonly_regulated
Ip6k2	9.13623e-15	3.05947e-13	7.66224	0.157323	Epi_to_ME	Epi_to_ME_specific
Mrpl28	4.56515e-14	1.43616e-12	7.45291	0.157	Epi_to_ME	commonly_regulated
Oaf	6.22159e-16	2.30457e-14	7.99999	0.15698	Epi_to_ME	Epi_to_ME_specific
Stub1	5.38007e-14	1.6854e-12	7.43122	0.156966	Epi_to_ME	commonly_regulated
Nedd8	7.80898e-14	2.42927e-12	7.38179	0.156843	Epi_to_ME	commonly_regulated
Bag5	2.79203e-14	8.93451e-13	7.51748	0.156797	Epi_to_ME	Epi_to_ME_specific
H2-M6-ps	1.43047e-15	5.13682e-14	7.89683	0.156673	Epi_to_ME	commonly_regulated
Pde4b	3.50142e-15	1.21819e-13	7.78443	0.156651	Epi_to_ME	Epi_to_ME_specific
Pald1	7.99243e-14	2.48288e-12	7.37869	0.156474	Epi_to_ME	commonly_regulated
Cfap410	1.27846e-15	4.62815e-14	7.91082	0.156373	Epi_to_ME	Epi_to_ME_specific
Psmc1	8.02123e-14	2.48836e-12	7.37822	0.156192	Epi_to_ME	commonly_regulated
Mrpl27	5.31603e-14	1.66768e-12	7.4328	0.156191	Epi_to_ME	Epi_to_ME_specific
Atat1	4.12673e-14	1.3019e-12	7.46621	0.15593	Epi_to_ME	Epi_to_ME_specific
Fam173a	4.5208e-14	1.42421e-12	7.4542	0.155838	Epi_to_ME	Epi_to_ME_specific
Lars2	1.05193e-15	3.84549e-14	7.93506	0.155812	Epi_to_ME	commonly_regulated
Cript	7.36973e-14	2.30224e-12	7.38949	0.155799	Epi_to_ME	commonly_regulated
Chmp2b	3.21053e-14	1.01861e-12	7.4992	0.155797	Epi_to_ME	Epi_to_ME_specific
Snrpe	1.67117e-14	5.44922e-13	7.58432	0.155773	Epi_to_ME	commonly_regulated
Zc3h14	7.66155e-14	2.39006e-12	7.38432	0.15577	Epi_to_ME	Epi_to_ME_specific
Rhog	1.73266e-15	6.18962e-14	7.87289	0.155659	Epi_to_ME	Epi_to_ME_specific
Chaf1b	1.07031e-13	3.28384e-12	7.33971	0.155345	Epi_to_ME	commonly_regulated
Tpx2	1.14982e-13	3.51814e-12	7.33011	0.155099	Epi_to_ME	commonly_regulated
Gm6969	8.26311e-14	2.55984e-12	7.37426	0.154982	Epi_to_ME	commonly_regulated
Dap	1.73912e-16	6.81491e-15	8.15547	0.154709	Epi_to_ME	Epi_to_ME_specific
Atp6v0e	6.06176e-14	1.8963e-12	7.41543	0.154656	Epi_to_ME	commonly_regulated
Srrt	1.61293e-13	4.88162e-12	7.28462	0.154375	Epi_to_ME	commonly_regulated
Chtf18	1.30519e-13	3.98806e-12	7.31311	0.154354	Epi_to_ME	commonly_regulated
Rpl22	1.80901e-13	5.44556e-12	7.26913	0.154227	Epi_to_ME	commonly_regulated
Adam23	9.51974e-14	2.93692e-12	7.35537	0.154186	Epi_to_ME	commonly_regulated
Dnajb6	1.6205e-13	4.8979e-12	7.28399	0.154049	Epi_to_ME	commonly_regulated
Naga	3.58641e-15	1.24582e-13	7.7814	0.153976	Epi_to_ME	Epi_to_ME_specific
Tmem218	3.35971e-14	1.06443e-12	7.49324	0.153951	Epi_to_ME	Epi_to_ME_specific
Epb41l1	1.59616e-13	4.84401e-12	7.28603	0.153925	Epi_to_ME	Epi_to_ME_specific
Fstl1	1.02606e-13	3.15675e-12	7.34536	0.153821	Epi_to_ME	commonly_regulated
Calm1	7.78711e-14	2.42584e-12	7.38216	0.153579	Epi_to_ME	Epi_to_ME_specific
Dgkh	1.58869e-13	4.82788e-12	7.28666	0.153438	Epi_to_ME	Epi_to_ME_specific
Rpl37a	2.67571e-13	7.92634e-12	7.21606	0.153334	Epi_to_ME	commonly_regulated
Gm4739	1.6122e-13	4.88162e-12	7.28468	0.153075	Epi_to_ME	commonly_regulated
Oaz1	3.09701e-13	9.08999e-12	7.19614	0.153004	Epi_to_ME	commonly_regulated
Tmco1	1.03602e-13	3.18301e-12	7.34406	0.152863	Epi_to_ME	commonly_regulated
Fam136a	2.52713e-13	7.51612e-12	7.22383	0.152821	Epi_to_ME	commonly_regulated
Khdc4	2.06095e-13	6.17069e-12	7.2515	0.152693	Epi_to_ME	commonly_regulated
Map7	1.0831e-13	3.31855e-12	7.33812	0.152684	Epi_to_ME	commonly_regulated
Ostc	1.97253e-13	5.9139e-12	7.25743	0.152654	Epi_to_ME	commonly_regulated
Cct4	3.07038e-13	9.02368e-12	7.19732	0.152439	Epi_to_ME	commonly_regulated
Ccn1	2.02263e-18	9.43161e-17	8.67751	0.152407	Epi_to_ME	Epi_to_ME_specific
Wdr82	1.86067e-13	5.59354e-12	7.26533	0.152343	Epi_to_ME	Epi_to_ME_specific
Pcbp2	5.29973e-14	1.66491e-12	7.43321	0.152256	Epi_to_ME	Epi_to_ME_specific
Gm13365	2.61724e-13	7.76342e-12	7.21907	0.152243	Epi_to_ME	Epi_to_ME_specific
Ube2a	2.10506e-13	6.29433e-12	7.24863	0.152169	Epi_to_ME	commonly_regulated
Uri1	3.39838e-13	9.93537e-12	7.18346	0.152077	Epi_to_ME	commonly_regulated
Phpt1	1.10079e-14	3.65337e-13	7.63827	0.151869	Epi_to_ME	Epi_to_ME_specific
Ndufab1	3.65305e-13	1.0652e-11	7.17358	0.151735	Epi_to_ME	commonly_regulated
Cks2	1.62522e-14	5.30714e-13	7.58794	0.151685	Epi_to_ME	commonly_regulated
Gtse1	2.81095e-13	8.31593e-12	7.20935	0.151498	Epi_to_ME	commonly_regulated
Bpnt1	4.31102e-13	1.25216e-11	7.15088	0.151472	Epi_to_ME	commonly_regulated
Igf2	1.0879e-18	5.17007e-17	8.74779	0.151222	Epi_to_ME	Epi_to_ME_specific
mt-Ta	1.31869e-13	4.01833e-12	7.31172	0.151086	Epi_to_ME	commonly_regulated
Cldnd1	2.98195e-13	8.78691e-12	7.20131	0.151052	Epi_to_ME	Epi_to_ME_specific
mt-Tq	5.29228e-16	1.98004e-14	8.01988	0.150797	Epi_to_ME	commonly_regulated
Slc25a11	4.58719e-13	1.32548e-11	7.14236	0.150686	Epi_to_ME	commonly_regulated
Gpx8	9.79982e-15	3.27188e-13	7.65323	0.150616	Epi_to_ME	Epi_to_ME_specific
Dcbld1	1.78718e-13	5.38712e-12	7.27077	0.150603	Epi_to_ME	commonly_regulated
Rbx1	6.6512e-13	1.89491e-11	7.09113	0.150208	Epi_to_ME	commonly_regulated
Arxes2	2.11581e-14	6.83918e-13	7.55367	0.150208	Epi_to_ME	commonly_regulated
Rsl1d1	5.00627e-13	1.44284e-11	7.13033	0.150182	Epi_to_ME	commonly_regulated
Hspa9	4.28827e-13	1.24717e-11	7.15161	0.150086	Epi_to_ME	Epi_to_ME_specific
Txnl1	4.56499e-13	1.32077e-11	7.14302	0.150045	Epi_to_ME	commonly_regulated
Akr1a1	5.32214e-13	1.52993e-11	7.12191	0.149988	Epi_to_ME	commonly_regulated
Mesd	5.55968e-13	1.59616e-11	7.11589	0.149813	Epi_to_ME	commonly_regulated
Fkbp5	5.07242e-13	1.46002e-11	7.12853	0.149755	Epi_to_ME	commonly_regulated
Fndc3c1	1.47135e-15	5.27512e-14	7.89331	0.149629	Epi_to_ME	Epi_to_ME_specific
Tor1aip2	3.27065e-13	9.57447e-12	7.1887	0.14957	Epi_to_ME	commonly_regulated
Npc2	5.93337e-13	1.69473e-11	7.10691	0.149478	Epi_to_ME	commonly_regulated
Zfp414	7.59649e-13	2.15051e-11	7.07272	0.149467	Epi_to_ME	commonly_regulated
Igfbp4	3.82411e-18	1.75752e-16	8.60475	0.149316	Epi_to_ME	Epi_to_ME_specific
Serpinf1	2.83562e-20	1.52251e-18	9.15042	0.149256	Epi_to_ME	Epi_to_ME_specific
Ndufa8	7.89364e-13	2.22898e-11	7.06739	0.14919	Epi_to_ME	commonly_regulated
Six6	3.9234e-15	1.35655e-13	7.77003	0.149058	Epi_to_ME	Epi_to_ME_specific
Cdc20	6.5275e-13	1.86205e-11	7.09372	0.148981	Epi_to_ME	commonly_regulated
Ddah1	1.56485e-14	5.12499e-13	7.59284	0.148959	Epi_to_ME	Epi_to_ME_specific
Ccne1	1.01916e-12	2.85975e-11	7.03184	0.148782	Epi_to_ME	commonly_regulated
Hnrnpab	6.68092e-13	1.90096e-11	7.09051	0.148738	Epi_to_ME	commonly_regulated
Mpdu1	7.56972e-13	2.14565e-11	7.07321	0.148668	Epi_to_ME	commonly_regulated
Sptssa	3.23106e-13	9.47098e-12	7.19036	0.148506	Epi_to_ME	Epi_to_ME_specific
Ptrh2	9.38515e-13	2.6411e-11	7.04333	0.148494	Epi_to_ME	Epi_to_ME_specific
Rpl7a	1.41748e-12	3.93301e-11	6.98567	0.148347	Epi_to_ME	commonly_regulated
1700003F12Rik	1.51942e-16	6.00667e-15	8.17178	0.148249	Epi_to_ME	Epi_to_ME_specific
Nenf	4.43287e-13	1.28421e-11	7.14706	0.148191	Epi_to_ME	Epi_to_ME_specific
Sall4	1.20929e-12	3.36791e-11	7.00794	0.147988	Epi_to_ME	commonly_regulated
Smc4	2.84772e-13	8.41359e-12	7.20758	0.147937	Epi_to_ME	commonly_regulated
Rps5	1.61711e-12	4.45923e-11	6.96715	0.147815	Epi_to_ME	commonly_regulated
Cnpy2	1.28267e-12	3.56783e-11	6.99969	0.14763	Epi_to_ME	Epi_to_ME_specific
Ptp4a2	1.40656e-12	3.90756e-11	6.98676	0.147507	Epi_to_ME	commonly_regulated
Ginm1	2.30588e-13	6.88559e-12	7.23627	0.147356	Epi_to_ME	Epi_to_ME_specific
Glud1	1.42092e-12	3.93769e-11	6.98533	0.147256	Epi_to_ME	commonly_regulated
Cers2	1.03352e-12	2.89281e-11	7.02989	0.147237	Epi_to_ME	Epi_to_ME_specific
U2af1	1.93407e-12	5.30055e-11	6.94192	0.147191	Epi_to_ME	commonly_regulated
Meg3	7.15915e-13	2.03185e-11	7.08094	0.147152	Epi_to_ME	Epi_to_ME_specific
Pclaf	4.36753e-13	1.26692e-11	7.1491	0.147008	Epi_to_ME	commonly_regulated
Rpl14	2.20238e-12	5.99908e-11	6.92355	0.146947	Epi_to_ME	commonly_regulated
Tdp2	1.48821e-12	4.11394e-11	6.97883	0.146809	Epi_to_ME	commonly_regulated
Ung	1.99335e-12	5.44296e-11	6.93765	0.146661	Epi_to_ME	commonly_regulated
4933409D19Rik	5.84122e-16	2.17812e-14	8.00775	0.14666	Epi_to_ME	Epi_to_ME_specific
Vapa	1.722e-12	4.73678e-11	6.9583	0.146641	Epi_to_ME	commonly_regulated
Rnf130	8.21078e-13	2.3156e-11	7.06192	0.146621	Epi_to_ME	Epi_to_ME_specific
Fzr1	1.90352e-12	5.22964e-11	6.94417	0.146554	Epi_to_ME	commonly_regulated
Mff	1.63935e-12	4.51499e-11	6.96523	0.146478	Epi_to_ME	commonly_regulated
Orc4	2.52342e-13	7.51508e-12	7.22403	0.146346	Epi_to_ME	commonly_regulated
Zfp422	6.84761e-13	1.94591e-11	7.0871	0.146314	Epi_to_ME	Epi_to_ME_specific
Gapdh	2.72458e-12	7.37651e-11	6.89336	0.146291	Epi_to_ME	commonly_regulated
Hipk2	1.86382e-13	5.59546e-12	7.2651	0.146223	Epi_to_ME	Epi_to_ME_specific
Vps25	1.56226e-12	4.3133e-11	6.97201	0.146174	Epi_to_ME	commonly_regulated
Rpl10a-ps1	2.81701e-12	7.58082e-11	6.88861	0.146038	Epi_to_ME	commonly_regulated
Trappc13	1.93133e-12	5.29954e-11	6.94212	0.146002	Epi_to_ME	commonly_regulated
Psmd3	2.84339e-12	7.6334e-11	6.88728	0.145869	Epi_to_ME	commonly_regulated
Lamp2	1.15507e-12	3.22094e-11	7.01435	0.145767	Epi_to_ME	commonly_regulated
Gbe1	1.02042e-12	2.85975e-11	7.03166	0.145532	Epi_to_ME	commonly_regulated
Pigc	4.89869e-13	1.41366e-11	7.13332	0.145371	Epi_to_ME	commonly_regulated
Ftsj3	3.49323e-12	9.28867e-11	6.85793	0.145368	Epi_to_ME	commonly_regulated
Marcks	9.38858e-13	2.6411e-11	7.04328	0.145157	Epi_to_ME	commonly_regulated
Cops3	2.02558e-12	5.52422e-11	6.93539	0.145089	Epi_to_ME	commonly_regulated
Acot13	1.134e-12	3.16614e-11	7.01693	0.14493	Epi_to_ME	commonly_regulated
Ubr7	3.71668e-12	9.85936e-11	6.84907	0.144841	Epi_to_ME	commonly_regulated
Slbp	2.52547e-12	6.86239e-11	6.90414	0.144837	Epi_to_ME	commonly_regulated
Tuba1b	4.49419e-12	1.18515e-10	6.82184	0.144752	Epi_to_ME	commonly_regulated
Dmtn	3.49284e-12	9.28867e-11	6.85795	0.144615	Epi_to_ME	Epi_to_ME_specific
Kdelr3	2.71218e-15	9.51008e-14	7.81666	0.14445	Epi_to_ME	Epi_to_ME_specific
Selenok	3.18393e-12	8.51692e-11	6.87117	0.143947	Epi_to_ME	commonly_regulated
Arpc2	2.49577e-12	6.78996e-11	6.90582	0.143766	Epi_to_ME	Epi_to_ME_specific
Atp1a1	6.54385e-12	1.70354e-10	6.76767	0.143276	Epi_to_ME	commonly_regulated
Ccdc90b	2.72227e-12	7.37651e-11	6.89348	0.143127	Epi_to_ME	Epi_to_ME_specific
Zbtb38	5.35036e-12	1.39936e-10	6.79675	0.143079	Epi_to_ME	Epi_to_ME_specific
A830012C17Rik	8.27818e-14	2.56096e-12	7.37402	0.14305	Epi_to_ME	Epi_to_ME_specific
Trappc1	4.89208e-12	1.28552e-10	6.80964	0.143048	Epi_to_ME	commonly_regulated
Mtpn	2.99941e-12	8.03296e-11	6.87968	0.142993	Epi_to_ME	commonly_regulated
Atp6v1h	2.85377e-12	7.65207e-11	6.88677	0.142969	Epi_to_ME	commonly_regulated
Gyg	1.30886e-13	3.99382e-12	7.31273	0.142835	Epi_to_ME	Epi_to_ME_specific
Wdr46	3.32638e-12	8.86612e-11	6.86492	0.14273	Epi_to_ME	Epi_to_ME_specific
Ftl1	6.2062e-12	1.61752e-10	6.77533	0.142686	Epi_to_ME	commonly_regulated
H1f0	2.78544e-12	7.51073e-11	6.89021	0.142671	Epi_to_ME	commonly_regulated
Ctsb	3.02429e-13	8.89995e-12	7.19938	0.142384	Epi_to_ME	commonly_regulated
2610001J05Rik	3.19574e-12	8.53827e-11	6.87064	0.142223	Epi_to_ME	Epi_to_ME_specific
Gm20762	2.7876e-12	7.51073e-11	6.8901	0.14222	Epi_to_ME	commonly_regulated
Gsta3	4.16741e-13	1.2136e-11	7.15553	0.142208	Epi_to_ME	commonly_regulated
Eif4g1	8.04994e-12	2.08106e-10	6.73762	0.142067	Epi_to_ME	commonly_regulated
Mtdh	1.02572e-11	2.6334e-10	6.70231	0.141716	Epi_to_ME	commonly_regulated
Hax1	8.97002e-12	2.31089e-10	6.72188	0.141562	Epi_to_ME	commonly_regulated
Bex1	1.33639e-13	4.0667e-12	7.30993	0.141495	Epi_to_ME	commonly_regulated
Zdhhc6	7.11123e-12	1.84694e-10	6.75562	0.141315	Epi_to_ME	Epi_to_ME_specific
Selenoi	6.0688e-12	1.58356e-10	6.77856	0.141276	Epi_to_ME	commonly_regulated
Jkamp	3.56545e-13	1.04102e-11	7.1769	0.141246	Epi_to_ME	commonly_regulated
Vdac1	1.50101e-11	3.80551e-10	6.64647	0.140989	Epi_to_ME	commonly_regulated
Fhl2	5.62672e-13	1.61333e-11	7.11424	0.140988	Epi_to_ME	commonly_regulated
Snhg14	8.89976e-14	2.74945e-12	7.36436	0.140906	Epi_to_ME	Epi_to_ME_specific
Dhx16	4.34452e-12	1.14704e-10	6.8267	0.140875	Epi_to_ME	commonly_regulated
Eif1ax	8.06081e-12	2.08146e-10	6.73743	0.140708	Epi_to_ME	commonly_regulated
Slc20a1	4.70897e-12	1.24032e-10	6.81513	0.140642	Epi_to_ME	commonly_regulated
Rif1	1.10574e-11	2.82262e-10	6.69133	0.140565	Epi_to_ME	commonly_regulated
Enpp2	2.92297e-13	8.62451e-12	7.20403	0.140518	Epi_to_ME	commonly_regulated
Nampt	1.13823e-11	2.90222e-10	6.68709	0.140445	Epi_to_ME	commonly_regulated
Rpf1	8.54229e-12	2.20324e-10	6.72899	0.140412	Epi_to_ME	commonly_regulated
Trim6	1.40174e-11	3.55787e-10	6.65654	0.140333	Epi_to_ME	Epi_to_ME_specific
Sar1b	3.26568e-12	8.71473e-11	6.86755	0.140332	Epi_to_ME	commonly_regulated
Sart3	1.5105e-11	3.82523e-10	6.64554	0.13996	Epi_to_ME	commonly_regulated
Dnajc15	1.02804e-11	2.63631e-10	6.70198	0.139874	Epi_to_ME	commonly_regulated
Sh3glb1	9.0906e-12	2.33926e-10	6.71993	0.139858	Epi_to_ME	Epi_to_ME_specific
Cks1b	1.56916e-11	3.9648e-10	6.63993	0.139663	Epi_to_ME	commonly_regulated
Dgcr6	7.10144e-12	1.84654e-10	6.75582	0.139385	Epi_to_ME	commonly_regulated
Aasdhppt	7.6251e-12	1.97587e-10	6.7455	0.139303	Epi_to_ME	commonly_regulated
Commd3	4.11103e-12	1.08796e-10	6.83462	0.139086	Epi_to_ME	commonly_regulated
Cnot10	2.15782e-11	5.40326e-10	6.59281	0.139037	Epi_to_ME	commonly_regulated
Sox2	5.40102e-12	1.41096e-10	6.79539	0.138961	Epi_to_ME	commonly_regulated
Pold1	2.79961e-11	6.92494e-10	6.55406	0.138776	Epi_to_ME	commonly_regulated
mt-Nd2	9.45336e-12	2.42981e-10	6.71423	0.138683	Epi_to_ME	commonly_regulated
Gm3333	7.62536e-12	1.97587e-10	6.74549	0.138538	Epi_to_ME	Epi_to_ME_specific
Rpl27a	2.98916e-11	7.35308e-10	6.54428	0.138401	Epi_to_ME	commonly_regulated
Arl5b	1.98355e-12	5.42948e-11	6.93835	0.138204	Epi_to_ME	commonly_regulated
Zc3h15	7.7025e-12	1.99355e-10	6.74403	0.138164	Epi_to_ME	commonly_regulated
Cops4	3.30302e-11	8.08951e-10	6.52934	0.138003	Epi_to_ME	Epi_to_ME_specific
Palm3	2.31964e-11	5.79547e-10	6.58207	0.13785	Epi_to_ME	commonly_regulated
Adssl1	2.7372e-12	7.40172e-11	6.8927	0.137603	Epi_to_ME	Epi_to_ME_specific
Sec13	2.63302e-11	6.54912e-10	6.56321	0.137569	Epi_to_ME	commonly_regulated
H2afy2	1.45821e-12	4.03601e-11	6.98169	0.137457	Epi_to_ME	Epi_to_ME_specific
Arhgef18	2.33973e-11	5.83913e-10	6.58079	0.137441	Epi_to_ME	Epi_to_ME_specific
Upp1	2.92769e-11	7.22574e-10	6.54738	0.137436	Epi_to_ME	commonly_regulated
Psmc6	3.53545e-11	8.63037e-10	6.51915	0.137132	Epi_to_ME	commonly_regulated
Marcksl1	2.74434e-11	6.80328e-10	6.55704	0.137027	Epi_to_ME	Epi_to_ME_specific
Exoc7	1.54705e-11	3.91335e-10	6.64202	0.137009	Epi_to_ME	Epi_to_ME_specific
Kank3	4.22938e-11	1.0257e-09	6.49221	0.136991	Epi_to_ME	commonly_regulated
Rfx2	2.64306e-11	6.56677e-10	6.56265	0.136963	Epi_to_ME	Epi_to_ME_specific
Slc37a1	2.21051e-11	5.529e-10	6.58923	0.136888	Epi_to_ME	Epi_to_ME_specific
Pmepa1	1.0335e-11	2.64496e-10	6.70121	0.136753	Epi_to_ME	commonly_regulated
Eif3c	5.17513e-11	1.2456e-09	6.46174	0.136736	Epi_to_ME	commonly_regulated
Rnf7	3.40473e-11	8.32947e-10	6.52479	0.136566	Epi_to_ME	commonly_regulated
Mdh1	4.94865e-11	1.19624e-09	6.46851	0.136561	Epi_to_ME	commonly_regulated
Entpd6	3.0939e-11	7.58565e-10	6.53913	0.136505	Epi_to_ME	Epi_to_ME_specific
Smc6	2.37485e-11	5.92016e-10	6.57858	0.136263	Epi_to_ME	commonly_regulated
Lima1	4.00091e-11	9.73467e-10	6.50057	0.136243	Epi_to_ME	commonly_regulated
Naxd	2.66028e-11	6.60223e-10	6.56168	0.136121	Epi_to_ME	Epi_to_ME_specific
Elovl1	1.78764e-11	4.48636e-10	6.62069	0.136085	Epi_to_ME	Epi_to_ME_specific
Tjp2	6.21093e-11	1.4853e-09	6.43409	0.136069	Epi_to_ME	Epi_to_ME_specific
Kifc1	3.66443e-11	8.93545e-10	6.51377	0.135987	Epi_to_ME	commonly_regulated
Eloc	3.05084e-11	7.49653e-10	6.54123	0.135981	Epi_to_ME	commonly_regulated
Rpl28	6.70235e-11	1.59656e-09	6.42251	0.135868	Epi_to_ME	commonly_regulated
C1d	4.16738e-11	1.01177e-09	6.49443	0.135755	Epi_to_ME	Epi_to_ME_specific
Nt5c	1.14569e-11	2.91792e-10	6.68614	0.135578	Epi_to_ME	Epi_to_ME_specific
Akap12	5.14547e-11	1.2398e-09	6.46261	0.135523	Epi_to_ME	commonly_regulated
Mmgt2	4.82495e-12	1.26938e-10	6.81163	0.135496	Epi_to_ME	Epi_to_ME_specific
Zfp869	2.50845e-11	6.24624e-10	6.57043	0.135495	Epi_to_ME	commonly_regulated
Nbdy	5.08961e-11	1.22899e-09	6.46427	0.135379	Epi_to_ME	commonly_regulated
Serp1	2.97984e-11	7.33823e-10	6.54475	0.135256	Epi_to_ME	commonly_regulated
Prdx6	6.77966e-11	1.61268e-09	6.42076	0.135222	Epi_to_ME	commonly_regulated
Ube2d3	3.06314e-11	7.51848e-10	6.54062	0.135108	Epi_to_ME	commonly_regulated
Clasp2	6.05175e-11	1.45034e-09	6.43803	0.134984	Epi_to_ME	commonly_regulated
Gm10323	1.6173e-11	4.06802e-10	6.63547	0.134789	Epi_to_ME	commonly_regulated
Atxn7l3b	4.02485e-11	9.78228e-10	6.49967	0.134644	Epi_to_ME	Epi_to_ME_specific
Etnk1	6.96322e-11	1.65282e-09	6.4167	0.134457	Epi_to_ME	commonly_regulated
Zfp266	4.8848e-11	1.18337e-09	6.47047	0.134448	Epi_to_ME	Epi_to_ME_specific
Zfp740	8.75191e-11	2.04909e-09	6.38178	0.134448	Epi_to_ME	commonly_regulated
Pigl	6.81793e-11	1.62006e-09	6.41991	0.134339	Epi_to_ME	commonly_regulated
Hnrnpa2b1	1.15843e-10	2.68968e-09	6.33872	0.134118	Epi_to_ME	commonly_regulated
Cdc42ep1	2.83478e-14	9.04539e-13	7.5155	0.134094	Epi_to_ME	Epi_to_ME_specific
mt-Nd1	1.09566e-10	2.54924e-09	6.3473	0.134009	Epi_to_ME	commonly_regulated
Gm49329	4.33716e-12	1.14645e-10	6.82694	0.13395	Epi_to_ME	Epi_to_ME_specific
Pxdn	7.33654e-11	1.73406e-09	6.40874	0.133901	Epi_to_ME	Epi_to_ME_specific
Lamtor5	8.7432e-11	2.04909e-09	6.38194	0.133792	Epi_to_ME	commonly_regulated
Psenen	7.733e-11	1.82007e-09	6.40071	0.133609	Epi_to_ME	commonly_regulated
Mospd1	6.70477e-11	1.59656e-09	6.42245	0.1336	Epi_to_ME	commonly_regulated
Pfkl	1.22298e-10	2.83073e-09	6.33036	0.13352	Epi_to_ME	commonly_regulated
Gcnt2	6.09752e-11	1.45974e-09	6.43688	0.133484	Epi_to_ME	Epi_to_ME_specific
Unc50	5.94421e-11	1.42763e-09	6.44075	0.133477	Epi_to_ME	commonly_regulated
Trim2	6.9817e-11	1.65545e-09	6.41629	0.133248	Epi_to_ME	commonly_regulated
Las1l	1.32431e-10	3.05893e-09	6.31806	0.133217	Epi_to_ME	commonly_regulated
Ftl2-ps	1.28658e-10	2.97485e-09	6.32253	0.133113	Epi_to_ME	commonly_regulated
Ublcp1	1.37271e-10	3.1609e-09	6.31251	0.133089	Epi_to_ME	Epi_to_ME_specific
Acp6	1.33989e-10	3.08852e-09	6.31625	0.13301	Epi_to_ME	commonly_regulated
Gdi2	8.94573e-11	2.09227e-09	6.37843	0.132981	Epi_to_ME	commonly_regulated
Pdcd5	1.18422e-10	2.74385e-09	6.33532	0.132973	Epi_to_ME	commonly_regulated
Bnip3	5.13995e-11	1.2398e-09	6.46278	0.132918	Epi_to_ME	commonly_regulated
H2-D1	2.59948e-12	7.05492e-11	6.90004	0.132809	Epi_to_ME	Epi_to_ME_specific
Hpf1	8.02496e-11	1.88679e-09	6.39505	0.132456	Epi_to_ME	commonly_regulated
Klf5	1.61343e-11	4.06287e-10	6.63583	0.132285	Epi_to_ME	commonly_regulated
Snhg6	2.96398e-11	7.30722e-10	6.54554	0.132187	Epi_to_ME	commonly_regulated
Sirt2	7.21676e-11	1.70756e-09	6.41125	0.13216	Epi_to_ME	Epi_to_ME_specific
Ifngr2	6.04767e-11	1.45034e-09	6.43813	0.132083	Epi_to_ME	Epi_to_ME_specific
Snx12	6.40964e-11	1.52955e-09	6.4293	0.132054	Epi_to_ME	Epi_to_ME_specific
App	2.77707e-12	7.50043e-11	6.89064	0.132007	Epi_to_ME	Epi_to_ME_specific
Sigmar1	1.09786e-10	2.55171e-09	6.34699	0.131997	Epi_to_ME	commonly_regulated
Nrbp1	1.00934e-10	2.35822e-09	6.35991	0.131989	Epi_to_ME	Epi_to_ME_specific
Ftl1-ps2	1.62659e-10	3.72249e-09	6.28621	0.131753	Epi_to_ME	commonly_regulated
Mrps17	1.7021e-10	3.89131e-09	6.27915	0.131721	Epi_to_ME	commonly_regulated
Creg1	3.83275e-11	9.33568e-10	6.50702	0.131684	Epi_to_ME	Epi_to_ME_specific
Nrp1	1.89707e-14	6.14993e-13	7.56786	0.131671	Epi_to_ME	Epi_to_ME_specific
Higd1a	1.41885e-10	3.26043e-09	6.3074	0.131636	Epi_to_ME	commonly_regulated
Slc4a11	7.48557e-11	1.76555e-09	6.40567	0.131533	Epi_to_ME	commonly_regulated
Pitpnc1	2.19574e-10	4.99939e-09	6.23944	0.131466	Epi_to_ME	Epi_to_ME_specific
Dcaf13	2.2483e-10	5.11384e-09	6.23574	0.131239	Epi_to_ME	Epi_to_ME_specific
Tubb6	1.54197e-10	3.53609e-09	6.2945	0.130792	Epi_to_ME	commonly_regulated
Id2	1.83665e-11	4.60419e-10	6.61669	0.130783	Epi_to_ME	Epi_to_ME_specific
Aspscr1	2.73514e-10	6.15847e-09	6.20498	0.130747	Epi_to_ME	commonly_regulated
Scpep1	2.74404e-10	6.1723e-09	6.20447	0.130743	Epi_to_ME	commonly_regulated
Mterf3	2.57583e-10	5.82325e-09	6.21441	0.130722	Epi_to_ME	commonly_regulated
Med25	3.12264e-10	6.97473e-09	6.18411	0.130709	Epi_to_ME	commonly_regulated
Snrpert	2.14295e-10	4.88417e-09	6.24324	0.130628	Epi_to_ME	commonly_regulated
Dido1	3.17125e-10	7.06917e-09	6.18167	0.130396	Epi_to_ME	Epi_to_ME_specific
Ube2n	2.79527e-10	6.28121e-09	6.20156	0.130152	Epi_to_ME	commonly_regulated
Crabp1	1.07361e-15	3.91833e-14	7.93253	0.130037	Epi_to_ME	commonly_regulated
Jarid2	1.94609e-10	4.44003e-09	6.25829	0.129893	Epi_to_ME	commonly_regulated
Flrt3	2.40877e-13	7.18322e-12	7.23035	0.129674	Epi_to_ME	Epi_to_ME_specific
Tspan12	2.79457e-11	6.92013e-10	6.55433	0.12967	Epi_to_ME	Epi_to_ME_specific
Asah1	1.33819e-10	3.08779e-09	6.31645	0.1296	Epi_to_ME	commonly_regulated
Rspo3	1.01444e-13	3.1253e-12	7.34688	0.129573	Epi_to_ME	Epi_to_ME_specific
Emb	1.60438e-11	4.04463e-10	6.63666	0.12927	Epi_to_ME	commonly_regulated
Gnl3	3.77816e-10	8.38023e-09	6.15398	0.129256	Epi_to_ME	commonly_regulated
Ddx1	4.0101e-10	8.85951e-09	6.14453	0.129228	Epi_to_ME	commonly_regulated
Apool	3.78489e-10	8.38684e-09	6.1537	0.129143	Epi_to_ME	commonly_regulated
Glod4	4.14551e-10	9.14059e-09	6.13925	0.129139	Epi_to_ME	Epi_to_ME_specific
Pqbp1	1.17269e-10	2.71996e-09	6.33683	0.129059	Epi_to_ME	Epi_to_ME_specific
Dppa2	1.06814e-10	2.4904e-09	6.35121	0.129034	Epi_to_ME	commonly_regulated
Zfp980	1.70165e-11	4.27536e-10	6.62797	0.128914	Epi_to_ME	commonly_regulated
Rpl12	5.02865e-10	1.0958e-08	6.1085	0.128887	Epi_to_ME	commonly_regulated
Gm9234	5.08602e-10	1.10723e-08	6.10669	0.128846	Epi_to_ME	commonly_regulated
Gm6225	2.53893e-13	7.54118e-12	7.2232	0.128766	Epi_to_ME	commonly_regulated
Ubap2	4.61195e-10	1.00993e-08	6.12229	0.128717	Epi_to_ME	commonly_regulated
Maea	3.15927e-10	7.0495e-09	6.18227	0.128698	Epi_to_ME	commonly_regulated
Rps3a1	5.76202e-10	1.24228e-08	6.08673	0.12869	Epi_to_ME	commonly_regulated
Atp6v0b	2.90526e-10	6.50871e-09	6.19549	0.128368	Epi_to_ME	commonly_regulated
Rnaseh2c	5.21374e-10	1.13236e-08	6.10273	0.128349	Epi_to_ME	commonly_regulated
Uqcrb	3.31351e-10	7.37892e-09	6.17475	0.128329	Epi_to_ME	commonly_regulated
Mrps21	2.67476e-10	6.0347e-09	6.20849	0.128165	Epi_to_ME	commonly_regulated
S100a6	3.49192e-11	8.53343e-10	6.521	0.127749	Epi_to_ME	commonly_regulated
Cox14	5.98832e-10	1.28859e-08	6.08056	0.127708	Epi_to_ME	commonly_regulated
Timmdc1	3.75884e-10	8.35397e-09	6.15479	0.127541	Epi_to_ME	Epi_to_ME_specific
Rpl4	6.00362e-10	1.29063e-08	6.08015	0.127483	Epi_to_ME	commonly_regulated
Zfp985	1.01576e-10	2.37075e-09	6.35894	0.127473	Epi_to_ME	commonly_regulated
Zfp819	5.67026e-10	1.22605e-08	6.0893	0.127395	Epi_to_ME	Epi_to_ME_specific
Gata4	1.99081e-12	5.4427e-11	6.93783	0.127372	Epi_to_ME	Epi_to_ME_specific
Acsl4	5.22175e-10	1.13236e-08	6.10248	0.127344	Epi_to_ME	Epi_to_ME_specific
Nmd3	5.59047e-10	1.21114e-08	6.09157	0.127319	Epi_to_ME	commonly_regulated
Atp5h	4.36327e-10	9.59232e-09	6.13111	0.127294	Epi_to_ME	commonly_regulated
Ywhaq	2.95474e-10	6.61294e-09	6.19283	0.127292	Epi_to_ME	commonly_regulated
Ulk1	6.30209e-10	1.3509e-08	6.07236	0.127271	Epi_to_ME	commonly_regulated
Ppp1r1a	6.25448e-10	1.34198e-08	6.07358	0.127261	Epi_to_ME	commonly_regulated
Paics	3.98959e-10	8.83166e-09	6.14534	0.127142	Epi_to_ME	commonly_regulated
Gm3608	2.80961e-10	6.30707e-09	6.20076	0.127023	Epi_to_ME	commonly_regulated
Ctdsp1	4.27596e-10	9.40964e-09	6.13433	0.126894	Epi_to_ME	Epi_to_ME_specific
Bmf	5.22059e-10	1.13236e-08	6.10252	0.126888	Epi_to_ME	commonly_regulated
Gm13147	1.5495e-10	3.54971e-09	6.29374	0.126847	Epi_to_ME	commonly_regulated
Pdzd11	6.55112e-10	1.39891e-08	6.06614	0.126841	Epi_to_ME	Epi_to_ME_specific
Napa	2.28591e-10	5.19412e-09	6.23314	0.12681	Epi_to_ME	Epi_to_ME_specific
Cox5a	1.01371e-09	2.12005e-08	5.9956	0.126564	Epi_to_ME	commonly_regulated
Ndufb1-ps	5.15532e-10	1.12122e-08	6.10453	0.126459	Epi_to_ME	commonly_regulated
Arf1	9.54061e-10	2.00281e-08	6.00544	0.126313	Epi_to_ME	Epi_to_ME_specific
Bckdha	9.87658e-10	2.06945e-08	5.99982	0.126293	Epi_to_ME	commonly_regulated
Ttc3	8.63772e-10	1.83048e-08	6.02155	0.126253	Epi_to_ME	Epi_to_ME_specific
Pabpc1	6.41251e-10	1.37325e-08	6.06957	0.126223	Epi_to_ME	commonly_regulated
Plekha4	4.25102e-10	9.36399e-09	6.13526	0.126164	Epi_to_ME	commonly_regulated
Impa2	1.032e-09	2.15629e-08	5.99269	0.126075	Epi_to_ME	commonly_regulated
Slc35d3	1.07394e-11	2.74457e-10	6.6956	0.125991	Epi_to_ME	Epi_to_ME_specific
Glrx5	1.19643e-09	2.49286e-08	5.96861	0.125879	Epi_to_ME	Epi_to_ME_specific
Arl6	8.84727e-10	1.86779e-08	6.01767	0.125817	Epi_to_ME	Epi_to_ME_specific
Bax	1.32954e-09	2.75479e-08	5.95137	0.125477	Epi_to_ME	commonly_regulated
Slc16a3	1.26752e-09	2.62872e-08	5.95918	0.125453	Epi_to_ME	commonly_regulated
Tnfrsf21	7.32064e-10	1.55876e-08	6.04827	0.125406	Epi_to_ME	commonly_regulated
Ldhb	9.1382e-10	1.92376e-08	6.01243	0.125336	Epi_to_ME	commonly_regulated
Fos	1.37256e-11	3.48776e-10	6.65963	0.125294	Epi_to_ME	commonly_regulated
Snap47	9.05633e-10	1.91012e-08	6.01389	0.125115	Epi_to_ME	Epi_to_ME_specific
Surf4	9.08627e-10	1.91463e-08	6.01335	0.124871	Epi_to_ME	Epi_to_ME_specific
Zfp990	1.21979e-09	2.53549e-08	5.96545	0.124808	Epi_to_ME	commonly_regulated
Gm9794	1.57063e-09	3.22737e-08	5.92404	0.12474	Epi_to_ME	commonly_regulated
Larp7	5.71208e-10	1.23271e-08	6.08812	0.124556	Epi_to_ME	Epi_to_ME_specific
Mydgf	9.6757e-10	2.02926e-08	6.00316	0.124404	Epi_to_ME	Epi_to_ME_specific
Gpm6b	3.10396e-10	6.93996e-09	6.18506	0.12439	Epi_to_ME	Epi_to_ME_specific
Cotl1	2.70245e-10	6.09102e-09	6.20687	0.124292	Epi_to_ME	Epi_to_ME_specific
Zdbf2	5.93433e-10	1.2782e-08	6.08201	0.124216	Epi_to_ME	Epi_to_ME_specific
Cox7a2l	1.61849e-09	3.31657e-08	5.91911	0.124199	Epi_to_ME	commonly_regulated
Dgat2	4.99852e-10	1.0903e-08	6.10946	0.124157	Epi_to_ME	Epi_to_ME_specific
Cd81	1.34215e-09	2.77835e-08	5.94982	0.124044	Epi_to_ME	commonly_regulated
Ift43	1.58304e-09	3.24691e-08	5.92275	0.124032	Epi_to_ME	Epi_to_ME_specific
Zfyve21	1.20267e-09	2.50353e-08	5.96776	0.12371	Epi_to_ME	Epi_to_ME_specific
Mtf2	2.22486e-09	4.48101e-08	5.86654	0.123646	Epi_to_ME	commonly_regulated
Gm6724	1.93319e-09	3.9183e-08	5.88981	0.12347	Epi_to_ME	Epi_to_ME_specific
Zfp637	5.89184e-11	1.41658e-09	6.44209	0.123459	Epi_to_ME	Epi_to_ME_specific
Hsp90aa1	3.77333e-10	8.37784e-09	6.15418	0.123293	Epi_to_ME	commonly_regulated
Bub1b	1.93003e-09	3.91545e-08	5.89008	0.123235	Epi_to_ME	commonly_regulated
Cited1	5.66355e-13	1.62181e-11	7.11334	0.123208	Epi_to_ME	Epi_to_ME_specific
Nasp	2.31921e-09	4.66263e-08	5.85965	0.123208	Epi_to_ME	commonly_regulated
Mapk12	1.41137e-10	3.24659e-09	6.30821	0.1232	Epi_to_ME	Epi_to_ME_specific
Uba2	2.59582e-09	5.16297e-08	5.84091	0.123168	Epi_to_ME	commonly_regulated
Thop1	2.36983e-09	4.74306e-08	5.85606	0.12315	Epi_to_ME	commonly_regulated
Gng10	1.40851e-09	2.91031e-08	5.94192	0.12315	Epi_to_ME	Epi_to_ME_specific
Snx8	2.45388e-09	4.89642e-08	5.85027	0.123129	Epi_to_ME	commonly_regulated
Ctbp1	1.97221e-09	3.99377e-08	5.88651	0.123109	Epi_to_ME	Epi_to_ME_specific
Mir124a-1hg	8.61175e-10	1.82671e-08	6.02204	0.122945	Epi_to_ME	Epi_to_ME_specific
Pcolce	1.43476e-09	2.96182e-08	5.93889	0.122903	Epi_to_ME	commonly_regulated
mt-Co1	1.85583e-09	3.77178e-08	5.89656	0.122898	Epi_to_ME	commonly_regulated
Cdh1	1.63752e-09	3.34941e-08	5.91718	0.122877	Epi_to_ME	Epi_to_ME_specific
Ceacam1	4.04479e-10	8.92731e-09	6.14316	0.122744	Epi_to_ME	Epi_to_ME_specific
Pim3	2.46328e-09	4.90811e-08	5.84963	0.122663	Epi_to_ME	Epi_to_ME_specific
Fam192a	2.26552e-09	4.5588e-08	5.86354	0.122647	Epi_to_ME	commonly_regulated
Arl2	2.3626e-09	4.73283e-08	5.85657	0.122621	Epi_to_ME	Epi_to_ME_specific
Plxdc1	8.77388e-10	1.85581e-08	6.01902	0.122616	Epi_to_ME	Epi_to_ME_specific
Spag7	2.69543e-09	5.34682e-08	5.83463	0.12261	Epi_to_ME	commonly_regulated
Ergic3	2.73947e-09	5.41974e-08	5.83193	0.122505	Epi_to_ME	Epi_to_ME_specific
Pole3	1.62609e-09	3.32908e-08	5.91833	0.12246	Epi_to_ME	Epi_to_ME_specific
Ilf3	3.02634e-09	5.96614e-08	5.8153	0.12239	Epi_to_ME	commonly_regulated
Zc3h18	3.09466e-09	6.07565e-08	5.81156	0.122385	Epi_to_ME	commonly_regulated
Chordc1	1.36168e-09	2.81616e-08	5.94746	0.1223	Epi_to_ME	commonly_regulated
Shisa5	1.06428e-09	2.22166e-08	5.98768	0.122165	Epi_to_ME	Epi_to_ME_specific
Dock6	1.67785e-09	3.42877e-08	5.91318	0.122147	Epi_to_ME	Epi_to_ME_specific
Ssr1	3.09549e-09	6.07565e-08	5.81152	0.122145	Epi_to_ME	Epi_to_ME_specific
Sh3gl2	2.70698e-09	5.36495e-08	5.83392	0.121892	Epi_to_ME	Epi_to_ME_specific
Isca2	2.63443e-09	5.23512e-08	5.83845	0.121813	Epi_to_ME	Epi_to_ME_specific
Traf3ip2	1.50483e-09	3.10359e-08	5.93107	0.12173	Epi_to_ME	commonly_regulated
Clcc1	3.29261e-09	6.42866e-08	5.80117	0.121547	Epi_to_ME	Epi_to_ME_specific
Arpin	6.47205e-10	1.38335e-08	6.06809	0.121503	Epi_to_ME	Epi_to_ME_specific
H2afz	4.24935e-09	8.21051e-08	5.75826	0.121492	Epi_to_ME	commonly_regulated
Mrpl48	3.57773e-09	6.94889e-08	5.78723	0.121431	Epi_to_ME	Epi_to_ME_specific
Yif1a	2.94797e-09	5.81677e-08	5.81968	0.121405	Epi_to_ME	commonly_regulated
Zscan26	1.22029e-09	2.53549e-08	5.96538	0.121373	Epi_to_ME	commonly_regulated
Ppia	4.35514e-09	8.40764e-08	5.7541	0.12136	Epi_to_ME	commonly_regulated
Cenpw	9.22546e-10	1.9403e-08	6.01089	0.121337	Epi_to_ME	Epi_to_ME_specific
Ppp1r11	1.76703e-09	3.60112e-08	5.90465	0.121223	Epi_to_ME	Epi_to_ME_specific
Txndc9	2.44324e-09	4.88123e-08	5.85099	0.12122	Epi_to_ME	commonly_regulated
Cenpa	3.06159e-09	6.03031e-08	5.81336	0.121205	Epi_to_ME	commonly_regulated
H2afx	1.99081e-09	4.0205e-08	5.88496	0.121062	Epi_to_ME	commonly_regulated
Calcr	5.32623e-12	1.39468e-10	6.7974	0.121019	Epi_to_ME	Epi_to_ME_specific
Gm3320	4.50179e-09	8.66081e-08	5.74851	0.120891	Epi_to_ME	Epi_to_ME_specific
Mkrn1	4.95293e-09	9.47975e-08	5.73233	0.120778	Epi_to_ME	Epi_to_ME_specific
Nsd1	4.45465e-09	8.57751e-08	5.75029	0.120672	Epi_to_ME	Epi_to_ME_specific
Kmt5c	2.54887e-09	5.07412e-08	5.84395	0.120652	Epi_to_ME	commonly_regulated
Thoc7	4.2196e-09	8.16008e-08	5.75944	0.120557	Epi_to_ME	Epi_to_ME_specific
Mxra8	2.63611e-10	5.95351e-09	6.21078	0.120541	Epi_to_ME	Epi_to_ME_specific
Dkk1	4.09909e-12	1.08609e-10	6.83504	0.120514	Epi_to_ME	Epi_to_ME_specific
Ankrd35	2.7318e-09	5.40935e-08	5.8324	0.12049	Epi_to_ME	Epi_to_ME_specific
Gak	2.35144e-09	4.72176e-08	5.85736	0.120447	Epi_to_ME	commonly_regulated
Emd	5.38268e-09	1.02671e-07	5.71821	0.120404	Epi_to_ME	commonly_regulated
Pgls	3.92453e-09	7.60922e-08	5.77167	0.120288	Epi_to_ME	commonly_regulated
D8Ertd738e	5.31779e-09	1.0152e-07	5.72027	0.120257	Epi_to_ME	Epi_to_ME_specific
Shcbp1	1.91738e-09	3.89332e-08	5.89117	0.120196	Epi_to_ME	commonly_regulated
Msantd4	1.97493e-09	3.99565e-08	5.88628	0.120129	Epi_to_ME	commonly_regulated
P4ha1	1.088e-09	2.26905e-08	5.98409	0.120125	Epi_to_ME	commonly_regulated
Clip3	3.26077e-09	6.37763e-08	5.8028	0.12009	Epi_to_ME	Epi_to_ME_specific
Ubtf	5.20954e-09	9.95383e-08	5.72376	0.120039	Epi_to_ME	commonly_regulated
Rab24	4.71604e-09	9.05738e-08	5.74064	0.12002	Epi_to_ME	Epi_to_ME_specific
Abcb1b	2.85112e-09	5.63064e-08	5.82526	0.119983	Epi_to_ME	commonly_regulated
Pphln1	3.40404e-09	6.63461e-08	5.79559	0.119934	Epi_to_ME	Epi_to_ME_specific
Ttn	1.2505e-09	2.59584e-08	5.96139	0.119933	Epi_to_ME	Epi_to_ME_specific
Gigyf2	5.65331e-09	1.07741e-07	5.70986	0.119919	Epi_to_ME	commonly_regulated
Ajuba	5.67814e-09	1.08122e-07	5.70912	0.119909	Epi_to_ME	commonly_regulated
Gm12666	1.8961e-10	4.33039e-09	6.26235	0.119839	Epi_to_ME	Epi_to_ME_specific
Prkar1a	5.78004e-13	1.65305e-11	7.11053	0.119828	Epi_to_ME	commonly_regulated
Knl1	1.69353e-09	3.45764e-08	5.91165	0.119571	Epi_to_ME	commonly_regulated
Zfp982	2.35496e-09	4.72176e-08	5.85711	0.119556	Epi_to_ME	commonly_regulated
Platr10	5.80672e-09	1.10382e-07	5.70531	0.119503	Epi_to_ME	commonly_regulated
Taf5l	6.40344e-09	1.21209e-07	5.68862	0.119494	Epi_to_ME	commonly_regulated
AA465934	4.69436e-09	9.0235e-08	5.74142	0.119475	Epi_to_ME	Epi_to_ME_specific
Smarca2	4.75329e-10	1.03884e-08	6.11748	0.119472	Epi_to_ME	Epi_to_ME_specific
Morf4l1	6.04727e-09	1.14686e-07	5.69839	0.119437	Epi_to_ME	commonly_regulated
Atp5md	7.27868e-09	1.36849e-07	5.6667	0.119388	Epi_to_ME	commonly_regulated
Gm10324	6.73718e-10	1.43727e-08	6.06164	0.119157	Epi_to_ME	commonly_regulated
Ndufb7	6.04852e-09	1.14686e-07	5.69835	0.11908	Epi_to_ME	commonly_regulated
Cep55	6.78859e-09	1.28066e-07	5.67864	0.119039	Epi_to_ME	Epi_to_ME_specific
Pcnt	6.34977e-09	1.20296e-07	5.69006	0.119022	Epi_to_ME	commonly_regulated
Cox6a1	7.33583e-09	1.37807e-07	5.66536	0.119017	Epi_to_ME	commonly_regulated
Msantd2	4.86165e-09	9.31887e-08	5.73549	0.118874	Epi_to_ME	Epi_to_ME_specific
Hnrnpm	7.99273e-09	1.4977e-07	5.65064	0.118711	Epi_to_ME	commonly_regulated
Rpl23a	8.8688e-09	1.65354e-07	5.63273	0.118634	Epi_to_ME	commonly_regulated
Acot9	2.66855e-09	5.2982e-08	5.83631	0.11854	Epi_to_ME	commonly_regulated
Pdgfra	1.59466e-11	4.02467e-10	6.63755	0.11837	Epi_to_ME	Epi_to_ME_specific
Gm26885	1.57747e-09	3.23845e-08	5.92333	0.118368	Epi_to_ME	Epi_to_ME_specific
Akr1e1	4.75186e-09	9.11835e-08	5.73936	0.118342	Epi_to_ME	Epi_to_ME_specific
Hnrnpa1	1.01579e-08	1.88039e-07	5.60929	0.118336	Epi_to_ME	commonly_regulated
Cmtm8	7.60249e-11	1.79124e-09	6.4033	0.118267	Epi_to_ME	Epi_to_ME_specific
Ube2s	7.06772e-09	1.33107e-07	5.67174	0.118261	Epi_to_ME	commonly_regulated
Tmem47	2.83706e-09	5.60783e-08	5.82609	0.118147	Epi_to_ME	Epi_to_ME_specific
Aunip	8.3084e-09	1.55294e-07	5.64398	0.118138	Epi_to_ME	commonly_regulated
Clstn3	7.15186e-09	1.34578e-07	5.66971	0.118108	Epi_to_ME	Epi_to_ME_specific
Hnrnpa3	1.02192e-08	1.88797e-07	5.60825	0.118093	Epi_to_ME	commonly_regulated
Tsg101	9.98956e-09	1.85321e-07	5.61218	0.118052	Epi_to_ME	Epi_to_ME_specific
Gm50268	9.65132e-16	3.53977e-14	7.94575	0.117829	Epi_to_ME	Epi_to_ME_specific
Eif3l	1.10472e-08	2.0359e-07	5.59475	0.117819	Epi_to_ME	commonly_regulated
Vangl1	4.96265e-09	9.49022e-08	5.732	0.117638	Epi_to_ME	commonly_regulated
Arpc1b	8.94293e-09	1.66597e-07	5.6313	0.117616	Epi_to_ME	commonly_regulated
Apobec3	1.09564e-08	2.02083e-07	5.59618	0.117597	Epi_to_ME	commonly_regulated
Hspbap1	1.01613e-08	1.88039e-07	5.60923	0.117413	Epi_to_ME	commonly_regulated
Hcfc1	1.23658e-08	2.26767e-07	5.57515	0.117383	Epi_to_ME	Epi_to_ME_specific
Akap8	1.22146e-08	2.24364e-07	5.57729	0.117379	Epi_to_ME	commonly_regulated
Pdlim4	1.52272e-09	3.13658e-08	5.92913	0.117313	Epi_to_ME	Epi_to_ME_specific
Sgk1	8.64934e-09	1.61396e-07	5.63705	0.117109	Epi_to_ME	commonly_regulated
Cpne5	1.9797e-09	4.00169e-08	5.88588	0.117074	Epi_to_ME	commonly_regulated
Zfp568	1.1997e-08	2.20548e-07	5.58042	0.117046	Epi_to_ME	Epi_to_ME_specific
Gm6420	3.56718e-12	9.47402e-11	6.85494	0.116876	Epi_to_ME	commonly_regulated
Cenpk	1.56243e-09	3.21349e-08	5.9249	0.116837	Epi_to_ME	Epi_to_ME_specific
Plk3	9.57669e-09	1.78106e-07	5.61948	0.116801	Epi_to_ME	Epi_to_ME_specific
Mcam	8.33311e-09	1.55626e-07	5.64346	0.11677	Epi_to_ME	Epi_to_ME_specific
Dpagt1	6.70766e-09	1.26753e-07	5.68069	0.116732	Epi_to_ME	Epi_to_ME_specific
Colec12	4.00836e-10	8.85951e-09	6.1446	0.116663	Epi_to_ME	Epi_to_ME_specific
Ap2a1	1.26486e-08	2.31572e-07	5.57121	0.116654	Epi_to_ME	commonly_regulated
Selenom	5.22184e-12	1.37057e-10	6.80025	0.11663	Epi_to_ME	commonly_regulated
Tex30	6.63313e-09	1.25451e-07	5.6826	0.116548	Epi_to_ME	commonly_regulated
Zfp97	5.65565e-10	1.22408e-08	6.08971	0.116475	Epi_to_ME	commonly_regulated
Srprb	3.5255e-09	6.8611e-08	5.78971	0.116429	Epi_to_ME	Epi_to_ME_specific
Msx1	9.51483e-16	3.49545e-14	7.94751	0.116411	Epi_to_ME	Epi_to_ME_specific
Rnf219	1.01114e-08	1.87427e-07	5.61008	0.116192	Epi_to_ME	Epi_to_ME_specific
Rpl5	1.44791e-08	2.63359e-07	5.54762	0.115991	Epi_to_ME	commonly_regulated
Gstp2	1.15406e-08	2.12507e-07	5.58716	0.115948	Epi_to_ME	commonly_regulated
Ssbp1	1.25393e-08	2.2976e-07	5.57272	0.115938	Epi_to_ME	commonly_regulated
Fzd2	8.25361e-09	1.54399e-07	5.64511	0.115937	Epi_to_ME	commonly_regulated
Gm13230	2.35325e-09	4.72176e-08	5.85723	0.115879	Epi_to_ME	commonly_regulated
Parva	4.57228e-10	1.00222e-08	6.12367	0.115864	Epi_to_ME	Epi_to_ME_specific
Klhl9	1.1666e-08	2.1464e-07	5.58528	0.115862	Epi_to_ME	Epi_to_ME_specific
Shd	4.74757e-10	1.03861e-08	6.11767	0.115845	Epi_to_ME	Epi_to_ME_specific
Itga5	1.71384e-08	3.08961e-07	5.51806	0.115771	Epi_to_ME	commonly_regulated
Spry1	3.1325e-09	6.14289e-08	5.80953	0.115766	Epi_to_ME	Epi_to_ME_specific
Ppan	1.89492e-08	3.39142e-07	5.50037	0.115752	Epi_to_ME	Epi_to_ME_specific
Stk11	1.45895e-08	2.64935e-07	5.54629	0.115643	Epi_to_ME	commonly_regulated
Rps13-ps1	1.31674e-08	2.40677e-07	5.56421	0.115602	Epi_to_ME	commonly_regulated
Vgll4	5.65153e-15	1.91843e-13	7.72367	0.115573	Epi_to_ME	Epi_to_ME_specific
Serinc2	2.90487e-10	6.50871e-09	6.19551	0.11547	Epi_to_ME	Epi_to_ME_specific
Tma7	1.97091e-08	3.51897e-07	5.49344	0.115423	Epi_to_ME	commonly_regulated
Kif20a	1.78351e-08	3.20487e-07	5.51105	0.115391	Epi_to_ME	commonly_regulated
Sema4b	1.63698e-08	2.96301e-07	5.52612	0.115259	Epi_to_ME	Epi_to_ME_specific
Gm15310	1.41405e-08	2.57831e-07	5.55176	0.115245	Epi_to_ME	Epi_to_ME_specific
Sh3tc1	3.07349e-09	6.04842e-08	5.81271	0.115163	Epi_to_ME	commonly_regulated
Rps23	1.654e-08	2.99139e-07	5.5243	0.11516	Epi_to_ME	commonly_regulated
Eif4h	2.25649e-08	3.9969e-07	5.4695	0.115088	Epi_to_ME	commonly_regulated
Mtss1	1.59786e-08	2.8969e-07	5.53036	0.11505	Epi_to_ME	commonly_regulated
Kank2	1.62447e-08	2.94275e-07	5.52746	0.115031	Epi_to_ME	Epi_to_ME_specific
Lrrc42	1.30993e-08	2.39628e-07	5.56511	0.114939	Epi_to_ME	commonly_regulated
Mapk8ip2	3.86661e-09	7.50345e-08	5.77417	0.114914	Epi_to_ME	Epi_to_ME_specific
Aldoa	2.39391e-08	4.2169e-07	5.45902	0.114893	Epi_to_ME	commonly_regulated
Rbpms	2.28591e-08	4.03621e-07	5.46721	0.114795	Epi_to_ME	commonly_regulated
Senp3	2.28042e-08	4.02971e-07	5.46763	0.114788	Epi_to_ME	commonly_regulated
Ncbp2	2.15315e-08	3.82903e-07	5.47781	0.114736	Epi_to_ME	Epi_to_ME_specific
Ttc27	2.00304e-08	3.57347e-07	5.49058	0.114712	Epi_to_ME	commonly_regulated
Dctn2	2.26627e-08	4.01105e-07	5.46874	0.11468	Epi_to_ME	commonly_regulated
Rpl39l	1.35296e-08	2.47094e-07	5.55947	0.114655	Epi_to_ME	Epi_to_ME_specific
Dhx9	1.96099e-08	3.50406e-07	5.49433	0.114625	Epi_to_ME	Epi_to_ME_specific
Pprc1	2.15047e-08	3.82732e-07	5.47803	0.114569	Epi_to_ME	Epi_to_ME_specific
Cdh11	3.91594e-17	1.63053e-15	8.33375	0.114558	Epi_to_ME	Epi_to_ME_specific
Mir130a	1.31449e-15	4.7432e-14	7.90736	0.114453	Epi_to_ME	commonly_regulated
Msh2	2.67144e-08	4.66896e-07	5.4395	0.114368	Epi_to_ME	commonly_regulated
Cnn1	4.8647e-09	9.31887e-08	5.73538	0.114343	Epi_to_ME	Epi_to_ME_specific
Ppp1ca	2.41521e-08	4.24774e-07	5.45744	0.114232	Epi_to_ME	commonly_regulated
Rbpj	1.85484e-08	3.32502e-07	5.50414	0.114232	Epi_to_ME	Epi_to_ME_specific
Micos13	1.67902e-08	3.03173e-07	5.52166	0.114195	Epi_to_ME	commonly_regulated
Exosc7	2.9658e-08	5.15518e-07	5.42085	0.114065	Epi_to_ME	Epi_to_ME_specific
Rab34	1.7218e-08	3.10145e-07	5.51724	0.114032	Epi_to_ME	Epi_to_ME_specific
Gtf2ird2	7.48507e-10	1.59074e-08	6.04469	0.113955	Epi_to_ME	commonly_regulated
Ucp2	1.87884e-08	3.36534e-07	5.50188	0.113905	Epi_to_ME	commonly_regulated
Fgf8	1.5771e-14	5.15757e-13	7.59183	0.113799	Epi_to_ME	Epi_to_ME_specific
Usp28	2.61544e-08	4.58488e-07	5.44328	0.113754	Epi_to_ME	Epi_to_ME_specific
Pfdn5	1.83506e-08	3.29221e-07	5.50603	0.113694	Epi_to_ME	commonly_regulated
Glb1	2.62158e-08	4.58901e-07	5.44286	0.11368	Epi_to_ME	commonly_regulated
Tuba1a	2.44853e-08	4.30295e-07	5.45501	0.113601	Epi_to_ME	commonly_regulated
Slc25a17	2.60626e-08	4.57294e-07	5.4439	0.113545	Epi_to_ME	Epi_to_ME_specific
Eif3e	2.76459e-08	4.82044e-07	5.4334	0.113435	Epi_to_ME	commonly_regulated
Ramp2	8.33122e-11	1.95469e-09	6.38932	0.113396	Epi_to_ME	commonly_regulated
Dctd	3.50414e-08	6.05793e-07	5.39096	0.113353	Epi_to_ME	Epi_to_ME_specific
Slc7a3	3.63514e-08	6.26018e-07	5.38436	0.11329	Epi_to_ME	commonly_regulated
Ppp1cb	1.53603e-08	2.78707e-07	5.53728	0.113264	Epi_to_ME	commonly_regulated
Eef1a1	3.82558e-08	6.56284e-07	5.37517	0.113259	Epi_to_ME	commonly_regulated
Pcbp1	3.75634e-08	6.44901e-07	5.37846	0.113127	Epi_to_ME	commonly_regulated
Ndufa13	3.58262e-08	6.18404e-07	5.38698	0.1131	Epi_to_ME	commonly_regulated
Renbp	1.90639e-08	3.40922e-07	5.49931	0.112948	Epi_to_ME	commonly_regulated
Itfg1	1.43141e-08	2.60783e-07	5.54963	0.112848	Epi_to_ME	commonly_regulated
Ddx21	3.59354e-08	6.19672e-07	5.38643	0.112814	Epi_to_ME	commonly_regulated
Dlc1	3.26798e-08	5.66282e-07	5.40348	0.112798	Epi_to_ME	Epi_to_ME_specific
Gid8	3.20855e-08	5.56415e-07	5.40677	0.11275	Epi_to_ME	commonly_regulated
Platr12	1.45239e-08	2.63959e-07	5.54708	0.112716	Epi_to_ME	Epi_to_ME_specific
Nmt2	2.61717e-08	4.58488e-07	5.44316	0.112705	Epi_to_ME	commonly_regulated
Ncapg	2.20664e-08	3.91793e-07	5.47346	0.11254	Epi_to_ME	commonly_regulated
Cdv3	4.01069e-08	6.85932e-07	5.36665	0.112533	Epi_to_ME	commonly_regulated
Gm4617	4.4133e-08	7.5191e-07	5.34936	0.112487	Epi_to_ME	commonly_regulated
6330403K07Rik	2.81068e-11	6.94462e-10	6.55347	0.112484	Epi_to_ME	Epi_to_ME_specific
Pdap1	3.88673e-08	6.65573e-07	5.37231	0.112434	Epi_to_ME	commonly_regulated
Aars	4.70753e-08	8.00818e-07	5.33767	0.112162	Epi_to_ME	commonly_regulated
Scg5	3.56644e-09	6.93299e-08	5.78777	0.112161	Epi_to_ME	Epi_to_ME_specific
Dock7	2.3954e-09	4.78995e-08	5.85428	0.112145	Epi_to_ME	Epi_to_ME_specific
Arpp19	3.71599e-08	6.38465e-07	5.3804	0.112144	Epi_to_ME	Epi_to_ME_specific
Pdcd4	4.88809e-10	1.06726e-08	6.11302	0.112117	Epi_to_ME	Epi_to_ME_specific
Adam19	2.23822e-08	3.96769e-07	5.47094	0.112007	Epi_to_ME	Epi_to_ME_specific
Gm24106	2.55622e-14	8.20341e-13	7.52902	0.111999	Epi_to_ME	commonly_regulated
Mdn1	3.20095e-08	5.55528e-07	5.4072	0.111988	Epi_to_ME	commonly_regulated
Tmem181a	1.82617e-08	3.27888e-07	5.50689	0.111972	Epi_to_ME	Epi_to_ME_specific
Ctnna1	5.21477e-08	8.77748e-07	5.31908	0.111931	Epi_to_ME	commonly_regulated
Cox19	3.52639e-09	6.8611e-08	5.78966	0.111915	Epi_to_ME	Epi_to_ME_specific
Accsl	2.08564e-08	3.71786e-07	5.48344	0.111843	Epi_to_ME	Epi_to_ME_specific
Gm14698	1.01747e-08	1.8813e-07	5.609	0.111841	Epi_to_ME	Epi_to_ME_specific
Abhd5	2.89067e-08	5.0285e-07	5.42544	0.111832	Epi_to_ME	Epi_to_ME_specific
Cyp51	4.82432e-08	8.17573e-07	5.33322	0.111774	Epi_to_ME	commonly_regulated
Cald1	9.65739e-09	1.79308e-07	5.61803	0.111749	Epi_to_ME	Epi_to_ME_specific
Tnfrsf19	2.21272e-08	3.92561e-07	5.47297	0.111704	Epi_to_ME	Epi_to_ME_specific
Gm5844	2.3728e-08	4.18301e-07	5.46059	0.111513	Epi_to_ME	Epi_to_ME_specific
Gm19428	2.03571e-09	4.10375e-08	5.88127	0.11151	Epi_to_ME	Epi_to_ME_specific
Sike1	4.83063e-08	8.1802e-07	5.33298	0.111391	Epi_to_ME	Epi_to_ME_specific
Rmnd5b	5.844e-08	9.74844e-07	5.29831	0.111386	Epi_to_ME	commonly_regulated
Nkd1	7.42732e-11	1.75366e-09	6.40686	0.111373	Epi_to_ME	Epi_to_ME_specific
Rnps1	5.67096e-08	9.48814e-07	5.3038	0.111363	Epi_to_ME	commonly_regulated
Chmp1b	3.32653e-08	5.75979e-07	5.4003	0.111338	Epi_to_ME	Epi_to_ME_specific
Pla1a	2.69408e-08	4.70484e-07	5.438	0.111143	Epi_to_ME	Epi_to_ME_specific
Gulp1	1.50176e-10	3.44741e-09	6.2986	0.11114	Epi_to_ME	Epi_to_ME_specific
Pcolce2	5.05156e-08	8.5156e-07	5.32486	0.111069	Epi_to_ME	Epi_to_ME_specific
Rny1	6.75468e-09	1.27534e-07	5.67949	0.111037	Epi_to_ME	commonly_regulated
Penk	1.78405e-09	3.6325e-08	5.90307	0.111014	Epi_to_ME	Epi_to_ME_specific
2310039H08Rik	4.24642e-08	7.24031e-07	5.35633	0.110841	Epi_to_ME	Epi_to_ME_specific
Katna1	4.94184e-08	8.34324e-07	5.32885	0.110793	Epi_to_ME	Epi_to_ME_specific
Bin2	5.28845e-08	8.8948e-07	5.31652	0.110716	Epi_to_ME	Epi_to_ME_specific
Kyat3	4.77163e-08	8.09871e-07	5.33521	0.110475	Epi_to_ME	Epi_to_ME_specific
Ccdc58	4.08717e-08	6.97944e-07	5.36324	0.110421	Epi_to_ME	commonly_regulated
Arfrp1	5.04577e-08	8.51227e-07	5.32507	0.110384	Epi_to_ME	Epi_to_ME_specific
Khdrbs1	7.06782e-08	1.16421e-06	5.26348	0.110366	Epi_to_ME	commonly_regulated
Cpt2	4.79457e-08	8.13147e-07	5.33434	0.110263	Epi_to_ME	Epi_to_ME_specific
Rrs1	7.23654e-08	1.1885e-06	5.25914	0.110197	Epi_to_ME	commonly_regulated
Top2a	6.79742e-08	1.12381e-06	5.27064	0.110143	Epi_to_ME	commonly_regulated
Ccna2	6.43322e-08	1.06835e-06	5.28074	0.110092	Epi_to_ME	commonly_regulated
B230118H07Rik	5.74303e-08	9.59434e-07	5.30149	0.11001	Epi_to_ME	Epi_to_ME_specific
Tmem88	6.73369e-08	1.11493e-06	5.27237	0.109973	Epi_to_ME	commonly_regulated
Tgtp1	2.39665e-10	5.42917e-09	6.22573	0.109939	Epi_to_ME	commonly_regulated
Cluh	6.67159e-08	1.10547e-06	5.27407	0.109915	Epi_to_ME	Epi_to_ME_specific
Nol6	7.16592e-08	1.17863e-06	5.26094	0.109906	Epi_to_ME	commonly_regulated
Snx5	7.75419e-08	1.26792e-06	5.24642	0.109823	Epi_to_ME	Epi_to_ME_specific
Nacc1	6.94849e-08	1.14794e-06	5.2666	0.109816	Epi_to_ME	commonly_regulated
Gskip	3.59552e-08	6.19672e-07	5.38633	0.10979	Epi_to_ME	Epi_to_ME_specific
G3bp1	8.8007e-08	1.42238e-06	5.22304	0.109783	Epi_to_ME	commonly_regulated
Rxrg	3.6634e-08	6.30398e-07	5.38297	0.10977	Epi_to_ME	Epi_to_ME_specific
Plekha7	5.75962e-08	9.61486e-07	5.30096	0.109741	Epi_to_ME	commonly_regulated
Rbm7	6.99919e-08	1.15461e-06	5.26527	0.109705	Epi_to_ME	commonly_regulated
Gabarapl2	6.98954e-08	1.15387e-06	5.26552	0.10968	Epi_to_ME	commonly_regulated
Sox17	3.56371e-10	7.9282e-09	6.16323	0.109674	Epi_to_ME	Epi_to_ME_specific
Ska2	1.77251e-08	3.18766e-07	5.51214	0.109607	Epi_to_ME	commonly_regulated
Zic3	8.23257e-08	1.3383e-06	5.23537	0.109493	Epi_to_ME	Epi_to_ME_specific
Cldn4	6.58379e-08	1.09173e-06	5.2765	0.109416	Epi_to_ME	commonly_regulated
Ranbp17	9.29019e-08	1.49608e-06	5.21301	0.109267	Epi_to_ME	Epi_to_ME_specific
Abcc5	7.22457e-08	1.1874e-06	5.25944	0.109169	Epi_to_ME	Epi_to_ME_specific
Wdr75	8.26103e-08	1.34e-06	5.23474	0.109127	Epi_to_ME	commonly_regulated
Sox15	4.72551e-08	8.03264e-07	5.33697	0.109097	Epi_to_ME	commonly_regulated
Ist1	8.1645e-08	1.32917e-06	5.23691	0.109067	Epi_to_ME	commonly_regulated
1110059E24Rik	6.34973e-08	1.05574e-06	5.28313	0.109019	Epi_to_ME	commonly_regulated
Clk1	6.22852e-08	1.03666e-06	5.28666	0.108972	Epi_to_ME	commonly_regulated
Prdm5	8.01032e-08	1.30598e-06	5.24043	0.108885	Epi_to_ME	Epi_to_ME_specific
Rpl14-ps1	1.10946e-07	1.77006e-06	5.18	0.108827	Epi_to_ME	commonly_regulated
Ly75	6.22048e-08	1.0361e-06	5.2869	0.108825	Epi_to_ME	commonly_regulated
Tprkb	4.87428e-08	8.23953e-07	5.33135	0.108708	Epi_to_ME	Epi_to_ME_specific
Eml1	3.54124e-08	6.11734e-07	5.38907	0.10858	Epi_to_ME	Epi_to_ME_specific
Nucks1	4.87673e-08	8.23953e-07	5.33126	0.108564	Epi_to_ME	commonly_regulated
Rsrc2	7.9538e-08	1.29771e-06	5.24173	0.108521	Epi_to_ME	commonly_regulated
Txndc12	1.34151e-11	3.41274e-10	6.663	0.108521	Epi_to_ME	commonly_regulated
Olfm1	4.8753e-08	8.23953e-07	5.33131	0.108463	Epi_to_ME	Epi_to_ME_specific
Oxld1	2.63731e-08	4.61292e-07	5.4418	0.108449	Epi_to_ME	commonly_regulated
Lpar4	7.64107e-08	1.25125e-06	5.24913	0.108418	Epi_to_ME	Epi_to_ME_specific
Fubp3	1.03585e-07	1.65973e-06	5.19279	0.108397	Epi_to_ME	commonly_regulated
Rtl8c	8.84237e-10	1.86779e-08	6.01776	0.108374	Epi_to_ME	Epi_to_ME_specific
Gm46332	7.24242e-10	1.54358e-08	6.05	0.108333	Epi_to_ME	commonly_regulated
Kat7	1.17723e-07	1.86885e-06	5.16892	0.108292	Epi_to_ME	Epi_to_ME_specific
Fads2	4.22425e-08	7.20801e-07	5.35728	0.108291	Epi_to_ME	commonly_regulated
Pcmt1	1.06407e-07	1.70129e-06	5.18778	0.108285	Epi_to_ME	Epi_to_ME_specific
Tmsb10	1.06583e-07	1.70289e-06	5.18747	0.108271	Epi_to_ME	commonly_regulated
Afap1	8.51388e-08	1.37901e-06	5.22916	0.108239	Epi_to_ME	commonly_regulated
Sypl	9.31942e-08	1.4997e-06	5.21242	0.10809	Epi_to_ME	commonly_regulated
Sesn3	7.53834e-08	1.23534e-06	5.25162	0.107996	Epi_to_ME	commonly_regulated
Tmem246	6.12557e-10	1.31558e-08	6.07692	0.107981	Epi_to_ME	Epi_to_ME_specific
Mtch1	1.1384e-07	1.81364e-06	5.17519	0.107968	Epi_to_ME	Epi_to_ME_specific
Gsc	6.25463e-11	1.49415e-09	6.43302	0.107949	Epi_to_ME	Epi_to_ME_specific
Psmb7	1.19421e-07	1.89311e-06	5.16625	0.107851	Epi_to_ME	commonly_regulated
Gm13228	7.3802e-08	1.2112e-06	5.25552	0.107793	Epi_to_ME	commonly_regulated
Ppm1j	8.77213e-08	1.41879e-06	5.22364	0.10773	Epi_to_ME	Epi_to_ME_specific
Psmd13	1.48888e-07	2.32883e-06	5.12485	0.107728	Epi_to_ME	commonly_regulated
Plrg1	1.19999e-07	1.90093e-06	5.16534	0.107703	Epi_to_ME	commonly_regulated
Tbpl1	1.03234e-07	1.6553e-06	5.19342	0.107672	Epi_to_ME	commonly_regulated
Polr1a	1.34006e-07	2.10785e-06	5.14466	0.107647	Epi_to_ME	Epi_to_ME_specific
Ap3s1	2.33832e-08	4.12549e-07	5.46319	0.1075	Epi_to_ME	commonly_regulated
Ppid	1.26978e-07	2.00436e-06	5.15476	0.107448	Epi_to_ME	commonly_regulated
Zbtb8a	1.48676e-07	2.32713e-06	5.12512	0.107432	Epi_to_ME	commonly_regulated
Dot1l	1.26772e-07	2.00253e-06	5.15506	0.107429	Epi_to_ME	commonly_regulated
Idh1	1.1744e-07	1.8663e-06	5.16937	0.107427	Epi_to_ME	Epi_to_ME_specific
Ahcy	1.60971e-07	2.5038e-06	5.11013	0.107396	Epi_to_ME	commonly_regulated
Tm9sf1	7.06687e-08	1.16421e-06	5.2635	0.107322	Epi_to_ME	Epi_to_ME_specific
Slc5a3	1.43479e-08	2.61185e-07	5.54921	0.107178	Epi_to_ME	Epi_to_ME_specific
Foxp1	1.57325e-07	2.45221e-06	5.11445	0.107129	Epi_to_ME	Epi_to_ME_specific
Gmpr2	7.07419e-08	1.1644e-06	5.26331	0.107035	Epi_to_ME	Epi_to_ME_specific
Nptn	7.78036e-08	1.27127e-06	5.2458	0.106917	Epi_to_ME	commonly_regulated
Epb41l3	5.52948e-08	9.2862e-07	5.3084	0.106745	Epi_to_ME	Epi_to_ME_specific
Eif4e2	1.94728e-07	2.99962e-06	5.07404	0.106723	Epi_to_ME	commonly_regulated
Uqcrh	1.67415e-07	2.59679e-06	5.10271	0.10668	Epi_to_ME	commonly_regulated
Itgb1bp1	1.45459e-07	2.27838e-06	5.12924	0.106656	Epi_to_ME	Epi_to_ME_specific
Jup	1.77948e-07	2.74872e-06	5.09115	0.106651	Epi_to_ME	commonly_regulated
Clk3	1.51129e-07	2.36058e-06	5.12203	0.106597	Epi_to_ME	Epi_to_ME_specific
Ak3	1.50648e-07	2.3547e-06	5.12263	0.106522	Epi_to_ME	Epi_to_ME_specific
Haghl	5.06904e-08	8.53861e-07	5.32423	0.106509	Epi_to_ME	Epi_to_ME_specific
Zfp423	1.06017e-07	1.69627e-06	5.18847	0.106496	Epi_to_ME	commonly_regulated
Pgk1	1.92383e-07	2.96555e-06	5.07634	0.106417	Epi_to_ME	commonly_regulated
Tes	6.76399e-08	1.11912e-06	5.27155	0.106399	Epi_to_ME	Epi_to_ME_specific
Mpzl1	9.58912e-09	1.78189e-07	5.61926	0.106327	Epi_to_ME	Epi_to_ME_specific
Caml	1.17479e-07	1.8663e-06	5.16931	0.106232	Epi_to_ME	Epi_to_ME_specific
Cfap299	4.40519e-10	9.67496e-09	6.12959	0.106195	Epi_to_ME	Epi_to_ME_specific
Nudc	2.14911e-07	3.28335e-06	5.05525	0.106189	Epi_to_ME	commonly_regulated
Aadat	3.08318e-08	5.35504e-07	5.41391	0.106174	Epi_to_ME	Epi_to_ME_specific
Chd7	1.57277e-07	2.45221e-06	5.11451	0.10616	Epi_to_ME	commonly_regulated
Arhgap27	2.15967e-08	3.83759e-07	5.47727	0.106067	Epi_to_ME	commonly_regulated
Lsm3	1.65763e-07	2.57296e-06	5.10458	0.106067	Epi_to_ME	commonly_regulated
G3bp2	2.33868e-07	3.55601e-06	5.0391	0.105859	Epi_to_ME	commonly_regulated
Tfg	1.64665e-07	2.55769e-06	5.10584	0.105856	Epi_to_ME	commonly_regulated
Snord118	1.81209e-09	3.68623e-08	5.90049	0.105805	Epi_to_ME	Epi_to_ME_specific
Cbx8	2.3152e-10	5.25531e-09	6.23114	0.105789	Epi_to_ME	Epi_to_ME_specific
Acer3	8.25826e-08	1.34e-06	5.2348	0.10577	Epi_to_ME	Epi_to_ME_specific
Idh3a	2.37786e-07	3.60983e-06	5.03591	0.105685	Epi_to_ME	commonly_regulated
2210409E12Rik	4.04202e-08	6.90761e-07	5.36524	0.105672	Epi_to_ME	commonly_regulated
Pmf1	2.0628e-07	3.16882e-06	5.06307	0.105661	Epi_to_ME	commonly_regulated
Arl4c	2.77361e-08	4.83241e-07	5.43281	0.10564	Epi_to_ME	commonly_regulated
Dcun1d3	1.60934e-07	2.5038e-06	5.11017	0.105569	Epi_to_ME	Epi_to_ME_specific
Pttg1ip	1.68239e-08	3.03538e-07	5.52131	0.105494	Epi_to_ME	commonly_regulated
Cxcl12	8.69369e-08	1.40712e-06	5.2253	0.105484	Epi_to_ME	Epi_to_ME_specific
Gsn	7.08788e-11	1.67884e-09	6.41399	0.105479	Epi_to_ME	Epi_to_ME_specific
Grrp1	4.37389e-09	8.43655e-08	5.75338	0.105465	Epi_to_ME	Epi_to_ME_specific
2410141K09Rik	9.00193e-08	1.45385e-06	5.21885	0.105447	Epi_to_ME	commonly_regulated
Notum	1.1506e-07	1.83177e-06	5.1732	0.105312	Epi_to_ME	Epi_to_ME_specific
Fzd3	6.48742e-08	1.07655e-06	5.2792	0.105301	Epi_to_ME	Epi_to_ME_specific
Plscr1	9.07014e-08	1.4638e-06	5.21745	0.105246	Epi_to_ME	commonly_regulated
Gm19221	4.72916e-08	8.03274e-07	5.33683	0.105206	Epi_to_ME	Epi_to_ME_specific
Ptpa	2.57086e-07	3.87729e-06	5.02095	0.105076	Epi_to_ME	commonly_regulated
Eif5a	2.48244e-07	3.75662e-06	5.02767	0.10505	Epi_to_ME	commonly_regulated
Mat2b	1.2442e-07	1.96956e-06	5.15857	0.105018	Epi_to_ME	Epi_to_ME_specific
Atp6v0e2	5.67628e-08	9.48993e-07	5.30362	0.105013	Epi_to_ME	Epi_to_ME_specific
Clic4	2.51111e-07	3.78974e-06	5.02546	0.104987	Epi_to_ME	commonly_regulated
Mrps22	2.49719e-07	3.77383e-06	5.02653	0.104825	Epi_to_ME	Epi_to_ME_specific
Gm19967	1.52363e-09	3.13658e-08	5.92903	0.104772	Epi_to_ME	Epi_to_ME_specific
Slc28a1	6.08677e-08	1.01458e-06	5.29087	0.104689	Epi_to_ME	commonly_regulated
Eno1b	3.02458e-07	4.50981e-06	4.98964	0.104683	Epi_to_ME	commonly_regulated
Dpysl3	1.42673e-07	2.23789e-06	5.13288	0.104665	Epi_to_ME	Epi_to_ME_specific
Brd2	2.4156e-07	3.66293e-06	5.0329	0.104561	Epi_to_ME	commonly_regulated
Memo1	2.14693e-07	3.28226e-06	5.05545	0.104505	Epi_to_ME	commonly_regulated
Zfp207	2.49388e-07	3.77138e-06	5.02678	0.104493	Epi_to_ME	commonly_regulated
Miip	2.03136e-07	3.12268e-06	5.066	0.104491	Epi_to_ME	Epi_to_ME_specific
Supt6	2.9052e-07	4.34924e-06	4.99741	0.104486	Epi_to_ME	commonly_regulated
Cgrrf1	1.73672e-07	2.69197e-06	5.09576	0.10448	Epi_to_ME	Epi_to_ME_specific
Rpl3	3.1875e-07	4.72748e-06	4.9795	0.104387	Epi_to_ME	commonly_regulated
Mapre1	3.01662e-07	4.50095e-06	4.99015	0.104383	Epi_to_ME	Epi_to_ME_specific
Ddost	2.45467e-07	3.71712e-06	5.02982	0.104341	Epi_to_ME	commonly_regulated
Got1	3.10337e-07	4.61805e-06	4.98467	0.104219	Epi_to_ME	Epi_to_ME_specific
Glis2	1.25566e-07	1.98489e-06	5.15685	0.104207	Epi_to_ME	commonly_regulated
Cetn3	2.76976e-07	4.15483e-06	5.00662	0.104175	Epi_to_ME	commonly_regulated
Sar1a	1.38781e-07	2.1799e-06	5.13808	0.10413	Epi_to_ME	Epi_to_ME_specific
Ube2i	3.44385e-07	5.09079e-06	4.9645	0.104094	Epi_to_ME	commonly_regulated
Calu	2.10531e-07	3.22746e-06	5.05918	0.104009	Epi_to_ME	Epi_to_ME_specific
Clybl	1.7451e-07	2.70308e-06	5.09485	0.103997	Epi_to_ME	commonly_regulated
Hells	2.7694e-07	4.15483e-06	5.00664	0.103899	Epi_to_ME	commonly_regulated
Adss	2.77219e-07	4.15568e-06	5.00645	0.103865	Epi_to_ME	commonly_regulated
Arcn1	3.4831e-07	5.12822e-06	4.9623	0.103829	Epi_to_ME	commonly_regulated
Elavl2	2.12281e-07	3.25206e-06	5.0576	0.103765	Epi_to_ME	commonly_regulated
Kcnk1	3.34331e-07	4.94872e-06	4.97025	0.103754	Epi_to_ME	Epi_to_ME_specific
Tmem131	2.25826e-07	3.44304e-06	5.04579	0.103749	Epi_to_ME	commonly_regulated
Dbi	2.58963e-07	3.90297e-06	5.01955	0.103712	Epi_to_ME	Epi_to_ME_specific
Bcl6b	2.13688e-07	3.27137e-06	5.05634	0.103668	Epi_to_ME	commonly_regulated
Fndc4	3.20553e-07	4.75108e-06	4.9784	0.103649	Epi_to_ME	Epi_to_ME_specific
Spata31d1b	4.47179e-08	7.61296e-07	5.34698	0.103586	Epi_to_ME	commonly_regulated
Map1b	2.91252e-07	4.35726e-06	4.99693	0.103555	Epi_to_ME	commonly_regulated
Tmem98	1.74316e-09	3.55572e-08	5.90689	0.103515	Epi_to_ME	Epi_to_ME_specific
Arf3	2.76064e-07	4.14671e-06	5.00725	0.103442	Epi_to_ME	commonly_regulated
Dnaaf5	3.89058e-07	5.66863e-06	4.94078	0.103361	Epi_to_ME	Epi_to_ME_specific
Sox11	7.89033e-08	1.28829e-06	5.24321	0.103337	Epi_to_ME	Epi_to_ME_specific
Zfp386	7.68307e-08	1.25721e-06	5.24812	0.103279	Epi_to_ME	Epi_to_ME_specific
Stk17b	2.36877e-07	3.59924e-06	5.03665	0.103264	Epi_to_ME	commonly_regulated
Copz2	5.76915e-09	1.09761e-07	5.70641	0.103249	Epi_to_ME	Epi_to_ME_specific
Rnf122	3.2881e-09	6.42545e-08	5.8014	0.103244	Epi_to_ME	Epi_to_ME_specific
Arl6ip6	4.04284e-07	5.87132e-06	4.93329	0.103131	Epi_to_ME	commonly_regulated
Mis18a	3.85987e-07	5.63122e-06	4.94232	0.103103	Epi_to_ME	commonly_regulated
Trim32	2.14673e-07	3.28226e-06	5.05546	0.103072	Epi_to_ME	Epi_to_ME_specific
Thrap3	3.46593e-07	5.11328e-06	4.96326	0.103054	Epi_to_ME	Epi_to_ME_specific
Gm4724	1.76191e-08	3.17115e-07	5.51319	0.103053	Epi_to_ME	Epi_to_ME_specific
Tmem141	1.05211e-07	1.68458e-06	5.18989	0.103014	Epi_to_ME	Epi_to_ME_specific
Mat2a	4.47873e-07	6.47908e-06	4.91326	0.102941	Epi_to_ME	commonly_regulated
Fam92a	2.20101e-07	3.35804e-06	5.0507	0.10294	Epi_to_ME	Epi_to_ME_specific
Ctsl	6.46527e-10	1.38322e-08	6.06826	0.102878	Epi_to_ME	commonly_regulated
Rwdd1	3.75506e-07	5.49627e-06	4.94769	0.102823	Epi_to_ME	Epi_to_ME_specific
Vezf1	3.14389e-07	4.66901e-06	4.98216	0.102776	Epi_to_ME	Epi_to_ME_specific
Mrpl22	4.52772e-07	6.54147e-06	4.91113	0.102775	Epi_to_ME	commonly_regulated
Ptges3	3.84917e-07	5.61929e-06	4.94286	0.10277	Epi_to_ME	commonly_regulated
Prkab1	2.65832e-07	3.9984e-06	5.01452	0.10276	Epi_to_ME	Epi_to_ME_specific
4930513N10Rik	1.29959e-07	2.04997e-06	5.15041	0.102705	Epi_to_ME	commonly_regulated
Cxxc5	2.19175e-07	3.3462e-06	5.0515	0.102663	Epi_to_ME	Epi_to_ME_specific
Gatd1	2.28552e-07	3.48222e-06	5.0435	0.102648	Epi_to_ME	commonly_regulated
Hist1h1e	3.78247e-07	5.52914e-06	4.94627	0.102607	Epi_to_ME	commonly_regulated
Slit3	5.57876e-08	9.34788e-07	5.30679	0.102522	Epi_to_ME	Epi_to_ME_specific
Ddx58	3.48524e-07	5.12822e-06	4.96218	0.102425	Epi_to_ME	Epi_to_ME_specific
Chd3	1.67045e-08	3.0187e-07	5.52256	0.102344	Epi_to_ME	Epi_to_ME_specific
Hsf2bp	3.71175e-07	5.44e-06	4.94994	0.102339	Epi_to_ME	Epi_to_ME_specific
Ptpra	3.48144e-07	5.12822e-06	4.9624	0.102226	Epi_to_ME	Epi_to_ME_specific
Decr1	2.99054e-07	4.46502e-06	4.99183	0.10219	Epi_to_ME	Epi_to_ME_specific
Npm3-ps1	5.20757e-07	7.47054e-06	4.88363	0.102138	Epi_to_ME	commonly_regulated
2310022A10Rik	4.87392e-07	7.01442e-06	4.89666	0.101987	Epi_to_ME	Epi_to_ME_specific
Nol9	5.71524e-07	8.1465e-06	4.86526	0.101931	Epi_to_ME	commonly_regulated
Ttc32	4.69721e-07	6.7732e-06	4.90392	0.101889	Epi_to_ME	Epi_to_ME_specific
Fbxl5	1.31105e-07	2.06513e-06	5.14876	0.101869	Epi_to_ME	Epi_to_ME_specific
Trap1a	3.33121e-07	4.93408e-06	4.97095	0.101813	Epi_to_ME	commonly_regulated
Ssrp1	5.18114e-07	7.4374e-06	4.88463	0.101765	Epi_to_ME	commonly_regulated
Epcam	5.50015e-07	7.85495e-06	4.87284	0.101706	Epi_to_ME	commonly_regulated
Nutf2	6.21299e-07	8.77757e-06	4.84872	0.101679	Epi_to_ME	commonly_regulated
Smg5	5.74636e-07	8.18563e-06	4.86419	0.101671	Epi_to_ME	commonly_regulated
Tmem79	4.32874e-07	6.27022e-06	4.91993	0.101663	Epi_to_ME	Epi_to_ME_specific
Slc35a1	3.94617e-07	5.74213e-06	4.93801	0.10166	Epi_to_ME	Epi_to_ME_specific
Stag2	3.89746e-07	5.67495e-06	4.94043	0.10164	Epi_to_ME	commonly_regulated
Pltp	4.48309e-07	6.48119e-06	4.91307	0.101584	Epi_to_ME	Epi_to_ME_specific
Mrps28	6.0075e-07	8.51959e-06	4.85539	0.101582	Epi_to_ME	commonly_regulated
Rplp0	6.08515e-07	8.61877e-06	4.85284	0.101562	Epi_to_ME	commonly_regulated
Crtap	5.09887e-07	7.32872e-06	4.88778	0.101559	Epi_to_ME	commonly_regulated
Trps1	3.14612e-07	4.66922e-06	4.98202	0.101492	Epi_to_ME	Epi_to_ME_specific
Cnppd1	4.12082e-07	5.97292e-06	4.92956	0.101465	Epi_to_ME	Epi_to_ME_specific
Sinhcaf	5.48081e-07	7.83234e-06	4.87354	0.101465	Epi_to_ME	commonly_regulated
Fli1	3.3147e-09	6.46612e-08	5.80005	0.10146	Epi_to_ME	Epi_to_ME_specific
Ndufb3	5.57869e-07	7.96202e-06	4.87004	0.101452	Epi_to_ME	Epi_to_ME_specific
Rab13	3.44674e-07	5.09169e-06	4.96434	0.101445	Epi_to_ME	Epi_to_ME_specific
Ghitm	5.90255e-07	8.38673e-06	4.85888	0.101418	Epi_to_ME	commonly_regulated
Hspd1	4.79773e-07	6.91368e-06	4.89976	0.101401	Epi_to_ME	commonly_regulated
Fus	3.76927e-07	5.51346e-06	4.94695	0.1014	Epi_to_ME	commonly_regulated
Slc6a1	2.87706e-08	5.00874e-07	5.42628	0.10135	Epi_to_ME	Epi_to_ME_specific
Edf1	6.22153e-07	8.78408e-06	4.84845	0.10135	Epi_to_ME	commonly_regulated
Nop2	6.64085e-07	9.3348e-06	4.83549	0.101298	Epi_to_ME	Epi_to_ME_specific
Strap	6.68354e-07	9.3889e-06	4.83422	0.101271	Epi_to_ME	Epi_to_ME_specific
Zfp946	2.01601e-07	3.10121e-06	5.06744	0.101037	Epi_to_ME	Epi_to_ME_specific
Ppp2r2d	6.75511e-07	9.47752e-06	4.8321	0.100978	Epi_to_ME	Epi_to_ME_specific
Eva1b	7.97844e-09	1.49628e-07	5.65094	0.10096	Epi_to_ME	Epi_to_ME_specific
Tmed2	4.09521e-07	5.93965e-06	4.93077	0.100937	Epi_to_ME	Epi_to_ME_specific
Drap1	5.05647e-07	7.27247e-06	4.88943	0.100819	Epi_to_ME	Epi_to_ME_specific
Camk1g	3.08644e-09	6.06855e-08	5.81201	0.100811	Epi_to_ME	Epi_to_ME_specific
Fundc1	4.05293e-07	5.88215e-06	4.9328	0.10075	Epi_to_ME	commonly_regulated
Timp2	8.18139e-08	1.33095e-06	5.23653	0.10073	Epi_to_ME	Epi_to_ME_specific
Bola1	6.81595e-07	9.55688e-06	4.83031	0.100691	Epi_to_ME	commonly_regulated
Zbtb44	5.40266e-07	7.7355e-06	4.87637	0.100667	Epi_to_ME	commonly_regulated
A830082K12Rik	5.89857e-09	1.12033e-07	5.70263	0.100651	Epi_to_ME	Epi_to_ME_specific
Copz1	7.06677e-07	9.88374e-06	4.82311	0.100585	Epi_to_ME	Epi_to_ME_specific
Rinl	3.71466e-07	5.44069e-06	4.94979	0.100554	Epi_to_ME	Epi_to_ME_specific
Cln3	5.1681e-07	7.42346e-06	4.88513	0.100496	Epi_to_ME	Epi_to_ME_specific
Nolc1	7.54666e-07	1.04827e-05	4.81	0.10037	Epi_to_ME	commonly_regulated
Blcap	5.80456e-07	8.25801e-06	4.86219	0.100281	Epi_to_ME	Epi_to_ME_specific
Has2	3.1537e-09	6.17904e-08	5.8084	0.100269	Epi_to_ME	Epi_to_ME_specific
Lsm6	8.49461e-07	1.16474e-05	4.78629	0.100218	Epi_to_ME	commonly_regulated
Eno1	8.51568e-07	1.16691e-05	4.78579	0.100209	Epi_to_ME	commonly_regulated
Srsf6	8.44368e-07	1.15891e-05	4.7875	0.100128	Epi_to_ME	commonly_regulated
Cd63-ps	2.6948e-07	4.05054e-06	5.0119	0.100108	Epi_to_ME	Epi_to_ME_specific
Vax2	6.09555e-07	8.62803e-06	4.85251	0.100079	Epi_to_ME	Epi_to_ME_specific
Gatad2a	7.78104e-07	1.07815e-05	4.80388	0.10007	Epi_to_ME	commonly_regulated
Cdc27	8.42871e-07	1.15783e-05	4.78785	0.100028	Epi_to_ME	commonly_regulated
Met	9.37994e-10	1.97093e-08	6.0082	0.100009	Epi_to_ME	Epi_to_ME_specific
Actr3	8.09126e-07	1.11697e-05	4.79605	0.0999995	Epi_to_ME	Epi_to_ME_specific
Hprt	8.35546e-07	1.14919e-05	4.78961	0.0999741	Epi_to_ME	commonly_regulated
Polr2m	8.33368e-07	1.14689e-05	4.79013	0.0999397	Epi_to_ME	commonly_regulated
Rpl3-ps1	9.19146e-07	1.25107e-05	4.77043	0.0999337	Epi_to_ME	commonly_regulated
Dnajc18	4.81347e-07	6.93189e-06	4.89911	0.0999253	Epi_to_ME	Epi_to_ME_specific
Rbmxl1	9.33005e-07	1.26839e-05	4.76742	0.0999239	Epi_to_ME	commonly_regulated
Vim	1.2544e-07	1.98429e-06	5.15704	0.0998701	Epi_to_ME	commonly_regulated
Snora3	6.60422e-07	9.29502e-06	4.83659	0.0998433	Epi_to_ME	commonly_regulated
Pdgfa	5.4756e-07	7.8299e-06	4.87373	0.0998412	Epi_to_ME	Epi_to_ME_specific
Emc10	6.85159e-07	9.5964e-06	4.82927	0.0998263	Epi_to_ME	Epi_to_ME_specific
Elovl4	3.79688e-07	5.54658e-06	4.94553	0.099775	Epi_to_ME	Epi_to_ME_specific
Cisd3	7.98039e-07	1.10371e-05	4.79881	0.0997526	Epi_to_ME	commonly_regulated
Sf1	5.21655e-07	7.47862e-06	4.88329	0.0997243	Epi_to_ME	Epi_to_ME_specific
Sfrp2	2.0123e-09	4.06022e-08	5.88318	0.0997131	Epi_to_ME	commonly_regulated
Rps29	9.04881e-07	1.2324e-05	4.77358	0.0996928	Epi_to_ME	commonly_regulated
Dmrt1	8.00362e-07	1.10624e-05	4.79823	0.0996489	Epi_to_ME	commonly_regulated
Mta2	9.01679e-07	1.22954e-05	4.7743	0.0996027	Epi_to_ME	commonly_regulated
Tmem176b	4.5174e-10	9.91165e-09	6.12559	0.0995805	Epi_to_ME	Epi_to_ME_specific
Eif2d	8.88377e-07	1.21214e-05	4.77729	0.0995776	Epi_to_ME	commonly_regulated
Ttc39c	9.13041e-08	1.47247e-06	5.21622	0.0995465	Epi_to_ME	Epi_to_ME_specific
Trappc4	9.23611e-07	1.25638e-05	4.76946	0.0995158	Epi_to_ME	Epi_to_ME_specific
Mrps6	2.40703e-08	4.23667e-07	5.45805	0.0994791	Epi_to_ME	commonly_regulated
Tada1	7.73992e-07	1.07312e-05	4.80494	0.0994627	Epi_to_ME	Epi_to_ME_specific
Gm37144	3.47944e-07	5.12822e-06	4.96251	0.0994602	Epi_to_ME	Epi_to_ME_specific
Trak2	7.47723e-07	1.03992e-05	4.81184	0.0993925	Epi_to_ME	commonly_regulated
Rtn3	8.854e-07	1.20882e-05	4.77796	0.0993689	Epi_to_ME	commonly_regulated
Gpr137b	2.27468e-08	4.02275e-07	5.46808	0.0993478	Epi_to_ME	Epi_to_ME_specific
Tcf15	8.25977e-07	1.13813e-05	4.79192	0.0993285	Epi_to_ME	commonly_regulated
Mfap4	3.45282e-08	5.97383e-07	5.39361	0.09921	Epi_to_ME	Epi_to_ME_specific
BC064078	8.05419e-09	1.50795e-07	5.64932	0.0991436	Epi_to_ME	commonly_regulated
Brpf1	7.67771e-07	1.06515e-05	4.80655	0.0991416	Epi_to_ME	commonly_regulated
Pla2g7	1.08113e-07	1.7261e-06	5.18482	0.0991335	Epi_to_ME	Epi_to_ME_specific
Elovl6	9.82193e-07	1.33201e-05	4.75705	0.0991058	Epi_to_ME	Epi_to_ME_specific
Mrpl13	9.7936e-07	1.32898e-05	4.75764	0.0990486	Epi_to_ME	commonly_regulated
Platr16	5.99375e-07	8.50548e-06	4.85584	0.0990374	Epi_to_ME	Epi_to_ME_specific
Igf1	5.56799e-08	9.33683e-07	5.30714	0.0990151	Epi_to_ME	Epi_to_ME_specific
Rfc5	1.11853e-06	1.50413e-05	4.73074	0.0990124	Epi_to_ME	commonly_regulated
Castor1	1.03007e-06	1.39271e-05	4.74743	0.0989478	Epi_to_ME	commonly_regulated
Ifngr1	8.74444e-07	1.19606e-05	4.78047	0.0988587	Epi_to_ME	Epi_to_ME_specific
Orc2	8.41541e-07	1.15672e-05	4.78817	0.0987799	Epi_to_ME	commonly_regulated
Uhrf2	4.57819e-07	6.61012e-06	4.90895	0.0987782	Epi_to_ME	Epi_to_ME_specific
Zfp944	1.23251e-08	2.26206e-07	5.57572	0.0987701	Epi_to_ME	Epi_to_ME_specific
Hat1	9.49342e-07	1.28981e-05	4.76392	0.0986623	Epi_to_ME	commonly_regulated
Tdrkh	5.90811e-07	8.38929e-06	4.85869	0.0986307	Epi_to_ME	Epi_to_ME_specific
Lgals1	4.11973e-09	7.97385e-08	5.76349	0.0986119	Epi_to_ME	commonly_regulated
Tmem35a	9.45613e-08	1.51981e-06	5.20972	0.0985777	Epi_to_ME	Epi_to_ME_specific
Kif2c	1.02313e-06	1.38501e-05	4.7488	0.0985431	Epi_to_ME	commonly_regulated
Alkbh3	6.52881e-07	9.19468e-06	4.83887	0.0984696	Epi_to_ME	Epi_to_ME_specific
Sap18	1.22168e-06	1.63202e-05	4.7128	0.0984625	Epi_to_ME	commonly_regulated
Elp5	1.16045e-06	1.55581e-05	4.72326	0.0984557	Epi_to_ME	Epi_to_ME_specific
Nudt4	7.29466e-07	1.01897e-05	4.81678	0.0984523	Epi_to_ME	commonly_regulated
Acss1	7.9044e-07	1.09388e-05	4.80073	0.0984294	Epi_to_ME	commonly_regulated
Map2k4	7.04934e-07	9.86555e-06	4.8236	0.0984266	Epi_to_ME	Epi_to_ME_specific
Idi1	3.38333e-07	5.00464e-06	4.96794	0.0983758	Epi_to_ME	commonly_regulated
Trp53	1.27887e-06	1.70231e-05	4.70347	0.0982575	Epi_to_ME	commonly_regulated
Tceal1	6.68912e-07	9.39084e-06	4.83405	0.0982336	Epi_to_ME	commonly_regulated
Erh	1.22079e-06	1.63181e-05	4.71295	0.0981939	Epi_to_ME	commonly_regulated
Gm43353	4.39399e-07	6.36061e-06	4.917	0.0981633	Epi_to_ME	commonly_regulated
Lmnb2	1.29519e-06	1.72301e-05	4.70088	0.0981289	Epi_to_ME	commonly_regulated
Gm45456	1.01278e-06	1.37183e-05	4.75086	0.0980699	Epi_to_ME	Epi_to_ME_specific
Dstn	1.11977e-06	1.50488e-05	4.73051	0.0980635	Epi_to_ME	commonly_regulated
1810024B03Rik	1.7499e-07	2.70865e-06	5.09433	0.0980323	Epi_to_ME	commonly_regulated
Prmt2	1.30153e-07	2.05159e-06	5.15013	0.0980192	Epi_to_ME	commonly_regulated
Oaz2	1.38109e-06	1.83074e-05	4.68776	0.0979483	Epi_to_ME	Epi_to_ME_specific
Prdm14	1.07783e-06	1.45289e-05	4.73826	0.0978285	Epi_to_ME	commonly_regulated
Stam	1.06113e-06	1.43298e-05	4.74142	0.0977513	Epi_to_ME	Epi_to_ME_specific
B4galt4	1.64159e-07	2.55161e-06	5.10642	0.0976477	Epi_to_ME	Epi_to_ME_specific
Mrpl15	1.50828e-06	1.9852e-05	4.66969	0.0976423	Epi_to_ME	commonly_regulated
Greb1l	3.12567e-07	4.64813e-06	4.98329	0.0976256	Epi_to_ME	Epi_to_ME_specific
Hvcn1	1.38847e-06	1.83834e-05	4.68666	0.0975526	Epi_to_ME	Epi_to_ME_specific
Psmg3	1.33519e-06	1.7729e-05	4.69467	0.0974531	Epi_to_ME	commonly_regulated
Scrn1	5.63167e-07	8.0325e-06	4.86818	0.097438	Epi_to_ME	Epi_to_ME_specific
Gm3507	1.02389e-06	1.3852e-05	4.74865	0.097379	Epi_to_ME	Epi_to_ME_specific
Txndc15	1.20931e-06	1.61743e-05	4.71487	0.097307	Epi_to_ME	commonly_regulated
Mllt6	1.22643e-06	1.63641e-05	4.71201	0.0972589	Epi_to_ME	Epi_to_ME_specific
Psme2b	6.39763e-07	9.01562e-06	4.84291	0.0972313	Epi_to_ME	Epi_to_ME_specific
Nol7	1.56859e-06	2.0537e-05	4.66163	0.0972252	Epi_to_ME	Epi_to_ME_specific
4930566F21Rik	5.75117e-07	8.18727e-06	4.86402	0.0972135	Epi_to_ME	Epi_to_ME_specific
Slc9b1	1.0978e-06	1.47713e-05	4.73453	0.0971228	Epi_to_ME	Epi_to_ME_specific
Ralb	2.43214e-07	3.68551e-06	5.03159	0.0970985	Epi_to_ME	Epi_to_ME_specific
Gm13577	1.40529e-06	1.85731e-05	4.6842	0.097078	Epi_to_ME	commonly_regulated
Vrk1	1.30984e-06	1.74147e-05	4.69859	0.0970341	Epi_to_ME	commonly_regulated
Rpsa-ps10	1.70259e-06	2.21768e-05	4.64473	0.0970212	Epi_to_ME	commonly_regulated
Cdh6	3.82975e-08	6.56494e-07	5.37497	0.0969626	Epi_to_ME	Epi_to_ME_specific
Slc27a4	1.22367e-06	1.63371e-05	4.71247	0.0969321	Epi_to_ME	Epi_to_ME_specific
Krtcap3	5.40942e-07	7.74022e-06	4.87613	0.0969286	Epi_to_ME	Epi_to_ME_specific
Dmac1	1.38781e-06	1.83834e-05	4.68676	0.0969109	Epi_to_ME	Epi_to_ME_specific
Rpl7	1.72486e-06	2.24382e-05	4.64205	0.0969056	Epi_to_ME	commonly_regulated
Aard	3.45563e-07	5.10144e-06	4.96384	0.0969023	Epi_to_ME	commonly_regulated
Ube2d1	1.52001e-06	1.99903e-05	4.6681	0.0968842	Epi_to_ME	Epi_to_ME_specific
Tmem191c	7.40714e-07	1.03146e-05	4.81372	0.0968632	Epi_to_ME	Epi_to_ME_specific
Dlst	1.5459e-06	2.02636e-05	4.66463	0.0968023	Epi_to_ME	commonly_regulated
Pts	1.25277e-06	1.67057e-05	4.70768	0.0967843	Epi_to_ME	Epi_to_ME_specific
Atg4b	1.4557e-06	1.91826e-05	4.67697	0.09677	Epi_to_ME	Epi_to_ME_specific
Maz	1.73725e-06	2.25658e-05	4.64057	0.0967106	Epi_to_ME	commonly_regulated
Kpnb1	1.67752e-06	2.18734e-05	4.64779	0.0967024	Epi_to_ME	commonly_regulated
Daxx	1.55513e-06	2.03726e-05	4.6634	0.0966677	Epi_to_ME	commonly_regulated
Gm13929	1.0646e-06	1.43592e-05	4.74076	0.0966093	Epi_to_ME	Epi_to_ME_specific
Kifc3	8.44696e-07	1.15891e-05	4.78742	0.0966023	Epi_to_ME	commonly_regulated
Clk4	1.65549e-06	2.16366e-05	4.65052	0.0966003	Epi_to_ME	commonly_regulated
Gm11969	1.85472e-07	2.86296e-06	5.08329	0.0965651	Epi_to_ME	commonly_regulated
Sap30	1.81347e-06	2.34544e-05	4.63169	0.0964324	Epi_to_ME	commonly_regulated
Efna4	1.39945e-06	1.85069e-05	4.68505	0.0964092	Epi_to_ME	Epi_to_ME_specific
Denr	1.91562e-06	2.46897e-05	4.62033	0.09617	Epi_to_ME	commonly_regulated
Gm7357	6.20474e-07	8.77146e-06	4.84899	0.0961595	Epi_to_ME	commonly_regulated
Gm15091	2.50288e-10	5.66407e-09	6.21892	0.0961591	Epi_to_ME	Epi_to_ME_specific
Pdzd2	7.31238e-07	1.02017e-05	4.8163	0.0961437	Epi_to_ME	commonly_regulated
Gm6477	1.54382e-06	2.02483e-05	4.6649	0.0961276	Epi_to_ME	commonly_regulated
Sucla2	1.59076e-06	2.08151e-05	4.65874	0.0961191	Epi_to_ME	commonly_regulated
Nfe2l1	1.92752e-06	2.48288e-05	4.61905	0.0960515	Epi_to_ME	commonly_regulated
Eml4	1.79167e-06	2.32147e-05	4.63419	0.0960254	Epi_to_ME	Epi_to_ME_specific
Naa40	2.03602e-06	2.6076e-05	4.60767	0.0960251	Epi_to_ME	commonly_regulated
Tex10	7.51988e-07	1.0452e-05	4.81071	0.0959649	Epi_to_ME	commonly_regulated
Ero1lb	1.15728e-07	1.8411e-06	5.17212	0.0959613	Epi_to_ME	commonly_regulated
Lpar1	1.20822e-06	1.61694e-05	4.71506	0.0959422	Epi_to_ME	commonly_regulated
Nek2	2.03443e-06	2.60706e-05	4.60783	0.0959064	Epi_to_ME	commonly_regulated
Snrpb2	1.96377e-06	2.52712e-05	4.61518	0.0958944	Epi_to_ME	commonly_regulated
Gtf3c4	1.79182e-06	2.32147e-05	4.63417	0.0958012	Epi_to_ME	commonly_regulated
Pcna	2.06943e-06	2.64886e-05	4.60429	0.0957899	Epi_to_ME	commonly_regulated
Tmem175	1.82272e-06	2.35468e-05	4.63064	0.0957876	Epi_to_ME	Epi_to_ME_specific
Zfp988	6.16932e-07	8.72692e-06	4.85012	0.0957814	Epi_to_ME	commonly_regulated
Wnt11	1.90193e-07	2.9338e-06	5.07852	0.09563	Epi_to_ME	commonly_regulated
Pdk1	1.99873e-06	2.56572e-05	4.61151	0.0956108	Epi_to_ME	commonly_regulated
Gm13604	2.36482e-06	2.99531e-05	4.57644	0.0954637	Epi_to_ME	commonly_regulated
Itga6	2.00136e-06	2.56615e-05	4.61124	0.0954547	Epi_to_ME	commonly_regulated
Rap1gds1	1.53459e-06	2.0139e-05	4.66613	0.095443	Epi_to_ME	Epi_to_ME_specific
Gm7135	1.03378e-11	2.64496e-10	6.70117	0.0954273	Epi_to_ME	commonly_regulated
Vamp4	1.14032e-06	1.53157e-05	4.72682	0.0954167	Epi_to_ME	Epi_to_ME_specific
Rfk	1.78912e-06	2.32067e-05	4.63449	0.0954149	Epi_to_ME	commonly_regulated
Mthfd1	2.56425e-06	3.22495e-05	4.55946	0.0953925	Epi_to_ME	commonly_regulated
Meis1	2.56174e-08	4.49835e-07	5.44697	0.0953845	Epi_to_ME	Epi_to_ME_specific
Bms1	2.08533e-06	2.66617e-05	4.60269	0.0953698	Epi_to_ME	commonly_regulated
Lysmd2	1.44879e-06	1.91141e-05	4.67795	0.0953071	Epi_to_ME	Epi_to_ME_specific
Rbpms2	2.19705e-06	2.80024e-05	4.59181	0.0952385	Epi_to_ME	Epi_to_ME_specific
Pop1	1.70278e-06	2.21768e-05	4.64471	0.0952121	Epi_to_ME	Epi_to_ME_specific
Fam83d	1.72597e-06	2.24396e-05	4.64192	0.0952018	Epi_to_ME	commonly_regulated
Elf3	1.44752e-06	1.91087e-05	4.67813	0.0952007	Epi_to_ME	commonly_regulated
Phf6	1.15828e-06	1.55385e-05	4.72364	0.0951836	Epi_to_ME	commonly_regulated
Rps13	2.64011e-06	3.30732e-05	4.55333	0.0951678	Epi_to_ME	commonly_regulated
Aif1l	8.17811e-07	1.12827e-05	4.79391	0.0951614	Epi_to_ME	Epi_to_ME_specific
Tmem131l	1.41175e-06	1.86475e-05	4.68326	0.0951569	Epi_to_ME	Epi_to_ME_specific
Igfbp2	1.99472e-06	2.56205e-05	4.61193	0.0951265	Epi_to_ME	Epi_to_ME_specific
Snrnp70	2.5365e-06	3.19185e-05	4.56175	0.0951081	Epi_to_ME	commonly_regulated
H13	7.3713e-07	1.02711e-05	4.81469	0.0951076	Epi_to_ME	Epi_to_ME_specific
Icam1	1.77404e-06	2.30243e-05	4.63624	0.0949148	Epi_to_ME	commonly_regulated
Smim7	1.90581e-06	2.45775e-05	4.6214	0.0948621	Epi_to_ME	Epi_to_ME_specific
Hspd1-ps3	2.45483e-06	3.09605e-05	4.56861	0.0948561	Epi_to_ME	commonly_regulated
Ppm1g	2.84002e-06	3.53988e-05	4.53796	0.0948559	Epi_to_ME	commonly_regulated
Rps10	2.26466e-06	2.87897e-05	4.58549	0.0948197	Epi_to_ME	commonly_regulated
Pakap	2.00123e-06	2.56615e-05	4.61125	0.0947934	Epi_to_ME	commonly_regulated
D230025D16Rik	2.60707e-06	3.27328e-05	4.55598	0.0947347	Epi_to_ME	commonly_regulated
Malsu1	2.77654e-06	3.46463e-05	4.54273	0.094733	Epi_to_ME	Epi_to_ME_specific
Cnnm2	2.61305e-06	3.27783e-05	4.5555	0.0947264	Epi_to_ME	Epi_to_ME_specific
Pkig	6.85273e-07	9.5964e-06	4.82924	0.0947105	Epi_to_ME	Epi_to_ME_specific
BC028528	2.11476e-06	2.70071e-05	4.59977	0.0946922	Epi_to_ME	commonly_regulated
Pla2g1b	1.98008e-06	2.54472e-05	4.61346	0.0946403	Epi_to_ME	commonly_regulated
Zfp981	7.30797e-07	1.02017e-05	4.81642	0.0946212	Epi_to_ME	commonly_regulated
Aimp2	2.76901e-06	3.45716e-05	4.5433	0.0945839	Epi_to_ME	commonly_regulated
Gnl3l	2.63211e-06	3.29914e-05	4.55397	0.094575	Epi_to_ME	Epi_to_ME_specific
Pcx	2.71302e-06	3.39295e-05	4.5476	0.0945701	Epi_to_ME	Epi_to_ME_specific
Gng12	1.52147e-06	1.99903e-05	4.6679	0.0945689	Epi_to_ME	Epi_to_ME_specific
Chchd1	2.79995e-06	3.49188e-05	4.54096	0.0945666	Epi_to_ME	commonly_regulated
9430053O09Rik	3.69046e-08	6.34566e-07	5.38164	0.0945285	Epi_to_ME	Epi_to_ME_specific
Fbxo30	2.38629e-06	3.01472e-05	4.57454	0.094432	Epi_to_ME	commonly_regulated
Zcchc18	6.04105e-07	8.56173e-06	4.85429	0.0944186	Epi_to_ME	Epi_to_ME_specific
Tmx1	2.67501e-06	3.34916e-05	4.55057	0.0943667	Epi_to_ME	Epi_to_ME_specific
Gm8292	2.99004e-06	3.70825e-05	4.52709	0.0943646	Epi_to_ME	commonly_regulated
Cyb561a3	1.31124e-06	1.74229e-05	4.69837	0.0943112	Epi_to_ME	Epi_to_ME_specific
Mis18bp1	2.17237e-06	2.77111e-05	4.59417	0.0943006	Epi_to_ME	commonly_regulated
Nt5c3	1.96413e-06	2.52712e-05	4.61514	0.094287	Epi_to_ME	commonly_regulated
Zfhx4	8.11147e-08	1.3215e-06	5.23811	0.0942453	Epi_to_ME	Epi_to_ME_specific
Pik3ip1	1.08892e-06	1.46695e-05	4.73618	0.0942445	Epi_to_ME	Epi_to_ME_specific
Sptan1	2.90561e-06	3.61558e-05	4.53314	0.0942136	Epi_to_ME	Epi_to_ME_specific
Bdp1	1.80971e-06	2.34193e-05	4.63212	0.0942134	Epi_to_ME	commonly_regulated
Rbp1	1.18986e-07	1.88755e-06	5.16693	0.0941654	Epi_to_ME	Epi_to_ME_specific
Ube2b	2.72535e-06	3.40646e-05	4.54665	0.0940682	Epi_to_ME	Epi_to_ME_specific
Abcb1a	1.19777e-06	1.60391e-05	4.71683	0.0939357	Epi_to_ME	Epi_to_ME_specific
Zfp9	6.83671e-09	1.28865e-07	5.67743	0.0938533	Epi_to_ME	Epi_to_ME_specific
Suclg2	2.10975e-06	2.69585e-05	4.60027	0.0938507	Epi_to_ME	Epi_to_ME_specific
Slc2a1	2.52357e-06	3.17736e-05	4.56282	0.0938372	Epi_to_ME	commonly_regulated
Tm7sf2	1.71302e-06	2.22972e-05	4.64347	0.0938205	Epi_to_ME	Epi_to_ME_specific
Oser1	3.28676e-06	4.06721e-05	4.50705	0.0938147	Epi_to_ME	commonly_regulated
Tmem39a	2.19771e-06	2.80024e-05	4.59175	0.0937578	Epi_to_ME	commonly_regulated
Slc25a10	2.41715e-06	3.05198e-05	4.57185	0.0937537	Epi_to_ME	Epi_to_ME_specific
Eif4g2	2.59685e-06	3.26411e-05	4.55681	0.0937421	Epi_to_ME	commonly_regulated
4930461G14Rik	1.89241e-06	2.44187e-05	4.62286	0.0937238	Epi_to_ME	commonly_regulated
Set	3.52857e-06	4.34956e-05	4.49196	0.0936862	Epi_to_ME	commonly_regulated
Tfcp2l1	6.63895e-07	9.3348e-06	4.83555	0.0936846	Epi_to_ME	commonly_regulated
Ptp4a3	2.94191e-06	3.65464e-05	4.53052	0.0935277	Epi_to_ME	commonly_regulated
Gm29668	3.50302e-06	4.32524e-05	4.4935	0.0935098	Epi_to_ME	commonly_regulated
Nodal	3.31839e-06	4.10408e-05	4.50502	0.093492	Epi_to_ME	Epi_to_ME_specific
Aurkb	3.51411e-06	4.33413e-05	4.49283	0.093451	Epi_to_ME	commonly_regulated
Tns3	1.52115e-06	1.99903e-05	4.66794	0.0934483	Epi_to_ME	Epi_to_ME_specific
Hspa14	3.71419e-06	4.55074e-05	4.48103	0.0934	Epi_to_ME	Epi_to_ME_specific
Ap2m1	3.756e-06	4.59442e-05	4.47864	0.0933666	Epi_to_ME	commonly_regulated
Ube2e2	2.35168e-06	2.98111e-05	4.5776	0.0933545	Epi_to_ME	Epi_to_ME_specific
Coa3	7.45545e-07	1.03754e-05	4.81243	0.0932878	Epi_to_ME	Epi_to_ME_specific
Sod1	3.82747e-06	4.66906e-05	4.47461	0.0932777	Epi_to_ME	commonly_regulated
Homez	1.87782e-06	2.42446e-05	4.62447	0.0932748	Epi_to_ME	Epi_to_ME_specific
Tor1a	3.67468e-06	4.50481e-05	4.48331	0.0932487	Epi_to_ME	commonly_regulated
Wee1	3.63108e-06	4.45698e-05	4.48586	0.0931794	Epi_to_ME	commonly_regulated
Bccip	3.17153e-06	3.92897e-05	4.51462	0.0931583	Epi_to_ME	commonly_regulated
Gstt2	2.36985e-06	2.99842e-05	4.57599	0.0931537	Epi_to_ME	commonly_regulated
Jakmip2	8.26803e-07	1.13856e-05	4.79172	0.0931025	Epi_to_ME	Epi_to_ME_specific
Ddah2	3.76977e-06	4.60738e-05	4.47786	0.0930705	Epi_to_ME	commonly_regulated
Pbdc1	3.34345e-06	4.13278e-05	4.50342	0.0930629	Epi_to_ME	commonly_regulated
Eif4a2	3.67004e-06	4.50159e-05	4.48358	0.0930303	Epi_to_ME	commonly_regulated
Pex5	3.936e-06	4.79098e-05	4.46864	0.0929908	Epi_to_ME	Epi_to_ME_specific
Liph	1.67385e-06	2.18383e-05	4.64825	0.0929073	Epi_to_ME	Epi_to_ME_specific
Hmces	3.72575e-06	4.55992e-05	4.48037	0.0928824	Epi_to_ME	commonly_regulated
Nlrp12	3.61775e-06	4.44863e-05	4.48664	0.0928634	Epi_to_ME	commonly_regulated
Gm16074	7.69012e-13	2.17426e-11	7.07102	0.0928085	Epi_to_ME	Epi_to_ME_specific
Il4ra	2.6324e-07	3.96475e-06	5.0164	0.0927707	Epi_to_ME	Epi_to_ME_specific
Nfyb	3.61889e-06	4.44863e-05	4.48657	0.0927411	Epi_to_ME	Epi_to_ME_specific
Tcf7l2	1.0645e-06	1.43592e-05	4.74078	0.0927409	Epi_to_ME	Epi_to_ME_specific
Gata6	6.35258e-08	1.05574e-06	5.28305	0.0926319	Epi_to_ME	Epi_to_ME_specific
Rab2a	3.93911e-06	4.79216e-05	4.46847	0.0926032	Epi_to_ME	Epi_to_ME_specific
Ect2	4.07237e-06	4.93545e-05	4.46134	0.0925342	Epi_to_ME	commonly_regulated
Tcf12	3.90935e-06	4.76373e-05	4.47009	0.0924835	Epi_to_ME	Epi_to_ME_specific
A430005L14Rik	3.95658e-06	4.81079e-05	4.46752	0.0924748	Epi_to_ME	Epi_to_ME_specific
H2-Ab1	7.85281e-07	1.08742e-05	4.80204	0.0924379	Epi_to_ME	Epi_to_ME_specific
Utrn	4.44268e-06	5.34654e-05	4.44266	0.0923561	Epi_to_ME	commonly_regulated
Cdca8	3.5973e-06	4.43185e-05	4.48785	0.0923255	Epi_to_ME	commonly_regulated
Gemin6	3.97632e-06	4.82953e-05	4.46646	0.0922542	Epi_to_ME	commonly_regulated
Prpf19	4.60272e-06	5.51833e-05	4.43504	0.0922356	Epi_to_ME	Epi_to_ME_specific
Col2a1	8.55745e-07	1.17191e-05	4.78481	0.0922197	Epi_to_ME	Epi_to_ME_specific
Akr1b8	4.10804e-06	4.97599e-05	4.45947	0.0922139	Epi_to_ME	commonly_regulated
Kirrel2	2.97104e-06	3.68674e-05	4.52844	0.0921841	Epi_to_ME	commonly_regulated
Uqcc2	4.47208e-06	5.37902e-05	4.44124	0.0921364	Epi_to_ME	commonly_regulated
Snrpc	4.11678e-06	4.98387e-05	4.45902	0.0921344	Epi_to_ME	commonly_regulated
Magel2	3.05929e-07	4.55548e-06	4.98744	0.0920832	Epi_to_ME	Epi_to_ME_specific
E2f4	4.93877e-06	5.88019e-05	4.41984	0.0920795	Epi_to_ME	commonly_regulated
Hoxa2	2.72253e-08	4.75081e-07	5.43613	0.0920243	Epi_to_ME	Epi_to_ME_specific
Prnp	1.39816e-06	1.85008e-05	4.68524	0.0919865	Epi_to_ME	Epi_to_ME_specific
Mycn	4.57083e-06	5.48597e-05	4.43654	0.0919767	Epi_to_ME	Epi_to_ME_specific
Ddx5	4.21616e-06	5.09039e-05	4.4539	0.0919149	Epi_to_ME	commonly_regulated
Tmem241	2.33872e-07	3.55601e-06	5.03909	0.0918812	Epi_to_ME	Epi_to_ME_specific
Gm8730	5.18426e-06	6.14626e-05	4.40934	0.0918588	Epi_to_ME	commonly_regulated
Zfp664	5.10173e-06	6.05807e-05	4.41282	0.0918562	Epi_to_ME	Epi_to_ME_specific
Stk38	5.40243e-06	6.38121e-05	4.40041	0.0918101	Epi_to_ME	commonly_regulated
Slc25a24	3.13938e-07	4.66541e-06	4.98244	0.0917617	Epi_to_ME	Epi_to_ME_specific
Gm10163	5.10534e-06	6.05913e-05	4.41266	0.0917535	Epi_to_ME	commonly_regulated
Nexmif	4.77245e-06	5.69735e-05	4.42723	0.0916098	Epi_to_ME	Epi_to_ME_specific
Ppme1	5.30062e-06	6.26758e-05	4.40453	0.0915794	Epi_to_ME	commonly_regulated
Gar1	5.24167e-06	6.20117e-05	4.40696	0.0915632	Epi_to_ME	commonly_regulated
Etfa	4.14862e-06	5.01426e-05	4.45737	0.0914661	Epi_to_ME	commonly_regulated
Gm5824	5.86911e-06	6.8851e-05	4.38239	0.0914176	Epi_to_ME	commonly_regulated
Ctbp2	2.88302e-06	3.58947e-05	4.53479	0.0914083	Epi_to_ME	commonly_regulated
Nudt21	4.61114e-06	5.52546e-05	4.43465	0.0913707	Epi_to_ME	commonly_regulated
Gm24029	2.27911e-06	2.89569e-05	4.58416	0.0913212	Epi_to_ME	commonly_regulated
Slc12a8	4.61881e-06	5.53168e-05	4.43429	0.0913183	Epi_to_ME	Epi_to_ME_specific
Eno3	2.69768e-06	3.37565e-05	4.5488	0.0913174	Epi_to_ME	Epi_to_ME_specific
Cers5	4.38011e-06	5.27531e-05	4.44571	0.0912927	Epi_to_ME	commonly_regulated
Cdc37l1	5.67593e-06	6.67602e-05	4.38968	0.0912675	Epi_to_ME	commonly_regulated
Tfb2m	4.78711e-06	5.7118e-05	4.42657	0.0912651	Epi_to_ME	Epi_to_ME_specific
Dusp9	4.51471e-06	5.42737e-05	4.4392	0.0912415	Epi_to_ME	commonly_regulated
Exosc3	5.87672e-06	6.89041e-05	4.38211	0.0912409	Epi_to_ME	Epi_to_ME_specific
Tcf3	6.15573e-06	7.18737e-05	4.372	0.0912078	Epi_to_ME	commonly_regulated
Laptm5	3.86356e-06	4.71051e-05	4.47261	0.091201	Epi_to_ME	Epi_to_ME_specific
Acsl1	3.61782e-06	4.44863e-05	4.48664	0.091132	Epi_to_ME	Epi_to_ME_specific
Trim25	4.86284e-06	5.79596e-05	4.42318	0.0911205	Epi_to_ME	commonly_regulated
Zfp617	2.12656e-06	2.71422e-05	4.59861	0.0911125	Epi_to_ME	Epi_to_ME_specific
Dram2	4.58795e-06	5.50357e-05	4.43573	0.0911042	Epi_to_ME	commonly_regulated
Sorbs3	8.29451e-08	1.34446e-06	5.23399	0.0910901	Epi_to_ME	Epi_to_ME_specific
Gsk3b	5.65236e-06	6.6518e-05	4.39058	0.0910694	Epi_to_ME	Epi_to_ME_specific
Ddx3x	4.87773e-06	5.81061e-05	4.42252	0.0909694	Epi_to_ME	commonly_regulated
Vax2os	2.61364e-06	3.27783e-05	4.55545	0.0909258	Epi_to_ME	commonly_regulated
Ablim1	5.54134e-08	9.29912e-07	5.30801	0.0908952	Epi_to_ME	Epi_to_ME_specific
Ciapin1	6.66601e-06	7.73867e-05	4.35458	0.090851	Epi_to_ME	commonly_regulated
Birc5	5.11892e-06	6.07203e-05	4.41209	0.0908475	Epi_to_ME	commonly_regulated
Kif18a	4.1423e-06	5.00933e-05	4.45769	0.0908467	Epi_to_ME	commonly_regulated
Ttyh3	7.74958e-09	1.45458e-07	5.65594	0.090805	Epi_to_ME	Epi_to_ME_specific
Pfn2	3.72011e-06	4.5555e-05	4.48069	0.0907822	Epi_to_ME	Epi_to_ME_specific
Mmrn2	3.04209e-06	3.7707e-05	4.52344	0.0907151	Epi_to_ME	commonly_regulated
Def6	5.47265e-06	6.46074e-05	4.3976	0.0907083	Epi_to_ME	commonly_regulated
Spats2l	2.50006e-06	3.14954e-05	4.56478	0.0906988	Epi_to_ME	Epi_to_ME_specific
Nars	6.16743e-06	7.19727e-05	4.37158	0.0906714	Epi_to_ME	commonly_regulated
Orc3	6.12924e-06	7.16018e-05	4.37294	0.090632	Epi_to_ME	commonly_regulated
Setx	5.56439e-06	6.56211e-05	4.39399	0.090543	Epi_to_ME	commonly_regulated
Hectd3	5.61753e-06	6.61429e-05	4.39193	0.0905049	Epi_to_ME	commonly_regulated
Dctn3	6.7729e-06	7.85459e-05	4.3511	0.0904712	Epi_to_ME	Epi_to_ME_specific
Tcta	9.24495e-08	1.48986e-06	5.21391	0.0904514	Epi_to_ME	Epi_to_ME_specific
Eif1	2.91963e-06	3.62898e-05	4.53213	0.0904501	Epi_to_ME	commonly_regulated
Timm17b	6.48098e-06	7.53954e-05	4.36075	0.0904149	Epi_to_ME	Epi_to_ME_specific
Igfals	2.37174e-06	2.99842e-05	4.57582	0.0904109	Epi_to_ME	commonly_regulated
Zfp90	4.12781e-06	4.99451e-05	4.45845	0.0903829	Epi_to_ME	Epi_to_ME_specific
Tinf2	6.18451e-06	7.20966e-05	4.37098	0.0903048	Epi_to_ME	Epi_to_ME_specific
Akr7a5	4.81733e-06	5.74478e-05	4.42521	0.0902929	Epi_to_ME	Epi_to_ME_specific
Copb1	6.99947e-06	8.08377e-05	4.34388	0.0902797	Epi_to_ME	Epi_to_ME_specific
Ube2k	7.54207e-06	8.65431e-05	4.32746	0.0902387	Epi_to_ME	Epi_to_ME_specific
Rrp1	7.38271e-06	8.49563e-05	4.33216	0.0902331	Epi_to_ME	commonly_regulated
Slc35f2	6.53141e-06	7.59425e-05	4.35905	0.0902211	Epi_to_ME	commonly_regulated
Shmt1	7.46002e-06	8.57112e-05	4.32987	0.0902154	Epi_to_ME	commonly_regulated
Zeb2	2.96218e-06	3.67778e-05	4.52907	0.0902086	Epi_to_ME	commonly_regulated
Pramef8	6.03891e-06	7.06945e-05	4.37618	0.0901754	Epi_to_ME	Epi_to_ME_specific
Cap2	1.45105e-06	1.91326e-05	4.67763	0.0901304	Epi_to_ME	Epi_to_ME_specific
Zdhhc3	6.88791e-06	7.96316e-05	4.3474	0.0900205	Epi_to_ME	Epi_to_ME_specific
Polr2e	6.02405e-06	7.05575e-05	4.37672	0.0900163	Epi_to_ME	commonly_regulated
Bmp8a	1.77921e-07	2.74872e-06	5.09118	0.0899747	Epi_to_ME	Epi_to_ME_specific
Mtmr11	5.35884e-06	6.33307e-05	4.40216	0.0899371	Epi_to_ME	Epi_to_ME_specific
Tnfaip8	4.04931e-06	4.91017e-05	4.46256	0.0899099	Epi_to_ME	Epi_to_ME_specific
Rab28	6.17903e-06	7.20704e-05	4.37117	0.0899046	Epi_to_ME	Epi_to_ME_specific
N4bp3	6.88333e-06	7.96199e-05	4.34755	0.0898849	Epi_to_ME	Epi_to_ME_specific
Zfp334	3.77279e-06	4.60738e-05	4.47769	0.0898795	Epi_to_ME	Epi_to_ME_specific
Zfp580	3.91577e-06	4.76896e-05	4.46974	0.0898639	Epi_to_ME	Epi_to_ME_specific
1700123O20Rik	6.87494e-06	7.9564e-05	4.34782	0.0898632	Epi_to_ME	Epi_to_ME_specific
1700030C10Rik	7.6353e-06	8.74574e-05	4.32475	0.0897167	Epi_to_ME	Epi_to_ME_specific
Rcn3	2.37527e-10	5.3862e-09	6.22713	0.0897027	Epi_to_ME	commonly_regulated
Cebpz	7.76224e-06	8.867e-05	4.32111	0.089654	Epi_to_ME	commonly_regulated
Abcf1	8.16878e-06	9.29485e-05	4.30984	0.0896293	Epi_to_ME	commonly_regulated
Hsd17b10	7.29701e-06	8.41435e-05	4.33473	0.0896068	Epi_to_ME	Epi_to_ME_specific
Ntmt1	7.76037e-06	8.867e-05	4.32117	0.0895122	Epi_to_ME	Epi_to_ME_specific
Slc35g2	2.50836e-07	3.78814e-06	5.02567	0.0893716	Epi_to_ME	Epi_to_ME_specific
Plgrkt	2.46169e-06	3.10295e-05	4.56803	0.0893554	Epi_to_ME	Epi_to_ME_specific
Elp2	8.3965e-06	9.52969e-05	4.30375	0.0892182	Epi_to_ME	Epi_to_ME_specific
Snrpf	8.94436e-06	0.000101155	4.28973	0.0891902	Epi_to_ME	commonly_regulated
Schip1	7.85648e-06	8.96691e-05	4.31845	0.0891673	Epi_to_ME	commonly_regulated
Gm26754	7.37459e-06	8.49067e-05	4.3324	0.0891299	Epi_to_ME	Epi_to_ME_specific
Mpped2	3.77227e-06	4.60738e-05	4.47772	0.0890982	Epi_to_ME	Epi_to_ME_specific
Ctcf	7.64234e-06	8.74932e-05	4.32455	0.0890893	Epi_to_ME	commonly_regulated
Rec114	5.21299e-06	6.1705e-05	4.40815	0.0890549	Epi_to_ME	commonly_regulated
Ptgis	8.04849e-06	9.17199e-05	4.31312	0.0890289	Epi_to_ME	Epi_to_ME_specific
Exoc4	7.54385e-06	8.65431e-05	4.3274	0.0890226	Epi_to_ME	commonly_regulated
Sec22b	7.32407e-06	8.4412e-05	4.33391	0.0890136	Epi_to_ME	Epi_to_ME_specific
Ccdc28b	4.62846e-06	5.54026e-05	4.43384	0.0889469	Epi_to_ME	Epi_to_ME_specific
Polr3gl	8.39087e-06	9.52969e-05	4.3039	0.088869	Epi_to_ME	Epi_to_ME_specific
Arhgap30	1.25481e-06	1.67229e-05	4.70735	0.0888322	Epi_to_ME	Epi_to_ME_specific
Nicn1	1.82269e-06	2.35468e-05	4.63064	0.088808	Epi_to_ME	Epi_to_ME_specific
Naa50	9.13004e-06	0.000103046	4.28517	0.0888055	Epi_to_ME	commonly_regulated
Myl12b	9.71247e-06	0.000108992	4.2714	0.0887749	Epi_to_ME	Epi_to_ME_specific
Psmb10	5.03821e-06	5.98583e-05	4.41553	0.0887674	Epi_to_ME	Epi_to_ME_specific
Irf5	4.9515e-06	5.89221e-05	4.41928	0.0887338	Epi_to_ME	commonly_regulated
Srbd1	9.09538e-06	0.000102759	4.28601	0.0887086	Epi_to_ME	commonly_regulated
Chrna9	5.21267e-06	6.1705e-05	4.40816	0.0886806	Epi_to_ME	Epi_to_ME_specific
Slc1a3	7.56476e-06	8.67384e-05	4.32679	0.0886409	Epi_to_ME	Epi_to_ME_specific
Itm2c	3.97532e-06	4.82953e-05	4.46651	0.0885444	Epi_to_ME	Epi_to_ME_specific
Uchl5	9.37258e-06	0.000105517	4.27934	0.0885363	Epi_to_ME	commonly_regulated
Arpc3	1.03506e-05	0.000115596	4.25719	0.088533	Epi_to_ME	commonly_regulated
Dcaf7	6.85219e-06	7.93419e-05	4.34854	0.0885177	Epi_to_ME	commonly_regulated
Psmd6	1.09115e-05	0.000121253	4.24537	0.0884887	Epi_to_ME	commonly_regulated
8030462N17Rik	7.95616e-06	9.0714e-05	4.31566	0.08847	Epi_to_ME	Epi_to_ME_specific
Smox	2.20959e-06	2.8125e-05	4.59063	0.0884586	Epi_to_ME	Epi_to_ME_specific
Mrpl55	8.8088e-06	9.97735e-05	4.29312	0.0884463	Epi_to_ME	commonly_regulated
Mea1	8.44857e-06	9.57905e-05	4.30238	0.0884256	Epi_to_ME	commonly_regulated
Gm40977	4.32669e-06	5.22101e-05	4.44835	0.0884248	Epi_to_ME	commonly_regulated
Kif21a	1.01283e-05	0.000113283	4.26204	0.0883686	Epi_to_ME	Epi_to_ME_specific
Mmp11	9.36022e-06	0.000105471	4.27963	0.0883623	Epi_to_ME	Epi_to_ME_specific
Gm1848	3.62689e-06	4.45601e-05	4.4861	0.0882998	Epi_to_ME	Epi_to_ME_specific
Ybx3	4.73362e-06	5.65401e-05	4.429	0.0881998	Epi_to_ME	commonly_regulated
Wdr43	1.06686e-05	0.000118672	4.25042	0.0881983	Epi_to_ME	Epi_to_ME_specific
Chst14	1.58146e-07	2.46329e-06	5.11347	0.088174	Epi_to_ME	Epi_to_ME_specific
Gm32857	8.17935e-11	1.92107e-09	6.39213	0.0881381	Epi_to_ME	Epi_to_ME_specific
Helz	9.46243e-06	0.000106421	4.27721	0.0881054	Epi_to_ME	Epi_to_ME_specific
Angptl2	2.29513e-06	2.91273e-05	4.58269	0.0880588	Epi_to_ME	Epi_to_ME_specific
Asns	8.77973e-06	9.94947e-05	4.29386	0.0879246	Epi_to_ME	commonly_regulated
Actl6a	1.24472e-05	0.000136754	4.21575	0.0878948	Epi_to_ME	commonly_regulated
Pon2	7.25066e-06	8.36522e-05	4.33613	0.0878932	Epi_to_ME	Epi_to_ME_specific
Kansl2	1.2332e-05	0.000135622	4.21785	0.0878922	Epi_to_ME	commonly_regulated
Eif4a-ps4	1.11313e-05	0.000123573	4.2409	0.0878804	Epi_to_ME	Epi_to_ME_specific
Zkscan3	9.3638e-06	0.000105471	4.27954	0.0878095	Epi_to_ME	Epi_to_ME_specific
Slc16a2	1.38504e-07	2.17707e-06	5.13845	0.0877639	Epi_to_ME	Epi_to_ME_specific
Apoe	8.91475e-06	0.000100922	4.29047	0.0877548	Epi_to_ME	commonly_regulated
Asb13	7.07328e-07	9.88665e-06	4.82293	0.0877394	Epi_to_ME	Epi_to_ME_specific
Spred3	2.42768e-06	3.06354e-05	4.57094	0.0876973	Epi_to_ME	Epi_to_ME_specific
Ift81	1.62615e-06	2.12656e-05	4.65421	0.0876903	Epi_to_ME	Epi_to_ME_specific
Prkcsh	1.18685e-05	0.000131298	4.22649	0.0876736	Epi_to_ME	commonly_regulated
Polr2k	1.21648e-05	0.000133915	4.22093	0.087622	Epi_to_ME	commonly_regulated
Msrb2	1.12189e-05	0.000124422	4.23914	0.0875834	Epi_to_ME	commonly_regulated
Ppil3	9.78562e-06	0.000109725	4.26973	0.0875743	Epi_to_ME	commonly_regulated
Fkbp14	1.11714e-07	1.78104e-06	5.17871	0.0875229	Epi_to_ME	Epi_to_ME_specific
Nup133	1.27073e-05	0.000139474	4.21109	0.0875139	Epi_to_ME	commonly_regulated
Dbt	1.1927e-05	0.000131687	4.22538	0.0875137	Epi_to_ME	Epi_to_ME_specific
Espl1	1.20314e-05	0.000132707	4.22342	0.0873699	Epi_to_ME	commonly_regulated
Hp1bp3	1.02912e-05	0.000114989	4.25848	0.087345	Epi_to_ME	Epi_to_ME_specific
Kxd1	1.31672e-05	0.000143956	4.20305	0.0873447	Epi_to_ME	commonly_regulated
Rab4a	1.21535e-05	0.000133915	4.22114	0.0873431	Epi_to_ME	Epi_to_ME_specific
Dohh	1.31388e-05	0.000143717	4.20354	0.0873396	Epi_to_ME	Epi_to_ME_specific
Jmjd1c	1.14287e-05	0.000126686	4.23498	0.0873391	Epi_to_ME	commonly_regulated
Dlgap3	9.23988e-06	0.000104181	4.28251	0.0873349	Epi_to_ME	Epi_to_ME_specific
Gstt1	6.81956e-06	7.90461e-05	4.34959	0.0873317	Epi_to_ME	Epi_to_ME_specific
Kat6b	7.72006e-06	8.82925e-05	4.32231	0.0873219	Epi_to_ME	commonly_regulated
Prc1	1.11667e-05	0.000123904	4.24019	0.0873128	Epi_to_ME	commonly_regulated
Gm5424	1.06597e-05	0.000118632	4.25061	0.0872968	Epi_to_ME	commonly_regulated
Smarce1	1.16514e-05	0.00012909	4.23064	0.0872756	Epi_to_ME	Epi_to_ME_specific
Rab18	5.73493e-06	6.73832e-05	4.38743	0.0872557	Epi_to_ME	commonly_regulated
Dynll1	1.3653e-05	0.000148758	4.19484	0.0872237	Epi_to_ME	commonly_regulated
Gm11992	1.67838e-13	5.06599e-12	7.27925	0.0872046	Epi_to_ME	commonly_regulated
Gm5678	1.05464e-05	0.000117489	4.253	0.0871972	Epi_to_ME	Epi_to_ME_specific
Gm10863	7.59743e-07	1.05467e-05	4.80866	0.0871742	Epi_to_ME	Epi_to_ME_specific
Tmem119	3.6858e-07	5.40907e-06	4.95131	0.0871298	Epi_to_ME	Epi_to_ME_specific
Retreg2	8.35039e-06	9.49182e-05	4.30497	0.0871235	Epi_to_ME	Epi_to_ME_specific
Krt8	3.86597e-07	5.63645e-06	4.94201	0.0870958	Epi_to_ME	Epi_to_ME_specific
Pura	1.08095e-05	0.000120179	4.24748	0.0870673	Epi_to_ME	Epi_to_ME_specific
Ino80e	1.44642e-05	0.000156755	4.18174	0.0870535	Epi_to_ME	commonly_regulated
1110038B12Rik	6.25497e-06	7.288e-05	4.36851	0.0869891	Epi_to_ME	commonly_regulated
Sntb2	1.29794e-05	0.000142181	4.2063	0.0869813	Epi_to_ME	commonly_regulated
Gm48168	1.0961e-05	0.000121743	4.24436	0.0869738	Epi_to_ME	commonly_regulated
Ttll6	6.31122e-07	8.90508e-06	4.84561	0.086879	Epi_to_ME	Epi_to_ME_specific
Cd59a	1.04201e-06	1.408e-05	4.7451	0.0868237	Epi_to_ME	commonly_regulated
Nme2	1.46982e-05	0.000159214	4.17809	0.0868116	Epi_to_ME	commonly_regulated
Ostf1	1.3843e-05	0.000150388	4.19171	0.0867436	Epi_to_ME	commonly_regulated
Mtch2	1.03974e-05	0.000115944	4.25618	0.0867283	Epi_to_ME	commonly_regulated
Cnn2	4.54617e-06	5.46225e-05	4.4377	0.086653	Epi_to_ME	Epi_to_ME_specific
Gde1	1.34574e-05	0.000146698	4.19811	0.086626	Epi_to_ME	Epi_to_ME_specific
Ap2s1	7.76498e-06	8.867e-05	4.32103	0.0865874	Epi_to_ME	commonly_regulated
Zfp948	5.93948e-06	6.96035e-05	4.3798	0.0865798	Epi_to_ME	commonly_regulated
Acad9	1.21973e-05	0.000134207	4.22033	0.0865582	Epi_to_ME	Epi_to_ME_specific
Ogfr	1.50119e-05	0.000162297	4.17329	0.0865371	Epi_to_ME	Epi_to_ME_specific
Spc25	1.29291e-05	0.0001417	4.20718	0.0865173	Epi_to_ME	commonly_regulated
Chrac1	1.38402e-05	0.000150388	4.19176	0.0864934	Epi_to_ME	Epi_to_ME_specific
Dcaf4	1.62001e-05	0.0001743	4.1559	0.08647	Epi_to_ME	Epi_to_ME_specific
Rpl31	1.5972e-05	0.000172094	4.15915	0.0864245	Epi_to_ME	commonly_regulated
Spag9	9.91141e-07	1.34333e-05	4.75522	0.0864057	Epi_to_ME	Epi_to_ME_specific
Nop58	1.30869e-05	0.000143289	4.20443	0.0863521	Epi_to_ME	commonly_regulated
Pou3f1	7.56959e-06	8.67493e-05	4.32665	0.0863257	Epi_to_ME	commonly_regulated
Sept7	1.28301e-05	0.000140753	4.20891	0.086284	Epi_to_ME	commonly_regulated
Creb3	3.60254e-06	4.43585e-05	4.48754	0.0862819	Epi_to_ME	Epi_to_ME_specific
Mir302b	2.65568e-07	3.99713e-06	5.01471	0.0862449	Epi_to_ME	Epi_to_ME_specific
Trmt1	1.62541e-05	0.000174628	4.15515	0.08624	Epi_to_ME	commonly_regulated
Lsm5	5.60533e-06	6.60341e-05	4.3924	0.0862303	Epi_to_ME	commonly_regulated
Gm9625	1.67067e-05	0.000179318	4.14886	0.0862295	Epi_to_ME	commonly_regulated
S1pr2	1.5153e-05	0.000163744	4.17115	0.0862224	Epi_to_ME	commonly_regulated
Hmmr	1.28609e-05	0.000141022	4.20837	0.0862187	Epi_to_ME	commonly_regulated
Hyi	8.43719e-06	9.571e-05	4.30268	0.0862084	Epi_to_ME	Epi_to_ME_specific
Ipo5	1.55441e-05	0.000167807	4.16535	0.0861882	Epi_to_ME	commonly_regulated
Neu1	1.42451e-05	0.000154455	4.18521	0.086168	Epi_to_ME	Epi_to_ME_specific
Man1a	1.97656e-07	3.04262e-06	5.0712	0.0861638	Epi_to_ME	Epi_to_ME_specific
Ebpl	1.42038e-05	0.000154083	4.18587	0.0861172	Epi_to_ME	commonly_regulated
Gm10240	1.70148e-05	0.000182274	4.14468	0.0860078	Epi_to_ME	commonly_regulated
Cse1l	1.79512e-05	0.000191114	4.13238	0.0860032	Epi_to_ME	commonly_regulated
Tex14	9.70975e-06	0.000108992	4.27146	0.0859599	Epi_to_ME	Epi_to_ME_specific
Wdr5	1.79885e-05	0.000191329	4.1319	0.085935	Epi_to_ME	Epi_to_ME_specific
Sms	9.52206e-06	0.000107038	4.27581	0.0859301	Epi_to_ME	commonly_regulated
Creb1	1.17292e-05	0.000129823	4.22914	0.0859216	Epi_to_ME	Epi_to_ME_specific
Emc7	1.36612e-05	0.000148775	4.19471	0.0858769	Epi_to_ME	Epi_to_ME_specific
Alg13	7.68932e-06	8.7986e-05	4.32319	0.085847	Epi_to_ME	commonly_regulated
Kctd3	1.77444e-05	0.000189092	4.13504	0.0858381	Epi_to_ME	commonly_regulated
Hck	6.73896e-06	7.81929e-05	4.3522	0.0858227	Epi_to_ME	commonly_regulated
Ift57	1.62133e-05	0.000174357	4.15572	0.0857139	Epi_to_ME	Epi_to_ME_specific
Gm43773	3.6575e-07	5.37107e-06	4.95281	0.0856967	Epi_to_ME	commonly_regulated
Afg3l2	1.83949e-05	0.000195002	4.12677	0.0856429	Epi_to_ME	Epi_to_ME_specific
Cnbp	1.74151e-05	0.000186205	4.13934	0.0856428	Epi_to_ME	commonly_regulated
Caly	5.20909e-06	6.1705e-05	4.40831	0.0856178	Epi_to_ME	Epi_to_ME_specific
Gpi1	1.6077e-05	0.000173142	4.15765	0.0854958	Epi_to_ME	commonly_regulated
Gm37795	1.16634e-05	0.000129159	4.23041	0.0854871	Epi_to_ME	commonly_regulated
Ap3m1	1.87687e-05	0.000198682	4.12214	0.0854725	Epi_to_ME	Epi_to_ME_specific
Miat	4.68534e-07	6.76045e-06	4.90441	0.0853769	Epi_to_ME	Epi_to_ME_specific
Cdca7l	1.75461e-05	0.000187248	4.13762	0.0853564	Epi_to_ME	Epi_to_ME_specific
Clcn4	1.31147e-05	0.000143523	4.20395	0.0853542	Epi_to_ME	commonly_regulated
Gorab	1.34248e-05	0.000146486	4.19866	0.0852827	Epi_to_ME	Epi_to_ME_specific
Zfp989	1.62886e-05	0.000174914	4.15466	0.0852824	Epi_to_ME	commonly_regulated
Nhp2	2.09723e-05	0.000219614	4.0965	0.085274	Epi_to_ME	commonly_regulated
Kcnh8	1.79677e-06	2.32654e-05	4.6336	0.0852598	Epi_to_ME	Epi_to_ME_specific
Arhgdia	1.98637e-05	0.000208985	4.10906	0.0852578	Epi_to_ME	commonly_regulated
Ttc33	1.02122e-05	0.000114164	4.2602	0.0852311	Epi_to_ME	Epi_to_ME_specific
Gm3512	8.13476e-06	9.26086e-05	4.31076	0.0851633	Epi_to_ME	Epi_to_ME_specific
Tamm41	1.99884e-05	0.0002101	4.10761	0.0851183	Epi_to_ME	Epi_to_ME_specific
Gba	1.34465e-05	0.000146651	4.1983	0.0851036	Epi_to_ME	commonly_regulated
Josd2	7.87655e-06	8.98522e-05	4.31789	0.0849733	Epi_to_ME	Epi_to_ME_specific
Pdia5	9.8712e-06	0.000110573	4.26778	0.0849332	Epi_to_ME	Epi_to_ME_specific
Cnot1	1.90485e-05	0.000201262	4.11873	0.0849324	Epi_to_ME	commonly_regulated
Clcn6	1.89821e-05	0.00020075	4.11953	0.0849273	Epi_to_ME	commonly_regulated
Serpine2	7.42417e-06	8.53455e-05	4.33093	0.084902	Epi_to_ME	commonly_regulated
Pimreg	1.18792e-05	0.000131298	4.22628	0.084894	Epi_to_ME	commonly_regulated
Vps28	1.72388e-05	0.000184409	4.14168	0.084886	Epi_to_ME	commonly_regulated
Gm38312	1.57903e-05	0.0001703	4.16176	0.0848857	Epi_to_ME	commonly_regulated
Gm6104	1.80476e-05	0.000191866	4.13115	0.0848369	Epi_to_ME	Epi_to_ME_specific
Lrrc8d	2.03919e-05	0.000213938	4.10299	0.0848303	Epi_to_ME	Epi_to_ME_specific
Blmh	2.24889e-05	0.000234178	4.0803	0.0847613	Epi_to_ME	Epi_to_ME_specific
Nfasc	1.33222e-05	0.000145509	4.2004	0.0847565	Epi_to_ME	Epi_to_ME_specific
Sfrp4	1.79721e-05	0.000191245	4.13211	0.0847564	Epi_to_ME	Epi_to_ME_specific
Oaz1-ps	2.29704e-05	0.000238524	4.07537	0.0847406	Epi_to_ME	commonly_regulated
Cenpe	1.19068e-05	0.000131529	4.22576	0.0847298	Epi_to_ME	commonly_regulated
Atraid	1.188e-05	0.000131298	4.22627	0.0847233	Epi_to_ME	commonly_regulated
Npr1	1.81381e-05	0.000192737	4.13	0.0846616	Epi_to_ME	commonly_regulated
Baz1b	2.25215e-05	0.000234299	4.07996	0.0846341	Epi_to_ME	commonly_regulated
Syt11	1.26659e-05	0.000139089	4.21182	0.0846313	Epi_to_ME	commonly_regulated
Psmb4	2.20999e-05	0.000230557	4.08435	0.0846035	Epi_to_ME	commonly_regulated
Mir703	1.04151e-05	0.000116084	4.2558	0.0845811	Epi_to_ME	commonly_regulated
Zfp710	2.00101e-05	0.000210228	4.10736	0.0845585	Epi_to_ME	Epi_to_ME_specific
Wdr83os	1.99467e-05	0.00020976	4.1081	0.0845499	Epi_to_ME	commonly_regulated
Eef1akmt2	9.63799e-06	0.000108287	4.27312	0.0845332	Epi_to_ME	Epi_to_ME_specific
Mad2l1	2.04357e-05	0.000214196	4.1025	0.0845303	Epi_to_ME	commonly_regulated
Hdgfl2	2.46697e-05	0.000254867	4.05873	0.0844662	Epi_to_ME	commonly_regulated
Smarca5	2.01642e-05	0.000211648	4.10559	0.0844522	Epi_to_ME	commonly_regulated
Cops2	1.91417e-05	0.000202151	4.1176	0.0844105	Epi_to_ME	commonly_regulated
Gm7105	1.77152e-05	0.000188963	4.13542	0.0843192	Epi_to_ME	commonly_regulated
Plat	2.11918e-08	3.77465e-07	5.48062	0.0842755	Epi_to_ME	Epi_to_ME_specific
Cyb5b	2.54721e-05	0.000262307	4.05125	0.0842569	Epi_to_ME	Epi_to_ME_specific
Pcdhgb7	3.99356e-07	5.80352e-06	4.93568	0.0840706	Epi_to_ME	commonly_regulated
Ptch1	1.47568e-05	0.000159693	4.17719	0.0840548	Epi_to_ME	Epi_to_ME_specific
Casp3	2.40329e-05	0.000248864	4.06484	0.0840512	Epi_to_ME	commonly_regulated
Hmga2	2.07127e-07	3.1775e-06	5.06229	0.0840328	Epi_to_ME	Epi_to_ME_specific
Vcp	2.69667e-05	0.000276297	4.03789	0.0840025	Epi_to_ME	commonly_regulated
Anp32e	2.7109e-05	0.000277501	4.03666	0.0839282	Epi_to_ME	commonly_regulated
Stx6	2.18994e-05	0.000228786	4.08647	0.0838761	Epi_to_ME	Epi_to_ME_specific
Pecam1	2.27501e-05	0.000236457	4.07761	0.0838716	Epi_to_ME	commonly_regulated
Ppa1	2.67776e-05	0.000274486	4.03954	0.0838199	Epi_to_ME	Epi_to_ME_specific
Hspb11	1.21606e-05	0.000133915	4.22101	0.0838051	Epi_to_ME	Epi_to_ME_specific
Col4a2	5.607e-08	9.38816e-07	5.30586	0.0837694	Epi_to_ME	Epi_to_ME_specific
Sema4a	1.34099e-05	0.000146394	4.19891	0.08376	Epi_to_ME	Epi_to_ME_specific
Rpl37	2.52926e-05	0.000260579	4.05291	0.0837501	Epi_to_ME	commonly_regulated
Psip1	2.56972e-05	0.00026426	4.04919	0.0837398	Epi_to_ME	commonly_regulated
Slc25a36	1.83837e-05	0.000194975	4.12691	0.0837199	Epi_to_ME	commonly_regulated
Selenos	4.9894e-06	5.93414e-05	4.41763	0.0836976	Epi_to_ME	Epi_to_ME_specific
Hcfc1r1	1.69648e-05	0.000181914	4.14535	0.0836456	Epi_to_ME	commonly_regulated
Pdcd6	2.48926e-05	0.000256932	4.05663	0.0836401	Epi_to_ME	commonly_regulated
0610012G03Rik	2.75667e-05	0.000281799	4.03273	0.0836074	Epi_to_ME	Epi_to_ME_specific
Nsd2	2.2154e-05	0.000231013	4.08379	0.0835313	Epi_to_ME	commonly_regulated
Tmed1	2.72776e-05	0.000279099	4.0352	0.0835281	Epi_to_ME	commonly_regulated
Mrpl3	2.33018e-05	0.000241741	4.07204	0.0834815	Epi_to_ME	Epi_to_ME_specific
Glt8d1	1.7377e-06	2.25658e-05	4.64052	0.0834602	Epi_to_ME	Epi_to_ME_specific
Pttg1	2.87325e-05	0.000292778	4.02299	0.0834504	Epi_to_ME	commonly_regulated
Cds2	2.78467e-05	0.00028453	4.03035	0.0834391	Epi_to_ME	commonly_regulated
Atp6ap2	2.24119e-05	0.000233486	4.0811	0.0834073	Epi_to_ME	commonly_regulated
Lrrcc1	4.00225e-06	4.85839e-05	4.46506	0.0833518	Epi_to_ME	Epi_to_ME_specific
Tmem251	2.60448e-05	0.000267712	4.04605	0.0833104	Epi_to_ME	commonly_regulated
Trim26	2.85533e-05	0.000291218	4.02446	0.083308	Epi_to_ME	commonly_regulated
Arhgdig	2.48739e-05	0.000256857	4.05681	0.0832763	Epi_to_ME	Epi_to_ME_specific
Syce2	2.64188e-05	0.000271181	4.04271	0.083179	Epi_to_ME	commonly_regulated
Zfhx2	2.19696e-05	0.000229413	4.08573	0.0831259	Epi_to_ME	commonly_regulated
Ttc21b	2.3566e-05	0.000244255	4.06941	0.0831181	Epi_to_ME	Epi_to_ME_specific
2410006H16Rik	1.47215e-05	0.000159389	4.17773	0.0831086	Epi_to_ME	Epi_to_ME_specific
Wtap	2.34991e-05	0.000243675	4.07007	0.0830718	Epi_to_ME	commonly_regulated
Hdlbp	2.67554e-05	0.000274384	4.03974	0.0830269	Epi_to_ME	commonly_regulated
Npm1	2.79048e-05	0.000284994	4.02986	0.0829849	Epi_to_ME	commonly_regulated
Ppm1m	3.25076e-05	0.000328547	3.99383	0.0829565	Epi_to_ME	Epi_to_ME_specific
Hmg20a	1.77244e-05	0.00018897	4.1353	0.0829499	Epi_to_ME	Epi_to_ME_specific
G6pc3	1.70454e-05	0.000182515	4.14426	0.0829375	Epi_to_ME	Epi_to_ME_specific
[truncated: 5,476 more rows]

## Sheet: Regulated genes (FigS1)
gene_name	p_value	q_value	morans_test_statistic	morans_I	branch	group
Gm27899	0	0	90.3308	0.951814	Epi_to_ME	commonly_regulated
Hbb-bh1	0	0	54.4498	0.790278	Epi_to_ME	Epi_to_ME_specific
Hba-x	0	0	54.1008	0.782585	Epi_to_ME	Epi_to_ME_specific
Tmem14c	0	0	41.8411	0.611144	Epi_to_ME	commonly_regulated
Alas2	0	0	42.2821	0.604551	Epi_to_ME	Epi_to_ME_specific
Blvrb	0	0	38.5477	0.55129	Epi_to_ME	commonly_regulated
Glrx5	7.15918e-286	2.29444e-282	36.1127	0.530335	Epi_to_ME	commonly_regulated
Klf1	2.05545e-302	7.41093e-299	37.1517	0.516789	Epi_to_ME	Epi_to_ME_specific
Vim	1.83438e-250	4.81008e-247	33.7816	0.503026	Epi_to_ME	commonly_regulated
Dppa5a	4.2727e-227	7.24952e-224	32.151	0.480674	Epi_to_ME	commonly_regulated
Gypa	1.23221e-270	3.55418e-267	35.1286	0.480585	Epi_to_ME	Epi_to_ME_specific
Marcks	7.90136e-242	1.62791e-238	33.1884	0.478693	Epi_to_ME	commonly_regulated
Ramp2	2.00219e-244	4.81261e-241	33.3679	0.467142	Epi_to_ME	Epi_to_ME_specific
Cdh5	2.92016e-243	6.47917e-240	33.2876	0.466929	Epi_to_ME	Epi_to_ME_specific
Ndufa4	6.09455e-213	8.371e-210	31.1219	0.46527	Epi_to_ME	commonly_regulated
Slc30a10	1.66937e-233	3.21008e-230	32.6063	0.460101	Epi_to_ME	Epi_to_ME_specific
Tspan33	4.16827e-218	6.32787e-215	31.5013	0.456832	Epi_to_ME	Epi_to_ME_specific
Ank1	1.59253e-218	2.55195e-215	31.5318	0.451146	Epi_to_ME	Epi_to_ME_specific
Gm15500	7.85105e-199	8.38725e-196	30.061	0.450275	Epi_to_ME	commonly_regulated
Tdh	5.42873e-200	6.26345e-197	30.1496	0.449749	Epi_to_ME	commonly_regulated
Nfe2	4.74022e-231	8.54543e-228	32.4328	0.443616	Epi_to_ME	Epi_to_ME_specific
Calcrl	1.49441e-204	1.87413e-201	30.4955	0.44326	Epi_to_ME	Epi_to_ME_specific
Tmsb4x	1.32109e-216	1.90528e-213	31.3915	0.442461	Epi_to_ME	commonly_regulated
Slirp	3.36839e-188	3.13412e-185	29.2361	0.437843	Epi_to_ME	commonly_regulated
Egfl7	4.30038e-212	5.63819e-209	31.0591	0.437187	Epi_to_ME	commonly_regulated
Tceal9	2.95213e-180	2.4329e-177	28.6045	0.424823	Epi_to_ME	commonly_regulated
L1td1	1.23003e-176	9.58891e-174	28.312	0.424233	Epi_to_ME	commonly_regulated
Igfbp4	2.02687e-182	1.7195e-179	28.7779	0.424035	Epi_to_ME	commonly_regulated
Cox7b	5.1083e-175	3.87747e-172	28.1802	0.421379	Epi_to_ME	commonly_regulated
Snca	1.96178e-188	1.88618e-185	29.2546	0.415603	Epi_to_ME	Epi_to_ME_specific
Icam2	3.75111e-199	4.16143e-196	30.0855	0.414336	Epi_to_ME	Epi_to_ME_specific
Sptb	4.54694e-183	4.0985e-180	28.8297	0.414042	Epi_to_ME	Epi_to_ME_specific
Add2	3.24175e-202	3.89604e-199	30.3188	0.412657	Epi_to_ME	commonly_regulated
Cox7a2	1.49994e-166	1.00614e-163	27.4805	0.412017	Epi_to_ME	commonly_regulated
Ncl	1.81569e-161	1.13851e-158	27.0519	0.406056	Epi_to_ME	commonly_regulated
Prdx2	1.96897e-179	1.57758e-176	28.5382	0.404165	Epi_to_ME	commonly_regulated
Zfp42	2.21718e-164	1.45346e-161	27.2984	0.403533	Epi_to_ME	commonly_regulated
Rps28	8.36018e-158	4.63733e-155	26.7387	0.400629	Epi_to_ME	commonly_regulated
Ecscr	8.40832e-189	8.36309e-186	29.2835	0.396943	Epi_to_ME	Epi_to_ME_specific
Hmga2	1.06954e-163	6.85549e-161	27.2407	0.396297	Epi_to_ME	commonly_regulated
Gypc	2.40875e-167	1.69458e-164	27.5469	0.39339	Epi_to_ME	Epi_to_ME_specific
Smim1	3.24163e-169	2.39748e-166	27.7027	0.392933	Epi_to_ME	Epi_to_ME_specific
Ywhaq	5.00296e-155	2.62373e-152	26.4988	0.392727	Epi_to_ME	commonly_regulated
Peg3	6.36517e-160	3.82494e-157	26.9202	0.391738	Epi_to_ME	commonly_regulated
Tspan3	6.57374e-152	3.26919e-149	26.2268	0.39092	Epi_to_ME	commonly_regulated
Elk3	1.1934e-166	8.19581e-164	27.4888	0.390498	Epi_to_ME	Epi_to_ME_specific
Rps29	2.017e-149	9.6964e-147	26.0079	0.390174	Epi_to_ME	commonly_regulated
Fth1	3.43341e-158	1.98067e-155	26.7719	0.389845	Epi_to_ME	commonly_regulated
G3bp2	8.44238e-150	4.12732e-147	26.0413	0.388258	Epi_to_ME	commonly_regulated
Rps27l	3.29302e-148	1.55711e-145	25.9004	0.387563	Epi_to_ME	commonly_regulated
Rpl5	2.36033e-146	1.06377e-143	25.7352	0.385231	Epi_to_ME	commonly_regulated
Hmbs	1.14718e-156	6.24324e-154	26.6407	0.385175	Epi_to_ME	commonly_regulated
Snrnp200	2.28417e-145	9.98251e-143	25.647	0.383763	Epi_to_ME	commonly_regulated
Gpx4	5.26295e-146	2.33545e-143	25.7041	0.383514	Epi_to_ME	commonly_regulated
Gata1	5.27092e-168	3.80086e-165	27.602	0.381092	Epi_to_ME	Epi_to_ME_specific
Romo1	3.56309e-144	1.51138e-141	25.5398	0.380894	Epi_to_ME	commonly_regulated
Hbb-bh0	1.47246e-182	1.28702e-179	28.789	0.380315	Epi_to_ME	Epi_to_ME_specific
Snrpn	1.17505e-141	4.77369e-139	25.3121	0.379105	Epi_to_ME	commonly_regulated
Alg13	9.38555e-141	3.75996e-138	25.23	0.377402	Epi_to_ME	commonly_regulated
Cpox	1.77455e-158	1.0446e-155	26.7965	0.376532	Epi_to_ME	Epi_to_ME_specific
Hapln1	2.92173e-156	1.56064e-153	26.6056	0.374919	Epi_to_ME	Epi_to_ME_specific
Gm10748	0	0	46.7666	0.372509	Epi_to_ME	Epi_to_ME_specific
Rasgrp3	6.48096e-158	3.66543e-155	26.7482	0.371179	Epi_to_ME	Epi_to_ME_specific
Nudc-ps1	2.73584e-136	1.05217e-133	24.8199	0.370473	Epi_to_ME	commonly_regulated
Popdc2	2.09228e-198	2.15535e-195	30.0284	0.37035	Epi_to_ME	Epi_to_ME_specific
Pmp22	1.89525e-144	8.15918e-142	25.5645	0.368565	Epi_to_ME	commonly_regulated
Cited4	3.42404e-153	1.73268e-150	26.3391	0.367547	Epi_to_ME	Epi_to_ME_specific
Mdk	1.0301e-134	3.90951e-132	24.6735	0.36665	Epi_to_ME	commonly_regulated
Atp5b	1.17507e-134	4.40177e-132	24.6682	0.365958	Epi_to_ME	commonly_regulated
Tfrc	6.01392e-142	2.47808e-139	25.3385	0.365285	Epi_to_ME	commonly_regulated
Sox7	5.71784e-154	2.94509e-151	26.4068	0.364715	Epi_to_ME	Epi_to_ME_specific
Txnl4a	1.5276e-131	5.43976e-129	24.3762	0.364541	Epi_to_ME	commonly_regulated
Api5	2.90577e-131	1.00981e-128	24.3499	0.36375	Epi_to_ME	commonly_regulated
Rpl39	9.90746e-129	3.21091e-126	24.1096	0.362061	Epi_to_ME	commonly_regulated
Acta2	6.01494e-144	2.51442e-141	25.5193	0.361542	Epi_to_ME	Epi_to_ME_specific
Hypk	7.9799e-130	2.64566e-127	24.2137	0.361375	Epi_to_ME	commonly_regulated
Mkrn1	4.50214e-128	1.44289e-125	24.0469	0.360657	Epi_to_ME	commonly_regulated
Tpm1	1.81749e-131	6.39314e-129	24.3691	0.358448	Epi_to_ME	commonly_regulated
Col1a2	2.37837e-134	8.79508e-132	24.6396	0.356858	Epi_to_ME	Epi_to_ME_specific
Igfbp5	9.38004e-131	3.14602e-128	24.3018	0.356125	Epi_to_ME	commonly_regulated
Chchd10	1.76707e-126	5.54015e-124	23.894	0.35195	Epi_to_ME	commonly_regulated
Actb	6.18773e-123	1.80282e-120	23.5506	0.351339	Epi_to_ME	commonly_regulated
Col3a1	1.82587e-136	7.11696e-134	24.8361	0.34886	Epi_to_ME	Epi_to_ME_specific
Itm2a	1.4592e-136	5.76564e-134	24.8451	0.348177	Epi_to_ME	Epi_to_ME_specific
Ooep	1.84507e-120	5.26924e-118	23.3079	0.347541	Epi_to_ME	commonly_regulated
Sparc	1.76285e-124	5.18855e-122	23.7009	0.347429	Epi_to_ME	commonly_regulated
Atp5md	8.87252e-118	2.41433e-115	23.0419	0.345529	Epi_to_ME	commonly_regulated
Csrp2	5.54674e-120	1.5533e-117	23.2607	0.344894	Epi_to_ME	commonly_regulated
Runx1	1.79006e-125	5.46308e-123	23.7971	0.34385	Epi_to_ME	Epi_to_ME_specific
Maged1	7.91805e-120	2.19604e-117	23.2454	0.342959	Epi_to_ME	commonly_regulated
Utf1	1.18244e-116	3.07263e-114	22.9294	0.342268	Epi_to_ME	commonly_regulated
Rps21	6.78879e-116	1.70275e-113	22.8532	0.342102	Epi_to_ME	commonly_regulated
Pou5f1	5.05204e-116	1.27826e-113	22.8661	0.34115	Epi_to_ME	commonly_regulated
Polr2l	2.14319e-117	5.7239e-115	23.0036	0.341061	Epi_to_ME	commonly_regulated
Tspan32	4.97269e-127	1.57618e-124	23.9469	0.340769	Epi_to_ME	Epi_to_ME_specific
Dnmt3b	1.1717e-116	3.07241e-114	22.9298	0.340092	Epi_to_ME	commonly_regulated
Immt	3.94419e-116	1.00678e-113	22.8769	0.340037	Epi_to_ME	commonly_regulated
Dlk1	1.51101e-121	4.35836e-119	23.4148	0.339757	Epi_to_ME	commonly_regulated
Gpx1	1.6813e-129	5.51083e-127	24.183	0.339576	Epi_to_ME	commonly_regulated
Hspd1	9.03011e-113	2.08372e-110	22.5369	0.338712	Epi_to_ME	commonly_regulated
Atp5g3	3.47103e-113	8.20643e-111	22.5792	0.338478	Epi_to_ME	commonly_regulated
Kdr	3.93811e-118	1.08182e-115	23.077	0.33716	Epi_to_ME	Epi_to_ME_specific
Set	5.8921e-113	1.38172e-110	22.5558	0.336652	Epi_to_ME	commonly_regulated
Hnrnpd	2.01744e-112	4.58198e-110	22.5013	0.336629	Epi_to_ME	commonly_regulated
Lsm7	1.24399e-112	2.84775e-110	22.5227	0.334998	Epi_to_ME	commonly_regulated
Alad	2.2511e-115	5.59747e-113	22.8008	0.333536	Epi_to_ME	commonly_regulated
Mef2c	4.36184e-126	1.35283e-123	23.8562	0.333319	Epi_to_ME	Epi_to_ME_specific
Mt2	2.44271e-113	5.82294e-111	22.5947	0.33319	Epi_to_ME	commonly_regulated
Nop9	2.93735e-111	6.56782e-109	22.3821	0.333111	Epi_to_ME	commonly_regulated
Lgals1	1.31369e-117	3.5413e-115	23.0249	0.332863	Epi_to_ME	commonly_regulated
Slc25a5	7.93038e-109	1.70704e-106	22.1311	0.331787	Epi_to_ME	commonly_regulated
Tceal8	5.57754e-109	1.21878e-106	22.147	0.330966	Epi_to_ME	commonly_regulated
Uqcrq	1.71586e-108	3.66609e-106	22.0963	0.329867	Epi_to_ME	commonly_regulated
Klhl9	5.95289e-113	1.38472e-110	22.5553	0.329722	Epi_to_ME	commonly_regulated
Fn1	1.38224e-116	3.55975e-114	22.9226	0.329451	Epi_to_ME	commonly_regulated
Mrpl13	4.38033e-108	9.15552e-106	22.0539	0.329249	Epi_to_ME	commonly_regulated
Tgif1	6.03899e-109	1.30969e-106	22.1434	0.327057	Epi_to_ME	commonly_regulated
Tpm4	3.69928e-107	7.56751e-105	21.9572	0.326675	Epi_to_ME	commonly_regulated
Rpl13	2.52475e-105	4.92053e-103	21.7644	0.326537	Epi_to_ME	commonly_regulated
Rbpms2	2.30191e-105	4.51676e-103	21.7686	0.326138	Epi_to_ME	commonly_regulated
Elob	1.05019e-105	2.1036e-103	21.8046	0.325312	Epi_to_ME	commonly_regulated
Snrpe	9.93863e-105	1.92396e-102	21.7015	0.325311	Epi_to_ME	commonly_regulated
S100a10	4.48665e-109	9.87886e-107	22.1568	0.325272	Epi_to_ME	commonly_regulated
Clic1	3.55528e-110	7.88834e-108	22.2707	0.323918	Epi_to_ME	commonly_regulated
Uros	1.90403e-111	4.29062e-109	22.4015	0.323652	Epi_to_ME	Epi_to_ME_specific
Plek	2.61198e-147	1.19587e-144	25.8205	0.32352	Epi_to_ME	Epi_to_ME_specific
Dppa4	2.75343e-104	5.2596e-102	21.6545	0.323397	Epi_to_ME	commonly_regulated
Slc38a5	3.88236e-131	1.33313e-128	24.338	0.322686	Epi_to_ME	Epi_to_ME_specific
F2r	1.22462e-105	2.4244e-103	21.7975	0.322663	Epi_to_ME	commonly_regulated
Sla	1.27072e-147	5.91171e-145	25.8483	0.322506	Epi_to_ME	Epi_to_ME_specific
Mir100hg	1.057e-113	2.54068e-111	22.6317	0.321382	Epi_to_ME	commonly_regulated
Atp5k	1.02119e-103	1.92517e-101	21.5941	0.321332	Epi_to_ME	commonly_regulated
Nudc	1.49488e-103	2.79989e-101	21.5764	0.321216	Epi_to_ME	commonly_regulated
Bex3	1.58028e-103	2.94075e-101	21.5739	0.320226	Epi_to_ME	commonly_regulated
Hnrnph1	3.69455e-101	6.53776e-99	21.3201	0.3182	Epi_to_ME	commonly_regulated
Kctd12	1.16519e-107	2.40062e-105	22.0096	0.31792	Epi_to_ME	Epi_to_ME_specific
Eif5a	5.17378e-99	8.88288e-97	21.0876	0.316277	Epi_to_ME	commonly_regulated
Mgst3	4.27762e-134	1.56182e-131	24.6158	0.316242	Epi_to_ME	commonly_regulated
Kel	4.52658e-120	1.28005e-117	23.2694	0.315324	Epi_to_ME	Epi_to_ME_specific
1810058I24Rik	2.56011e-103	4.73358e-101	21.5516	0.315083	Epi_to_ME	commonly_regulated
Cdh11	1.66621e-102	3.00377e-100	21.4647	0.313246	Epi_to_ME	commonly_regulated
Rps4l	8.75624e-98	1.4684e-95	20.9533	0.312147	Epi_to_ME	commonly_regulated
Slc25a21	5.91744e-132	2.13353e-129	24.4151	0.311522	Epi_to_ME	Epi_to_ME_specific
mt-Tf	3.10155e-97	5.11206e-95	20.893	0.310978	Epi_to_ME	commonly_regulated
Rps27	8.12739e-96	1.30237e-93	20.7364	0.31074	Epi_to_ME	commonly_regulated
6330403K07Rik	9.15831e-103	1.6614e-100	21.4925	0.310592	Epi_to_ME	commonly_regulated
Abcb10	1.22716e-105	2.4244e-103	21.7974	0.310301	Epi_to_ME	Epi_to_ME_specific
Sox18	8.6e-114	2.10219e-111	22.6408	0.310283	Epi_to_ME	Epi_to_ME_specific
Rpl28	4.75026e-95	7.44654e-93	20.6513	0.309742	Epi_to_ME	commonly_regulated
Tmsb10	1.12395e-95	1.79112e-93	20.7208	0.309628	Epi_to_ME	commonly_regulated
Ifitm1	1.50491e-96	2.4524e-94	20.8174	0.308459	Epi_to_ME	commonly_regulated
Rpl18	7.17204e-94	1.07187e-91	20.5198	0.307906	Epi_to_ME	commonly_regulated
Gpx3	1.66868e-100	2.91705e-98	21.2494	0.307662	Epi_to_ME	commonly_regulated
Eef2	2.20594e-94	3.40257e-92	20.577	0.307421	Epi_to_ME	commonly_regulated
Slc25a37	2.9524e-117	7.81276e-115	22.9897	0.306905	Epi_to_ME	Epi_to_ME_specific
Col1a1	1.10007e-107	2.28277e-105	22.0122	0.306452	Epi_to_ME	Epi_to_ME_specific
Pim2	2.49624e-95	3.93451e-93	20.6824	0.306293	Epi_to_ME	commonly_regulated
Tdgf1	2.38024e-94	3.6519e-92	20.5733	0.306058	Epi_to_ME	commonly_regulated
Ppic	1.15359e-95	1.82825e-93	20.7196	0.305828	Epi_to_ME	commonly_regulated
Odc1	1.99417e-93	2.94974e-91	20.47	0.305468	Epi_to_ME	commonly_regulated
Dph3	1.7832e-94	2.76531e-92	20.5873	0.305416	Epi_to_ME	commonly_regulated
Rplp2	1.35674e-92	1.97646e-90	20.3763	0.305313	Epi_to_ME	commonly_regulated
Myct1	2.28537e-108	4.84699e-106	22.0833	0.304468	Epi_to_ME	Epi_to_ME_specific
Mest	6.98898e-96	1.1262e-93	20.7437	0.304436	Epi_to_ME	commonly_regulated
Gng11	3.57542e-103	6.56876e-101	21.5361	0.304317	Epi_to_ME	Epi_to_ME_specific
Hsp90aa1	3.41088e-92	4.94389e-90	20.3311	0.304281	Epi_to_ME	commonly_regulated
Rcn3	1.86254e-97	3.10539e-95	20.9173	0.304121	Epi_to_ME	Epi_to_ME_specific
Tnfaip2	5.84681e-103	1.06738e-100	21.5133	0.304015	Epi_to_ME	Epi_to_ME_specific
Urod	5.36638e-94	8.10408e-92	20.5338	0.303915	Epi_to_ME	commonly_regulated
Bex2	3.14195e-93	4.6238e-91	20.4478	0.303855	Epi_to_ME	commonly_regulated
Hnrnpk	3.48051e-91	4.84985e-89	20.2168	0.303191	Epi_to_ME	commonly_regulated
Rps25	2.92533e-91	4.09603e-89	20.2254	0.303041	Epi_to_ME	commonly_regulated
Cfdp1	2.37306e-91	3.33895e-89	20.2357	0.302338	Epi_to_ME	commonly_regulated
Hspb1	6.02837e-94	9.05637e-92	20.5282	0.30172	Epi_to_ME	commonly_regulated
Rhoj	1.57804e-104	3.03447e-102	21.6802	0.301063	Epi_to_ME	Epi_to_ME_specific
Esam	4.1657e-114	1.02697e-111	22.6727	0.300758	Epi_to_ME	Epi_to_ME_specific
H3f3b	5.6874e-91	7.84916e-89	20.1926	0.300386	Epi_to_ME	commonly_regulated
mt-Tq	1.17521e-91	1.66984e-89	20.2703	0.300072	Epi_to_ME	commonly_regulated
Gas1	8.12558e-100	1.40344e-97	21.175	0.299625	Epi_to_ME	commonly_regulated
Tubb4b	8.52434e-91	1.16529e-88	20.1726	0.29935	Epi_to_ME	commonly_regulated
Grap	3.5131e-108	7.39648e-106	22.0639	0.29889	Epi_to_ME	Epi_to_ME_specific
Tuba1b	7.66734e-89	1.00985e-86	19.9489	0.298656	Epi_to_ME	commonly_regulated
Rpl13a	1.04833e-90	1.42632e-88	20.1624	0.298558	Epi_to_ME	commonly_regulated
Cox6c	1.07833e-88	1.4074e-86	19.9318	0.298466	Epi_to_ME	commonly_regulated
Slc25a4	4.23004e-91	5.86593e-89	20.2072	0.297854	Epi_to_ME	commonly_regulated
Ndufa1	3.41281e-89	4.53637e-87	19.9893	0.297848	Epi_to_ME	commonly_regulated
Atpif1	1.07084e-88	1.40397e-86	19.9321	0.297487	Epi_to_ME	commonly_regulated
Rpl38	4.7918e-88	6.1703e-86	19.857	0.297056	Epi_to_ME	commonly_regulated
Arf4	1.66725e-88	2.16623e-86	19.91	0.296512	Epi_to_ME	commonly_regulated
Atp5j	9.43957e-88	1.19945e-85	19.8229	0.29626	Epi_to_ME	commonly_regulated
Nfx1	3.26475e-90	4.42106e-88	20.1061	0.296224	Epi_to_ME	commonly_regulated
Gja1	7.8195e-91	1.07403e-88	20.1769	0.296098	Epi_to_ME	commonly_regulated
Rpl7a	4.13787e-86	5.12243e-84	19.6318	0.294581	Epi_to_ME	commonly_regulated
Adgrg1	1.9203e-102	3.44031e-100	21.4581	0.294383	Epi_to_ME	commonly_regulated
Dnmt3a	1.55061e-87	1.96166e-85	19.7979	0.293858	Epi_to_ME	commonly_regulated
Grb10	6.30628e-88	8.0486e-86	19.8432	0.293337	Epi_to_ME	commonly_regulated
Hnrnpdl	1.37676e-86	1.71911e-84	19.6876	0.292695	Epi_to_ME	commonly_regulated
Ptprb	3.5322e-94	5.36226e-92	20.5542	0.291658	Epi_to_ME	Epi_to_ME_specific
Psma7	2.0423e-85	2.51744e-83	19.5505	0.291603	Epi_to_ME	commonly_regulated
Gm13815	4.97022e-88	6.37161e-86	19.8552	0.291478	Epi_to_ME	commonly_regulated
Dpysl2	5.03434e-98	8.54179e-96	20.9796	0.29077	Epi_to_ME	commonly_regulated
Pcolce	1.99997e-89	2.68312e-87	20.0159	0.290497	Epi_to_ME	Epi_to_ME_specific
Arglu1	7.0266e-85	8.55169e-83	19.4874	0.290019	Epi_to_ME	commonly_regulated
Gsk3b	9.30869e-92	1.33582e-89	20.2818	0.289837	Epi_to_ME	commonly_regulated
Kcnn4	6.15651e-104	1.16828e-101	21.6174	0.289529	Epi_to_ME	Epi_to_ME_specific
Rplp0	3.44201e-83	4.08565e-81	19.2872	0.28944	Epi_to_ME	commonly_regulated
Tomm7	1.02295e-84	1.23456e-82	19.4681	0.289294	Epi_to_ME	commonly_regulated
Triml2	8.44738e-92	1.21828e-89	20.2866	0.288119	Epi_to_ME	commonly_regulated
Srgn	7.33468e-102	1.30594e-99	21.3956	0.288098	Epi_to_ME	Epi_to_ME_specific
Gsta4	7.8048e-83	9.15129e-81	19.2448	0.287986	Epi_to_ME	commonly_regulated
Hand1	3.27605e-94	4.9997e-92	20.5578	0.28766	Epi_to_ME	Epi_to_ME_specific
Rpl36	1.01628e-82	1.18678e-80	19.2311	0.287511	Epi_to_ME	commonly_regulated
Atp5j2	1.4995e-82	1.74402e-80	19.2109	0.286784	Epi_to_ME	commonly_regulated
Impa2	2.3488e-83	2.79954e-81	19.3069	0.286274	Epi_to_ME	commonly_regulated
Ybx1	1.01733e-81	1.16444e-79	19.1113	0.28602	Epi_to_ME	commonly_regulated
Gngt2	1.03477e-91	1.47757e-89	20.2766	0.285976	Epi_to_ME	Epi_to_ME_specific
Gpc3	3.54774e-89	4.69408e-87	19.9874	0.28574	Epi_to_ME	Epi_to_ME_specific
Arhgdib	9.45873e-101	1.66358e-98	21.2761	0.285311	Epi_to_ME	Epi_to_ME_specific
Msh6	6.08959e-81	6.80807e-79	19.0177	0.285138	Epi_to_ME	commonly_regulated
Rasa3	3.55863e-87	4.46283e-85	19.756	0.285067	Epi_to_ME	Epi_to_ME_specific
Hba-a1	6.3764e-125	1.89609e-122	23.7437	0.284208	Epi_to_ME	Epi_to_ME_specific
Prelid1	1.10429e-81	1.25898e-79	19.107	0.283943	Epi_to_ME	commonly_regulated
Phf11d	2.78313e-84	3.34485e-82	19.4168	0.28383	Epi_to_ME	commonly_regulated
Calm1	1.18358e-79	1.30303e-77	18.8614	0.282283	Epi_to_ME	commonly_regulated
Cd24a	2.43415e-81	2.7426e-79	19.0657	0.282165	Epi_to_ME	commonly_regulated
Rps26	1.87527e-79	2.05666e-77	18.8371	0.281992	Epi_to_ME	commonly_regulated
Snrpg	2.07823e-79	2.27062e-77	18.8316	0.281435	Epi_to_ME	commonly_regulated
Tfcp2l1	6.58836e-83	7.75652e-81	19.2536	0.280668	Epi_to_ME	commonly_regulated
Lst1	1.12634e-106	2.2719e-104	21.9065	0.280583	Epi_to_ME	Epi_to_ME_specific
Rps3	3.09121e-78	3.25412e-76	18.6881	0.280407	Epi_to_ME	commonly_regulated
Gm9625	3.08218e-78	3.25412e-76	18.6883	0.280378	Epi_to_ME	commonly_regulated
Actg1	1.38983e-78	1.49027e-76	18.7308	0.280128	Epi_to_ME	commonly_regulated
Apela	2.57664e-79	2.80455e-77	18.8203	0.279347	Epi_to_ME	commonly_regulated
Parp1	2.07825e-81	2.35079e-79	19.074	0.278969	Epi_to_ME	commonly_regulated
Sox11	4.99258e-79	5.37335e-77	18.7852	0.278409	Epi_to_ME	commonly_regulated
Nasp	2.66306e-77	2.73357e-75	18.5729	0.278405	Epi_to_ME	commonly_regulated
Hsp90ab1	2.27378e-77	2.35071e-75	18.5814	0.278147	Epi_to_ME	commonly_regulated
Gpx4-ps2	7.0146e-78	7.35742e-76	18.6444	0.277527	Epi_to_ME	commonly_regulated
Fli1	3.31378e-81	3.71917e-79	19.0495	0.277496	Epi_to_ME	Epi_to_ME_specific
Cox4i1	3.2111e-77	3.28443e-75	18.5628	0.277463	Epi_to_ME	commonly_regulated
Cnn2	1.59484e-78	1.70376e-76	18.7234	0.277321	Epi_to_ME	Epi_to_ME_specific
Hspe1	8.91383e-77	8.98987e-75	18.5079	0.277244	Epi_to_ME	commonly_regulated
Rpl22l1	4.43365e-77	4.51888e-75	18.5455	0.276822	Epi_to_ME	commonly_regulated
Slc4a1	3.04133e-97	5.04162e-95	20.8939	0.276551	Epi_to_ME	Epi_to_ME_specific
Rps12	1.23203e-76	1.23821e-74	18.4905	0.276266	Epi_to_ME	commonly_regulated
Creg1	7.53176e-82	8.65522e-80	19.1269	0.276124	Epi_to_ME	Epi_to_ME_specific
Ptn	2.13296e-91	3.01584e-89	20.241	0.276079	Epi_to_ME	commonly_regulated
Il1rap	2.1648e-125	6.50433e-123	23.7891	0.275774	Epi_to_ME	Epi_to_ME_specific
Gata6	3.57864e-84	4.28308e-82	19.4039	0.275715	Epi_to_ME	commonly_regulated
Hsf2bp	6.10776e-77	6.18148e-75	18.5283	0.275709	Epi_to_ME	commonly_regulated
Mmp2	1.61427e-77	1.67489e-75	18.5997	0.275423	Epi_to_ME	Epi_to_ME_specific
Rplp1	1.36352e-75	1.31977e-73	18.3604	0.275256	Epi_to_ME	commonly_regulated
Rpl18a	5.76712e-76	5.7361e-74	18.407	0.274921	Epi_to_ME	commonly_regulated
Itm2b	1.28303e-77	1.34086e-75	18.6121	0.274842	Epi_to_ME	commonly_regulated
Atp5g1	1.00077e-75	9.75208e-74	18.3772	0.274642	Epi_to_ME	commonly_regulated
Eef1g	3.28048e-75	3.12284e-73	18.3126	0.274554	Epi_to_ME	commonly_regulated
Trim71	8.05286e-76	7.92753e-74	18.389	0.274387	Epi_to_ME	commonly_regulated
Hmgb2	1.85359e-74	1.74722e-72	18.2181	0.27313	Epi_to_ME	commonly_regulated
Svep1	5.37162e-107	1.09112e-104	21.9402	0.273088	Epi_to_ME	Epi_to_ME_specific
Rpl8	2.7762e-74	2.60836e-72	18.196	0.273081	Epi_to_ME	commonly_regulated
Gng3	4.75929e-75	4.51569e-73	18.2924	0.27276	Epi_to_ME	commonly_regulated
Itgb3	5.38656e-131	1.82788e-128	24.3246	0.272721	Epi_to_ME	commonly_regulated
Ywhae	5.40744e-75	5.11385e-73	18.2854	0.272581	Epi_to_ME	commonly_regulated
Gm24616	8.8848e-76	8.71677e-74	18.3836	0.272478	Epi_to_ME	commonly_regulated
Fcer1g	5.69039e-161	3.4922e-158	27.0097	0.272321	Epi_to_ME	Epi_to_ME_specific
Map1b	4.28039e-74	4.00856e-72	18.1723	0.272119	Epi_to_ME	commonly_regulated
Rps18	5.43888e-74	5.077e-72	18.1591	0.272022	Epi_to_ME	commonly_regulated
Ddah2	6.14385e-76	6.06895e-74	18.4036	0.271607	Epi_to_ME	commonly_regulated
Nr2f2	4.40971e-88	5.70375e-86	19.8612	0.271522	Epi_to_ME	commonly_regulated
Zic2	1.78575e-76	1.78848e-74	18.4704	0.271259	Epi_to_ME	commonly_regulated
Oaz1	1.81973e-73	1.65057e-71	18.0927	0.271152	Epi_to_ME	commonly_regulated
Nrp1	7.26493e-82	8.38198e-80	19.1288	0.271045	Epi_to_ME	commonly_regulated
Rpsa	2.16525e-73	1.93958e-71	18.0831	0.270946	Epi_to_ME	commonly_regulated
mt-Rnr1	2.14102e-73	1.92385e-71	18.0837	0.270815	Epi_to_ME	commonly_regulated
Srpk1	1.43082e-73	1.31435e-71	18.1059	0.27061	Epi_to_ME	commonly_regulated
Crip2	1.16023e-80	1.28714e-78	18.9838	0.270533	Epi_to_ME	commonly_regulated
Rps19	3.59914e-73	3.20412e-71	18.0551	0.270485	Epi_to_ME	commonly_regulated
Tet1	6.86609e-74	6.38857e-72	18.1463	0.269877	Epi_to_ME	commonly_regulated
Hnrnpa1	1.5208e-72	1.34146e-70	17.9753	0.269729	Epi_to_ME	commonly_regulated
Atp5e	1.27821e-73	1.17791e-71	18.1121	0.269522	Epi_to_ME	commonly_regulated
Rps2	1.66937e-72	1.46803e-70	17.9701	0.269484	Epi_to_ME	commonly_regulated
Srgap1	2.518e-85	3.09061e-83	19.5398	0.269428	Epi_to_ME	commonly_regulated
Atox1	1.05352e-73	9.73967e-72	18.1228	0.269416	Epi_to_ME	commonly_regulated
Mab21l2	3.12099e-86	3.88025e-84	19.6461	0.269063	Epi_to_ME	commonly_regulated
Spin1	1.56048e-73	1.42438e-71	18.1011	0.269053	Epi_to_ME	commonly_regulated
Orc2	8.66296e-73	7.66486e-71	18.0065	0.268975	Epi_to_ME	commonly_regulated
Igfbp2	8.33093e-74	7.7266e-72	18.1357	0.268505	Epi_to_ME	commonly_regulated
Chd1	3.31431e-73	2.95969e-71	18.0596	0.268315	Epi_to_ME	commonly_regulated
Lrrc2	3.85925e-73	3.42511e-71	18.0512	0.268309	Epi_to_ME	commonly_regulated
Zfp981	4.72029e-77	4.79409e-75	18.5421	0.268096	Epi_to_ME	commonly_regulated
Rrm2	6.46741e-72	5.56853e-70	17.8948	0.268066	Epi_to_ME	commonly_regulated
Lcp1	1.5126e-81	1.7177e-79	19.0906	0.267703	Epi_to_ME	Epi_to_ME_specific
Dctpp1	5.26241e-72	4.55823e-70	17.9063	0.267342	Epi_to_ME	commonly_regulated
Rpl35	3.2821e-71	2.79259e-69	17.8041	0.266785	Epi_to_ME	commonly_regulated
Art4	3.97416e-79	4.30943e-77	18.7973	0.266738	Epi_to_ME	Epi_to_ME_specific
Rps15	3.31238e-71	2.81006e-69	17.8036	0.266701	Epi_to_ME	commonly_regulated
Ddx5	5.20601e-72	4.52296e-70	17.9069	0.266532	Epi_to_ME	commonly_regulated
Ndufb3	2.35602e-71	2.01056e-69	17.8227	0.266436	Epi_to_ME	commonly_regulated
Plvap	6.64824e-90	8.96084e-88	20.0708	0.265375	Epi_to_ME	Epi_to_ME_specific
Gm14165	3.20724e-70	2.6356e-68	17.676	0.264891	Epi_to_ME	commonly_regulated
Gtsf1l	2.99303e-72	2.60818e-70	17.9377	0.264821	Epi_to_ME	commonly_regulated
Bambi	1.40391e-77	1.4619e-75	18.6072	0.264666	Epi_to_ME	commonly_regulated
Gm3511	5.31005e-71	4.47845e-69	17.7772	0.264413	Epi_to_ME	commonly_regulated
Tspan18	9.37457e-80	1.03602e-77	18.8738	0.263977	Epi_to_ME	commonly_regulated
Mfap4	1.67563e-78	1.78346e-76	18.7208	0.263846	Epi_to_ME	commonly_regulated
Rpl36al	4.26238e-70	3.49273e-68	17.66	0.263783	Epi_to_ME	commonly_regulated
Epor	2.83536e-82	3.28446e-80	19.1778	0.263351	Epi_to_ME	Epi_to_ME_specific
Pfn1	1.04206e-69	8.49069e-68	17.6095	0.263329	Epi_to_ME	commonly_regulated
Vamp8	2.08546e-73	1.87978e-71	18.0852	0.263276	Epi_to_ME	commonly_regulated
Myl6	7.65152e-70	6.25214e-68	17.6269	0.263262	Epi_to_ME	commonly_regulated
Gm8186	1.59527e-69	1.29617e-67	17.5853	0.262901	Epi_to_ME	commonly_regulated
Gm11478	2.26377e-69	1.82902e-67	17.5655	0.262684	Epi_to_ME	commonly_regulated
Rpl5-ps1	2.75639e-70	2.27158e-68	17.6846	0.262641	Epi_to_ME	commonly_regulated
Ran	7.56183e-69	5.99213e-67	17.4969	0.262511	Epi_to_ME	commonly_regulated
Nanog	2.63939e-69	2.12656e-67	17.5568	0.262394	Epi_to_ME	commonly_regulated
Ubb	4.76322e-69	3.80582e-67	17.5232	0.262267	Epi_to_ME	commonly_regulated
Gm21411	2.14818e-70	1.77542e-68	17.6986	0.262083	Epi_to_ME	commonly_regulated
H2afz	1.2471e-68	9.77479e-67	17.4684	0.262016	Epi_to_ME	commonly_regulated
Igsf11	1.78371e-75	1.71498e-73	18.3458	0.26155	Epi_to_ME	Epi_to_ME_specific
Ermap	5.79563e-98	9.77598e-96	20.9729	0.261139	Epi_to_ME	Epi_to_ME_specific
Rps5	3.50497e-68	2.725e-66	17.4093	0.260791	Epi_to_ME	commonly_regulated
Pkm	1.90568e-69	1.54403e-67	17.5753	0.260731	Epi_to_ME	commonly_regulated
Rpusd4	3.82253e-69	3.07123e-67	17.5357	0.260584	Epi_to_ME	commonly_regulated
Sfrp1	1.86999e-73	1.69085e-71	18.0912	0.260468	Epi_to_ME	commonly_regulated
Gabarap	4.72726e-71	3.99862e-69	17.7837	0.260197	Epi_to_ME	commonly_regulated
Rps14	8.91079e-68	6.85394e-66	17.3558	0.260111	Epi_to_ME	commonly_regulated
Rpl37	1.08133e-67	8.27319e-66	17.3447	0.259754	Epi_to_ME	commonly_regulated
Mif	5.10017e-68	3.95455e-66	17.3878	0.259584	Epi_to_ME	commonly_regulated
Prdx6	1.54693e-67	1.1742e-65	17.3241	0.259524	Epi_to_ME	commonly_regulated
Mybl2	1.26784e-68	9.91046e-67	17.4675	0.259197	Epi_to_ME	commonly_regulated
Nid2	9.54528e-69	7.54312e-67	17.4836	0.259133	Epi_to_ME	commonly_regulated
Serbp1	4.68724e-67	3.51166e-65	17.2602	0.258905	Epi_to_ME	commonly_regulated
Pabpc1	4.71297e-67	3.52178e-65	17.2599	0.258843	Epi_to_ME	commonly_regulated
St13	5.58259e-69	4.43593e-67	17.5142	0.258796	Epi_to_ME	commonly_regulated
Zfp988	5.87826e-71	4.94322e-69	17.7715	0.258663	Epi_to_ME	commonly_regulated
Bcas2	3.01861e-67	2.26741e-65	17.2856	0.258649	Epi_to_ME	commonly_regulated
Ptpre	4.12837e-79	4.45987e-77	18.7953	0.258289	Epi_to_ME	Epi_to_ME_specific
Psmc3	1.41187e-67	1.07451e-65	17.3294	0.258101	Epi_to_ME	commonly_regulated
Pmm1	2.34115e-68	1.82508e-66	17.4324	0.258012	Epi_to_ME	commonly_regulated
Sub1	6.45032e-67	4.80757e-65	17.2418	0.257985	Epi_to_ME	commonly_regulated
Eif4g2	1.05257e-66	7.78467e-65	17.2134	0.257189	Epi_to_ME	commonly_regulated
Rpl19	2.71368e-66	1.98663e-64	17.1585	0.257027	Epi_to_ME	commonly_regulated
Rpl41	3.52999e-66	2.57119e-64	17.1432	0.256929	Epi_to_ME	commonly_regulated
Ptma	2.05152e-66	1.51341e-64	17.1748	0.256334	Epi_to_ME	commonly_regulated
Zfp990	5.51304e-69	4.39277e-67	17.5149	0.256309	Epi_to_ME	commonly_regulated
Sinhcaf	7.63791e-67	5.67803e-65	17.232	0.255924	Epi_to_ME	commonly_regulated
Smox	6.27915e-93	9.1937e-91	20.414	0.255856	Epi_to_ME	Epi_to_ME_specific
Rex1bd	2.55429e-66	1.87471e-64	17.162	0.255622	Epi_to_ME	commonly_regulated
Rps8	1.72796e-65	1.23675e-63	17.0507	0.25553	Epi_to_ME	commonly_regulated
Ppp1r2	2.15525e-66	1.58587e-64	17.1719	0.255424	Epi_to_ME	commonly_regulated
Cct7	3.23519e-65	2.28156e-63	17.014	0.255055	Epi_to_ME	commonly_regulated
B2m	9.06537e-94	1.34784e-91	20.5084	0.25493	Epi_to_ME	commonly_regulated
Spp1	1.93972e-72	1.70059e-70	17.9618	0.254844	Epi_to_ME	commonly_regulated
Rps9	4.3868e-65	3.07866e-63	16.9961	0.254792	Epi_to_ME	commonly_regulated
Adk	2.64101e-65	1.88558e-63	17.0258	0.254745	Epi_to_ME	commonly_regulated
Pebp1	3.13705e-65	2.22322e-63	17.0158	0.254711	Epi_to_ME	commonly_regulated
Trim10	1.79931e-125	5.46308e-123	23.7969	0.254437	Epi_to_ME	Epi_to_ME_specific
Anapc13	7.23014e-66	5.23985e-64	17.1015	0.254373	Epi_to_ME	commonly_regulated
Akap12	2.77977e-65	1.97974e-63	17.0229	0.254309	Epi_to_ME	commonly_regulated
Rrn3	9.39424e-66	6.79116e-64	17.0862	0.254141	Epi_to_ME	commonly_regulated
Idh3b	4.03864e-65	2.84123e-63	17.001	0.253901	Epi_to_ME	commonly_regulated
S100a11	1.09149e-71	9.36989e-70	17.8657	0.253836	Epi_to_ME	Epi_to_ME_specific
Dkk1	1.78325e-78	1.89103e-76	18.7175	0.253518	Epi_to_ME	Epi_to_ME_specific
Cops4	7.84497e-65	5.46571e-63	16.962	0.253469	Epi_to_ME	commonly_regulated
Snora75	1.00119e-67	7.68039e-66	17.3491	0.253216	Epi_to_ME	commonly_regulated
Rpl6	4.18622e-64	2.89562e-62	16.8633	0.253031	Epi_to_ME	commonly_regulated
Brk1	9.90255e-65	6.88263e-63	16.9483	0.252432	Epi_to_ME	commonly_regulated
Rpl37a	5.63171e-64	3.84932e-62	16.8458	0.252424	Epi_to_ME	commonly_regulated
H3f3a	4.22571e-64	2.91594e-62	16.8628	0.251906	Epi_to_ME	commonly_regulated
Cox5b	6.61332e-64	4.50956e-62	16.8363	0.251823	Epi_to_ME	commonly_regulated
Gapdh	8.29717e-64	5.61792e-62	16.8229	0.251759	Epi_to_ME	commonly_regulated
Klf2	2.91149e-65	2.06845e-63	17.0201	0.251656	Epi_to_ME	commonly_regulated
Prtg	4.31134e-64	2.96793e-62	16.8616	0.251618	Epi_to_ME	commonly_regulated
Tek	4.50008e-69	3.60556e-67	17.5265	0.251106	Epi_to_ME	commonly_regulated
Ackr3	1.68215e-67	1.27349e-65	17.3193	0.250877	Epi_to_ME	Epi_to_ME_specific
Calcoco2	8.07696e-71	6.7528e-69	17.7536	0.25062	Epi_to_ME	commonly_regulated
Esrrb	6.25978e-65	4.38245e-63	16.9753	0.250365	Epi_to_ME	commonly_regulated
Rpl30	3.14045e-63	2.10659e-61	16.7438	0.250264	Epi_to_ME	commonly_regulated
Ctnnb1	1.11378e-63	7.50604e-62	16.8054	0.250198	Epi_to_ME	commonly_regulated
Tubb5	7.87116e-64	5.35461e-62	16.826	0.249912	Epi_to_ME	commonly_regulated
Rpl34	8.71878e-63	5.79457e-61	16.683	0.249627	Epi_to_ME	commonly_regulated
Rgs10	2.37846e-89	3.17613e-87	20.0073	0.249527	Epi_to_ME	commonly_regulated
Ncf4	2.01174e-75	1.9278e-73	18.3392	0.24935	Epi_to_ME	Epi_to_ME_specific
Lsm4	1.01591e-62	6.72082e-61	16.6738	0.24887	Epi_to_ME	commonly_regulated
Mcf2	1.26078e-65	9.09149e-64	17.0691	0.248525	Epi_to_ME	commonly_regulated
Fgf10	7.45397e-68	5.74872e-66	17.3661	0.248512	Epi_to_ME	Epi_to_ME_specific
Cfl1	4.58923e-62	2.99483e-60	16.5835	0.248341	Epi_to_ME	commonly_regulated
Fkbp4	4.29989e-62	2.81358e-60	16.5874	0.248087	Epi_to_ME	commonly_regulated
Mllt3	1.53626e-75	1.482e-73	18.3539	0.247902	Epi_to_ME	commonly_regulated
Eif4a1	1.03403e-61	6.70236e-60	16.5346	0.247786	Epi_to_ME	commonly_regulated
Prdx2-ps1	7.3264e-71	6.1431e-69	17.7591	0.247271	Epi_to_ME	commonly_regulated
Sat1	1.68974e-73	1.5375e-71	18.0968	0.246856	Epi_to_ME	Epi_to_ME_specific
Gtf2h5	3.16099e-62	2.0769e-60	16.6058	0.246517	Epi_to_ME	commonly_regulated
Rbm3	3.41923e-61	2.20636e-59	16.4624	0.2465	Epi_to_ME	commonly_regulated
Hmga1b	1.08039e-62	7.13105e-61	16.6701	0.246293	Epi_to_ME	commonly_regulated
Col5a1	2.66416e-75	2.54453e-73	18.324	0.246065	Epi_to_ME	Epi_to_ME_specific
Tyrobp	5.15672e-100	8.96027e-98	21.1964	0.245584	Epi_to_ME	Epi_to_ME_specific
Ccdc80	1.80054e-70	1.49668e-68	17.7086	0.245517	Epi_to_ME	Epi_to_ME_specific
Mlf2	7.37495e-62	4.80187e-60	16.5549	0.24537	Epi_to_ME	commonly_regulated
Myl12a	9.46554e-61	5.98737e-59	16.4006	0.245242	Epi_to_ME	commonly_regulated
Pgls	5.63934e-61	3.60668e-59	16.432	0.245049	Epi_to_ME	commonly_regulated
Acsl4	6.23879e-61	3.98123e-59	16.4259	0.244665	Epi_to_ME	commonly_regulated
Sall2	1.5387e-60	9.64829e-59	16.3711	0.244654	Epi_to_ME	commonly_regulated
Nedd4	3.7313e-60	2.30956e-58	16.3171	0.244603	Epi_to_ME	commonly_regulated
Pdgfra	4.69216e-64	3.22239e-62	16.8566	0.244481	Epi_to_ME	Epi_to_ME_specific
Gm8730	5.63627e-60	3.47377e-58	16.2919	0.244159	Epi_to_ME	commonly_regulated
Oga	2.43277e-61	1.57334e-59	16.4829	0.243962	Epi_to_ME	commonly_regulated
Gm22748	1.92778e-62	1.26952e-60	16.6355	0.243748	Epi_to_ME	commonly_regulated
Hnrnpu	4.48692e-60	2.77132e-58	16.3058	0.243608	Epi_to_ME	commonly_regulated
Cops8	1.94303e-60	1.21309e-58	16.3569	0.243553	Epi_to_ME	commonly_regulated
mt-Co1	1.30732e-59	8.00603e-58	16.2403	0.243195	Epi_to_ME	commonly_regulated
Fau	1.42846e-59	8.72937e-58	16.2349	0.243164	Epi_to_ME	commonly_regulated
Rps16	1.5389e-59	9.38437e-58	16.2303	0.243095	Epi_to_ME	commonly_regulated
Emilin1	8.97137e-63	5.94874e-61	16.6812	0.24283	Epi_to_ME	Epi_to_ME_specific
Sox4	2.97291e-67	2.23892e-65	17.2865	0.242805	Epi_to_ME	Epi_to_ME_specific
Cd9	1.17054e-60	7.37187e-59	16.3877	0.24256	Epi_to_ME	commonly_regulated
Selenow	3.51844e-60	2.18249e-58	16.3207	0.242164	Epi_to_ME	commonly_regulated
Hmgn1	4.28247e-59	2.58959e-57	16.1674	0.242157	Epi_to_ME	commonly_regulated
Hnrnpa0	3.1607e-65	2.23449e-63	17.0153	0.242107	Epi_to_ME	commonly_regulated
Spta1	2.02093e-70	1.67505e-68	17.7021	0.241876	Epi_to_ME	commonly_regulated
Pa2g4	5.02997e-59	3.03524e-57	16.1575	0.241738	Epi_to_ME	commonly_regulated
Csf1r	6.3389e-81	7.05943e-79	19.0156	0.241312	Epi_to_ME	Epi_to_ME_specific
Asb4	1.66738e-65	1.19636e-63	17.0527	0.241219	Epi_to_ME	Epi_to_ME_specific
Gtf2f2	3.81389e-59	2.31109e-57	16.1745	0.241219	Epi_to_ME	commonly_regulated
Gm37018	3.84885e-61	2.47804e-59	16.4552	0.241037	Epi_to_ME	commonly_regulated
Ldha	8.58033e-59	5.15606e-57	16.1245	0.24093	Epi_to_ME	commonly_regulated
Anxa2	2.92553e-63	1.96699e-61	16.7481	0.240604	Epi_to_ME	commonly_regulated
Timp2	1.05854e-68	8.31951e-67	17.4777	0.240566	Epi_to_ME	Epi_to_ME_specific
Cnbp	3.26364e-58	1.92903e-56	16.0418	0.240319	Epi_to_ME	commonly_regulated
Cbfb	4.53416e-61	2.9063e-59	16.4453	0.240263	Epi_to_ME	commonly_regulated
Eif1	9.04405e-60	5.56219e-58	16.2629	0.240017	Epi_to_ME	commonly_regulated
Ftl2-ps	2.24427e-58	1.34025e-56	16.065	0.239675	Epi_to_ME	commonly_regulated
Cald1	4.72656e-63	3.15586e-61	16.7195	0.239641	Epi_to_ME	commonly_regulated
Park7	9.77155e-58	5.70548e-56	15.9735	0.239441	Epi_to_ME	commonly_regulated
Nhp2	4.83771e-58	2.84774e-56	16.0173	0.239433	Epi_to_ME	commonly_regulated
Tmem108	5.33521e-64	3.65532e-62	16.849	0.239028	Epi_to_ME	commonly_regulated
Rpl10a	1.44832e-57	8.43947e-56	15.949	0.238909	Epi_to_ME	commonly_regulated
Rnf187	1.28629e-59	7.89398e-58	16.2413	0.238582	Epi_to_ME	commonly_regulated
Ube2h	2.64798e-60	1.64608e-58	16.338	0.23844	Epi_to_ME	commonly_regulated
Rpl12	1.6257e-57	9.45398e-56	15.9417	0.238059	Epi_to_ME	commonly_regulated
Bola2	2.82179e-59	1.71351e-57	16.1931	0.238027	Epi_to_ME	commonly_regulated
Zfp534	1.566e-71	1.34035e-69	17.8455	0.237959	Epi_to_ME	commonly_regulated
Ndufc1	2.15231e-57	1.24661e-55	15.9242	0.237454	Epi_to_ME	commonly_regulated
Phc1	4.784e-58	2.82187e-56	16.018	0.23722	Epi_to_ME	commonly_regulated
Cthrc1	2.34961e-60	1.46376e-58	16.3453	0.236962	Epi_to_ME	Epi_to_ME_specific
mt-Rnr2	2.96103e-56	1.66163e-54	15.7594	0.236561	Epi_to_ME	commonly_regulated
Kars	2.27512e-58	1.35586e-56	16.0642	0.236055	Epi_to_ME	commonly_regulated
Ppp1ca	1.6255e-56	9.22953e-55	15.7972	0.235959	Epi_to_ME	commonly_regulated
Gm22357	4.40898e-61	2.83235e-59	16.447	0.235876	Epi_to_ME	commonly_regulated
Tuba1a	3.38586e-56	1.894e-54	15.7509	0.235848	Epi_to_ME	commonly_regulated
Tmem132c	8.89948e-67	6.59889e-65	17.2232	0.23579	Epi_to_ME	Epi_to_ME_specific
Pum3	3.50581e-57	2.0184e-55	15.8937	0.235709	Epi_to_ME	commonly_regulated
Uba2	4.40719e-56	2.44935e-54	15.7342	0.235176	Epi_to_ME	commonly_regulated
Eomes	8.34058e-61	5.31072e-59	16.4083	0.23504	Epi_to_ME	Epi_to_ME_specific
Rbm15	1.79531e-56	1.01737e-54	15.791	0.235021	Epi_to_ME	commonly_regulated
B9d1	1.06113e-60	6.69743e-59	16.3937	0.234926	Epi_to_ME	commonly_regulated
Rps23	3.38823e-56	1.894e-54	15.7508	0.234877	Epi_to_ME	commonly_regulated
Rbis	4.75929e-56	2.63994e-54	15.7293	0.234869	Epi_to_ME	commonly_regulated
Myo10	2.06499e-56	1.16789e-54	15.7821	0.23468	Epi_to_ME	commonly_regulated
Tnnt3	3.07084e-76	3.06488e-74	18.4412	0.234635	Epi_to_ME	Epi_to_ME_specific
Ndufa7	2.66556e-56	1.50167e-54	15.766	0.234514	Epi_to_ME	commonly_regulated
Dock2	1.48467e-73	1.35949e-71	18.1039	0.234407	Epi_to_ME	Epi_to_ME_specific
Uqcrb	3.53771e-56	1.97373e-54	15.7481	0.234203	Epi_to_ME	commonly_regulated
Bex1	5.18457e-57	2.97303e-55	15.8691	0.234184	Epi_to_ME	commonly_regulated
Pecam1	8.86666e-61	5.63326e-59	16.4046	0.23414	Epi_to_ME	commonly_regulated
Smim40	6.2105e-56	3.43172e-54	15.7125	0.234097	Epi_to_ME	commonly_regulated
Zfp600	2.63753e-57	1.52459e-55	15.9115	0.234029	Epi_to_ME	commonly_regulated
Itga8	9.81927e-69	7.73844e-67	17.482	0.233254	Epi_to_ME	Epi_to_ME_specific
Rpl23a	4.35469e-55	2.37442e-53	15.5885	0.233099	Epi_to_ME	commonly_regulated
Hand2os1	8.95581e-61	5.67739e-59	16.404	0.232808	Epi_to_ME	Epi_to_ME_specific
Rspo2	5.99627e-76	5.94352e-74	18.4049	0.232738	Epi_to_ME	Epi_to_ME_specific
Prdx4	7.41436e-56	4.0891e-54	15.7013	0.232496	Epi_to_ME	commonly_regulated
Mrpl51	6.20095e-57	3.54179e-55	15.8579	0.232393	Epi_to_ME	commonly_regulated
Arhgef40	9.7312e-57	5.53623e-55	15.8295	0.232274	Epi_to_ME	commonly_regulated
Rpl21	1.90891e-54	1.02917e-52	15.4938	0.232111	Epi_to_ME	commonly_regulated
Hsd17b14	1.27772e-60	8.02931e-59	16.3824	0.231411	Epi_to_ME	commonly_regulated
Fbxo15	4.86173e-57	2.79346e-55	15.8732	0.231239	Epi_to_ME	commonly_regulated
Ndufb1-ps	1.14424e-54	6.2155e-53	15.5267	0.231225	Epi_to_ME	commonly_regulated
Gm15459	3.39963e-54	1.81255e-52	15.4567	0.231094	Epi_to_ME	commonly_regulated
Cyp26a1	1.81492e-58	1.08835e-56	16.0782	0.23105	Epi_to_ME	commonly_regulated
Exosc5	1.22001e-54	6.61467e-53	15.5226	0.230576	Epi_to_ME	commonly_regulated
Rpl29	8.02895e-54	4.20303e-52	15.4012	0.230533	Epi_to_ME	commonly_regulated
Uqcrh	2.38476e-54	1.27855e-52	15.4795	0.230431	Epi_to_ME	commonly_regulated
Tagln2	4.30002e-55	2.34905e-53	15.5894	0.230263	Epi_to_ME	commonly_regulated
Hmga1	2.44807e-54	1.31006e-52	15.4778	0.229713	Epi_to_ME	commonly_regulated
Plcg2	6.76744e-59	4.07516e-57	16.1392	0.229168	Epi_to_ME	commonly_regulated
Eif4ebp1	4.06497e-54	2.15533e-52	15.4452	0.22912	Epi_to_ME	commonly_regulated
Rpl18-ps1	4.0813e-54	2.16002e-52	15.4449	0.22891	Epi_to_ME	commonly_regulated
Fam169a	6.43908e-54	3.38921e-52	15.4155	0.228835	Epi_to_ME	commonly_regulated
Phb2	5.87699e-53	3.02707e-51	15.272	0.228683	Epi_to_ME	commonly_regulated
Dhrs11	1.81342e-60	1.13463e-58	16.3611	0.228585	Epi_to_ME	Epi_to_ME_specific
Tmem184a	8.71682e-71	7.26671e-69	17.7494	0.228489	Epi_to_ME	Epi_to_ME_specific
Epcam	5.65579e-53	2.91835e-51	15.2745	0.228183	Epi_to_ME	commonly_regulated
Ruvbl2	2.42718e-53	1.26143e-51	15.3295	0.228131	Epi_to_ME	commonly_regulated
Tgfbi	8.39922e-58	4.91414e-56	15.983	0.22788	Epi_to_ME	Epi_to_ME_specific
Mymx	1.40341e-53	7.32004e-52	15.3651	0.227436	Epi_to_ME	commonly_regulated
Psmb5	1.82765e-52	9.24857e-51	15.1978	0.227434	Epi_to_ME	commonly_regulated
Rpl35a	1.55831e-52	7.91337e-51	15.2083	0.22718	Epi_to_ME	commonly_regulated
Dysf	3.6304e-63	2.42959e-61	16.7352	0.226706	Epi_to_ME	Epi_to_ME_specific
Tmem160	2.05563e-54	1.10415e-52	15.4891	0.226582	Epi_to_ME	commonly_regulated
F10	4.54456e-83	5.37227e-81	19.2728	0.226319	Epi_to_ME	Epi_to_ME_specific
Rpl14	8.55952e-52	4.24211e-50	15.0963	0.226274	Epi_to_ME	commonly_regulated
Trp53	2.96997e-52	1.49504e-50	15.166	0.226236	Epi_to_ME	commonly_regulated
Plekha1	3.7064e-52	1.8625e-50	15.1514	0.226	Epi_to_ME	commonly_regulated
Tbca	9.45349e-52	4.66912e-50	15.0898	0.225669	Epi_to_ME	commonly_regulated
Asna1	4.62167e-52	2.30937e-50	15.1369	0.225361	Epi_to_ME	commonly_regulated
Adamts1	3.81053e-56	2.12183e-54	15.7434	0.225232	Epi_to_ME	commonly_regulated
Bax	1.98682e-51	9.71317e-50	15.0407	0.224846	Epi_to_ME	commonly_regulated
Kcnj3	6.2736e-54	3.31421e-52	15.4172	0.224844	Epi_to_ME	commonly_regulated
Ergic3	1.01733e-51	5.01604e-50	15.0849	0.224733	Epi_to_ME	commonly_regulated
Gm49502	2.06206e-72	1.80236e-70	17.9584	0.224673	Epi_to_ME	Epi_to_ME_specific
Sox2	1.43572e-52	7.31657e-51	15.2136	0.223539	Epi_to_ME	commonly_regulated
Rps13	8.01959e-51	3.86172e-49	14.948	0.223497	Epi_to_ME	commonly_regulated
Mdn1	1.10539e-50	5.29635e-49	14.9267	0.223317	Epi_to_ME	commonly_regulated
Hhex	3.57152e-55	1.95849e-53	15.6012	0.223235	Epi_to_ME	Epi_to_ME_specific
Ciapin1	5.88649e-52	2.93247e-50	15.121	0.223117	Epi_to_ME	commonly_regulated
Lims1	2.08604e-51	1.0181e-49	15.0375	0.22302	Epi_to_ME	Epi_to_ME_specific
Wls	4.85451e-53	2.50938e-51	15.2844	0.222826	Epi_to_ME	commonly_regulated
Ets2	7.3769e-54	3.87576e-52	15.4067	0.222776	Epi_to_ME	commonly_regulated
Asb12	2.1036e-67	1.58839e-65	17.3064	0.222525	Epi_to_ME	Epi_to_ME_specific
Eef1a1	4.87838e-51	2.36491e-49	14.9811	0.222309	Epi_to_ME	commonly_regulated
Rpl11	3.90858e-50	1.85121e-48	14.8422	0.222304	Epi_to_ME	commonly_regulated
Ptgs1	3.17305e-96	5.14177e-94	20.7816	0.22211	Epi_to_ME	Epi_to_ME_specific
Ftl1	2.27451e-50	1.0844e-48	14.8785	0.222002	Epi_to_ME	commonly_regulated
Zfp985	1.23795e-51	6.07267e-50	15.072	0.221917	Epi_to_ME	commonly_regulated
Parva	7.54862e-56	4.1552e-54	15.7001	0.221714	Epi_to_ME	commonly_regulated
Acin1	1.10226e-51	5.41627e-50	15.0796	0.221673	Epi_to_ME	commonly_regulated
Gm10169	7.65184e-51	3.6908e-49	14.9512	0.221586	Epi_to_ME	commonly_regulated
Rbms1	4.55391e-52	2.28043e-50	15.1379	0.221483	Epi_to_ME	Epi_to_ME_specific
Igf2r	3.16163e-54	1.68878e-52	15.4614	0.221351	Epi_to_ME	Epi_to_ME_specific
Runx1t1	1.07132e-53	5.59804e-52	15.3826	0.221337	Epi_to_ME	commonly_regulated
Tspan6	6.30741e-51	3.04742e-49	14.964	0.221171	Epi_to_ME	commonly_regulated
Tpm3	3.62446e-50	1.71947e-48	14.8472	0.221074	Epi_to_ME	commonly_regulated
Tsc22d1	2.76505e-51	1.34268e-49	15.0188	0.220992	Epi_to_ME	Epi_to_ME_specific
Sept2	1.05736e-49	4.92704e-48	14.7753	0.220659	Epi_to_ME	commonly_regulated
Abcc4	3.76798e-52	1.89015e-50	15.1504	0.220652	Epi_to_ME	commonly_regulated
Tecr	1.19585e-49	5.56341e-48	14.767	0.220577	Epi_to_ME	commonly_regulated
Slc38a4	1.0097e-50	4.85396e-49	14.9327	0.22025	Epi_to_ME	commonly_regulated
Tnfaip8l3	9.39108e-114	2.27627e-111	22.6369	0.220185	Epi_to_ME	commonly_regulated
Gm10240	6.52213e-50	3.07393e-48	14.8078	0.22012	Epi_to_ME	commonly_regulated
Top2a	4.45302e-50	2.10217e-48	14.8334	0.219947	Epi_to_ME	commonly_regulated
Rbbp7	8.14488e-50	3.82001e-48	14.7929	0.21973	Epi_to_ME	commonly_regulated
Arpc5	6.5774e-53	3.38179e-51	15.2646	0.219347	Epi_to_ME	commonly_regulated
Serf1	3.59578e-50	1.70867e-48	14.8478	0.219094	Epi_to_ME	commonly_regulated
Hnrnpa2b1	5.11441e-49	2.33788e-47	14.6687	0.218992	Epi_to_ME	commonly_regulated
Ndufb7	1.97051e-49	9.12316e-48	14.7333	0.218951	Epi_to_ME	commonly_regulated
Gsdme	1.73626e-52	8.80155e-51	15.2012	0.218916	Epi_to_ME	commonly_regulated
Vbp1	3.77985e-49	1.73057e-47	14.6892	0.218913	Epi_to_ME	commonly_regulated
Rpl37rt	9.95793e-49	4.49494e-47	14.6234	0.218718	Epi_to_ME	commonly_regulated
Zim1	5.58103e-57	3.19403e-55	15.8645	0.218549	Epi_to_ME	Epi_to_ME_specific
Uqcr10	3.03867e-49	1.40236e-47	14.704	0.218436	Epi_to_ME	commonly_regulated
Rif1	7.1476e-49	3.25182e-47	14.646	0.21838	Epi_to_ME	commonly_regulated
Rack1	2.01838e-48	8.95665e-47	14.5752	0.218308	Epi_to_ME	commonly_regulated
Hdgf	3.76733e-49	1.72758e-47	14.6894	0.218232	Epi_to_ME	commonly_regulated
Gm23639	2.11247e-51	1.02926e-49	15.0366	0.218129	Epi_to_ME	commonly_regulated
Ilf3	7.17649e-50	3.37131e-48	14.8014	0.217987	Epi_to_ME	commonly_regulated
Gm10132	1.4436e-48	6.4657e-47	14.5981	0.217906	Epi_to_ME	commonly_regulated
Rab11a	9.25899e-52	4.5809e-50	15.0912	0.217885	Epi_to_ME	commonly_regulated
Rpl9	2.9898e-48	1.3146e-46	14.5484	0.217575	Epi_to_ME	commonly_regulated
Bsg	4.36903e-48	1.9123e-46	14.5224	0.217304	Epi_to_ME	commonly_regulated
Rpl4	6.60759e-48	2.87032e-46	14.494	0.217263	Epi_to_ME	commonly_regulated
Ece1	2.12177e-50	1.01325e-48	14.8831	0.217262	Epi_to_ME	Epi_to_ME_specific
Ndufa13	9.35346e-49	4.2287e-47	14.6277	0.217238	Epi_to_ME	commonly_regulated
Ahnak	5.36838e-58	3.15368e-56	16.0108	0.217178	Epi_to_ME	Epi_to_ME_specific
Cldn5	6.41991e-66	4.66438e-64	17.1084	0.217078	Epi_to_ME	Epi_to_ME_specific
Mrps16	1.87558e-48	8.36155e-47	14.5803	0.21704	Epi_to_ME	commonly_regulated
Lyl1	2.84429e-53	1.47555e-51	15.3192	0.216937	Epi_to_ME	Epi_to_ME_specific
Pnpo	6.65242e-58	3.90005e-56	15.9975	0.21684	Epi_to_ME	Epi_to_ME_specific
Ndn	1.0499e-48	4.73178e-47	14.6198	0.21662	Epi_to_ME	commonly_regulated
Hand2	3.23352e-58	1.91515e-56	16.0423	0.216311	Epi_to_ME	commonly_regulated
Gdf3	8.71629e-50	4.08137e-48	14.7883	0.216261	Epi_to_ME	commonly_regulated
Snord49b	1.86031e-51	9.11014e-50	15.045	0.215985	Epi_to_ME	commonly_regulated
Meis1	4.2623e-53	2.20721e-51	15.2929	0.215762	Epi_to_ME	commonly_regulated
Scd2	2.72047e-48	1.19801e-46	14.5548	0.215245	Epi_to_ME	commonly_regulated
Stmn1	1.39337e-49	6.47188e-48	14.7567	0.215223	Epi_to_ME	commonly_regulated
Ppib	1.5788e-48	7.06029e-47	14.592	0.215221	Epi_to_ME	commonly_regulated
Dnm3os	2.76642e-56	1.55545e-54	15.7637	0.215122	Epi_to_ME	Epi_to_ME_specific
Sall4	3.47746e-49	1.59974e-47	14.6949	0.215102	Epi_to_ME	commonly_regulated
Nolc1	1.17179e-47	5.05977e-46	14.4546	0.215097	Epi_to_ME	commonly_regulated
Cox6b1	2.11861e-47	9.1072e-46	14.4138	0.214989	Epi_to_ME	commonly_regulated
Atp5mpl	3.37687e-47	1.443e-45	14.3816	0.214964	Epi_to_ME	commonly_regulated
Cdc42	8.1499e-49	3.70198e-47	14.637	0.214896	Epi_to_ME	commonly_regulated
Cst3	6.9032e-49	3.14559e-47	14.6483	0.214674	Epi_to_ME	commonly_regulated
Ctla2a	1.82536e-58	1.09234e-56	16.0778	0.214528	Epi_to_ME	Epi_to_ME_specific
Calu	1.09129e-47	4.7192e-46	14.4595	0.214427	Epi_to_ME	Epi_to_ME_specific
Cd93	1.10905e-63	7.49166e-62	16.8057	0.214374	Epi_to_ME	Epi_to_ME_specific
Rpp25	1.1991e-48	5.39574e-47	14.6108	0.214014	Epi_to_ME	commonly_regulated
Akr1a1	4.52877e-47	1.92666e-45	14.3613	0.213964	Epi_to_ME	commonly_regulated
Rap1b	2.01341e-48	8.94837e-47	14.5754	0.213723	Epi_to_ME	commonly_regulated
Mogat2	9.72938e-50	4.54837e-48	14.7809	0.213717	Epi_to_ME	commonly_regulated
Nisch	4.22384e-50	1.99725e-48	14.837	0.213688	Epi_to_ME	commonly_regulated
Pxdn	2.04178e-48	9.04655e-47	14.5745	0.213661	Epi_to_ME	commonly_regulated
Gm24289	2.72489e-50	1.29698e-48	14.8664	0.213571	Epi_to_ME	commonly_regulated
Gm6682	5.04364e-47	2.13625e-45	14.3538	0.213429	Epi_to_ME	commonly_regulated
Pin4	5.29611e-47	2.23662e-45	14.3504	0.213407	Epi_to_ME	commonly_regulated
Cdc34	6.52922e-47	2.74933e-45	14.3359	0.213227	Epi_to_ME	commonly_regulated
Arf1	1.99882e-47	8.60507e-46	14.4178	0.213036	Epi_to_ME	commonly_regulated
Gm4332	1.45994e-46	6.1207e-45	14.2799	0.21271	Epi_to_ME	commonly_regulated
Ccnd1	2.35735e-47	1.01033e-45	14.4064	0.212609	Epi_to_ME	commonly_regulated
Laptm4a	1.77541e-47	7.65471e-46	14.426	0.212573	Epi_to_ME	commonly_regulated
Esf1	3.61387e-48	1.58658e-46	14.5354	0.212505	Epi_to_ME	commonly_regulated
Id3	8.51367e-49	3.86114e-47	14.6341	0.211893	Epi_to_ME	commonly_regulated
Rpl17	9.95624e-46	4.10254e-44	14.1455	0.211705	Epi_to_ME	commonly_regulated
Cdk4	1.07101e-45	4.39436e-44	14.1404	0.211653	Epi_to_ME	commonly_regulated
Laptm5	1.60807e-87	2.02546e-85	19.7961	0.211444	Epi_to_ME	Epi_to_ME_specific
Tie1	2.53428e-64	1.75718e-62	16.893	0.211254	Epi_to_ME	Epi_to_ME_specific
Zscan10	1.07358e-50	5.15247e-49	14.9286	0.211249	Epi_to_ME	commonly_regulated
Mapk1ip1l	1.68614e-46	7.05877e-45	14.2699	0.21101	Epi_to_ME	commonly_regulated
Cct6a	2.26738e-45	9.21132e-44	14.0875	0.210959	Epi_to_ME	commonly_regulated
Pcgf2	1.12774e-46	4.74176e-45	14.2979	0.210921	Epi_to_ME	commonly_regulated
Fubp3	3.97157e-46	1.65066e-44	14.21	0.210854	Epi_to_ME	commonly_regulated
Polr2c	2.24808e-45	9.1458e-44	14.0881	0.210761	Epi_to_ME	commonly_regulated
Tkt	6.99964e-46	2.89667e-44	14.1703	0.210665	Epi_to_ME	commonly_regulated
Stab1	1.30977e-67	9.99446e-66	17.3337	0.210595	Epi_to_ME	Epi_to_ME_specific
Krt18	2.21151e-51	1.0757e-49	15.0336	0.210446	Epi_to_ME	Epi_to_ME_specific
Ddx21	1.44601e-45	5.91612e-44	14.1192	0.210199	Epi_to_ME	commonly_regulated
Wsb1	4.6686e-47	1.98323e-45	14.3591	0.210186	Epi_to_ME	Epi_to_ME_specific
Cttn	1.35548e-45	5.55362e-44	14.1238	0.21002	Epi_to_ME	commonly_regulated
Rpl27a	5.65376e-45	2.27127e-43	14.0228	0.209768	Epi_to_ME	commonly_regulated
Tubb6	3.378e-45	1.36847e-43	14.0593	0.209606	Epi_to_ME	commonly_regulated
Gm8210	7.12717e-45	2.85919e-43	14.0064	0.209595	Epi_to_ME	commonly_regulated
Rspo3	1.04652e-49	4.88442e-48	14.776	0.209497	Epi_to_ME	commonly_regulated
Snrpert	3.55418e-45	1.43782e-43	14.0557	0.209282	Epi_to_ME	commonly_regulated
Hmgn2	9.61817e-45	3.84247e-43	13.985	0.209027	Epi_to_ME	commonly_regulated
Dpf3	1.44309e-52	7.3412e-51	15.2133	0.209021	Epi_to_ME	Epi_to_ME_specific
Ssr3	3.09391e-47	1.32405e-45	14.3876	0.208868	Epi_to_ME	commonly_regulated
Prkar2b	5.07615e-47	2.14687e-45	14.3533	0.208765	Epi_to_ME	Epi_to_ME_specific
Srm	1.33888e-44	5.31939e-43	13.9615	0.20835	Epi_to_ME	commonly_regulated
Cox8a	1.40339e-44	5.56802e-43	13.9581	0.20835	Epi_to_ME	commonly_regulated
Arid3a	4.43005e-48	1.93607e-46	14.5215	0.208153	Epi_to_ME	commonly_regulated
Snrpd2	8.63914e-45	3.45614e-43	13.9927	0.20808	Epi_to_ME	commonly_regulated
Adgra2	8.06196e-52	4.0024e-50	15.1003	0.208054	Epi_to_ME	Epi_to_ME_specific
Zfp978	5.88871e-46	2.44043e-44	14.1824	0.207966	Epi_to_ME	commonly_regulated
Cmtm3	3.87804e-55	2.12255e-53	15.596	0.207612	Epi_to_ME	commonly_regulated
Id1	4.38682e-45	1.76723e-43	14.0408	0.207594	Epi_to_ME	commonly_regulated
Igf2	5.06366e-48	2.20963e-46	14.5123	0.207593	Epi_to_ME	Epi_to_ME_specific
Cyth4	7.46718e-85	9.04972e-83	19.4843	0.207593	Epi_to_ME	Epi_to_ME_specific
Stip1	2.23547e-44	8.82076e-43	13.9249	0.207537	Epi_to_ME	commonly_regulated
Ccdc85b	1.04032e-45	4.2745e-44	14.1424	0.207421	Epi_to_ME	Epi_to_ME_specific
Ptch1	4.50187e-47	1.91805e-45	14.3617	0.207068	Epi_to_ME	commonly_regulated
Aup1	8.62717e-45	3.45614e-43	13.9928	0.207027	Epi_to_ME	commonly_regulated
Gm11942	3.76746e-45	1.52197e-43	14.0516	0.207005	Epi_to_ME	commonly_regulated
Car2	3.17846e-44	1.24564e-42	13.8997	0.206781	Epi_to_ME	commonly_regulated
Abracl	5.48951e-44	2.13684e-42	13.8606	0.206489	Epi_to_ME	commonly_regulated
Pcdh18	1.93053e-54	1.03888e-52	15.4931	0.206173	Epi_to_ME	commonly_regulated
Tpi1	1.95988e-44	7.74395e-43	13.9343	0.206008	Epi_to_ME	commonly_regulated
Isyna1	9.40275e-44	3.64533e-42	13.8219	0.205972	Epi_to_ME	commonly_regulated
Spcs1	2.2393e-44	8.82381e-43	13.9248	0.205867	Epi_to_ME	commonly_regulated
Mcm3	2.44443e-43	9.3635e-42	13.753	0.205827	Epi_to_ME	commonly_regulated
Kif26b	2.23151e-48	9.84187e-47	14.5684	0.205822	Epi_to_ME	commonly_regulated
Hist1h4d	1.79668e-44	7.11861e-43	13.9405	0.205751	Epi_to_ME	commonly_regulated
Fkbp1a	2.55816e-43	9.78613e-42	13.7497	0.205749	Epi_to_ME	commonly_regulated
Rpl3-ps1	2.764e-43	1.05596e-41	13.7441	0.205722	Epi_to_ME	commonly_regulated
Manf	5.46724e-44	2.13104e-42	13.8609	0.205647	Epi_to_ME	commonly_regulated
Gars	4.75629e-45	1.9134e-43	14.0351	0.205538	Epi_to_ME	commonly_regulated
Ube2i	1.18082e-43	4.55951e-42	13.8055	0.205533	Epi_to_ME	commonly_regulated
Ybx3	2.10292e-48	9.30318e-47	14.5724	0.205523	Epi_to_ME	commonly_regulated
Epb41	8.60034e-46	3.55399e-44	14.1558	0.205505	Epi_to_ME	commonly_regulated
Postn	6.9551e-50	3.27264e-48	14.8035	0.205024	Epi_to_ME	Epi_to_ME_specific
Snord47	2.04005e-46	8.52801e-45	14.2566	0.205023	Epi_to_ME	commonly_regulated
Bcl2a1b	4.30173e-62	2.81358e-60	16.5873	0.20502	Epi_to_ME	Epi_to_ME_specific
Gm29718	1.25948e-48	5.64985e-47	14.6074	0.205007	Epi_to_ME	Epi_to_ME_specific
Nrk	1.20052e-52	6.12882e-51	15.2253	0.204845	Epi_to_ME	Epi_to_ME_specific
Fbn2	2.82104e-49	1.30401e-47	14.709	0.20482	Epi_to_ME	commonly_regulated
Nfam1	7.8843e-57	4.49436e-55	15.8428	0.204459	Epi_to_ME	Epi_to_ME_specific
Mir142hg	1.83833e-57	1.0669e-55	15.9341	0.204435	Epi_to_ME	Epi_to_ME_specific
S1pr3	1.88792e-52	9.5368e-51	15.1957	0.204142	Epi_to_ME	Epi_to_ME_specific
Slc28a1	2.64853e-44	1.04221e-42	13.9128	0.203812	Epi_to_ME	commonly_regulated
Ldhb	2.30429e-43	8.83843e-42	13.7572	0.203774	Epi_to_ME	commonly_regulated
Amot	2.78451e-46	1.15897e-44	14.2348	0.20371	Epi_to_ME	Epi_to_ME_specific
Canx	5.60649e-43	2.11667e-41	13.6928	0.203647	Epi_to_ME	commonly_regulated
Rbms3	7.77202e-54	4.07593e-52	15.4033	0.203497	Epi_to_ME	Epi_to_ME_specific
Eif3h	1.00296e-42	3.75705e-41	13.6505	0.203475	Epi_to_ME	commonly_regulated
Rps20	1.04148e-42	3.89631e-41	13.6477	0.203441	Epi_to_ME	commonly_regulated
Hoxb1	1.15743e-46	4.8595e-45	14.2961	0.203414	Epi_to_ME	commonly_regulated
Nutf2	3.87021e-42	1.42388e-40	13.5517	0.203105	Epi_to_ME	commonly_regulated
Klhdc2	1.48096e-45	6.05054e-44	14.1175	0.203074	Epi_to_ME	commonly_regulated
Tmem9	1.95569e-44	7.73798e-43	13.9345	0.203037	Epi_to_ME	commonly_regulated
Ndufs6	8.53326e-43	3.20486e-41	13.6622	0.202954	Epi_to_ME	commonly_regulated
Uqcr11	1.28843e-43	4.96173e-42	13.7992	0.202834	Epi_to_ME	commonly_regulated
Cnn3	5.03473e-43	1.9033e-41	13.7006	0.202787	Epi_to_ME	commonly_regulated
Hebp1	1.25903e-43	4.85501e-42	13.8009	0.202783	Epi_to_ME	Epi_to_ME_specific
Gm26205	2.86496e-45	1.16226e-43	14.0709	0.202677	Epi_to_ME	commonly_regulated
Col6a3	1.76314e-48	7.87246e-47	14.5845	0.202666	Epi_to_ME	Epi_to_ME_specific
Bnip3l	8.27804e-43	3.11712e-41	13.6644	0.20249	Epi_to_ME	commonly_regulated
Gm14303	1.97094e-42	7.30717e-41	13.6011	0.202444	Epi_to_ME	commonly_regulated
Psmb6	5.20104e-42	1.90621e-40	13.53	0.202433	Epi_to_ME	commonly_regulated
Fkbp3	4.41416e-42	1.61987e-40	13.5421	0.202388	Epi_to_ME	commonly_regulated
Cct3	6.32252e-42	2.30552e-40	13.5156	0.202259	Epi_to_ME	commonly_regulated
Gm8420	5.39833e-42	1.9735e-40	13.5273	0.202168	Epi_to_ME	commonly_regulated
Ostf1	2.82412e-43	1.07608e-41	13.7425	0.201982	Epi_to_ME	commonly_regulated
Npm1	1.06382e-41	3.8452e-40	13.4773	0.20198	Epi_to_ME	commonly_regulated
Sash3	6.55653e-68	5.07015e-66	17.3734	0.201802	Epi_to_ME	Epi_to_ME_specific
Apoe	4.04133e-43	1.53178e-41	13.7165	0.201151	Epi_to_ME	commonly_regulated
Phlda2	3.53877e-49	1.62536e-47	14.6937	0.201111	Epi_to_ME	Epi_to_ME_specific
Sod1	2.93904e-42	1.08545e-40	13.5719	0.201085	Epi_to_ME	commonly_regulated
Rpl22	2.03713e-41	7.29924e-40	13.4293	0.201	Epi_to_ME	commonly_regulated
Psmb3	1.73697e-41	6.2315e-40	13.4411	0.200601	Epi_to_ME	commonly_regulated
Platr10	2.89978e-44	1.13952e-42	13.9063	0.200435	Epi_to_ME	commonly_regulated
Dusp2	3.40158e-49	1.56734e-47	14.6963	0.200435	Epi_to_ME	Epi_to_ME_specific
Tmed10	3.371e-41	1.20487e-39	13.3919	0.200269	Epi_to_ME	commonly_regulated
Psmc5	5.28038e-41	1.8734e-39	13.3585	0.199552	Epi_to_ME	commonly_regulated
Col18a1	8.64286e-42	3.13578e-40	13.4926	0.199277	Epi_to_ME	commonly_regulated
Psmb2	7.33059e-41	2.58488e-39	13.3341	0.199265	Epi_to_ME	commonly_regulated
Mak16	7.41176e-41	2.61032e-39	13.3333	0.199238	Epi_to_ME	commonly_regulated
Fbn1	3.59476e-44	1.40688e-42	13.8909	0.19903	Epi_to_ME	Epi_to_ME_specific
Erg	9.09664e-55	4.95063e-53	15.5414	0.199024	Epi_to_ME	Epi_to_ME_specific
Acp5	6.50387e-52	3.23444e-50	15.1144	0.198974	Epi_to_ME	Epi_to_ME_specific
Nap1l1	1.1872e-40	4.16081e-39	13.2981	0.198966	Epi_to_ME	commonly_regulated
Emp3	6.03168e-48	2.6241e-46	14.5003	0.198955	Epi_to_ME	commonly_regulated
Ptprm	1.08834e-51	5.35703e-50	15.0805	0.198953	Epi_to_ME	Epi_to_ME_specific
Tfdp1	1.44509e-41	5.20378e-40	13.4547	0.198847	Epi_to_ME	commonly_regulated
Ttc27	1.1717e-41	4.22984e-40	13.4702	0.198666	Epi_to_ME	commonly_regulated
Supt16	1.90704e-40	6.6433e-39	13.2626	0.198508	Epi_to_ME	commonly_regulated
Snrpb	1.91922e-42	7.12456e-41	13.6031	0.19842	Epi_to_ME	commonly_regulated
Aplnr	3.05309e-43	1.16179e-41	13.7369	0.198354	Epi_to_ME	Epi_to_ME_specific
Igbp1	2.1964e-41	7.86018e-40	13.4237	0.19825	Epi_to_ME	commonly_regulated
mt-Tv	4.82547e-43	1.82659e-41	13.7037	0.197966	Epi_to_ME	commonly_regulated
Cd52	7.45567e-65	5.20706e-63	16.965	0.197785	Epi_to_ME	Epi_to_ME_specific
Mreg	4.02602e-43	1.52798e-41	13.7168	0.197746	Epi_to_ME	commonly_regulated
Ncf2	9.05739e-49	4.10128e-47	14.6299	0.197499	Epi_to_ME	Epi_to_ME_specific
Btf3	5.39975e-40	1.83885e-38	13.1843	0.197417	Epi_to_ME	commonly_regulated
Tmem165	3.18873e-40	1.09365e-38	13.224	0.19722	Epi_to_ME	commonly_regulated
Ubash3b	1.0891e-44	4.34494e-43	13.9762	0.197146	Epi_to_ME	Epi_to_ME_specific
Nid1	7.59967e-42	2.76774e-40	13.5021	0.197133	Epi_to_ME	commonly_regulated
Ccrl2	4.27368e-48	1.8734e-46	14.5239	0.19711	Epi_to_ME	Epi_to_ME_specific
Acta1	4.32402e-44	1.69e-42	13.8777	0.196745	Epi_to_ME	Epi_to_ME_specific
Uba52	1.28052e-40	4.47702e-39	13.2924	0.196723	Epi_to_ME	commonly_regulated
AA465934	1.55861e-41	5.60554e-40	13.4491	0.196636	Epi_to_ME	commonly_regulated
mt-Tp	5.22152e-41	1.8548e-39	13.3594	0.196624	Epi_to_ME	commonly_regulated
Mov10	6.30875e-41	2.22729e-39	13.3453	0.196486	Epi_to_ME	commonly_regulated
Cobl	1.09941e-40	3.86254e-39	13.3038	0.196429	Epi_to_ME	commonly_regulated
Zfp640	3.55681e-41	1.26971e-39	13.3879	0.196298	Epi_to_ME	commonly_regulated
Dpp3	2.98609e-40	1.02774e-38	13.2289	0.196273	Epi_to_ME	commonly_regulated
Impact	4.95946e-40	1.69491e-38	13.1908	0.196051	Epi_to_ME	commonly_regulated
Gpatch4	3.02521e-40	1.0388e-38	13.228	0.196038	Epi_to_ME	commonly_regulated
Klhl6	3.0833e-44	1.21e-42	13.9019	0.196009	Epi_to_ME	Epi_to_ME_specific
She	8.14997e-53	4.17545e-51	15.2507	0.195859	Epi_to_ME	Epi_to_ME_specific
Itgam	2.02554e-59	1.23259e-57	16.2135	0.195761	Epi_to_ME	Epi_to_ME_specific
Mir351	3.66148e-42	1.34881e-40	13.5558	0.195758	Epi_to_ME	Epi_to_ME_specific
Tuft1	3.77688e-54	2.00997e-52	15.4499	0.195646	Epi_to_ME	commonly_regulated
Trim28	1.1405e-39	3.85656e-38	13.1278	0.195613	Epi_to_ME	commonly_regulated
Limd2	5.19309e-41	1.84697e-39	13.3598	0.195506	Epi_to_ME	commonly_regulated
Micos10	8.4449e-40	2.86233e-38	13.1506	0.195365	Epi_to_ME	commonly_regulated
mt-Nd1	4.20981e-39	1.39733e-37	13.0285	0.195207	Epi_to_ME	commonly_regulated
Gm26917	5.36265e-40	1.82837e-38	13.1849	0.195164	Epi_to_ME	commonly_regulated
Nsd3	1.14203e-44	4.54983e-43	13.9728	0.194896	Epi_to_ME	commonly_regulated
Fam3c	1.17965e-41	4.25321e-40	13.4697	0.194892	Epi_to_ME	commonly_regulated
Sec61b	1.90247e-39	6.3808e-38	13.089	0.1948	Epi_to_ME	commonly_regulated
Gm14150	5.89644e-40	2.00562e-38	13.1777	0.194774	Epi_to_ME	commonly_regulated
Psmd4	2.7021e-39	9.03123e-38	13.0623	0.194728	Epi_to_ME	commonly_regulated
Rpl10l	1.1654e-40	4.08939e-39	13.2995	0.194643	Epi_to_ME	commonly_regulated
Flt1	1.66374e-42	6.19211e-41	13.6135	0.19464	Epi_to_ME	Epi_to_ME_specific
Colec12	5.75226e-44	2.23609e-42	13.8572	0.194594	Epi_to_ME	commonly_regulated
Gmfg	4.04695e-42	1.48701e-40	13.5484	0.194395	Epi_to_ME	commonly_regulated
Arg1	6.32385e-54	3.33465e-52	15.4167	0.194259	Epi_to_ME	commonly_regulated
Ddx39	7.31273e-39	2.41613e-37	12.9863	0.193693	Epi_to_ME	commonly_regulated
Lin7c	3.84691e-39	1.27982e-37	13.0354	0.19361	Epi_to_ME	commonly_regulated
Ccbe1	1.42269e-43	5.46418e-42	13.7921	0.193476	Epi_to_ME	Epi_to_ME_specific
Bcl2a1d	3.49707e-57	2.01739e-55	15.8938	0.193452	Epi_to_ME	Epi_to_ME_specific
Fbln5	6.1382e-47	2.58845e-45	14.3402	0.193174	Epi_to_ME	commonly_regulated
Cox7c	8.326e-39	2.74777e-37	12.9764	0.193042	Epi_to_ME	commonly_regulated
Gm14539	4.26914e-39	1.41539e-37	13.0275	0.192853	Epi_to_ME	commonly_regulated
Eno1	1.71479e-38	5.61424e-37	12.9209	0.192718	Epi_to_ME	commonly_regulated
Gm24201	3.48108e-42	1.28399e-40	13.5595	0.192621	Epi_to_ME	commonly_regulated
Twnk	2.13985e-39	7.16864e-38	13.0801	0.192343	Epi_to_ME	commonly_regulated
Rpl10	4.15457e-38	1.34193e-36	12.8527	0.192307	Epi_to_ME	commonly_regulated
Qk	2.02828e-38	6.62557e-37	12.908	0.192028	Epi_to_ME	commonly_regulated
Serpinh1	2.22569e-47	9.55323e-46	14.4104	0.191974	Epi_to_ME	commonly_regulated
Zfp979	1.33842e-38	4.40199e-37	12.94	0.191712	Epi_to_ME	commonly_regulated
Ftl1-ps2	3.84983e-38	1.24489e-36	12.8586	0.191634	Epi_to_ME	commonly_regulated
Rab2a	3.32575e-38	1.07784e-36	12.8699	0.191577	Epi_to_ME	commonly_regulated
Lmo2	2.13446e-52	1.07634e-50	15.1877	0.191501	Epi_to_ME	Epi_to_ME_specific
Acot2	8.39495e-43	3.15702e-41	13.6634	0.191374	Epi_to_ME	commonly_regulated
Gm8935	3.22368e-39	1.07496e-37	13.0489	0.191336	Epi_to_ME	commonly_regulated
Hells	3.42422e-40	1.17302e-38	13.2186	0.191289	Epi_to_ME	commonly_regulated
Gm13147	1.3541e-39	4.56282e-38	13.1148	0.191256	Epi_to_ME	commonly_regulated
Id2	2.66624e-38	8.67025e-37	12.8869	0.191219	Epi_to_ME	commonly_regulated
Mogs	1.34457e-39	4.53601e-38	13.1154	0.190972	Epi_to_ME	commonly_regulated
Erh	1.19511e-37	3.80063e-36	12.7707	0.190954	Epi_to_ME	commonly_regulated
Hdac6	4.99091e-40	1.70364e-38	13.1903	0.190819	Epi_to_ME	commonly_regulated
Bmp4	8.61244e-42	3.12868e-40	13.4929	0.19073	Epi_to_ME	Epi_to_ME_specific
Triml1	2.04254e-38	6.66459e-37	12.9075	0.190676	Epi_to_ME	commonly_regulated
Tpt1	2.2572e-37	7.09998e-36	12.7211	0.190565	Epi_to_ME	commonly_regulated
Reep5	4.90259e-38	1.57472e-36	12.8399	0.190414	Epi_to_ME	commonly_regulated
Pcdh7	5.58516e-41	1.9791e-39	13.3544	0.19037	Epi_to_ME	Epi_to_ME_specific
Ndufa2	1.39274e-37	4.41938e-36	12.7588	0.190363	Epi_to_ME	commonly_regulated
Tomm40	2.87591e-38	9.34153e-37	12.8811	0.190355	Epi_to_ME	commonly_regulated
Gm9843	7.15065e-38	2.28156e-36	12.8106	0.190317	Epi_to_ME	commonly_regulated
Rplp0-ps1	2.76666e-37	8.67407e-36	12.7052	0.190155	Epi_to_ME	commonly_regulated
Slc3a2	5.59058e-38	1.79172e-36	12.8297	0.19009	Epi_to_ME	commonly_regulated
Gadd45gip1	1.55415e-38	5.09989e-37	12.9285	0.189831	Epi_to_ME	commonly_regulated
Vav1	8.43121e-53	4.31188e-51	15.2484	0.189685	Epi_to_ME	Epi_to_ME_specific
Mrps18c	2.46186e-37	7.73528e-36	12.7143	0.189564	Epi_to_ME	commonly_regulated
Nme1	4.43525e-37	1.38154e-35	12.6682	0.189553	Epi_to_ME	commonly_regulated
Tent5c	1.26646e-44	5.03858e-43	13.9655	0.189496	Epi_to_ME	commonly_regulated
Nrep	2.18598e-48	9.65582e-47	14.5698	0.189486	Epi_to_ME	commonly_regulated
Gm26447	2.1543e-38	7.01338e-37	12.9034	0.189475	Epi_to_ME	commonly_regulated
Nt5dc2	1.60491e-38	5.26047e-37	12.926	0.189461	Epi_to_ME	commonly_regulated
Hba-a2	1.79702e-54	9.72479e-53	15.4977	0.189455	Epi_to_ME	Epi_to_ME_specific
Srsf3	6.70159e-38	2.14302e-36	12.8156	0.189387	Epi_to_ME	commonly_regulated
Phpt1	2.52169e-37	7.91463e-36	12.7124	0.189382	Epi_to_ME	commonly_regulated
Gm13456	5.78727e-38	1.8527e-36	12.827	0.189217	Epi_to_ME	commonly_regulated
Fstl1	6.10073e-41	2.15649e-39	13.3478	0.188966	Epi_to_ME	commonly_regulated
Txn1	7.22793e-37	2.23694e-35	12.6298	0.188915	Epi_to_ME	commonly_regulated
Atp2a3	3.12578e-66	2.28253e-64	17.1503	0.188825	Epi_to_ME	Epi_to_ME_specific
Hnrnpa3	9.5185e-37	2.93325e-35	12.6082	0.188808	Epi_to_ME	commonly_regulated
Cd63	1.81246e-37	5.73861e-36	12.7382	0.188738	Epi_to_ME	commonly_regulated
Rcc1	2.17904e-37	6.86159e-36	12.7239	0.188648	Epi_to_ME	commonly_regulated
Prrc2c	2.11331e-37	6.6619e-36	12.7262	0.188592	Epi_to_ME	commonly_regulated
Zfp207	3.15103e-37	9.86842e-36	12.695	0.188473	Epi_to_ME	commonly_regulated
Rpl27	1.29994e-36	3.96777e-35	12.5836	0.188221	Epi_to_ME	commonly_regulated
Alpl	1.48086e-37	4.69383e-36	12.754	0.188038	Epi_to_ME	commonly_regulated
Prdx1	1.86781e-36	5.66511e-35	12.5549	0.187902	Epi_to_ME	commonly_regulated
Eno1b	1.16612e-36	3.57444e-35	12.5922	0.187819	Epi_to_ME	commonly_regulated
Cetn3	6.78204e-37	2.10119e-35	12.6349	0.187551	Epi_to_ME	commonly_regulated
Ttf2	9.74763e-37	3.00065e-35	12.6063	0.187541	Epi_to_ME	commonly_regulated
Rpl32	1.83069e-36	5.55836e-35	12.5565	0.187511	Epi_to_ME	commonly_regulated
Rab27b	4.04902e-54	2.15083e-52	15.4454	0.187463	Epi_to_ME	Epi_to_ME_specific
Psmb1	8.08671e-37	2.49468e-35	12.621	0.18738	Epi_to_ME	commonly_regulated
Ipo5	2.86223e-36	8.60878e-35	12.5211	0.187268	Epi_to_ME	commonly_regulated
Aldoa	1.26888e-36	3.87709e-35	12.5855	0.187127	Epi_to_ME	commonly_regulated
App	5.72739e-41	2.027e-39	13.3525	0.187056	Epi_to_ME	commonly_regulated
Ccne1	8.05581e-37	2.48781e-35	12.6213	0.187021	Epi_to_ME	commonly_regulated
Rhoa	1.79257e-36	5.44835e-35	12.5582	0.186997	Epi_to_ME	commonly_regulated
Cycs	1.90848e-36	5.78239e-35	12.5532	0.186928	Epi_to_ME	commonly_regulated
Gng5	3.82411e-36	1.1466e-34	12.4981	0.186921	Epi_to_ME	commonly_regulated
Lpp	6.49148e-40	2.20283e-38	13.1704	0.18691	Epi_to_ME	Epi_to_ME_specific
Gm24451	1.26933e-37	4.03221e-36	12.766	0.186863	Epi_to_ME	commonly_regulated
Rbx1	2.36916e-36	7.14064e-35	12.5361	0.186715	Epi_to_ME	commonly_regulated
Gnai2	1.76611e-39	5.93035e-38	13.0947	0.186356	Epi_to_ME	commonly_regulated
Creb3l2	3.81303e-41	1.35949e-39	13.3828	0.186294	Epi_to_ME	commonly_regulated
Prkar1a	4.17412e-38	1.34674e-36	12.8523	0.185925	Epi_to_ME	commonly_regulated
Ly6e	4.51719e-36	1.353e-34	12.4848	0.185875	Epi_to_ME	commonly_regulated
Sec11c	4.08987e-37	1.27533e-35	12.6746	0.185708	Epi_to_ME	commonly_regulated
Ndufb2	3.36262e-36	1.00928e-34	12.5083	0.185692	Epi_to_ME	commonly_regulated
Sec11a	1.18849e-36	3.63915e-35	12.5907	0.185623	Epi_to_ME	commonly_regulated
Plxnd1	1.80179e-54	9.73238e-53	15.4976	0.1856	Epi_to_ME	Epi_to_ME_specific
Snrpd1	8.80973e-36	2.61967e-34	12.4315	0.185593	Epi_to_ME	commonly_regulated
Snrpb2	6.75172e-36	2.01393e-34	12.4528	0.185515	Epi_to_ME	commonly_regulated
Lhfp	3.87205e-47	1.65215e-45	14.3721	0.185512	Epi_to_ME	commonly_regulated
Csnk2a1	1.10229e-38	3.63364e-37	12.9549	0.185393	Epi_to_ME	commonly_regulated
Alox5ap	5.58125e-97	9.1469e-95	20.8649	0.185238	Epi_to_ME	Epi_to_ME_specific
2410141K09Rik	1.1139e-36	3.42531e-35	12.5958	0.185226	Epi_to_ME	commonly_regulated
Rgs18	2.72872e-55	1.49919e-53	15.6184	0.185125	Epi_to_ME	Epi_to_ME_specific
Sin3b	5.61674e-36	1.67712e-34	12.4675	0.185109	Epi_to_ME	commonly_regulated
Spin2c	2.32336e-40	8.06437e-39	13.2478	0.185062	Epi_to_ME	Epi_to_ME_specific
Osbpl5	4.70076e-46	1.95092e-44	14.1982	0.185032	Epi_to_ME	Epi_to_ME_specific
Snrpa1	3.25061e-36	9.76673e-35	12.511	0.185004	Epi_to_ME	commonly_regulated
Acvrl1	1.50659e-50	7.20667e-49	14.906	0.184993	Epi_to_ME	Epi_to_ME_specific
Gm42418	1.81672e-37	5.74576e-36	12.7381	0.184935	Epi_to_ME	commonly_regulated
Eif3d	1.84266e-35	5.42899e-34	12.3724	0.184738	Epi_to_ME	commonly_regulated
Ndufa11	2.25882e-36	6.82235e-35	12.5399	0.184738	Epi_to_ME	commonly_regulated
Sesn3	1.27069e-40	4.44802e-39	13.293	0.184704	Epi_to_ME	commonly_regulated
Gm3699	1.85949e-35	5.47298e-34	12.3717	0.184655	Epi_to_ME	commonly_regulated
Flot2	2.03763e-37	6.43035e-36	12.7291	0.184647	Epi_to_ME	commonly_regulated
Sae1	2.33185e-35	6.82149e-34	12.3535	0.184446	Epi_to_ME	commonly_regulated
Apex1	1.87885e-35	5.52433e-34	12.3709	0.184238	Epi_to_ME	commonly_regulated
Nop56	3.84812e-35	1.11217e-33	12.3131	0.18414	Epi_to_ME	commonly_regulated
Gm28438	1.651e-35	4.87926e-34	12.3812	0.183908	Epi_to_ME	commonly_regulated
Sem1	2.3565e-35	6.8866e-34	12.3527	0.183793	Epi_to_ME	commonly_regulated
Gm10076	6.11259e-35	1.74566e-33	12.2758	0.183693	Epi_to_ME	commonly_regulated
Rps15a	2.45101e-35	7.15557e-34	12.3495	0.183641	Epi_to_ME	commonly_regulated
Mfap2	1.10424e-38	3.63592e-37	12.9548	0.1836	Epi_to_ME	commonly_regulated
Arpc3	2.02761e-35	5.95564e-34	12.3647	0.18351	Epi_to_ME	commonly_regulated
Vps36	2.7199e-35	7.92453e-34	12.3411	0.183254	Epi_to_ME	commonly_regulated
Trim59	4.14918e-35	1.19799e-33	12.3071	0.183123	Epi_to_ME	commonly_regulated
Gm6472	6.92546e-35	1.97e-33	12.2656	0.183079	Epi_to_ME	commonly_regulated
Smdt1	5.13482e-35	1.47372e-33	12.2899	0.182962	Epi_to_ME	commonly_regulated
Fst	2.36285e-36	7.12909e-35	12.5363	0.182925	Epi_to_ME	commonly_regulated
Fgd5	5.78565e-37	1.79442e-35	12.6473	0.182743	Epi_to_ME	Epi_to_ME_specific
Hspb11	4.94179e-37	1.536e-35	12.6597	0.182734	Epi_to_ME	commonly_regulated
Gm20559	7.74943e-53	3.9773e-51	15.2539	0.182681	Epi_to_ME	Epi_to_ME_specific
Gpx8	1.30826e-36	3.98894e-35	12.5831	0.182671	Epi_to_ME	commonly_regulated
Clstn1	3.15184e-35	9.15526e-34	12.3292	0.182654	Epi_to_ME	commonly_regulated
Fgf4	1.17025e-35	3.46915e-34	12.4088	0.182646	Epi_to_ME	commonly_regulated
Arpc1a	6.15369e-35	1.75566e-33	12.2752	0.182533	Epi_to_ME	commonly_regulated
Unc5c	9.19285e-42	3.33114e-40	13.4881	0.182522	Epi_to_ME	commonly_regulated
Selenof	4.69259e-35	1.34948e-33	12.2971	0.18251	Epi_to_ME	commonly_regulated
Ddx18	1.14295e-35	3.39517e-34	12.4107	0.182499	Epi_to_ME	commonly_regulated
Ttc3	2.16236e-35	6.3321e-34	12.3596	0.182494	Epi_to_ME	commonly_regulated
Gm5491	1.12135e-34	3.1648e-33	12.2265	0.18249	Epi_to_ME	commonly_regulated
Rps17	1.28626e-34	3.62312e-33	12.2154	0.182439	Epi_to_ME	commonly_regulated
Uhrf1	5.31414e-35	1.52216e-33	12.2871	0.182346	Epi_to_ME	commonly_regulated
Pdcd5	1.08991e-34	3.07906e-33	12.2289	0.182345	Epi_to_ME	commonly_regulated
Ndufv2	1.96827e-34	5.49061e-33	12.1807	0.182345	Epi_to_ME	commonly_regulated
Slc35a4	6.32604e-35	1.80305e-33	12.273	0.182201	Epi_to_ME	commonly_regulated
Ndufs3	1.31449e-34	3.69904e-33	12.2136	0.182121	Epi_to_ME	commonly_regulated
Xpo7	2.92689e-35	8.5104e-34	12.3352	0.182015	Epi_to_ME	commonly_regulated
Gm10263	2.06175e-35	6.04974e-34	12.3634	0.182011	Epi_to_ME	commonly_regulated
Sept7	7.11209e-35	2.01911e-33	12.2635	0.181979	Epi_to_ME	commonly_regulated
Ddx1	1.48699e-34	4.16821e-33	12.2036	0.181936	Epi_to_ME	commonly_regulated
Evi2a	1.34672e-65	9.68697e-64	17.0652	0.181935	Epi_to_ME	Epi_to_ME_specific
Xpo1	4.3664e-35	1.25819e-33	12.3029	0.181802	Epi_to_ME	commonly_regulated
C1d	1.66042e-34	4.64532e-33	12.1946	0.181691	Epi_to_ME	commonly_regulated
Rpl3	3.96269e-34	1.09065e-32	12.1235	0.181575	Epi_to_ME	commonly_regulated
Nras	3.67229e-35	1.06242e-33	12.3169	0.181565	Epi_to_ME	commonly_regulated
Rian	2.5158e-34	6.99093e-33	12.1607	0.181082	Epi_to_ME	commonly_regulated
Gng12	1.17923e-35	3.49216e-34	12.4082	0.180964	Epi_to_ME	commonly_regulated
Hpgd	1.33023e-39	4.49286e-38	13.1162	0.180896	Epi_to_ME	Epi_to_ME_specific
Mcmbp	3.23522e-38	1.04968e-36	12.872	0.180781	Epi_to_ME	commonly_regulated
Wdr18	2.58222e-34	7.1617e-33	12.1586	0.180768	Epi_to_ME	commonly_regulated
Rrp1	7.12844e-35	2.02176e-33	12.2633	0.180716	Epi_to_ME	commonly_regulated
Hmgxb4	1.65825e-35	4.89567e-34	12.3809	0.180659	Epi_to_ME	commonly_regulated
Snora33	1.38032e-35	4.08347e-34	12.3956	0.180649	Epi_to_ME	commonly_regulated
Lcp2	1.92753e-98	3.28981e-96	21.0252	0.180622	Epi_to_ME	Epi_to_ME_specific
Sec13	5.52856e-34	1.51728e-32	12.0962	0.180444	Epi_to_ME	commonly_regulated
Enox1	8.1945e-36	2.44176e-34	12.4373	0.180425	Epi_to_ME	commonly_regulated
Nop58	7.78671e-34	2.12287e-32	12.0681	0.180298	Epi_to_ME	commonly_regulated
P3h1	3.24456e-35	9.4151e-34	12.3269	0.180229	Epi_to_ME	commonly_regulated
Psma5	8.89503e-34	2.41818e-32	12.0571	0.180102	Epi_to_ME	commonly_regulated
Lum	3.86552e-39	1.28453e-37	13.0351	0.180081	Epi_to_ME	Epi_to_ME_specific
Fam136a	7.84488e-34	2.13671e-32	12.0675	0.180064	Epi_to_ME	commonly_regulated
Arhgdia	6.94796e-35	1.97445e-33	12.2654	0.180009	Epi_to_ME	commonly_regulated
Gstp1	9.03921e-34	2.45506e-32	12.0558	0.179963	Epi_to_ME	commonly_regulated
Mnd1	6.03037e-34	1.65185e-32	12.0891	0.179908	Epi_to_ME	commonly_regulated
Cacybp	1.47029e-33	3.96717e-32	12.0156	0.179826	Epi_to_ME	commonly_regulated
Zwint	9.47622e-34	2.57133e-32	12.0519	0.179795	Epi_to_ME	commonly_regulated
Avpi1	1.38335e-34	3.88902e-33	12.2095	0.179706	Epi_to_ME	commonly_regulated
Podxl	1.96821e-36	5.9571e-35	12.5508	0.17956	Epi_to_ME	Epi_to_ME_specific
Gm8430	1.38553e-34	3.89135e-33	12.2093	0.179554	Epi_to_ME	commonly_regulated
Anxa5	6.32415e-44	2.4551e-42	13.8504	0.179532	Epi_to_ME	commonly_regulated
Pla2g4a	2.56571e-42	9.48788e-41	13.5818	0.179215	Epi_to_ME	Epi_to_ME_specific
Inka1	2.33783e-42	8.65627e-41	13.5887	0.179212	Epi_to_ME	Epi_to_ME_specific
Mt1	4.46233e-35	1.28455e-33	12.3012	0.17917	Epi_to_ME	commonly_regulated
Eif3i	1.39686e-33	3.77257e-32	12.0199	0.179118	Epi_to_ME	commonly_regulated
Ube2k	2.25164e-33	6.04714e-32	11.9804	0.178957	Epi_to_ME	commonly_regulated
Elf3	3.60335e-35	1.04457e-33	12.3184	0.178933	Epi_to_ME	commonly_regulated
Gm8649	1.61057e-34	4.51021e-33	12.1971	0.178905	Epi_to_ME	commonly_regulated
Snord17	1.39629e-34	3.91777e-33	12.2087	0.178878	Epi_to_ME	commonly_regulated
mt-Tc	2.54408e-34	7.0627e-33	12.1598	0.178838	Epi_to_ME	commonly_regulated
Tra2b	7.17855e-34	1.96264e-32	12.0748	0.178802	Epi_to_ME	commonly_regulated
Rpl36a	2.65258e-33	7.09092e-32	11.9668	0.178431	Epi_to_ME	commonly_regulated
Pmvk	2.05681e-33	5.52904e-32	11.9879	0.17822	Epi_to_ME	commonly_regulated
Lpl	9.4532e-44	3.65998e-42	13.8215	0.178058	Epi_to_ME	commonly_regulated
Nabp2	3.41845e-33	9.10451e-32	11.9457	0.177969	Epi_to_ME	commonly_regulated
Eif3g	5.42258e-33	1.43494e-31	11.9073	0.177953	Epi_to_ME	commonly_regulated
Gm24029	1.55071e-36	4.72321e-35	12.5696	0.177875	Epi_to_ME	commonly_regulated
Gm50452	8.04947e-35	2.28074e-33	12.2535	0.177786	Epi_to_ME	commonly_regulated
Rasip1	5.84077e-39	1.93201e-37	13.0035	0.177696	Epi_to_ME	Epi_to_ME_specific
Alx1	1.1195e-75	1.08724e-73	18.3711	0.177519	Epi_to_ME	Epi_to_ME_specific
Snhg14	3.24846e-34	8.96638e-33	12.1398	0.177491	Epi_to_ME	commonly_regulated
Was	2.65599e-39	8.88739e-38	13.0636	0.177467	Epi_to_ME	Epi_to_ME_specific
Epha4	1.02106e-47	4.42215e-46	14.4641	0.177459	Epi_to_ME	commonly_regulated
Slc7a11	2.60336e-46	1.08513e-44	14.2395	0.177437	Epi_to_ME	commonly_regulated
Sh3bgrl3	5.15579e-35	1.47827e-33	12.2895	0.177341	Epi_to_ME	commonly_regulated
Rn7sk	2.69689e-34	7.46991e-33	12.155	0.177288	Epi_to_ME	commonly_regulated
Ndufb4	3.59896e-33	9.57642e-32	11.9414	0.177282	Epi_to_ME	commonly_regulated
Psmd14	5.5362e-33	1.46233e-31	11.9056	0.177277	Epi_to_ME	commonly_regulated
Ubfd1	5.52983e-33	1.46198e-31	11.9057	0.177235	Epi_to_ME	commonly_regulated
Mir6236	1.79018e-34	5.00349e-33	12.1885	0.177159	Epi_to_ME	commonly_regulated
Gm8692	8.51053e-33	2.23162e-31	11.8696	0.1771	Epi_to_ME	commonly_regulated
Eef1d	1.24148e-32	3.24066e-31	11.838	0.177031	Epi_to_ME	commonly_regulated
Rpl23	1.09506e-32	2.86104e-31	11.8485	0.177002	Epi_to_ME	commonly_regulated
Rab5if	6.33755e-33	1.67094e-31	11.8943	0.176987	Epi_to_ME	commonly_regulated
Afdn	2.49521e-33	6.67642e-32	11.9718	0.176938	Epi_to_ME	commonly_regulated
Gdpd5	1.92631e-37	6.08569e-36	12.7335	0.176878	Epi_to_ME	commonly_regulated
Eif4g1	1.00372e-32	2.62477e-31	11.8558	0.176806	Epi_to_ME	commonly_regulated
Itgb2	5.93409e-72	5.12464e-70	17.8996	0.176784	Epi_to_ME	Epi_to_ME_specific
Treml2	5.21128e-42	1.90754e-40	13.5299	0.176724	Epi_to_ME	Epi_to_ME_specific
Ralb	5.20029e-34	1.42854e-32	12.1013	0.176691	Epi_to_ME	Epi_to_ME_specific
Magoh	1.49515e-32	3.88873e-31	11.8224	0.176563	Epi_to_ME	commonly_regulated
Dyrk1a	5.34018e-36	1.59619e-34	12.4715	0.176549	Epi_to_ME	commonly_regulated
Psmd7	1.39925e-32	3.64918e-31	11.828	0.17654	Epi_to_ME	commonly_regulated
mt-Nd4	1.47916e-32	3.8541e-31	11.8233	0.176429	Epi_to_ME	commonly_regulated
Arhgap31	4.33379e-38	1.39513e-36	12.8494	0.176273	Epi_to_ME	Epi_to_ME_specific
Snord13	1.20925e-33	3.272e-32	12.0318	0.176189	Epi_to_ME	commonly_regulated
Dph6	7.02508e-34	1.9225e-32	12.0765	0.17611	Epi_to_ME	commonly_regulated
Mbd3	9.53663e-33	2.49614e-31	11.8601	0.175861	Epi_to_ME	commonly_regulated
Gart	2.04514e-32	5.30008e-31	11.7961	0.175842	Epi_to_ME	commonly_regulated
Adgrl4	4.62771e-52	2.30937e-50	15.1368	0.175814	Epi_to_ME	Epi_to_ME_specific
Cope	1.48853e-32	3.87502e-31	11.8228	0.175783	Epi_to_ME	commonly_regulated
Eif3b	2.0097e-33	5.40744e-32	11.9898	0.175755	Epi_to_ME	commonly_regulated
Mybbp1a	2.36851e-33	6.3551e-32	11.9762	0.175739	Epi_to_ME	commonly_regulated
Gm10774	5.1184e-33	1.35569e-31	11.9121	0.175693	Epi_to_ME	commonly_regulated
Msh2	1.79515e-32	4.6606e-31	11.807	0.175663	Epi_to_ME	commonly_regulated
Gm1673	4.45834e-33	1.18304e-31	11.9236	0.175382	Epi_to_ME	commonly_regulated
Mycn	3.32367e-33	8.86845e-32	11.948	0.175308	Epi_to_ME	commonly_regulated
Myom1	3.69063e-37	1.15458e-35	12.6826	0.175172	Epi_to_ME	Epi_to_ME_specific
Pgrmc1	7.42219e-33	1.94978e-31	11.8811	0.175101	Epi_to_ME	commonly_regulated
Atp6v0c	3.52315e-32	9.10588e-31	11.7502	0.174949	Epi_to_ME	commonly_regulated
Gm42439	1.00586e-41	3.64026e-40	13.4814	0.174856	Epi_to_ME	commonly_regulated
Selenok	3.69414e-32	9.53927e-31	11.7462	0.174753	Epi_to_ME	commonly_regulated
Gm15427	4.87506e-33	1.29243e-31	11.9162	0.174539	Epi_to_ME	commonly_regulated
Sox1	1.13886e-33	3.08445e-32	12.0367	0.174517	Epi_to_ME	commonly_regulated
Cntnap4	2.54772e-56	1.43809e-54	15.7689	0.174503	Epi_to_ME	Epi_to_ME_specific
Sdha	6.83655e-33	1.79921e-31	11.8879	0.174252	Epi_to_ME	commonly_regulated
Prorp	1.31941e-33	3.56674e-32	12.0246	0.174132	Epi_to_ME	commonly_regulated
Cox6a1	1.16862e-31	2.96202e-30	11.6484	0.17393	Epi_to_ME	commonly_regulated
Gm12346	7.54817e-32	1.92843e-30	11.6856	0.173858	Epi_to_ME	commonly_regulated
Man1c1	2.16694e-36	6.5517e-35	12.5432	0.173662	Epi_to_ME	Epi_to_ME_specific
Zfp42-ps1	8.55704e-35	2.42217e-33	12.2485	0.173648	Epi_to_ME	commonly_regulated
P2rx1	2.46512e-58	1.46304e-56	16.0592	0.173606	Epi_to_ME	Epi_to_ME_specific
Vcp	1.99799e-32	5.18257e-31	11.798	0.173555	Epi_to_ME	commonly_regulated
Pfas	3.46596e-34	9.54844e-33	12.1345	0.173541	Epi_to_ME	commonly_regulated
Naa10	1.47974e-31	3.73091e-30	11.6283	0.173477	Epi_to_ME	commonly_regulated
Ankrd46	1.11611e-36	3.42843e-35	12.5956	0.17339	Epi_to_ME	commonly_regulated
Mettl9	5.36601e-32	1.3758e-30	11.7146	0.173387	Epi_to_ME	commonly_regulated
Hmgb1	2.08911e-31	5.2353e-30	11.5988	0.173352	Epi_to_ME	commonly_regulated
Vcan	2.08626e-53	1.08621e-51	15.3394	0.173185	Epi_to_ME	Epi_to_ME_specific
Pdgfrb	2.58493e-35	7.5389e-34	12.3452	0.173152	Epi_to_ME	Epi_to_ME_specific
Otx2	9.1944e-32	2.33454e-30	11.6689	0.173018	Epi_to_ME	commonly_regulated
Rbm10	1.21902e-31	3.08705e-30	11.6448	0.173013	Epi_to_ME	commonly_regulated
Sar1a	4.88477e-32	1.25464e-30	11.7225	0.172978	Epi_to_ME	commonly_regulated
Capzb	1.28825e-31	3.2538e-30	11.6401	0.172924	Epi_to_ME	commonly_regulated
Pbx1	4.28832e-32	1.10637e-30	11.7336	0.172871	Epi_to_ME	commonly_regulated
Pafah1b3	5.80825e-34	1.59252e-32	12.0922	0.172868	Epi_to_ME	commonly_regulated
Tmem181a	2.21278e-34	6.1548e-33	12.1712	0.172624	Epi_to_ME	Epi_to_ME_specific
Slc43a3	5.62195e-35	1.60713e-33	12.2825	0.172557	Epi_to_ME	Epi_to_ME_specific
Fasn	8.53826e-32	2.17368e-30	11.6751	0.172544	Epi_to_ME	commonly_regulated
Ranbp1	4.24965e-31	1.05216e-29	11.5379	0.17248	Epi_to_ME	commonly_regulated
Pten	2.32739e-31	5.82232e-30	11.5896	0.172386	Epi_to_ME	commonly_regulated
Tcof1	8.74027e-32	2.22314e-30	11.6732	0.172356	Epi_to_ME	commonly_regulated
Ap2m1	2.74654e-31	6.85304e-30	11.5754	0.172324	Epi_to_ME	commonly_regulated
Rps10-ps2	3.15886e-31	7.86145e-30	11.5634	0.172309	Epi_to_ME	commonly_regulated
Prnp	7.97022e-37	2.46402e-35	12.6222	0.172202	Epi_to_ME	Epi_to_ME_specific
March1	5.28479e-48	2.30263e-46	14.5094	0.17212	Epi_to_ME	Epi_to_ME_specific
Arpc4	2.44594e-31	6.11358e-30	11.5853	0.172023	Epi_to_ME	commonly_regulated
Rps16-ps2	3.84632e-31	9.54762e-30	11.5465	0.171971	Epi_to_ME	commonly_regulated
Col4a1	3.37575e-34	9.30882e-33	12.1367	0.171811	Epi_to_ME	commonly_regulated
Gnb3	2.16011e-45	8.80032e-44	14.0909	0.171759	Epi_to_ME	Epi_to_ME_specific
Tmem59	8.51169e-34	2.31614e-32	12.0607	0.171731	Epi_to_ME	commonly_regulated
U2af1	7.42092e-31	1.8248e-29	11.4898	0.171669	Epi_to_ME	commonly_regulated
Gm10146	1.27334e-31	3.21896e-30	11.6411	0.171642	Epi_to_ME	commonly_regulated
Taf1	1.51133e-31	3.80724e-30	11.6265	0.171612	Epi_to_ME	commonly_regulated
Setx	3.12203e-31	7.77649e-30	11.5644	0.171311	Epi_to_ME	commonly_regulated
Fkbp7	1.01029e-34	2.85693e-33	12.235	0.171249	Epi_to_ME	Epi_to_ME_specific
D8Ertd738e	4.34165e-31	1.0731e-29	11.536	0.171201	Epi_to_ME	commonly_regulated
Clcn5	3.83449e-37	1.19829e-35	12.6796	0.170679	Epi_to_ME	Epi_to_ME_specific
Ppp1r9a	8.98191e-33	2.35308e-31	11.8651	0.170592	Epi_to_ME	commonly_regulated
Anp32b	1.76925e-31	4.43758e-30	11.613	0.170309	Epi_to_ME	commonly_regulated
Eef1a1-ps1	2.12158e-31	5.31205e-30	11.5975	0.170213	Epi_to_ME	commonly_regulated
Ubtf	1.67151e-30	4.07549e-29	11.4195	0.170077	Epi_to_ME	commonly_regulated
Vapa	5.846e-31	1.43998e-29	11.5104	0.169907	Epi_to_ME	commonly_regulated
Gm6368	9.29207e-31	2.27909e-29	11.4704	0.169839	Epi_to_ME	commonly_regulated
Gm5547	2.22886e-46	9.30379e-45	14.2504	0.169777	Epi_to_ME	Epi_to_ME_specific
Ppp1r1a	7.45586e-31	1.83183e-29	11.4894	0.169719	Epi_to_ME	commonly_regulated
Rest	1.04058e-30	2.54792e-29	11.4606	0.169653	Epi_to_ME	commonly_regulated
Sri	5.07391e-31	1.25087e-29	11.5226	0.169619	Epi_to_ME	commonly_regulated
Pfkp	4.31113e-31	1.06647e-29	11.5366	0.169589	Epi_to_ME	commonly_regulated
Pdlim7	4.62785e-31	1.14188e-29	11.5305	0.169376	Epi_to_ME	commonly_regulated
Stc1	2.12952e-34	5.92895e-33	12.1743	0.169241	Epi_to_ME	Epi_to_ME_specific
Fam114a1	9.93114e-34	2.69224e-32	12.048	0.169112	Epi_to_ME	Epi_to_ME_specific
Slc7a3	8.11134e-32	2.06864e-30	11.6795	0.168932	Epi_to_ME	commonly_regulated
Mylpf	4.55385e-32	1.17173e-30	11.7285	0.168929	Epi_to_ME	commonly_regulated
Gm12940	9.60486e-31	2.3538e-29	11.4675	0.168846	Epi_to_ME	commonly_regulated
Mcrip1	2.23163e-30	5.41371e-29	11.3943	0.168825	Epi_to_ME	commonly_regulated
Nelfe	2.46809e-30	5.98231e-29	11.3855	0.168773	Epi_to_ME	commonly_regulated
Ebna1bp2	4.67069e-30	1.12174e-28	11.3298	0.168691	Epi_to_ME	commonly_regulated
Sfxn4	7.6229e-34	2.08215e-32	12.0698	0.168673	Epi_to_ME	Epi_to_ME_specific
Tbrg1	5.37762e-30	1.28938e-28	11.3175	0.168632	Epi_to_ME	commonly_regulated
Ndufa6	2.82503e-30	6.83601e-29	11.3738	0.168505	Epi_to_ME	commonly_regulated
Csnk2a2	2.01852e-34	5.62532e-33	12.1787	0.168487	Epi_to_ME	commonly_regulated
Tug1	4.22382e-31	1.04667e-29	11.5384	0.16839	Epi_to_ME	commonly_regulated
Apbb1ip	9.86961e-76	9.65014e-74	18.3779	0.168339	Epi_to_ME	Epi_to_ME_specific
Srrt	8.62144e-30	2.05688e-28	11.276	0.168227	Epi_to_ME	commonly_regulated
Dact1	2.13212e-32	5.52054e-31	11.7926	0.168109	Epi_to_ME	Epi_to_ME_specific
Tma7	5.39788e-30	1.29316e-28	11.3171	0.168065	Epi_to_ME	commonly_regulated
Gyg	3.07401e-31	7.6635e-30	11.5657	0.167946	Epi_to_ME	commonly_regulated
Ppp2r2d	7.60221e-31	1.8662e-29	11.4877	0.167941	Epi_to_ME	commonly_regulated
Vax2os	1.73665e-33	4.67713e-32	12.0019	0.167811	Epi_to_ME	commonly_regulated
Mcm3ap	6.89309e-30	1.64726e-28	11.2957	0.167794	Epi_to_ME	commonly_regulated
Oaz1-ps	1.22527e-29	2.90879e-28	11.245	0.167681	Epi_to_ME	commonly_regulated
Etv5	3.60004e-30	8.68223e-29	11.3526	0.167681	Epi_to_ME	commonly_regulated
Rps15a-ps6	1.02057e-29	2.43083e-28	11.2611	0.167669	Epi_to_ME	commonly_regulated
Rps7	1.84834e-29	4.36996e-28	11.2087	0.167639	Epi_to_ME	commonly_regulated
Fbl	1.38336e-29	3.2814e-28	11.2343	0.167563	Epi_to_ME	commonly_regulated
Cops9	5.35364e-30	1.2847e-28	11.3178	0.167503	Epi_to_ME	commonly_regulated
Elavl1	5.92872e-30	1.41915e-28	11.3089	0.167325	Epi_to_ME	commonly_regulated
Dhx16	3.55527e-30	8.58143e-29	11.3537	0.167236	Epi_to_ME	commonly_regulated
Gm25256	7.95874e-32	2.03152e-30	11.6811	0.167194	Epi_to_ME	commonly_regulated
Mrfap1	2.9906e-30	7.23058e-29	11.3688	0.167006	Epi_to_ME	commonly_regulated
Gm5654	1.57543e-33	4.24689e-32	12.0099	0.166997	Epi_to_ME	commonly_regulated
Amn1	1.90191e-34	5.31061e-33	12.1835	0.166982	Epi_to_ME	commonly_regulated
Snora57	5.6255e-32	1.44105e-30	11.7106	0.16697	Epi_to_ME	commonly_regulated
Ssr2	2.23479e-29	5.27499e-28	11.1919	0.166876	Epi_to_ME	commonly_regulated
1010001N08Rik	2.69853e-34	7.46991e-33	12.155	0.166763	Epi_to_ME	Epi_to_ME_specific
Pgk1	1.21973e-29	2.89802e-28	11.2454	0.166746	Epi_to_ME	commonly_regulated
Snrnp40	2.86184e-29	6.71114e-28	11.1699	0.166595	Epi_to_ME	commonly_regulated
Rnaseh2a	1.19306e-29	2.83699e-28	11.2474	0.166496	Epi_to_ME	commonly_regulated
Ppat	1.79402e-29	4.24501e-28	11.2113	0.166357	Epi_to_ME	commonly_regulated
Srrm2	2.5268e-29	5.93994e-28	11.181	0.166337	Epi_to_ME	commonly_regulated
1700019D03Rik	2.74048e-29	6.43177e-28	11.1738	0.166315	Epi_to_ME	commonly_regulated
Sugp1	1.72646e-31	4.33402e-30	11.6151	0.166288	Epi_to_ME	commonly_regulated
Dnaja1	1.42156e-30	3.469e-29	11.4335	0.166259	Epi_to_ME	commonly_regulated
Rnd3	3.93498e-33	1.04609e-31	11.934	0.165949	Epi_to_ME	commonly_regulated
Hspa9	4.7405e-29	1.10448e-27	11.125	0.165911	Epi_to_ME	commonly_regulated
Tmem242	2.17603e-29	5.1405e-28	11.1942	0.165562	Epi_to_ME	commonly_regulated
Csrp1	4.00419e-30	9.64885e-29	11.3433	0.165522	Epi_to_ME	Epi_to_ME_specific
Eif1ax	8.85766e-29	2.04229e-27	11.0691	0.16542	Epi_to_ME	commonly_regulated
Emg1	7.92521e-29	1.83169e-27	11.0791	0.165326	Epi_to_ME	commonly_regulated
Clns1a	1.00555e-28	2.31107e-27	11.0577	0.165226	Epi_to_ME	commonly_regulated
Rpl26	9.39003e-29	2.16331e-27	11.0639	0.165204	Epi_to_ME	commonly_regulated
Impdh2	9.59375e-29	2.20672e-27	11.062	0.165085	Epi_to_ME	commonly_regulated
Rem1	1.91867e-40	6.67577e-39	13.2621	0.165072	Epi_to_ME	Epi_to_ME_specific
Tmem88	2.71463e-34	7.50727e-33	12.1545	0.165064	Epi_to_ME	commonly_regulated
Hspa4	1.28458e-28	2.93833e-27	11.0357	0.165006	Epi_to_ME	commonly_regulated
Clec1b	1.49819e-39	5.04247e-38	13.1072	0.164985	Epi_to_ME	Epi_to_ME_specific
Trh	2.79985e-30	6.78077e-29	11.3745	0.16497	Epi_to_ME	commonly_regulated
Ghr	5.64138e-32	1.44383e-30	11.7103	0.164952	Epi_to_ME	Epi_to_ME_specific
Ikbip	6.52382e-33	1.71848e-31	11.8919	0.164937	Epi_to_ME	Epi_to_ME_specific
AI467606	8.24221e-32	2.10016e-30	11.6782	0.164915	Epi_to_ME	Epi_to_ME_specific
Slc40a1	4.04402e-41	1.44007e-39	13.3784	0.164831	Epi_to_ME	Epi_to_ME_specific
G3bp1	1.0904e-28	2.50211e-27	11.0505	0.16477	Epi_to_ME	commonly_regulated
Tmem50a	6.03641e-29	1.40189e-27	11.1034	0.164579	Epi_to_ME	commonly_regulated
Dkc1	1.32115e-28	3.01719e-27	11.0332	0.164564	Epi_to_ME	commonly_regulated
Gm13493	1.33344e-28	3.04286e-27	11.0324	0.164371	Epi_to_ME	commonly_regulated
Psma1	1.20963e-28	2.76909e-27	11.0411	0.164299	Epi_to_ME	commonly_regulated
Ppp1cb	6.95834e-30	1.66148e-28	11.2948	0.164216	Epi_to_ME	commonly_regulated
Sept1	5.00316e-32	1.28391e-30	11.7205	0.164149	Epi_to_ME	commonly_regulated
Cct8	3.0731e-28	6.91963e-27	10.9571	0.163848	Epi_to_ME	commonly_regulated
Adam12	6.62306e-32	1.69358e-30	11.6967	0.163826	Epi_to_ME	Epi_to_ME_specific
Gm19705	3.69063e-29	8.62662e-28	11.1473	0.163777	Epi_to_ME	commonly_regulated
Zfhx4	1.49718e-32	3.8905e-31	11.8223	0.163759	Epi_to_ME	commonly_regulated
Fat3	4.77861e-37	1.48688e-35	12.6624	0.163697	Epi_to_ME	commonly_regulated
Mdh2	3.08358e-28	6.93782e-27	10.9568	0.163636	Epi_to_ME	commonly_regulated
Mrpl34	2.35195e-28	5.32076e-27	10.9812	0.16344	Epi_to_ME	commonly_regulated
Smarcc1	3.53209e-31	8.77516e-30	11.5538	0.163438	Epi_to_ME	commonly_regulated
Eif3k	3.03937e-28	6.84903e-27	10.9581	0.163402	Epi_to_ME	commonly_regulated
Eif4a3	3.60359e-28	8.08887e-27	10.9426	0.163373	Epi_to_ME	commonly_regulated
Tarbp2	5.81517e-29	1.35268e-27	11.1068	0.163347	Epi_to_ME	commonly_regulated
Pdap1	1.1406e-28	2.61521e-27	11.0464	0.163346	Epi_to_ME	commonly_regulated
Arpp19	1.62527e-28	3.69711e-27	11.0146	0.163294	Epi_to_ME	commonly_regulated
Sh3bgrl	6.01225e-29	1.3974e-27	11.1038	0.163206	Epi_to_ME	commonly_regulated
Pin1	5.22581e-28	1.16576e-26	10.9089	0.162743	Epi_to_ME	commonly_regulated
Lef1	1.11224e-29	2.64697e-28	11.2536	0.162674	Epi_to_ME	Epi_to_ME_specific
Ache	6.90787e-33	1.81632e-31	11.8871	0.16266	Epi_to_ME	Epi_to_ME_specific
Cx3cr1	8.43417e-63	5.61837e-61	16.6849	0.16237	Epi_to_ME	Epi_to_ME_specific
Mat2a	4.69898e-28	1.05068e-26	10.9186	0.162325	Epi_to_ME	commonly_regulated
Psmb10	8.19446e-29	1.8924e-27	11.0761	0.162281	Epi_to_ME	commonly_regulated
Hsp90b1	2.97083e-28	6.6998e-27	10.9601	0.162215	Epi_to_ME	commonly_regulated
Atp5d	7.70588e-28	1.70976e-26	10.8735	0.162127	Epi_to_ME	commonly_regulated
Bola1	6.40387e-29	1.48603e-27	11.0981	0.161946	Epi_to_ME	commonly_regulated
Rps3a3	1.27822e-27	2.81659e-26	10.8273	0.161908	Epi_to_ME	commonly_regulated
Lin28a	1.53521e-28	3.50052e-27	11.0197	0.161881	Epi_to_ME	commonly_regulated
Wdr46	5.57869e-29	1.29872e-27	11.1105	0.161838	Epi_to_ME	commonly_regulated
Ddx3x	1.11458e-27	2.46164e-26	10.8398	0.161684	Epi_to_ME	commonly_regulated
Zdbf2	4.76893e-28	1.06467e-26	10.9172	0.161485	Epi_to_ME	commonly_regulated
Snora15	1.41527e-30	3.45657e-29	11.4339	0.161459	Epi_to_ME	commonly_regulated
Armcx2	2.01744e-28	4.57476e-27	10.9951	0.161425	Epi_to_ME	commonly_regulated
Zfp296	2.36458e-29	5.57221e-28	11.1869	0.16142	Epi_to_ME	commonly_regulated
Rbpms	1.42159e-27	3.12294e-26	10.8175	0.161407	Epi_to_ME	commonly_regulated
Lsm8	4.25198e-28	9.52206e-27	10.9276	0.161393	Epi_to_ME	commonly_regulated
Cdc16	2.71055e-28	6.1224e-27	10.9684	0.161281	Epi_to_ME	commonly_regulated
Ssbp2	1.02697e-28	2.35844e-27	11.0558	0.161108	Epi_to_ME	Epi_to_ME_specific
Cks1b	1.72478e-27	3.78323e-26	10.7998	0.16103	Epi_to_ME	commonly_regulated
Uqcrc1	1.89743e-27	4.14932e-26	10.791	0.160929	Epi_to_ME	commonly_regulated
Bola3	1.49201e-27	3.27514e-26	10.8131	0.160912	Epi_to_ME	commonly_regulated
Msx1	2.22494e-30	5.40203e-29	11.3946	0.160889	Epi_to_ME	commonly_regulated
Tnnt2	9.45012e-38	3.0086e-36	12.789	0.160819	Epi_to_ME	Epi_to_ME_specific
Abi3	2.41127e-33	6.46381e-32	11.9747	0.160574	Epi_to_ME	Epi_to_ME_specific
Bnc1	4.60432e-36	1.37767e-34	12.4833	0.160552	Epi_to_ME	Epi_to_ME_specific
Arap3	1.59095e-31	4.00081e-30	11.6221	0.160516	Epi_to_ME	Epi_to_ME_specific
Dpy30	3.28243e-27	7.14014e-26	10.7406	0.160467	Epi_to_ME	commonly_regulated
Nop2	8.33684e-28	1.84691e-26	10.8664	0.160459	Epi_to_ME	commonly_regulated
Col5a2	2.81621e-43	1.07448e-41	13.7427	0.16027	Epi_to_ME	Epi_to_ME_specific
Drosha	1.28988e-27	2.8401e-26	10.8264	0.160255	Epi_to_ME	commonly_regulated
Ubxn1	3.75743e-27	8.15494e-26	10.7281	0.160227	Epi_to_ME	commonly_regulated
Tal1	5.62298e-43	2.12012e-41	13.6926	0.160224	Epi_to_ME	Epi_to_ME_specific
Ppp2r1a	3.77117e-27	8.17862e-26	10.7277	0.160087	Epi_to_ME	commonly_regulated
Cxcl12	1.84532e-30	4.48789e-29	11.4109	0.160013	Epi_to_ME	commonly_regulated
mt-Ta	9.41333e-29	2.16694e-27	11.0637	0.159776	Epi_to_ME	commonly_regulated
Esd	1.36597e-27	3.00305e-26	10.8212	0.159758	Epi_to_ME	commonly_regulated
Ilrun	7.11943e-28	1.58085e-26	10.8807	0.159742	Epi_to_ME	commonly_regulated
Cdh2	1.18089e-28	2.70544e-27	11.0433	0.159674	Epi_to_ME	commonly_regulated
Irs2	1.77897e-30	4.33018e-29	11.414	0.159656	Epi_to_ME	Epi_to_ME_specific
Plp2	1.89928e-28	4.3136e-27	11.0005	0.15944	Epi_to_ME	commonly_regulated
Lix1	1.12872e-36	3.46348e-35	12.5947	0.159375	Epi_to_ME	Epi_to_ME_specific
Nono	5.46016e-27	1.17708e-25	10.6935	0.159372	Epi_to_ME	commonly_regulated
Tm2d2	1.1833e-27	2.60941e-26	10.8343	0.159299	Epi_to_ME	commonly_regulated
Gm45338	2.77283e-39	9.25689e-38	13.0604	0.159298	Epi_to_ME	Epi_to_ME_specific
Capn2	1.58489e-31	3.98906e-30	11.6224	0.15926	Epi_to_ME	Epi_to_ME_specific
Mrpl12	6.60773e-27	1.42022e-25	10.6758	0.159155	Epi_to_ME	commonly_regulated
Ass1	2.35579e-28	5.32527e-27	10.9811	0.159021	Epi_to_ME	commonly_regulated
Gm24507	1.14475e-35	3.39702e-34	12.4106	0.158934	Epi_to_ME	commonly_regulated
Timm8b	3.67436e-27	7.98667e-26	10.7301	0.158863	Epi_to_ME	commonly_regulated
Fzd1	6.80268e-35	1.93698e-33	12.2671	0.158809	Epi_to_ME	commonly_regulated
Ssx2ip	1.99071e-27	4.34671e-26	10.7866	0.158737	Epi_to_ME	commonly_regulated
Zfp422	3.2384e-39	1.07862e-37	13.0486	0.158602	Epi_to_ME	commonly_regulated
Serpinb6a	2.73244e-29	6.41813e-28	11.174	0.158582	Epi_to_ME	commonly_regulated
Eprs	1.21168e-26	2.58122e-25	10.6193	0.158481	Epi_to_ME	commonly_regulated
Fermt3	1.29605e-28	2.96223e-27	11.0349	0.15847	Epi_to_ME	Epi_to_ME_specific
Nrp2	4.56935e-29	1.06547e-27	11.1283	0.158408	Epi_to_ME	commonly_regulated
Gm13230	1.07347e-30	2.62623e-29	11.4579	0.158267	Epi_to_ME	commonly_regulated
Uqcc2	8.17162e-27	1.75243e-25	10.656	0.158053	Epi_to_ME	commonly_regulated
Ash2l	1.16445e-26	2.48245e-25	10.623	0.157997	Epi_to_ME	commonly_regulated
Ptges3	1.75793e-27	3.85301e-26	10.7981	0.157976	Epi_to_ME	commonly_regulated
Psmc4	2.16713e-26	4.56602e-25	10.5649	0.157837	Epi_to_ME	commonly_regulated
Gm17541	1.65081e-26	3.4986e-25	10.5904	0.157593	Epi_to_ME	commonly_regulated
Trap1a	9.61309e-28	2.12638e-26	10.8533	0.157547	Epi_to_ME	commonly_regulated
Kdelr2	1.58737e-26	3.36662e-25	10.5941	0.157508	Epi_to_ME	Epi_to_ME_specific
Calm2	1.81639e-26	3.84388e-25	10.5815	0.157422	Epi_to_ME	commonly_regulated
Gnl3	1.38766e-26	2.94523e-25	10.6066	0.157379	Epi_to_ME	commonly_regulated
A430010J10Rik	1.26484e-26	2.6905e-25	10.6153	0.157366	Epi_to_ME	commonly_regulated
Ttc39b	8.81716e-27	1.88666e-25	10.6489	0.157139	Epi_to_ME	commonly_regulated
Traf3ip3	1.51646e-38	4.98188e-37	12.9304	0.156947	Epi_to_ME	Epi_to_ME_specific
Bend3	3.07885e-26	6.44925e-25	10.5319	0.156945	Epi_to_ME	commonly_regulated
Nop10	3.06403e-26	6.42288e-25	10.5324	0.156936	Epi_to_ME	commonly_regulated
Crip1	5.9554e-27	1.28192e-25	10.6854	0.156876	Epi_to_ME	commonly_regulated
Spry2	3.07852e-29	7.20754e-28	11.1634	0.156791	Epi_to_ME	commonly_regulated
Ikzf1	4.82225e-38	1.55065e-36	12.8411	0.156512	Epi_to_ME	Epi_to_ME_specific
Tmod1	2.46237e-36	7.41385e-35	12.533	0.156465	Epi_to_ME	Epi_to_ME_specific
Gm17300	2.08974e-26	4.40618e-25	10.5683	0.156377	Epi_to_ME	commonly_regulated
Frrs1	2.83215e-26	5.94114e-25	10.5398	0.156303	Epi_to_ME	commonly_regulated
Arpc2	1.885e-26	3.98614e-25	10.578	0.156294	Epi_to_ME	commonly_regulated
Actr1b	1.29232e-26	2.74692e-25	10.6133	0.156271	Epi_to_ME	commonly_regulated
Ppa1	6.65806e-26	1.3747e-24	10.4591	0.156087	Epi_to_ME	commonly_regulated
Clec14a	5.26044e-38	1.68779e-36	12.8344	0.156044	Epi_to_ME	Epi_to_ME_specific
Fdft1	4.33549e-26	9.00957e-25	10.4996	0.155997	Epi_to_ME	commonly_regulated
Upp1	6.40599e-27	1.37789e-25	10.6787	0.155971	Epi_to_ME	commonly_regulated
Timm13	3.34504e-26	6.99669e-25	10.5241	0.155958	Epi_to_ME	commonly_regulated
Wnt5a	5.78736e-28	1.28805e-26	10.8996	0.155928	Epi_to_ME	commonly_regulated
Sdk2	5.38746e-28	1.2009e-26	10.9061	0.155875	Epi_to_ME	commonly_regulated
Msrb2	1.9795e-27	4.32551e-26	10.7871	0.15581	Epi_to_ME	commonly_regulated
Ddx39b	5.11034e-26	1.06045e-24	10.4841	0.155795	Epi_to_ME	commonly_regulated
Csnk2b	7.33409e-26	1.50995e-24	10.4499	0.155685	Epi_to_ME	commonly_regulated
Mageb16	5.85965e-27	1.26225e-25	10.6869	0.155668	Epi_to_ME	commonly_regulated
Sptbn1	3.77265e-26	7.87398e-25	10.5128	0.155591	Epi_to_ME	commonly_regulated
Jade1	8.87152e-27	1.89689e-25	10.6484	0.155518	Epi_to_ME	commonly_regulated
Col4a5	4.30294e-30	1.03515e-28	11.337	0.155516	Epi_to_ME	Epi_to_ME_specific
Zmiz1	6.65285e-28	1.47839e-26	10.8869	0.155509	Epi_to_ME	commonly_regulated
Gm31266	1.34214e-26	2.85071e-25	10.6098	0.155432	Epi_to_ME	commonly_regulated
Ska3	8.47052e-26	1.74144e-24	10.4362	0.155375	Epi_to_ME	commonly_regulated
Pdia6	7.30353e-26	1.50474e-24	10.4503	0.155356	Epi_to_ME	commonly_regulated
Cdk1	1.08362e-25	2.21516e-24	10.4128	0.15531	Epi_to_ME	commonly_regulated
Jagn1	2.70707e-26	5.68701e-25	10.544	0.155292	Epi_to_ME	commonly_regulated
Lpar6	1.0257e-26	2.18988e-25	10.6349	0.155263	Epi_to_ME	commonly_regulated
Enah	2.15599e-27	4.70404e-26	10.7793	0.155255	Epi_to_ME	commonly_regulated
Yif1b	8.55196e-26	1.75693e-24	10.4353	0.155201	Epi_to_ME	commonly_regulated
Pde3b	3.72443e-26	7.77897e-25	10.514	0.155183	Epi_to_ME	commonly_regulated
Gm24045	3.86595e-37	1.20681e-35	12.679	0.155098	Epi_to_ME	Epi_to_ME_specific
Gm29129	2.45853e-58	1.46214e-56	16.0593	0.155088	Epi_to_ME	Epi_to_ME_specific
Gsn	2.91251e-29	6.82442e-28	11.1684	0.15506	Epi_to_ME	Epi_to_ME_specific
Hnrnpf	1.45441e-25	2.96056e-24	10.3848	0.154964	Epi_to_ME	commonly_regulated
Abcf1	8.78937e-26	1.80442e-24	10.4327	0.154947	Epi_to_ME	commonly_regulated
Mir703	2.38989e-27	5.21044e-26	10.7698	0.154854	Epi_to_ME	commonly_regulated
Tbc1d7	3.88071e-26	8.09364e-25	10.5101	0.154838	Epi_to_ME	commonly_regulated
Mthfd2	4.55362e-30	1.09454e-28	11.332	0.154665	Epi_to_ME	commonly_regulated
Fgf5	6.24595e-26	1.29238e-24	10.4651	0.154586	Epi_to_ME	commonly_regulated
Emc10	1.17522e-25	2.39732e-24	10.4051	0.154214	Epi_to_ME	commonly_regulated
Calr	9.82933e-26	2.01362e-24	10.4221	0.154198	Epi_to_ME	commonly_regulated
Nav2	3.40886e-26	7.12501e-25	10.5223	0.154168	Epi_to_ME	commonly_regulated
Hspg2	3.99387e-28	8.95099e-27	10.9333	0.154107	Epi_to_ME	Epi_to_ME_specific
Cfl2	2.05694e-26	4.34019e-25	10.5698	0.15391	Epi_to_ME	commonly_regulated
Ncoa6	2.66831e-27	5.81305e-26	10.7597	0.153903	Epi_to_ME	commonly_regulated
Arhgap25	3.66035e-35	1.06003e-33	12.3172	0.153844	Epi_to_ME	Epi_to_ME_specific
Ubl5	1.05743e-25	2.16317e-24	10.4151	0.153789	Epi_to_ME	commonly_regulated
Vamp5	4.43992e-31	1.09645e-29	11.5341	0.153726	Epi_to_ME	Epi_to_ME_specific
P4ha2	7.25884e-29	1.68172e-27	11.0869	0.153654	Epi_to_ME	Epi_to_ME_specific
Abcf2	1.70164e-25	3.45405e-24	10.3698	0.153511	Epi_to_ME	commonly_regulated
Dctn2	8.89393e-26	1.82458e-24	10.4316	0.153411	Epi_to_ME	commonly_regulated
Pycard	6.3504e-26	1.31305e-24	10.4635	0.153291	Epi_to_ME	commonly_regulated
Apobec3	1.4203e-25	2.89315e-24	10.387	0.153246	Epi_to_ME	commonly_regulated
Tmem176b	4.16203e-27	8.99247e-26	10.7186	0.153206	Epi_to_ME	commonly_regulated
Anapc10	1.03422e-25	2.11719e-24	10.4173	0.153203	Epi_to_ME	commonly_regulated
Hnrnpl	3.76414e-25	7.54503e-24	10.2936	0.153188	Epi_to_ME	commonly_regulated
Frzb	6.89073e-30	1.64726e-28	11.2957	0.153114	Epi_to_ME	commonly_regulated
mt-Cytb	5.27175e-25	1.0494e-23	10.2612	0.153108	Epi_to_ME	commonly_regulated
Twist1	1.76529e-27	3.8662e-26	10.7977	0.153063	Epi_to_ME	Epi_to_ME_specific
Gm9794	5.81132e-25	1.15521e-23	10.2517	0.153061	Epi_to_ME	commonly_regulated
Gm4739	2.10603e-25	4.25096e-24	10.3494	0.15301	Epi_to_ME	commonly_regulated
mt-Nd5	4.0913e-25	8.18374e-24	10.2856	0.152948	Epi_to_ME	commonly_regulated
Mcm7	3.91561e-25	7.84317e-24	10.2898	0.152931	Epi_to_ME	commonly_regulated
Tmem258	3.23219e-25	6.49681e-24	10.3083	0.152922	Epi_to_ME	commonly_regulated
Anapc11	5.19871e-25	1.03558e-23	10.2625	0.152911	Epi_to_ME	commonly_regulated
Imp3	1.15724e-25	2.36232e-24	10.4066	0.152839	Epi_to_ME	commonly_regulated
Gse1	3.58089e-28	8.04416e-27	10.9432	0.152806	Epi_to_ME	Epi_to_ME_specific
Mrpl57	2.82373e-26	5.92778e-25	10.54	0.152653	Epi_to_ME	commonly_regulated
Hspa8	8.4111e-25	1.65717e-23	10.216	0.152431	Epi_to_ME	commonly_regulated
Elovl1	1.94757e-25	3.93388e-24	10.3569	0.152402	Epi_to_ME	Epi_to_ME_specific
Fut8	3.99966e-27	8.64814e-26	10.7223	0.152394	Epi_to_ME	Epi_to_ME_specific
Dnajc11	2.77371e-25	5.59084e-24	10.323	0.152369	Epi_to_ME	commonly_regulated
Ppan	5.0859e-25	1.01451e-23	10.2646	0.152363	Epi_to_ME	commonly_regulated
Ndufa8	6.88744e-25	1.3635e-23	10.2353	0.152357	Epi_to_ME	commonly_regulated
Cyc1	7.91586e-25	1.56387e-23	10.2218	0.152331	Epi_to_ME	commonly_regulated
Greb1l	1.91843e-26	4.05387e-25	10.5763	0.152275	Epi_to_ME	commonly_regulated
Gm10039	2.34755e-25	4.73515e-24	10.339	0.152259	Epi_to_ME	commonly_regulated
Samm50	4.56725e-25	9.11681e-24	10.275	0.152208	Epi_to_ME	commonly_regulated
H2afx	3.39209e-25	6.80873e-24	10.3036	0.152128	Epi_to_ME	commonly_regulated
Fabp5	2.97006e-25	5.98243e-24	10.3164	0.152115	Epi_to_ME	commonly_regulated
Hook3	4.10193e-26	8.53651e-25	10.5049	0.152094	Epi_to_ME	commonly_regulated
Gmnn	1.08119e-24	2.12004e-23	10.1916	0.152041	Epi_to_ME	commonly_regulated
Dhx9	8.54732e-25	1.68286e-23	10.2144	0.152007	Epi_to_ME	commonly_regulated
P4hb	4.01504e-25	8.03676e-24	10.2874	0.151975	Epi_to_ME	commonly_regulated
Spic	3.90837e-26	8.14544e-25	10.5094	0.151848	Epi_to_ME	commonly_regulated
Gja4	1.76943e-30	4.31059e-29	11.4145	0.151834	Epi_to_ME	Epi_to_ME_specific
Capza2	6.30183e-25	1.251e-23	10.2439	0.151826	Epi_to_ME	commonly_regulated
Morc1	3.96914e-27	8.58859e-26	10.723	0.15176	Epi_to_ME	commonly_regulated
Notum	1.73937e-26	3.68359e-25	10.5855	0.151699	Epi_to_ME	commonly_regulated
Rpa1	1.15774e-24	2.2686e-23	10.1849	0.151698	Epi_to_ME	commonly_regulated
Aldh2	6.90978e-26	1.42463e-24	10.4555	0.151693	Epi_to_ME	commonly_regulated
Loxl2	2.4051e-29	5.66309e-28	11.1853	0.15168	Epi_to_ME	commonly_regulated
Trir	1.29466e-24	2.52659e-23	10.174	0.151651	Epi_to_ME	commonly_regulated
Smim19	3.37787e-33	9.00475e-32	11.9467	0.151577	Epi_to_ME	Epi_to_ME_specific
Ahsa1	1.46921e-24	2.85565e-23	10.1617	0.151542	Epi_to_ME	commonly_regulated
H1f0	4.68186e-26	9.72237e-25	10.4924	0.151485	Epi_to_ME	commonly_regulated
Hnrnpc	9.3665e-25	1.83912e-23	10.2055	0.151298	Epi_to_ME	commonly_regulated
Gnb2	8.21942e-25	1.62051e-23	10.2182	0.151202	Epi_to_ME	commonly_regulated
Zfp57	5.30946e-26	1.10098e-24	10.4805	0.151136	Epi_to_ME	commonly_regulated
2210016F16Rik	1.06843e-26	2.27943e-25	10.6311	0.151133	Epi_to_ME	commonly_regulated
Pcbp1	1.27915e-24	2.49803e-23	10.1752	0.151081	Epi_to_ME	commonly_regulated
Ube2s	5.09521e-25	1.01566e-23	10.2644	0.151021	Epi_to_ME	commonly_regulated
Rps13-ps1	1.6385e-24	3.174e-23	10.1511	0.151019	Epi_to_ME	commonly_regulated
Tnni1	1.4338e-31	3.61823e-30	11.631	0.150966	Epi_to_ME	Epi_to_ME_specific
Snora31	1.33636e-27	2.94019e-26	10.8232	0.150919	Epi_to_ME	commonly_regulated
Pou3f1	2.23466e-26	4.70486e-25	10.562	0.150883	Epi_to_ME	commonly_regulated
Pfn2	1.87285e-25	3.79357e-24	10.3606	0.15088	Epi_to_ME	commonly_regulated
Antxr1	4.64532e-27	1.00292e-25	10.7084	0.150872	Epi_to_ME	Epi_to_ME_specific
Fndc3c1	4.10752e-25	8.21048e-24	10.2852	0.150837	Epi_to_ME	commonly_regulated
Actr3b	6.80045e-26	1.40309e-24	10.4571	0.150827	Epi_to_ME	commonly_regulated
Vdac3	2.10405e-24	4.06492e-23	10.1267	0.150792	Epi_to_ME	commonly_regulated
Setdb1	1.18867e-24	2.32605e-23	10.1824	0.150756	Epi_to_ME	commonly_regulated
Fkbp9	6.41649e-26	1.32577e-24	10.4626	0.150748	Epi_to_ME	Epi_to_ME_specific
Eif1b	4.02255e-26	8.37736e-25	10.5067	0.15072	Epi_to_ME	commonly_regulated
Cnih1	6.39994e-25	1.26873e-23	10.2424	0.150689	Epi_to_ME	commonly_regulated
Tcf15	8.77824e-25	1.72715e-23	10.2118	0.150584	Epi_to_ME	commonly_regulated
Ndufa5	4.33093e-26	9.00658e-25	10.4997	0.150531	Epi_to_ME	commonly_regulated
Hsbp1	1.89479e-25	3.83532e-24	10.3595	0.150521	Epi_to_ME	commonly_regulated
Akr1b3	1.38545e-24	2.70013e-23	10.1674	0.150448	Epi_to_ME	commonly_regulated
Csnk2a3	1.31335e-24	2.56135e-23	10.1726	0.150346	Epi_to_ME	commonly_regulated
Gm14681	4.0515e-24	7.71872e-23	10.0624	0.15023	Epi_to_ME	commonly_regulated
Trpm7	2.09089e-24	4.04219e-23	10.1273	0.150145	Epi_to_ME	commonly_regulated
Fam25c	5.27875e-27	1.13882e-25	10.6966	0.150129	Epi_to_ME	commonly_regulated
Mcm2	1.67701e-24	3.24641e-23	10.1488	0.150056	Epi_to_ME	commonly_regulated
Exosc7	2.7094e-24	5.21695e-23	10.1019	0.150046	Epi_to_ME	commonly_regulated
E2f4	3.04638e-24	5.8424e-23	10.0904	0.14986	Epi_to_ME	commonly_regulated
Ccnd2	5.49773e-25	1.09363e-23	10.2571	0.14985	Epi_to_ME	commonly_regulated
Ccdc124	4.10203e-24	7.80468e-23	10.0611	0.149469	Epi_to_ME	commonly_regulated
Pilra	8.56101e-48	3.71329e-46	14.4762	0.149469	Epi_to_ME	Epi_to_ME_specific
Hist1h1b	2.45226e-24	4.73131e-23	10.1117	0.149464	Epi_to_ME	commonly_regulated
Sod2	5.13363e-24	9.72255e-23	10.039	0.14945	Epi_to_ME	commonly_regulated
Hbb-bh2	7.66526e-34	2.09174e-32	12.0694	0.149353	Epi_to_ME	Epi_to_ME_specific
Zfp982	6.00732e-26	1.24479e-24	10.4688	0.149336	Epi_to_ME	commonly_regulated
Emc8	4.52487e-24	8.59786e-23	10.0515	0.14922	Epi_to_ME	commonly_regulated
Slc22a4	4.71967e-35	1.35592e-33	12.2967	0.14919	Epi_to_ME	Epi_to_ME_specific
Il17ra	3.89945e-27	8.45047e-26	10.7246	0.149107	Epi_to_ME	Epi_to_ME_specific
St3gal6	8.31139e-27	1.78108e-25	10.6544	0.149105	Epi_to_ME	Epi_to_ME_specific
Rps11	4.04307e-24	7.70776e-23	10.0626	0.149054	Epi_to_ME	commonly_regulated
Acp6	3.10905e-25	6.25366e-24	10.312	0.1488	Epi_to_ME	commonly_regulated
Comt	1.45413e-24	2.82825e-23	10.1627	0.14879	Epi_to_ME	commonly_regulated
Psmb7	1.02013e-23	1.90028e-22	9.97107	0.148729	Epi_to_ME	commonly_regulated
Lig1	8.2833e-24	1.55145e-22	9.99173	0.148713	Epi_to_ME	commonly_regulated
Rpl15	1.34638e-25	2.74452e-24	10.3921	0.148713	Epi_to_ME	commonly_regulated
Enkd1	6.3804e-25	1.26572e-23	10.2427	0.148697	Epi_to_ME	commonly_regulated
Psma3	9.24383e-24	1.72687e-22	9.98085	0.148514	Epi_to_ME	commonly_regulated
Cops6	1.15234e-23	2.14301e-22	9.95896	0.148423	Epi_to_ME	commonly_regulated
Rps25-ps1	8.06046e-24	1.51266e-22	9.99443	0.148383	Epi_to_ME	commonly_regulated
Fas	2.80045e-28	6.32051e-27	10.9655	0.148351	Epi_to_ME	Epi_to_ME_specific
Creld2	4.90222e-24	9.29649e-23	10.0436	0.148229	Epi_to_ME	commonly_regulated
Tsc22d2	8.14147e-25	1.60624e-23	10.2191	0.148155	Epi_to_ME	commonly_regulated
Tgfbr1	2.98484e-24	5.72818e-23	10.0924	0.148055	Epi_to_ME	commonly_regulated
Macf1	8.08906e-24	1.51704e-22	9.99408	0.148046	Epi_to_ME	commonly_regulated
Polr2f	1.32217e-23	2.45094e-22	9.94528	0.147997	Epi_to_ME	commonly_regulated
Ndufaf2	6.86925e-24	1.29501e-22	10.0103	0.14796	Epi_to_ME	commonly_regulated
Hist1h2ai	2.94526e-24	5.66354e-23	10.0937	0.147936	Epi_to_ME	commonly_regulated
Sostdc1	1.00084e-45	4.11817e-44	14.1451	0.147924	Epi_to_ME	commonly_regulated
Mir1949	3.80271e-24	7.26393e-23	10.0686	0.147877	Epi_to_ME	commonly_regulated
Gm14630	8.17778e-24	1.53268e-22	9.993	0.147873	Epi_to_ME	commonly_regulated
Gm2237	1.4284e-24	2.78007e-23	10.1645	0.147779	Epi_to_ME	commonly_regulated
Trappc1	4.66576e-24	8.85972e-23	10.0485	0.147729	Epi_to_ME	commonly_regulated
Ruvbl1	1.45005e-23	2.68283e-22	9.93608	0.147728	Epi_to_ME	commonly_regulated
Folr1	3.3321e-24	6.37764e-23	10.0816	0.147667	Epi_to_ME	commonly_regulated
Nsd1	1.78705e-23	3.30209e-22	9.91524	0.147643	Epi_to_ME	commonly_regulated
Map1s	9.04413e-25	1.77704e-23	10.2089	0.147563	Epi_to_ME	commonly_regulated
Tax1bp3	1.83374e-24	3.54745e-23	10.1401	0.147386	Epi_to_ME	commonly_regulated
Grcc10	7.57245e-24	1.42479e-22	10.0006	0.147378	Epi_to_ME	commonly_regulated
Fmc1	6.17998e-24	1.16659e-22	10.0207	0.147266	Epi_to_ME	commonly_regulated
Ifitm2	9.28656e-24	1.73373e-22	9.98039	0.147233	Epi_to_ME	commonly_regulated
Nckap1l	4.34155e-32	1.1181e-30	11.7325	0.147177	Epi_to_ME	Epi_to_ME_specific
Gm10406	1.5806e-24	3.06802e-23	10.1546	0.147164	Epi_to_ME	commonly_regulated
Elof1	2.28607e-23	4.21607e-22	9.89061	0.147051	Epi_to_ME	commonly_regulated
Ina	1.17615e-23	2.18588e-22	9.95692	0.146993	Epi_to_ME	commonly_regulated
Golt1b	1.01218e-23	1.88844e-22	9.97184	0.146941	Epi_to_ME	commonly_regulated
Snora43	9.87705e-25	1.93805e-23	10.2004	0.146716	Epi_to_ME	commonly_regulated
Arhgef15	9.53297e-27	2.03681e-25	10.6417	0.146661	Epi_to_ME	Epi_to_ME_specific
Pml	6.58421e-24	1.24209e-22	10.0145	0.146649	Epi_to_ME	commonly_regulated
Atp5h	3.11299e-23	5.70219e-22	9.85966	0.146614	Epi_to_ME	commonly_regulated
n-R5-8s1	3.12434e-24	5.98794e-23	10.0879	0.14659	Epi_to_ME	commonly_regulated
Rhox5	6.50347e-25	1.28837e-23	10.2409	0.146523	Epi_to_ME	commonly_regulated
Hk2	1.44009e-23	2.66782e-22	9.93677	0.146442	Epi_to_ME	commonly_regulated
Rhno1	2.35982e-23	4.3493e-22	9.88744	0.146418	Epi_to_ME	commonly_regulated
Gm15050	7.83743e-26	1.61243e-24	10.4436	0.146368	Epi_to_ME	commonly_regulated
Sec24a	7.54904e-29	1.74615e-27	11.0834	0.146282	Epi_to_ME	commonly_regulated
Samsn1	1.31922e-42	4.9226e-41	13.6305	0.146278	Epi_to_ME	Epi_to_ME_specific
Psma6	5.13494e-23	9.30938e-22	9.80928	0.146124	Epi_to_ME	commonly_regulated
Eif6	4.65149e-23	8.44885e-22	9.81925	0.146092	Epi_to_ME	commonly_regulated
Pglyrp1	3.08794e-25	6.21553e-24	10.3127	0.146038	Epi_to_ME	commonly_regulated
Bzw1	1.47537e-25	3.00109e-24	10.3834	0.14602	Epi_to_ME	commonly_regulated
Mtf2	6.88031e-23	1.24035e-21	9.77971	0.14587	Epi_to_ME	commonly_regulated
mt-Nd2	5.61937e-23	1.01557e-21	9.80018	0.145767	Epi_to_ME	commonly_regulated
Fam210b	7.75647e-25	1.53343e-23	10.2238	0.145696	Epi_to_ME	Epi_to_ME_specific
Sh3glb1	4.23249e-23	7.70719e-22	9.82877	0.145647	Epi_to_ME	Epi_to_ME_specific
Zbtb43	1.92007e-28	4.3574e-27	10.9996	0.145522	Epi_to_ME	commonly_regulated
Rgs9	3.24428e-23	5.93393e-22	9.85551	0.145482	Epi_to_ME	commonly_regulated
Clpb	5.80705e-23	1.04883e-21	9.79686	0.145348	Epi_to_ME	commonly_regulated
Polr2d	7.93399e-23	1.42584e-21	9.76528	0.14532	Epi_to_ME	commonly_regulated
Gm25835	2.94859e-24	5.66616e-23	10.0936	0.145175	Epi_to_ME	commonly_regulated
Lyar	1.12134e-22	2.00024e-21	9.73015	0.145135	Epi_to_ME	commonly_regulated
Pigm	1.23066e-23	2.28425e-22	9.95242	0.145129	Epi_to_ME	Epi_to_ME_specific
Myzap	8.01038e-42	2.91364e-40	13.4982	0.145081	Epi_to_ME	Epi_to_ME_specific
Cmah	3.52238e-23	6.43443e-22	9.84725	0.145048	Epi_to_ME	commonly_regulated
Lxn	4.88281e-24	9.26577e-23	10.044	0.144899	Epi_to_ME	Epi_to_ME_specific
Snora78	7.08486e-24	1.33391e-22	10.0072	0.144825	Epi_to_ME	commonly_regulated
Rsl1d1	1.30574e-22	2.322e-21	9.71465	0.144796	Epi_to_ME	commonly_regulated
Slbp	9.00594e-23	1.61346e-21	9.75242	0.144733	Epi_to_ME	commonly_regulated
Polr3d	3.85441e-23	7.0276e-22	9.83819	0.144706	Epi_to_ME	commonly_regulated
Sf3a3	5.21093e-24	9.86247e-23	10.0376	0.144632	Epi_to_ME	commonly_regulated
Gm15266	1.14083e-22	2.03376e-21	9.72839	0.144626	Epi_to_ME	commonly_regulated
Rps3a1	1.68667e-22	2.97738e-21	9.68853	0.144598	Epi_to_ME	commonly_regulated
Cd300a	1.34864e-43	5.18667e-42	13.7959	0.144526	Epi_to_ME	Epi_to_ME_specific
Klf8	3.39809e-23	6.21132e-22	9.85086	0.144461	Epi_to_ME	commonly_regulated
Mau2	4.07633e-24	7.7609e-23	10.0618	0.144347	Epi_to_ME	Epi_to_ME_specific
Got1	1.41456e-22	2.50778e-21	9.70649	0.144346	Epi_to_ME	commonly_regulated
Cdc37	1.83678e-22	3.23641e-21	9.67982	0.144159	Epi_to_ME	commonly_regulated
Gm9825	1.47462e-22	2.61265e-21	9.70225	0.144129	Epi_to_ME	commonly_regulated
Gm37899	1.22573e-23	2.27655e-22	9.95282	0.144105	Epi_to_ME	commonly_regulated
Cd53	1.44608e-40	5.04361e-39	13.2833	0.143994	Epi_to_ME	Epi_to_ME_specific
Rnf125	4.43014e-23	8.05694e-22	9.82417	0.14399	Epi_to_ME	commonly_regulated
Unc50	1.06678e-22	1.90528e-21	9.73522	0.143865	Epi_to_ME	commonly_regulated
Slc39a10	2.46705e-23	4.54114e-22	9.88298	0.143863	Epi_to_ME	commonly_regulated
Tcea3	2.76793e-24	5.3261e-23	10.0998	0.143843	Epi_to_ME	commonly_regulated
Stard8	6.01441e-26	1.24537e-24	10.4687	0.143837	Epi_to_ME	commonly_regulated
Gm26564	6.94661e-24	1.30874e-22	10.0092	0.14383	Epi_to_ME	commonly_regulated
Fzd3	4.44105e-23	8.07169e-22	9.82392	0.143675	Epi_to_ME	commonly_regulated
Enc1	1.715e-22	3.02554e-21	9.68683	0.143623	Epi_to_ME	commonly_regulated
Gins2	1.8155e-22	3.20087e-21	9.68101	0.143611	Epi_to_ME	commonly_regulated
Ssu72	1.67552e-22	2.96132e-21	9.68921	0.143523	Epi_to_ME	commonly_regulated
Sfpq	1.84523e-22	3.24931e-21	9.67935	0.143493	Epi_to_ME	commonly_regulated
Pycr2	5.14684e-23	9.3251e-22	9.80905	0.14343	Epi_to_ME	commonly_regulated
Hook1	2.23717e-22	3.92991e-21	9.65964	0.143422	Epi_to_ME	Epi_to_ME_specific
Cbfa2t3	7.11308e-25	1.4072e-23	10.2322	0.143314	Epi_to_ME	Epi_to_ME_specific
Sigmar1	4.53263e-25	9.05397e-24	10.2757	0.143302	Epi_to_ME	commonly_regulated
Lsp1	6.04237e-33	1.59457e-31	11.8983	0.143162	Epi_to_ME	commonly_regulated
Atp5c1	3.24747e-22	5.66325e-21	9.62139	0.143152	Epi_to_ME	commonly_regulated
Ccnd3	2.64482e-23	4.86216e-22	9.87601	0.143114	Epi_to_ME	commonly_regulated
Rps27rt	1.52834e-22	2.70616e-21	9.6986	0.143055	Epi_to_ME	commonly_regulated
Ctnnbl1	2.6354e-23	4.84792e-22	9.87637	0.143047	Epi_to_ME	commonly_regulated
Polr2e	3.42534e-22	5.95542e-21	9.6159	0.142995	Epi_to_ME	commonly_regulated
Hoxb3os	1.56501e-24	3.03981e-23	10.1556	0.142974	Epi_to_ME	commonly_regulated
Ppia	4.36178e-22	7.56532e-21	9.591	0.142968	Epi_to_ME	commonly_regulated
Nap1l4	4.08821e-22	7.09508e-21	9.59768	0.142953	Epi_to_ME	commonly_regulated
Cbx1	2.19389e-22	3.85622e-21	9.66164	0.142865	Epi_to_ME	commonly_regulated
Gm37474	2.30411e-29	5.43416e-28	11.1892	0.142801	Epi_to_ME	Epi_to_ME_specific
Pgam1	3.00794e-22	5.25824e-21	9.62926	0.14278	Epi_to_ME	commonly_regulated
Snx3	4.86127e-22	8.40639e-21	9.57981	0.142713	Epi_to_ME	commonly_regulated
Gm3239	1.20767e-48	5.42584e-47	14.6103	0.142512	Epi_to_ME	Epi_to_ME_specific
Lbr	2.96006e-24	5.68442e-23	10.0932	0.1425	Epi_to_ME	commonly_regulated
Gm9280	3.13947e-22	5.48153e-21	9.62486	0.142409	Epi_to_ME	commonly_regulated
Pdcd4	1.7053e-23	3.15306e-22	9.91991	0.142392	Epi_to_ME	Epi_to_ME_specific
Gstp2	5.90968e-23	1.0667e-21	9.79509	0.142317	Epi_to_ME	commonly_regulated
Adgrf5	2.26598e-26	4.76732e-25	10.5607	0.142317	Epi_to_ME	Epi_to_ME_specific
Gfi1b	3.23654e-31	8.04782e-30	11.5613	0.142267	Epi_to_ME	Epi_to_ME_specific
Npr1	4.77747e-23	8.6722e-22	9.81656	0.142264	Epi_to_ME	commonly_regulated
Nkain1	5.46436e-24	1.03353e-22	10.0329	0.142256	Epi_to_ME	commonly_regulated
Aurkc	2.36243e-24	4.56103e-23	10.1153	0.142206	Epi_to_ME	commonly_regulated
Snrpa	5.6636e-22	9.75872e-21	9.56402	0.142183	Epi_to_ME	commonly_regulated
Selenop	8.67622e-29	2.00205e-27	11.071	0.142083	Epi_to_ME	Epi_to_ME_specific
Gm6166	2.8877e-22	5.05417e-21	9.63346	0.142041	Epi_to_ME	commonly_regulated
Suclg1	5.3036e-22	9.15481e-21	9.57081	0.141911	Epi_to_ME	commonly_regulated
Rpl31	7.36035e-22	1.26446e-20	9.53687	0.141876	Epi_to_ME	commonly_regulated
Utrn	6.533e-22	1.125e-20	9.54923	0.141864	Epi_to_ME	commonly_regulated
Ddhd2	3.30351e-22	5.75748e-21	9.61963	0.141781	Epi_to_ME	commonly_regulated
Gm24601	2.87631e-23	5.28099e-22	9.8676	0.141773	Epi_to_ME	commonly_regulated
Rdx	2.89551e-22	5.06477e-21	9.63318	0.141723	Epi_to_ME	commonly_regulated
Slc7a7	1.60602e-22	2.84023e-21	9.69354	0.141666	Epi_to_ME	commonly_regulated
Gm13166	8.4295e-24	1.57781e-22	9.99	0.141655	Epi_to_ME	commonly_regulated
Lrrc42	5.38017e-22	9.28144e-21	9.56933	0.141614	Epi_to_ME	commonly_regulated
Ipo11	3.40611e-22	5.92652e-21	9.61648	0.141527	Epi_to_ME	commonly_regulated
Ing5	1.93273e-22	3.39925e-21	9.67461	0.141426	Epi_to_ME	commonly_regulated
Myl9	1.1894e-34	3.35356e-33	12.2218	0.141416	Epi_to_ME	commonly_regulated
Abcd3	4.47418e-22	7.75561e-21	9.58837	0.141238	Epi_to_ME	commonly_regulated
Gm24949	4.18267e-24	7.95287e-23	10.0592	0.141196	Epi_to_ME	commonly_regulated
Ccn4	1.4951e-25	3.03908e-24	10.3821	0.141186	Epi_to_ME	Epi_to_ME_specific
Mcm4	1.27801e-21	2.16841e-20	9.47946	0.141103	Epi_to_ME	commonly_regulated
Tmpo	9.68704e-22	1.65431e-20	9.50833	0.14094	Epi_to_ME	commonly_regulated
Dbn1	6.61024e-22	1.13762e-20	9.54802	0.140915	Epi_to_ME	commonly_regulated
Crmp1	2.58669e-24	4.98734e-23	10.1064	0.140791	Epi_to_ME	commonly_regulated
Dcakd	1.10695e-21	1.88593e-20	9.49444	0.140703	Epi_to_ME	commonly_regulated
Rny3	1.79049e-25	3.6293e-24	10.3649	0.140627	Epi_to_ME	commonly_regulated
Arhgef18	8.80221e-22	1.50767e-20	9.51829	0.140622	Epi_to_ME	commonly_regulated
Gm6724	1.5746e-21	2.65913e-20	9.45766	0.140592	Epi_to_ME	commonly_regulated
Otud4	1.34129e-21	2.27178e-20	9.47442	0.140538	Epi_to_ME	commonly_regulated
Mcm5	4.61917e-22	8.00212e-21	9.58508	0.140525	Epi_to_ME	commonly_regulated
Rpl28-ps1	1.71015e-21	2.87625e-20	9.44902	0.140486	Epi_to_ME	commonly_regulated
Gm10323	8.18133e-23	1.46938e-21	9.76216	0.140414	Epi_to_ME	commonly_regulated
Ewsr1	1.20433e-21	2.04701e-20	9.48565	0.140368	Epi_to_ME	commonly_regulated
Gm6916	1.25771e-21	2.13522e-20	9.48113	0.140361	Epi_to_ME	commonly_regulated
Pias2	1.14327e-21	1.94666e-20	9.49108	0.140266	Epi_to_ME	commonly_regulated
Usp22	9.68876e-23	1.73256e-21	9.745	0.140106	Epi_to_ME	commonly_regulated
Gtf3c5	4.82492e-22	8.34854e-21	9.58058	0.140102	Epi_to_ME	commonly_regulated
Efnb2	2.58771e-22	4.53739e-21	9.64472	0.140097	Epi_to_ME	commonly_regulated
Ptpn6	1.39451e-22	2.47375e-21	9.70795	0.140041	Epi_to_ME	commonly_regulated
Ccnb2	1.66126e-21	2.80055e-20	9.45205	0.139936	Epi_to_ME	commonly_regulated
Gm14044	2.76457e-21	4.61466e-20	9.3986	0.139887	Epi_to_ME	commonly_regulated
Abcg2	5.52557e-22	9.52657e-21	9.56657	0.139784	Epi_to_ME	commonly_regulated
P2ry4	2.54531e-40	8.77142e-39	13.2409	0.139744	Epi_to_ME	Epi_to_ME_specific
Krtcap2	2.17511e-21	3.64549e-20	9.42381	0.139684	Epi_to_ME	commonly_regulated
Foxh1	7.04483e-23	1.26921e-21	9.77732	0.139669	Epi_to_ME	commonly_regulated
Tet3	1.50826e-25	3.06369e-24	10.3813	0.139653	Epi_to_ME	commonly_regulated
Ighm	2.48915e-33	6.6664e-32	11.9721	0.139636	Epi_to_ME	Epi_to_ME_specific
Actn4	2.24559e-23	4.14407e-22	9.8924	0.139599	Epi_to_ME	commonly_regulated
P2rx3	2.75758e-35	8.0262e-34	12.34	0.13957	Epi_to_ME	commonly_regulated
Gm6192	2.20068e-21	3.68621e-20	9.42258	0.139544	Epi_to_ME	commonly_regulated
Sept11	3.04403e-22	5.31811e-21	9.62804	0.139406	Epi_to_ME	commonly_regulated
C430049B03Rik	1.19001e-30	2.90887e-29	11.449	0.139392	Epi_to_ME	Epi_to_ME_specific
Vwa5a	1.79663e-35	5.29878e-34	12.3745	0.139269	Epi_to_ME	Epi_to_ME_specific
Crebbp	9.35546e-22	1.59958e-20	9.51196	0.139148	Epi_to_ME	commonly_regulated
Cnpy2	3.35552e-21	5.58169e-20	9.3782	0.139105	Epi_to_ME	commonly_regulated
Hsd11b2	1.0205e-23	1.90028e-22	9.97103	0.139056	Epi_to_ME	Epi_to_ME_specific
Uba1	6.1142e-21	1.00661e-19	9.31471	0.139035	Epi_to_ME	commonly_regulated
Tmem230	1.60781e-21	2.71203e-20	9.45547	0.139006	Epi_to_ME	commonly_regulated
Mob1a	1.68343e-21	2.83461e-20	9.45066	0.13893	Epi_to_ME	commonly_regulated
Tgfb1i1	7.82829e-23	1.40772e-21	9.76664	0.138834	Epi_to_ME	commonly_regulated
Rap1a	2.51901e-22	4.4196e-21	9.64748	0.138732	Epi_to_ME	Epi_to_ME_specific
Llgl2	7.21112e-22	1.2403e-20	9.539	0.138725	Epi_to_ME	commonly_regulated
Krt8	8.05756e-27	1.72926e-25	10.6573	0.138722	Epi_to_ME	Epi_to_ME_specific
Tbcb	6.86034e-21	1.1256e-19	9.30248	0.138539	Epi_to_ME	commonly_regulated
Arsb	1.01022e-27	2.23286e-26	10.8488	0.138448	Epi_to_ME	Epi_to_ME_specific
Psmc6	7.59308e-21	1.24369e-19	9.29169	0.138429	Epi_to_ME	commonly_regulated
Pola2	2.08084e-21	3.49155e-20	9.42846	0.138377	Epi_to_ME	commonly_regulated
Rhoc	1.3774e-21	2.32882e-20	9.47164	0.138316	Epi_to_ME	commonly_regulated
Prmt7	5.37312e-23	9.71675e-22	9.8047	0.138313	Epi_to_ME	commonly_regulated
Fbxw2	1.67445e-21	2.82113e-20	9.45122	0.138162	Epi_to_ME	commonly_regulated
Gpa33	3.01006e-23	5.51952e-22	9.86304	0.138118	Epi_to_ME	commonly_regulated
Gm11956	1.57754e-21	2.66252e-20	9.45746	0.138059	Epi_to_ME	commonly_regulated
Gm3933	7.25203e-22	1.24659e-20	9.53841	0.138024	Epi_to_ME	commonly_regulated
Mmp9	7.29194e-23	1.31209e-21	9.77383	0.137944	Epi_to_ME	Epi_to_ME_specific
Cnot6	5.37664e-21	8.87715e-20	9.32835	0.137922	Epi_to_ME	commonly_regulated
Gm48455	2.42947e-21	4.06001e-20	9.41219	0.137902	Epi_to_ME	commonly_regulated
Gm7424	1.90287e-21	3.19664e-20	9.43783	0.137782	Epi_to_ME	commonly_regulated
Itgb1	9.63032e-21	1.56847e-19	9.26636	0.137695	Epi_to_ME	commonly_regulated
Ahcy	9.19643e-22	1.57332e-20	9.51374	0.137683	Epi_to_ME	commonly_regulated
Siva1	1.13384e-20	1.84147e-19	9.24892	0.137675	Epi_to_ME	commonly_regulated
Ncf1	7.91827e-64	5.37399e-62	16.8256	0.137601	Epi_to_ME	Epi_to_ME_specific
Gm13604	5.09458e-21	8.42109e-20	9.33406	0.137584	Epi_to_ME	commonly_regulated
Polr2j	1.2793e-20	2.07304e-19	9.23601	0.13742	Epi_to_ME	commonly_regulated
Dnah8	1.3609e-22	2.41562e-21	9.71043	0.137309	Epi_to_ME	commonly_regulated
Fam104a	2.01328e-21	3.38015e-20	9.43192	0.137256	Epi_to_ME	commonly_regulated
Lsm3	1.54725e-20	2.49603e-19	9.21563	0.137079	Epi_to_ME	commonly_regulated
Hemgn	1.40906e-49	6.53421e-48	14.7559	0.137001	Epi_to_ME	Epi_to_ME_specific
Gm6969	1.65475e-20	2.66497e-19	9.20842	0.136998	Epi_to_ME	commonly_regulated
Srsf5	6.53439e-21	1.07334e-19	9.30765	0.136991	Epi_to_ME	commonly_regulated
Ndufb8	1.13609e-20	1.84408e-19	9.24871	0.136987	Epi_to_ME	commonly_regulated
Snord68	2.97897e-21	4.96391e-20	9.39074	0.136899	Epi_to_ME	commonly_regulated
Gm5869	5.21559e-21	8.61618e-20	9.33157	0.136883	Epi_to_ME	commonly_regulated
Aqp8	1.11694e-27	2.46495e-26	10.8396	0.136861	Epi_to_ME	Epi_to_ME_specific
Gm5844	9.45902e-21	1.54232e-19	9.26828	0.136841	Epi_to_ME	commonly_regulated
Chd9	4.27601e-21	7.08834e-20	9.3526	0.13682	Epi_to_ME	commonly_regulated
Apip	1.71472e-21	2.88224e-20	9.44874	0.136737	Epi_to_ME	commonly_regulated
Rhag	6.41126e-31	1.57787e-29	11.5024	0.136725	Epi_to_ME	Epi_to_ME_specific
Mrps18b	1.84576e-20	2.96022e-19	9.19669	0.136604	Epi_to_ME	commonly_regulated
Selenoh	2.17454e-20	3.47109e-19	9.17905	0.13659	Epi_to_ME	commonly_regulated
Gm45258	4.92802e-44	1.92346e-42	13.8683	0.136497	Epi_to_ME	Epi_to_ME_specific
Rad51ap1	1.78714e-20	2.87178e-19	9.20016	0.136439	Epi_to_ME	commonly_regulated
Nmt2	1.18597e-20	1.92397e-19	9.24412	0.1364	Epi_to_ME	commonly_regulated
Wtap	4.19735e-21	6.96195e-20	9.35456	0.136385	Epi_to_ME	commonly_regulated
Pmf1	1.00876e-20	1.64202e-19	9.26141	0.136285	Epi_to_ME	commonly_regulated
Ppp4r2	1.89548e-20	3.0374e-19	9.19383	0.136265	Epi_to_ME	commonly_regulated
Map7d3	2.24044e-21	3.75062e-20	9.4207	0.136208	Epi_to_ME	commonly_regulated
mt-Tt	3.98527e-21	6.614e-20	9.36004	0.136206	Epi_to_ME	commonly_regulated
Prkch	1.17916e-24	2.30902e-23	10.1831	0.136045	Epi_to_ME	Epi_to_ME_specific
Cdc20	2.49899e-20	3.97359e-19	9.16406	0.136038	Epi_to_ME	commonly_regulated
Tmed1	2.05238e-20	3.28154e-19	9.18528	0.136026	Epi_to_ME	commonly_regulated
Pdia4	2.50513e-20	3.98116e-19	9.1638	0.13601	Epi_to_ME	commonly_regulated
Nsfl1c	1.91039e-20	3.05959e-19	9.19299	0.135899	Epi_to_ME	commonly_regulated
Psma2	2.68063e-20	4.25069e-19	9.15649	0.135887	Epi_to_ME	commonly_regulated
Cnot7	1.7536e-20	2.81944e-19	9.20219	0.135848	Epi_to_ME	commonly_regulated
Gtf2i	2.41993e-20	3.85638e-19	9.16753	0.135828	Epi_to_ME	commonly_regulated
Rpl10a-ps1	5.55613e-21	9.16825e-20	9.32487	0.135808	Epi_to_ME	commonly_regulated
Adamts9	6.80553e-23	1.22763e-21	9.78081	0.135806	Epi_to_ME	Epi_to_ME_specific
Lamp1	4.39518e-20	6.87871e-19	9.10296	0.1358	Epi_to_ME	commonly_regulated
Melk	1.32273e-20	2.13981e-19	9.23244	0.135791	Epi_to_ME	commonly_regulated
Tmem167	3.84122e-20	6.03465e-19	9.11757	0.135769	Epi_to_ME	commonly_regulated
Khsrp	2.44775e-21	4.08819e-20	9.4114	0.135711	Epi_to_ME	commonly_regulated
Myh10	2.27879e-21	3.81262e-20	9.41892	0.135674	Epi_to_ME	commonly_regulated
Ikzf2	1.67732e-22	2.96269e-21	9.6891	0.135649	Epi_to_ME	Epi_to_ME_specific
Sf3b2	4.56919e-20	7.13556e-19	9.09874	0.13556	Epi_to_ME	Epi_to_ME_specific
Psmd11	4.69103e-20	7.31394e-19	9.09588	0.135525	Epi_to_ME	commonly_regulated
Ss18l2	2.73799e-20	4.33926e-19	9.1542	0.135505	Epi_to_ME	commonly_regulated
Tspyl1	5.62078e-24	1.06242e-22	10.0301	0.135494	Epi_to_ME	commonly_regulated
Phf5a	5.26351e-20	8.18882e-19	9.08336	0.135487	Epi_to_ME	commonly_regulated
Gm13848	3.43202e-30	8.29088e-29	11.3568	0.135475	Epi_to_ME	Epi_to_ME_specific
Mir5136	2.24507e-20	3.58169e-19	9.17561	0.135465	Epi_to_ME	commonly_regulated
Dusp6	5.91413e-21	9.74785e-20	9.31824	0.135462	Epi_to_ME	commonly_regulated
Axl	1.53481e-29	3.63763e-28	11.2251	0.135418	Epi_to_ME	commonly_regulated
Chd4	4.48073e-20	7.0012e-19	9.10087	0.135383	Epi_to_ME	commonly_regulated
Sgk1	1.39336e-20	2.25154e-19	9.22686	0.13531	Epi_to_ME	commonly_regulated
Blvra	1.36455e-21	2.30981e-20	9.47262	0.135265	Epi_to_ME	Epi_to_ME_specific
Snhg15	2.59561e-20	4.1204e-19	9.15997	0.135242	Epi_to_ME	commonly_regulated
Zfpm1	4.32467e-28	9.67733e-27	10.9261	0.135239	Epi_to_ME	Epi_to_ME_specific
Nol8	1.3413e-21	2.27178e-20	9.47441	0.135211	Epi_to_ME	commonly_regulated
Gm7896	1.93903e-25	3.91936e-24	10.3573	0.135036	Epi_to_ME	commonly_regulated
Edf1	3.45383e-20	5.44682e-19	9.12909	0.134907	Epi_to_ME	commonly_regulated
Pitx2	6.89182e-21	1.13012e-19	9.30199	0.134889	Epi_to_ME	commonly_regulated
Sf3a2	1.70014e-20	2.73655e-19	9.20552	0.134801	Epi_to_ME	commonly_regulated
Wdr5	7.06669e-20	1.09001e-18	9.05126	0.134784	Epi_to_ME	commonly_regulated
Ivns1abp	6.11985e-20	9.46494e-19	9.06695	0.13476	Epi_to_ME	commonly_regulated
Fech	1.17817e-21	2.00373e-20	9.48794	0.134753	Epi_to_ME	Epi_to_ME_specific
Wdr75	7.08531e-20	1.0923e-18	9.05097	0.134749	Epi_to_ME	commonly_regulated
Psmb4	8.30066e-20	1.27557e-18	9.03367	0.134737	Epi_to_ME	commonly_regulated
Gm13532	1.84629e-20	2.96022e-19	9.19666	0.134636	Epi_to_ME	commonly_regulated
Dctn6	2.32545e-21	3.88842e-20	9.41679	0.134595	Epi_to_ME	commonly_regulated
Vdac2	5.28391e-20	8.21613e-19	9.08294	0.134466	Epi_to_ME	commonly_regulated
Ncam1	1.02962e-23	1.91601e-22	9.97015	0.134442	Epi_to_ME	commonly_regulated
Prps2	4.1062e-20	6.44042e-19	9.11034	0.13439	Epi_to_ME	commonly_regulated
Ccdc12	5.55766e-20	8.61855e-19	9.07745	0.134366	Epi_to_ME	commonly_regulated
Hacd1	6.99903e-20	1.08015e-18	9.05231	0.134323	Epi_to_ME	commonly_regulated
Phb	8.3883e-20	1.28698e-18	9.03252	0.13428	Epi_to_ME	commonly_regulated
Tomm34	2.46317e-20	3.9188e-19	9.16562	0.134228	Epi_to_ME	commonly_regulated
Gm2000	3.40666e-22	5.92652e-21	9.61646	0.134185	Epi_to_ME	commonly_regulated
Clpp	9.04031e-20	1.38554e-18	9.02433	0.134176	Epi_to_ME	commonly_regulated
Gm48442	1.05275e-40	3.70311e-39	13.3071	0.13417	Epi_to_ME	Epi_to_ME_specific
Emc3	2.39413e-20	3.81738e-19	9.16868	0.134151	Epi_to_ME	Epi_to_ME_specific
Gjc1	4.4003e-20	6.88299e-19	9.10283	0.134149	Epi_to_ME	Epi_to_ME_specific
Emilin2	3.3122e-22	5.76915e-21	9.61936	0.134148	Epi_to_ME	commonly_regulated
Fndc3b	4.34923e-23	7.91478e-22	9.82602	0.134121	Epi_to_ME	Epi_to_ME_specific
Platr14	9.33719e-21	1.52331e-19	9.26966	0.134114	Epi_to_ME	commonly_regulated
Tmem234	8.82798e-20	1.35372e-18	9.02693	0.134066	Epi_to_ME	commonly_regulated
Zfhx3	4.42189e-21	7.32596e-20	9.34905	0.134014	Epi_to_ME	commonly_regulated
2010204K13Rik	1.73895e-20	2.79745e-19	9.20309	0.133963	Epi_to_ME	commonly_regulated
Frmd4b	7.61846e-22	1.30724e-20	9.53329	0.133952	Epi_to_ME	Epi_to_ME_specific
Paip2	5.207e-20	8.10527e-19	9.08454	0.133906	Epi_to_ME	commonly_regulated
Kat6b	7.58901e-22	1.30296e-20	9.5337	0.133902	Epi_to_ME	commonly_regulated
Gm28437	6.67614e-20	1.03087e-18	9.05746	0.133879	Epi_to_ME	commonly_regulated
Pcdh1	1.21725e-21	2.06775e-20	9.48454	0.133787	Epi_to_ME	commonly_regulated
Pfkfb4	1.44648e-21	2.44418e-20	9.46653	0.133765	Epi_to_ME	Epi_to_ME_specific
Gm44723	2.52528e-40	8.71282e-39	13.2415	0.133682	Epi_to_ME	Epi_to_ME_specific
Gtf2a2	7.27096e-20	1.12032e-18	9.04814	0.133659	Epi_to_ME	commonly_regulated
Dok4	8.97563e-23	1.60903e-21	9.75276	0.133639	Epi_to_ME	Epi_to_ME_specific
Erp29	3.74934e-20	5.89673e-19	9.1202	0.133598	Epi_to_ME	commonly_regulated
Loxl1	8.58585e-23	1.54107e-21	9.75727	0.133578	Epi_to_ME	Epi_to_ME_specific
Rfc2	3.49271e-20	5.49912e-19	9.12788	0.133529	Epi_to_ME	commonly_regulated
Mrps25	9.11952e-20	1.39694e-18	9.02337	0.133499	Epi_to_ME	commonly_regulated
Tmem263	8.85293e-22	1.51545e-20	9.5177	0.133496	Epi_to_ME	commonly_regulated
Hes6	1.3367e-21	2.26666e-20	9.47477	0.133467	Epi_to_ME	commonly_regulated
Maged2	3.63073e-29	8.4935e-28	11.1488	0.133461	Epi_to_ME	Epi_to_ME_specific
Rcn1	1.01442e-20	1.6503e-19	9.26081	0.133351	Epi_to_ME	commonly_regulated
Eif3f	2.09655e-19	3.1595e-18	8.93175	0.133224	Epi_to_ME	commonly_regulated
Cd47	2.85214e-21	4.75532e-20	9.39532	0.133218	Epi_to_ME	commonly_regulated
Rps24	1.38863e-19	2.1092e-18	8.97721	0.133212	Epi_to_ME	commonly_regulated
Slc25a44	2.13307e-20	3.40678e-19	9.18112	0.133144	Epi_to_ME	commonly_regulated
Mrps21	1.31806e-20	2.13345e-19	9.23281	0.133092	Epi_to_ME	commonly_regulated
Gm6798	3.0211e-21	5.0312e-20	9.38926	0.133089	Epi_to_ME	commonly_regulated
Srsf1	4.08637e-20	6.41279e-19	9.11087	0.133086	Epi_to_ME	commonly_regulated
Fignl2	8.36392e-20	1.28392e-18	9.03284	0.133081	Epi_to_ME	commonly_regulated
Poglut1	1.52517e-20	2.46178e-19	9.21717	0.133045	Epi_to_ME	commonly_regulated
Dek	4.65351e-20	7.25937e-19	9.09676	0.133009	Epi_to_ME	commonly_regulated
Il17rd	1.24229e-19	1.88991e-18	8.98946	0.13292	Epi_to_ME	commonly_regulated
Actr2	1.24358e-19	1.89087e-18	8.98934	0.132882	Epi_to_ME	commonly_regulated
Pcna	2.06366e-19	3.11156e-18	8.9335	0.132859	Epi_to_ME	commonly_regulated
Gm20305	1.05843e-19	1.61544e-18	9.00704	0.13275	Epi_to_ME	commonly_regulated
Fam162a	3.58559e-21	5.95754e-20	9.3712	0.132694	Epi_to_ME	commonly_regulated
Ino80e	6.57487e-20	1.01578e-18	9.05913	0.132686	Epi_to_ME	commonly_regulated
Smn1	8.31311e-20	1.2768e-18	9.0335	0.132685	Epi_to_ME	commonly_regulated
Tubb2a	3.61708e-22	6.28123e-21	9.61029	0.132662	Epi_to_ME	commonly_regulated
Txndc5	1.10052e-19	1.67777e-18	9.00276	0.132626	Epi_to_ME	commonly_regulated
Ssr4	1.95711e-19	2.95399e-18	8.93936	0.132567	Epi_to_ME	commonly_regulated
Ckb	1.62282e-24	3.14574e-23	10.152	0.132519	Epi_to_ME	commonly_regulated
Smarca4	2.19002e-19	3.29863e-18	8.92693	0.132453	Epi_to_ME	commonly_regulated
Zfp710	9.02435e-21	1.47394e-19	9.27329	0.132297	Epi_to_ME	Epi_to_ME_specific
Igf2bp1	6.18689e-21	1.01742e-19	9.31346	0.132211	Epi_to_ME	commonly_regulated
Jpt1	3.09316e-19	4.62036e-18	8.88864	0.132208	Epi_to_ME	commonly_regulated
1700017B05Rik	3.80246e-20	5.97701e-19	9.11867	0.13218	Epi_to_ME	Epi_to_ME_specific
Iah1	5.35348e-20	8.31981e-19	9.08152	0.132141	Epi_to_ME	commonly_regulated
Elf1	1.04716e-20	1.70261e-19	9.25742	0.132128	Epi_to_ME	Epi_to_ME_specific
Hipk3	1.41504e-20	2.2853e-19	9.22521	0.1321	Epi_to_ME	Epi_to_ME_specific
Naa50	2.26631e-19	3.41176e-18	8.92314	0.13201	Epi_to_ME	commonly_regulated
Cd34	1.61519e-28	3.67708e-27	11.0151	0.131935	Epi_to_ME	Epi_to_ME_specific
Atxn7l3b	5.55584e-20	8.61855e-19	9.07748	0.131924	Epi_to_ME	commonly_regulated
Casp3	1.88592e-19	2.84952e-18	8.94346	0.131901	Epi_to_ME	commonly_regulated
Tdp1	2.87588e-19	4.30025e-18	8.89673	0.131876	Epi_to_ME	commonly_regulated
Ptges2	7.23578e-21	1.18585e-19	9.29682	0.131811	Epi_to_ME	commonly_regulated
Tspan9	7.89234e-27	1.69506e-25	10.6593	0.131728	Epi_to_ME	Epi_to_ME_specific
Dhcr24	2.44078e-19	3.66105e-18	8.91492	0.131654	Epi_to_ME	commonly_regulated
Adprh	2.53757e-19	3.80029e-18	8.91061	0.131601	Epi_to_ME	commonly_regulated
Dock8	3.72303e-27	8.08637e-26	10.7289	0.131579	Epi_to_ME	Epi_to_ME_specific
2400006E01Rik	3.30526e-24	6.33048e-23	10.0824	0.131577	Epi_to_ME	commonly_regulated
Phf6	9.23761e-20	1.41428e-18	9.02196	0.131565	Epi_to_ME	commonly_regulated
Gm27477	1.18714e-20	1.92478e-19	9.24401	0.131554	Epi_to_ME	Epi_to_ME_specific
Coq4	3.39767e-19	5.06997e-18	8.8782	0.131471	Epi_to_ME	commonly_regulated
Anxa6	4.88327e-20	7.60545e-19	9.09152	0.131414	Epi_to_ME	Epi_to_ME_specific
Copz2	3.57728e-21	5.94714e-20	9.37145	0.131372	Epi_to_ME	commonly_regulated
Map7d1	1.55017e-19	2.35209e-18	8.96509	0.131356	Epi_to_ME	commonly_regulated
Gm5802	3.0817e-19	4.60563e-18	8.88905	0.131265	Epi_to_ME	commonly_regulated
Eny2	5.59281e-19	8.28551e-18	8.82258	0.13122	Epi_to_ME	commonly_regulated
Ncoa3	3.90695e-19	5.81787e-18	8.86264	0.13117	Epi_to_ME	commonly_regulated
Fubp1	6.22943e-20	9.62924e-19	9.06501	0.13116	Epi_to_ME	commonly_regulated
Cited2	3.08751e-20	4.87445e-19	9.14122	0.131104	Epi_to_ME	commonly_regulated
Snx6	9.49509e-20	1.45215e-18	9.01895	0.131093	Epi_to_ME	commonly_regulated
Smo	2.73056e-19	4.08507e-18	8.90248	0.131039	Epi_to_ME	commonly_regulated
Rac1	4.99448e-19	7.40673e-18	8.83523	0.131031	Epi_to_ME	commonly_regulated
S1pr1	5.54074e-28	1.23411e-26	10.9036	0.131029	Epi_to_ME	Epi_to_ME_specific
Mrpl39	9.56225e-22	1.63397e-20	9.50968	0.131004	Epi_to_ME	commonly_regulated
Ndufs4	4.69299e-19	6.96678e-18	8.84219	0.130973	Epi_to_ME	commonly_regulated
Gm25777	1.12148e-19	1.70881e-18	9.00069	0.130846	Epi_to_ME	commonly_regulated
Ablim1	1.68476e-21	2.83519e-20	9.45058	0.130817	Epi_to_ME	Epi_to_ME_specific
AU018091	5.63725e-24	1.06484e-22	10.0298	0.130803	Epi_to_ME	commonly_regulated
Hbq1b	8.01503e-25	1.58238e-23	10.2206	0.13073	Epi_to_ME	Epi_to_ME_specific
Cd180	1.64496e-36	5.00499e-35	12.565	0.13072	Epi_to_ME	Epi_to_ME_specific
Gm8130	7.02607e-19	1.03715e-17	8.797	0.13063	Epi_to_ME	commonly_regulated
Gm40309	2.45768e-20	3.91222e-19	9.16586	0.130583	Epi_to_ME	commonly_regulated
Vmp1	9.36457e-20	1.43295e-18	9.02047	0.130478	Epi_to_ME	Epi_to_ME_specific
Rpl36a-ps2	7.9678e-19	1.17197e-17	8.78287	0.130466	Epi_to_ME	commonly_regulated
Gm14401	4.34887e-20	6.81363e-19	9.10411	0.130466	Epi_to_ME	commonly_regulated
Hbb-y	2.20347e-28	4.98876e-27	10.9871	0.130465	Epi_to_ME	Epi_to_ME_specific
Cbx3	2.39481e-19	3.59771e-18	8.91703	0.130413	Epi_to_ME	commonly_regulated
Hint1	1.0254e-18	1.50364e-17	8.75446	0.130366	Epi_to_ME	commonly_regulated
Gadd45g	9.56827e-23	1.71208e-21	9.74627	0.130316	Epi_to_ME	commonly_regulated
Stmn2	6.87318e-19	1.01511e-17	8.79947	0.130297	Epi_to_ME	commonly_regulated
Fuca2	2.92968e-20	4.63288e-19	9.14689	0.130196	Epi_to_ME	Epi_to_ME_specific
Trappc4	7.89085e-19	1.16243e-17	8.78396	0.130175	Epi_to_ME	commonly_regulated
Jam2	1.0087e-21	1.72159e-20	9.50412	0.130151	Epi_to_ME	commonly_regulated
Prmt5	4.38135e-19	6.5075e-18	8.84986	0.13013	Epi_to_ME	commonly_regulated
Naca	1.07566e-18	1.57495e-17	8.74906	0.13013	Epi_to_ME	commonly_regulated
Bin2	1.14303e-22	2.03642e-21	9.7282	0.130098	Epi_to_ME	Epi_to_ME_specific
Tmem223	5.31794e-19	7.88235e-18	8.82822	0.130069	Epi_to_ME	commonly_regulated
Cd86	3.99129e-31	9.89895e-30	11.5433	0.129905	Epi_to_ME	Epi_to_ME_specific
Slc15a1	7.75103e-24	1.45649e-22	9.99831	0.129894	Epi_to_ME	commonly_regulated
Gm8172	1.36771e-18	1.99445e-17	8.72191	0.129816	Epi_to_ME	commonly_regulated
Vax2	2.27228e-26	4.77708e-25	10.5605	0.12969	Epi_to_ME	commonly_regulated
Smim10l1	5.58597e-20	8.6578e-19	9.07689	0.129686	Epi_to_ME	commonly_regulated
Atp5f1	1.56276e-18	2.27084e-17	8.70681	0.129577	Epi_to_ME	commonly_regulated
Smarcb1	1.20818e-18	1.76449e-17	8.73594	0.129562	Epi_to_ME	commonly_regulated
M6pr	1.45622e-18	2.11924e-17	8.71481	0.129544	Epi_to_ME	commonly_regulated
Gm20274	6.81713e-19	1.00786e-17	8.80039	0.129512	Epi_to_ME	commonly_regulated
Jarid2	8.45665e-19	1.24324e-17	8.77617	0.129474	Epi_to_ME	commonly_regulated
Cox7a1	3.49221e-20	5.49912e-19	9.12789	0.129435	Epi_to_ME	commonly_regulated
Fgf15	4.35243e-19	6.46788e-18	8.8506	0.129395	Epi_to_ME	commonly_regulated
Hprt	2.01444e-18	2.90523e-17	8.67797	0.129395	Epi_to_ME	commonly_regulated
Taf6	2.41856e-19	3.6296e-18	8.91594	0.129369	Epi_to_ME	commonly_regulated
2310022A10Rik	2.38814e-19	3.58955e-18	8.91734	0.129352	Epi_to_ME	commonly_regulated
Mtch2	1.7704e-18	2.56482e-17	8.69265	0.129351	Epi_to_ME	commonly_regulated
Mir17hg	2.52756e-19	3.78726e-18	8.91105	0.129348	Epi_to_ME	commonly_regulated
C1qbp	2.04964e-18	2.95304e-17	8.676	0.129343	Epi_to_ME	commonly_regulated
Serinc3	2.84417e-20	4.50013e-19	9.1501	0.129276	Epi_to_ME	commonly_regulated
Carhsp1	4.30016e-19	6.39349e-18	8.85195	0.12926	Epi_to_ME	commonly_regulated
Gm3375	2.13303e-18	3.06705e-17	8.67146	0.129189	Epi_to_ME	commonly_regulated
Gtf2a1	1.50738e-19	2.28836e-18	8.96817	0.129174	Epi_to_ME	commonly_regulated
Rbm8a	1.92704e-18	2.78336e-17	8.68302	0.129164	Epi_to_ME	commonly_regulated
Sumo1	2.51928e-18	3.60447e-17	8.65249	0.128847	Epi_to_ME	commonly_regulated
Zfp428	1.15911e-18	1.6954e-17	8.74063	0.128833	Epi_to_ME	commonly_regulated
Cyba	2.34632e-19	3.52853e-18	8.9193	0.128748	Epi_to_ME	commonly_regulated
Caprin1	2.62485e-18	3.75179e-17	8.64781	0.128639	Epi_to_ME	commonly_regulated
Srsf6	2.98351e-18	4.2497e-17	8.63318	0.128632	Epi_to_ME	commonly_regulated
Sumo3	3.30936e-18	4.71151e-17	8.62132	0.128587	Epi_to_ME	commonly_regulated
Glrx3	2.93664e-18	4.18707e-17	8.63499	0.128585	Epi_to_ME	commonly_regulated
Pisd	2.42288e-20	3.85895e-19	9.1674	0.128531	Epi_to_ME	commonly_regulated
Plpbp	2.97554e-18	4.24043e-17	8.63348	0.128417	Epi_to_ME	commonly_regulated
Bnip3	1.38409e-18	2.01629e-17	8.72056	0.128368	Epi_to_ME	commonly_regulated
Eid1	9.66962e-20	1.47806e-18	9.01695	0.128336	Epi_to_ME	commonly_regulated
Frem2	2.02314e-19	3.05207e-18	8.93569	0.128333	Epi_to_ME	commonly_regulated
Babam1	1.84415e-18	2.66897e-17	8.68801	0.128326	Epi_to_ME	commonly_regulated
Spi1	1.17453e-94	1.83125e-92	20.6075	0.128325	Epi_to_ME	Epi_to_ME_specific
Pde4b	5.78097e-20	8.95522e-19	9.07316	0.128227	Epi_to_ME	Epi_to_ME_specific
Kdm5b	2.11003e-18	3.0355e-17	8.6727	0.128159	Epi_to_ME	commonly_regulated
Ndnf	3.04845e-21	5.07383e-20	9.38831	0.128125	Epi_to_ME	Epi_to_ME_specific
Atp6v0c-ps2	1.21035e-18	1.76677e-17	8.73574	0.128081	Epi_to_ME	commonly_regulated
Cd44	4.11557e-29	9.61209e-28	11.1376	0.128061	Epi_to_ME	Epi_to_ME_specific
Utp15	1.8839e-18	2.72377e-17	8.68559	0.128011	Epi_to_ME	commonly_regulated
Mpdu1	1.85955e-18	2.68992e-17	8.68707	0.128009	Epi_to_ME	commonly_regulated
Gm32885	7.54522e-20	1.16134e-18	9.0441	0.128002	Epi_to_ME	commonly_regulated
Ppfibp1	1.58784e-18	2.30496e-17	8.705	0.127945	Epi_to_ME	commonly_regulated
Chmp2a	3.85577e-18	5.46247e-17	8.60381	0.127941	Epi_to_ME	commonly_regulated
Cybb	8.60087e-36	2.5602e-34	12.4335	0.127838	Epi_to_ME	Epi_to_ME_specific
Col4a6	4.06608e-23	7.40884e-22	9.8328	0.127793	Epi_to_ME	Epi_to_ME_specific
Meg3	2.41602e-18	3.46361e-17	8.65727	0.12776	Epi_to_ME	commonly_regulated
Fscn1	2.45834e-18	3.52077e-17	8.65529	0.127722	Epi_to_ME	commonly_regulated
Vgll4	1.06116e-19	1.61862e-18	9.00676	0.127664	Epi_to_ME	commonly_regulated
Mef2a	2.39856e-19	3.60146e-18	8.91686	0.127648	Epi_to_ME	commonly_regulated
Atp5l	6.85314e-19	1.01266e-17	8.7998	0.127563	Epi_to_ME	commonly_regulated
Lima1	1.78347e-19	2.69898e-18	8.94962	0.127441	Epi_to_ME	commonly_regulated
Cinp	4.63111e-20	7.22834e-19	9.09728	0.127412	Epi_to_ME	commonly_regulated
Rpp21	1.42538e-18	2.07539e-17	8.71724	0.12739	Epi_to_ME	commonly_regulated
Mcee	1.59265e-18	2.31079e-17	8.70466	0.127339	Epi_to_ME	commonly_regulated
Rpl17-ps10	3.48118e-18	4.94392e-17	8.61552	0.127324	Epi_to_ME	commonly_regulated
Taf1d	5.7537e-18	8.08771e-17	8.55777	0.127216	Epi_to_ME	commonly_regulated
Mthfd1	3.46298e-18	4.9205e-17	8.61612	0.12718	Epi_to_ME	commonly_regulated
Rabac1	2.05237e-18	2.95549e-17	8.67585	0.127179	Epi_to_ME	commonly_regulated
Anp32e	6.86733e-18	9.62494e-17	8.53734	0.127009	Epi_to_ME	commonly_regulated
Brd3	5.15493e-18	7.26019e-17	8.57043	0.126996	Epi_to_ME	commonly_regulated
Gm45889	3.10229e-20	4.8951e-19	9.14071	0.126972	Epi_to_ME	commonly_regulated
Kmt2d	1.22571e-18	1.78828e-17	8.73431	0.126914	Epi_to_ME	commonly_regulated
Nudcd1	7.69246e-18	1.07553e-16	8.52422	0.126887	Epi_to_ME	commonly_regulated
Ubap2	6.8183e-18	9.56087e-17	8.53817	0.126807	Epi_to_ME	commonly_regulated
Banf1	9.3452e-18	1.30282e-16	8.50166	0.126659	Epi_to_ME	commonly_regulated
Aen	3.45143e-18	4.90651e-17	8.61651	0.12655	Epi_to_ME	commonly_regulated
Trmt1	6.14717e-18	8.62818e-17	8.55014	0.126536	Epi_to_ME	commonly_regulated
Ube2b	7.77315e-18	1.08628e-16	8.52301	0.126508	Epi_to_ME	commonly_regulated
Nr0b1	7.9277e-19	1.16667e-17	8.78344	0.126415	Epi_to_ME	commonly_regulated
Gm6083	6.39996e-18	8.97863e-17	8.54548	0.126415	Epi_to_ME	commonly_regulated
9530068E07Rik	1.44132e-23	2.66838e-22	9.93668	0.126413	Epi_to_ME	commonly_regulated
Eif3a	5.4206e-18	7.62691e-17	8.56464	0.1264	Epi_to_ME	commonly_regulated
Syngr1	8.88547e-19	1.30495e-17	8.7706	0.126359	Epi_to_ME	commonly_regulated
Psip1	7.659e-18	1.07137e-16	8.52472	0.126291	Epi_to_ME	commonly_regulated
Ciao2a	3.41068e-18	4.85337e-17	8.61787	0.126262	Epi_to_ME	Epi_to_ME_specific
Plxnc1	2.89532e-23	5.3125e-22	9.86694	0.126259	Epi_to_ME	Epi_to_ME_specific
Psmd8	2.51212e-18	3.59601e-17	8.65282	0.126003	Epi_to_ME	commonly_regulated
Acer2	4.22969e-20	6.6305e-19	9.10713	0.12595	Epi_to_ME	Epi_to_ME_specific
Arid1a	1.14185e-17	1.58496e-16	8.47837	0.125814	Epi_to_ME	commonly_regulated
Hormad1	3.65046e-18	5.17923e-17	8.61008	0.125803	Epi_to_ME	commonly_regulated
Sf3b4	9.64285e-18	1.34366e-16	8.49802	0.125786	Epi_to_ME	commonly_regulated
Caml	2.6946e-18	3.84958e-17	8.64482	0.125773	Epi_to_ME	commonly_regulated
Edil3	2.84196e-20	4.4991e-19	9.15018	0.125759	Epi_to_ME	commonly_regulated
Farsa	3.77329e-18	5.34824e-17	8.60629	0.125648	Epi_to_ME	commonly_regulated
Igdcc4	1.34141e-22	2.38249e-21	9.7119	0.125598	Epi_to_ME	Epi_to_ME_specific
Gm11655	9.349e-28	2.06955e-26	10.8559	0.12559	Epi_to_ME	Epi_to_ME_specific
S100pbp	1.18536e-19	1.80521e-18	8.99461	0.125582	Epi_to_ME	Epi_to_ME_specific
Prkra	1.01303e-17	1.40955e-16	8.49229	0.125582	Epi_to_ME	commonly_regulated
Prpsap1	1.6701e-17	2.29611e-16	8.43401	0.12558	Epi_to_ME	commonly_regulated
Adcy7	7.6738e-24	1.44291e-22	9.9993	0.125516	Epi_to_ME	Epi_to_ME_specific
Tbx3	3.4482e-18	4.90434e-17	8.61661	0.125486	Epi_to_ME	commonly_regulated
Aspscr1	4.47643e-18	6.32933e-17	8.58667	0.125441	Epi_to_ME	commonly_regulated
Pomp	1.56507e-17	2.15582e-16	8.4416	0.125425	Epi_to_ME	commonly_regulated
Hspa5	1.03478e-17	1.43911e-16	8.48982	0.125424	Epi_to_ME	commonly_regulated
Mir6240	1.70462e-18	2.47076e-17	8.69695	0.125315	Epi_to_ME	commonly_regulated
Rpa2	1.42416e-17	1.96736e-16	8.45262	0.125305	Epi_to_ME	commonly_regulated
Ell2	7.39582e-18	1.03602e-16	8.52877	0.125278	Epi_to_ME	Epi_to_ME_specific
Il10ra	1.19546e-24	2.33775e-23	10.1818	0.125167	Epi_to_ME	Epi_to_ME_specific
Acat2	4.6597e-18	6.57877e-17	8.58205	0.125136	Epi_to_ME	commonly_regulated
Ccnq	2.62062e-18	3.7476e-17	8.64799	0.125024	Epi_to_ME	Epi_to_ME_specific
Nup62cl	1.21656e-22	2.16474e-21	9.72185	0.124974	Epi_to_ME	Epi_to_ME_specific
Bpgm	2.43394e-18	3.48755e-17	8.65643	0.124948	Epi_to_ME	commonly_regulated
5033428I22Rik	7.86704e-24	1.47732e-22	9.99684	0.124932	Epi_to_ME	Epi_to_ME_specific
Rnf219	1.10031e-17	1.52877e-16	8.48268	0.124913	Epi_to_ME	commonly_regulated
Ddr2	2.82858e-21	4.71877e-20	9.3962	0.12483	Epi_to_ME	Epi_to_ME_specific
Gm6988	4.85139e-18	6.84272e-17	8.57742	0.124811	Epi_to_ME	commonly_regulated
Utp4	1.72208e-17	2.36419e-16	8.43042	0.124796	Epi_to_ME	commonly_regulated
Antxr2	1.28691e-23	2.38711e-22	9.94797	0.124753	Epi_to_ME	commonly_regulated
Rcn2	1.38221e-17	1.91123e-16	8.45611	0.124694	Epi_to_ME	commonly_regulated
Ndufb11	2.33291e-17	3.18308e-16	8.39483	0.124655	Epi_to_ME	commonly_regulated
Bcl2a1c	4.31449e-32	1.11213e-30	11.7331	0.1246	Epi_to_ME	Epi_to_ME_specific
Ilf2	1.84211e-17	2.52418e-16	8.42254	0.124591	Epi_to_ME	commonly_regulated
Dact3	3.11363e-23	5.70219e-22	9.85964	0.124573	Epi_to_ME	Epi_to_ME_specific
Ddx56	1.94263e-17	2.65939e-16	8.41631	0.124555	Epi_to_ME	commonly_regulated
Gm26930	2.19897e-32	5.68853e-31	11.79	0.124533	Epi_to_ME	commonly_regulated
Cbr3	2.29669e-18	3.29745e-17	8.66304	0.124465	Epi_to_ME	commonly_regulated
S100a1	7.25619e-19	1.07058e-17	8.79338	0.124464	Epi_to_ME	Epi_to_ME_specific
Gjb3	1.19617e-22	2.12978e-21	9.72357	0.124463	Epi_to_ME	commonly_regulated
Slc25a45	4.16211e-34	1.14444e-32	12.1195	0.124433	Epi_to_ME	Epi_to_ME_specific
Azin1	2.70338e-17	3.6816e-16	8.37749	0.12439	Epi_to_ME	commonly_regulated
H13	1.51344e-17	2.08869e-16	8.44552	0.124385	Epi_to_ME	commonly_regulated
Dhx15	2.3074e-17	3.14977e-16	8.39612	0.124384	Epi_to_ME	commonly_regulated
Wdr43	2.40899e-17	3.28534e-16	8.39106	0.124293	Epi_to_ME	commonly_regulated
Tnc	4.43901e-20	6.93977e-19	9.10188	0.12427	Epi_to_ME	Epi_to_ME_specific
Usp18	2.08458e-21	3.49579e-20	9.42827	0.124254	Epi_to_ME	Epi_to_ME_specific
Gm8098	3.217e-28	7.23236e-27	10.9529	0.124237	Epi_to_ME	commonly_regulated
Get4	2.06821e-17	2.82996e-16	8.40897	0.12422	Epi_to_ME	commonly_regulated
Mydgf	1.16368e-17	1.61449e-16	8.47617	0.124202	Epi_to_ME	commonly_regulated
Palld	1.33258e-17	1.84438e-16	8.46038	0.124175	Epi_to_ME	commonly_regulated
Adam10	4.09865e-18	5.80086e-17	8.5968	0.124149	Epi_to_ME	commonly_regulated
Eif4a2	1.60262e-17	2.20649e-16	8.43883	0.124023	Epi_to_ME	commonly_regulated
Ripor3	3.54606e-22	6.16161e-21	9.61234	0.124014	Epi_to_ME	Epi_to_ME_specific
Aurkaip1	3.64545e-17	4.93427e-16	8.34222	0.12396	Epi_to_ME	commonly_regulated
EU599041	2.26968e-18	3.2603e-17	8.66439	0.123855	Epi_to_ME	commonly_regulated
Ndufc2	3.79993e-17	5.13373e-16	8.33731	0.123821	Epi_to_ME	commonly_regulated
Snrnp25	1.68092e-17	2.30988e-16	8.43325	0.123726	Epi_to_ME	commonly_regulated
Prcp	1.59169e-19	2.41381e-18	8.96217	0.123709	Epi_to_ME	Epi_to_ME_specific
Hcls1	1.9069e-45	7.77973e-44	14.0997	0.12366	Epi_to_ME	Epi_to_ME_specific
Thoc3	2.09232e-17	2.86159e-16	8.40761	0.123622	Epi_to_ME	commonly_regulated
Pla2g1b	4.78546e-18	6.75302e-17	8.57899	0.123611	Epi_to_ME	commonly_regulated
Gm10275	4.78491e-17	6.44476e-16	8.31	0.123607	Epi_to_ME	commonly_regulated
Tubb4b-ps1	4.0124e-18	5.68158e-17	8.59924	0.123569	Epi_to_ME	commonly_regulated
Socs2	1.23778e-17	1.71564e-16	8.46898	0.123562	Epi_to_ME	commonly_regulated
Gm50398	2.48318e-40	8.57782e-39	13.2428	0.123494	Epi_to_ME	Epi_to_ME_specific
Peg10	6.53848e-19	9.67158e-18	8.80507	0.12338	Epi_to_ME	commonly_regulated
Phactr2	1.36073e-20	2.20004e-19	9.2294	0.123359	Epi_to_ME	Epi_to_ME_specific
Jup	8.80127e-18	1.22877e-16	8.50861	0.12334	Epi_to_ME	commonly_regulated
Skil	9.79659e-19	1.4373e-17	8.75961	0.123326	Epi_to_ME	commonly_regulated
Aoah	1.04244e-21	1.77813e-20	9.5007	0.123307	Epi_to_ME	commonly_regulated
Stx7	1.70361e-17	2.33994e-16	8.43169	0.123259	Epi_to_ME	commonly_regulated
Eif2s2	5.34507e-17	7.18756e-16	8.29686	0.123222	Epi_to_ME	commonly_regulated
Ska2	2.65955e-17	3.62363e-16	8.37942	0.123168	Epi_to_ME	Epi_to_ME_specific
Ncapd2	5.84721e-17	7.82994e-16	8.28618	0.123155	Epi_to_ME	commonly_regulated
Fyn	1.12902e-17	1.56791e-16	8.47968	0.123089	Epi_to_ME	commonly_regulated
Rbmxl1	6.92765e-17	9.22109e-16	8.26598	0.123075	Epi_to_ME	commonly_regulated
Ptpn11	7.78887e-19	1.14799e-17	8.78542	0.12299	Epi_to_ME	commonly_regulated
Hdac7	9.64932e-18	1.34392e-16	8.49794	0.122917	Epi_to_ME	Epi_to_ME_specific
Rnd2	1.52028e-17	2.09713e-16	8.445	0.122912	Epi_to_ME	commonly_regulated
Cbx5	5.83794e-17	7.82116e-16	8.28637	0.122876	Epi_to_ME	commonly_regulated
Enpp3	3.76719e-17	5.09666e-16	8.33834	0.122866	Epi_to_ME	commonly_regulated
Ppp4c	6.37488e-17	8.52072e-16	8.27589	0.122785	Epi_to_ME	commonly_regulated
Rnf7	3.77334e-17	5.10259e-16	8.33814	0.122781	Epi_to_ME	commonly_regulated
Ptbp1	3.79187e-17	5.12524e-16	8.33756	0.122725	Epi_to_ME	commonly_regulated
Plcg1	1.4115e-17	1.9508e-16	8.45366	0.12272	Epi_to_ME	commonly_regulated
Fmod	9.05805e-24	1.69326e-22	9.98286	0.1226	Epi_to_ME	Epi_to_ME_specific
Gm49114	4.73154e-47	2.00701e-45	14.3582	0.122507	Epi_to_ME	commonly_regulated
Lncenc1	3.93903e-33	1.0462e-31	11.9339	0.122461	Epi_to_ME	commonly_regulated
Tcfl5	3.36765e-17	4.56683e-16	8.35159	0.122361	Epi_to_ME	commonly_regulated
Dad1	6.21962e-17	8.3209e-16	8.27883	0.122201	Epi_to_ME	commonly_regulated
Dut	8.21005e-17	1.09029e-15	8.2457	0.122185	Epi_to_ME	commonly_regulated
Snhg5	1.0422e-16	1.37643e-15	8.21712	0.122181	Epi_to_ME	commonly_regulated
P2ry1	1.8126e-18	2.62463e-17	8.68997	0.122171	Epi_to_ME	commonly_regulated
Ctsz	6.61144e-17	8.82595e-16	8.27155	0.122087	Epi_to_ME	commonly_regulated
Olfml3	6.78158e-21	1.11331e-19	9.30371	0.122073	Epi_to_ME	Epi_to_ME_specific
Kalrn	1.88525e-18	2.72435e-17	8.68551	0.122056	Epi_to_ME	Epi_to_ME_specific
Sptssa	1.65171e-17	2.27191e-16	8.4353	0.122042	Epi_to_ME	commonly_regulated
Marcksl1	1.07932e-16	1.4248e-15	8.21293	0.122012	Epi_to_ME	commonly_regulated
Nup188	9.82712e-17	1.30025e-15	8.22417	0.121995	Epi_to_ME	commonly_regulated
Hmgcs1	8.73844e-17	1.15886e-15	8.23824	0.121912	Epi_to_ME	commonly_regulated
Mrpl52	1.18831e-16	1.56581e-15	8.20137	0.121785	Epi_to_ME	commonly_regulated
Flrt3	7.82274e-18	1.09268e-16	8.52227	0.121727	Epi_to_ME	commonly_regulated
Lsm2	1.58769e-16	2.07031e-15	8.16647	0.121656	Epi_to_ME	commonly_regulated
Mprip	1.12147e-16	1.47909e-15	8.20833	0.121645	Epi_to_ME	commonly_regulated
Rab6a	5.79662e-17	7.77056e-16	8.28721	0.12162	Epi_to_ME	commonly_regulated
Itga9	5.04765e-18	7.11257e-17	8.57285	0.121607	Epi_to_ME	Epi_to_ME_specific
H2afy	4.90698e-17	6.60462e-16	8.30701	0.121549	Epi_to_ME	commonly_regulated
Hras	1.33132e-16	1.74865e-15	8.1877	0.121426	Epi_to_ME	commonly_regulated
Cstb	1.39955e-16	1.83577e-15	8.18168	0.121415	Epi_to_ME	commonly_regulated
Ptk2b	5.41417e-35	1.54927e-33	12.2856	0.121374	Epi_to_ME	Epi_to_ME_specific
Sdhb	1.52821e-16	1.99546e-15	8.17108	0.121327	Epi_to_ME	commonly_regulated
Prkd3	4.12133e-17	5.56013e-16	8.3277	0.121264	Epi_to_ME	commonly_regulated
Hyal2	5.32888e-17	7.16913e-16	8.29722	0.121251	Epi_to_ME	commonly_regulated
Maea	7.22517e-17	9.61268e-16	8.26096	0.121238	Epi_to_ME	commonly_regulated
Taf7	6.35498e-17	8.49806e-16	8.27626	0.121228	Epi_to_ME	commonly_regulated
Pde4dip	4.75405e-22	8.23084e-21	9.58211	0.121197	Epi_to_ME	commonly_regulated
Cenps	1.46178e-17	2.01836e-16	8.44958	0.121177	Epi_to_ME	commonly_regulated
Gm6136	1.8171e-16	2.35773e-15	8.15017	0.121161	Epi_to_ME	commonly_regulated
Lgr4	1.55455e-16	2.02893e-15	8.16902	0.121115	Epi_to_ME	commonly_regulated
Mrpl28	1.52747e-16	1.9954e-15	8.17114	0.12106	Epi_to_ME	commonly_regulated
Pcdhb21	2.05241e-28	4.65041e-27	10.9935	0.121003	Epi_to_ME	Epi_to_ME_specific
Gm5963	1.24206e-16	1.6344e-15	8.19605	0.120979	Epi_to_ME	commonly_regulated
Rps6	2.26704e-16	2.92445e-15	8.12337	0.120969	Epi_to_ME	commonly_regulated
Slc25a3	3.27629e-19	4.89137e-18	8.88224	0.120955	Epi_to_ME	commonly_regulated
Pla2g10	9.92299e-17	1.31113e-15	8.22301	0.120954	Epi_to_ME	commonly_regulated
Pdia3	5.49858e-17	7.3871e-16	8.29349	0.120932	Epi_to_ME	commonly_regulated
Pcdh19	4.23753e-40	1.44991e-38	13.2026	0.120849	Epi_to_ME	Epi_to_ME_specific
Ntpcr	1.94067e-17	2.65797e-16	8.41643	0.120805	Epi_to_ME	Epi_to_ME_specific
Tmem176a	5.22718e-18	7.35836e-17	8.56883	0.120803	Epi_to_ME	commonly_regulated
Sec61g	1.73897e-16	2.26145e-15	8.15548	0.120769	Epi_to_ME	commonly_regulated
Rfesd	8.55944e-19	1.25771e-17	8.77481	0.120737	Epi_to_ME	Epi_to_ME_specific
Zfp532	6.61243e-17	8.82595e-16	8.27153	0.120729	Epi_to_ME	commonly_regulated
Gm5452	1.16424e-16	1.53479e-15	8.20383	0.120704	Epi_to_ME	commonly_regulated
Supt4a	2.02751e-16	2.62484e-15	8.13691	0.120687	Epi_to_ME	commonly_regulated
Prelid3b	2.11308e-16	2.73195e-15	8.1319	0.120683	Epi_to_ME	commonly_regulated
Apoo	1.79783e-16	2.33483e-15	8.15146	0.120681	Epi_to_ME	commonly_regulated
Cep19	9.1536e-18	1.27672e-16	8.50406	0.120671	Epi_to_ME	commonly_regulated
Flna	2.32961e-16	3.00113e-15	8.12007	0.120601	Epi_to_ME	commonly_regulated
Gm48170	3.13155e-17	4.25466e-16	8.36016	0.120594	Epi_to_ME	commonly_regulated
Dynll1	1.44275e-16	1.88815e-15	8.17802	0.120578	Epi_to_ME	commonly_regulated
Gm10086	1.86556e-16	2.41952e-15	8.14698	0.120492	Epi_to_ME	commonly_regulated
Orc3	1.73982e-16	2.26153e-15	8.15542	0.120449	Epi_to_ME	commonly_regulated
Iqgap1	6.6492e-17	8.86683e-16	8.27087	0.120443	Epi_to_ME	commonly_regulated
Zfp992	1.12015e-16	1.47802e-15	8.20847	0.120396	Epi_to_ME	commonly_regulated
Slc25a39	1.95547e-16	2.53386e-15	8.14129	0.120352	Epi_to_ME	commonly_regulated
Gm15421	1.81239e-16	2.35269e-15	8.15048	0.120339	Epi_to_ME	commonly_regulated
Mrps12	2.70158e-16	3.47102e-15	8.10207	0.120317	Epi_to_ME	commonly_regulated
Riox2	8.89933e-17	1.17965e-15	8.23605	0.120266	Epi_to_ME	commonly_regulated
Msn	1.40025e-16	1.83586e-15	8.18162	0.120224	Epi_to_ME	commonly_regulated
Gm4737	3.43538e-16	4.38451e-15	8.07279	0.120151	Epi_to_ME	commonly_regulated
Mrpl58	2.28086e-16	2.94095e-15	8.12263	0.120119	Epi_to_ME	commonly_regulated
Ucp2	1.3141e-17	1.82055e-16	8.46201	0.120118	Epi_to_ME	commonly_regulated
Ptprc	6.03504e-51	2.92072e-49	14.967	0.120081	Epi_to_ME	Epi_to_ME_specific
Prpf31	2.11818e-16	2.73731e-15	8.13161	0.120055	Epi_to_ME	commonly_regulated
Armc9	6.61553e-17	8.82601e-16	8.27148	0.120035	Epi_to_ME	commonly_regulated
Ppip5k2	1.48282e-16	1.93882e-15	8.17472	0.120029	Epi_to_ME	commonly_regulated
Emp2	2.32935e-18	3.34101e-17	8.66143	0.119728	Epi_to_ME	Epi_to_ME_specific
Rad21	4.0094e-17	5.4142e-16	8.33096	0.119592	Epi_to_ME	commonly_regulated
Arl8b	7.40355e-18	1.03614e-16	8.52865	0.119574	Epi_to_ME	commonly_regulated
Sdf2l1	1.91412e-16	2.48139e-15	8.14387	0.119572	Epi_to_ME	commonly_regulated
Csnk1d	2.55004e-16	3.28071e-15	8.10909	0.119508	Epi_to_ME	commonly_regulated
Bst2	2.56966e-16	3.30447e-15	8.10816	0.11942	Epi_to_ME	commonly_regulated
Ostc	4.56471e-16	5.80019e-15	8.03803	0.119413	Epi_to_ME	commonly_regulated
Gm17241	1.30043e-16	1.70886e-15	8.19053	0.1194	Epi_to_ME	commonly_regulated
Polr2m	4.98991e-16	6.32933e-15	8.02711	0.119393	Epi_to_ME	commonly_regulated
Cdo1	2.15568e-17	2.94405e-16	8.40411	0.119391	Epi_to_ME	commonly_regulated
Crym	8.29848e-20	1.27557e-18	9.0337	0.119318	Epi_to_ME	Epi_to_ME_specific
Rpa3	2.95418e-16	3.78712e-15	8.09119	0.119299	Epi_to_ME	commonly_regulated
Tmem179b	4.12247e-16	5.24751e-15	8.05051	0.119293	Epi_to_ME	commonly_regulated
Gnb1	1.72173e-16	2.24105e-15	8.15668	0.119252	Epi_to_ME	commonly_regulated
Hist1h3b	1.2092e-16	1.59188e-15	8.19928	0.119185	Epi_to_ME	commonly_regulated
Flii	2.31908e-16	2.98889e-15	8.12062	0.119183	Epi_to_ME	commonly_regulated
Capn6	2.82408e-20	4.47325e-19	9.15086	0.119138	Epi_to_ME	Epi_to_ME_specific
Isl1	4.74129e-20	7.38831e-19	9.09473	0.11912	Epi_to_ME	Epi_to_ME_specific
Vsir	1.9441e-30	4.72414e-29	11.4063	0.119117	Epi_to_ME	Epi_to_ME_specific
Zfp516	3.20867e-17	4.35533e-16	8.35729	0.119017	Epi_to_ME	commonly_regulated
Dnajc8	5.15796e-16	6.531e-15	8.02304	0.118986	Epi_to_ME	commonly_regulated
Tmem256	3.07845e-16	3.94468e-15	8.08617	0.118967	Epi_to_ME	commonly_regulated
Gm49976	3.28423e-16	4.19996e-15	8.07828	0.118924	Epi_to_ME	commonly_regulated
Tubb3	5.17941e-16	6.55528e-15	8.02253	0.11889	Epi_to_ME	commonly_regulated
Usp7	4.40963e-16	5.60561e-15	8.04227	0.11886	Epi_to_ME	commonly_regulated
Gm42721	2.49681e-29	5.87424e-28	11.182	0.118839	Epi_to_ME	commonly_regulated
Sp8	9.04032e-18	1.26153e-16	8.50551	0.118825	Epi_to_ME	commonly_regulated
Mcat	4.88374e-18	6.88498e-17	8.57665	0.118806	Epi_to_ME	commonly_regulated
Timm17a	5.92278e-16	7.47644e-15	8.00605	0.118716	Epi_to_ME	commonly_regulated
Pex2	2.06447e-16	2.6715e-15	8.13472	0.11861	Epi_to_ME	commonly_regulated
Rpph1	4.45302e-18	6.29931e-17	8.58727	0.118545	Epi_to_ME	commonly_regulated
Rhou	2.73022e-18	3.89661e-17	8.64332	0.118528	Epi_to_ME	Epi_to_ME_specific
Lrrc8b	1.72027e-19	2.60469e-18	8.95361	0.118509	Epi_to_ME	Epi_to_ME_specific
Hmox2	5.27639e-16	6.67509e-15	8.02025	0.118418	Epi_to_ME	commonly_regulated
Igf2bp2	2.84935e-16	3.65762e-15	8.09559	0.118409	Epi_to_ME	commonly_regulated
Gm50022	1.42731e-24	2.77983e-23	10.1645	0.118394	Epi_to_ME	Epi_to_ME_specific
Eif3e	5.83407e-16	7.36768e-15	8.0079	0.118393	Epi_to_ME	commonly_regulated
Plgrkt	1.26073e-26	2.68372e-25	10.6156	0.118351	Epi_to_ME	Epi_to_ME_specific
Gm25128	1.80944e-19	2.73684e-18	8.94803	0.118333	Epi_to_ME	commonly_regulated
Ubqln2	2.15626e-16	2.78403e-15	8.12945	0.118333	Epi_to_ME	commonly_regulated
Yipf2	9.60738e-21	1.56562e-19	9.26661	0.118319	Epi_to_ME	Epi_to_ME_specific
Gimap1	6.38181e-19	9.44469e-18	8.80779	0.118316	Epi_to_ME	Epi_to_ME_specific
Fkbp11	6.88277e-17	9.16559e-16	8.26675	0.118257	Epi_to_ME	commonly_regulated
Aamp	6.68017e-16	8.41042e-15	7.99123	0.118222	Epi_to_ME	commonly_regulated
[truncated: 11,680 more rows]
