# Supplementary material for: DNMT3B supports meso-endoderm differentiation from mouse embryonic stem cells
Source: Nat Commun. 2023 Jan 23;14:367. doi: 10.1038/s41467-023-35938-x (PMC9871038; doi:10.1038/s41467-023-35938-x)
Supplement: Supplementary file 5 — Supplementary Dataset 3 [file 41467_2023_35938_MOESM5_ESM.xlsx]

## Sheet: Legend
Supplementary Data 3. Gene expression profiles of WT and 3BKO ESC-EpiLC-ME differentiation
Legend: RNA-seq analysis of WT and 3BKO cells in ESC-EpiLC-MesoEndoderm (ME) differentiation time course. The first panel (i.e. 'edgeR') reports differentially expressed genes at any stage/condition (edgeR anova-like test for any difference, logFC greater or equal to 1.5 and FDR less than or equal to 0.001), used for clustering the gene expression profiles. Second panel (i.e. 'K-means clustering'…

## Sheet: edgeR
genes	logFC.condition3BKO	logFC.timeEpiLC	logFC.timeMET24	logFC.timeMET48	logFC.condition3BKO.timeEpiLC	logFC.condition3BKO.timeMET24	logFC.condition3BKO.timeMET48	logCPM	F	PValue	FDR
Zfp42	0.0821556	-10.7595	-11.6081	-14.1314	3.04912	2.65965	3.06394	7.52368	1932.3	5.70786e-30	8.20404e-26
Esrrb	0.163516	-10.4187	-11.0697	-11.9478	-0.562315	1.64062	0.709855	7.43596	1842.39	9.79295e-30	8.20404e-26
Eif2s3y	-8.57078	1.11108	1.07864	1.36661	-1.45857	-3.46707	-2.56624	5.10003	1203.71	1.21344e-27	6.77707e-24
Tdgf1	0.661684	-1.9759	-7.29041	-10.8919	-0.569867	-4.7959	-4.29094	7.95736	1168.24	1.70222e-27	7.13017e-24
Klf4	1.05514	-6.81455	-5.25612	-5.68861	0.277991	-0.962749	-1.45177	6.01923	1013.21	8.52064e-27	2.6598e-23
Spp1	-0.222129	-5.60642	-8.9616	-10.7055	-2.79265	-2.46095	-0.454097	6.76369	992.976	1.07034e-26	2.6598e-23
Cer1	-2.91556	10.5884	3.24743	1.88012	1.10431	-1.4069	2.29147	5.37787	989.69	1.11123e-26	2.6598e-23
Laptm5	1.76149	-7.60988	-6.89615	-7.03363	0.260937	-1.45748	-3.85057	5.32981	964.837	1.48148e-26	3.10277e-23
AU018091	0.32144	-11.1438	-11.786	-11.1397	0.297531	0.491118	-1.77759	5.52221	918.913	2.57127e-26	4.78684e-23
Nr0b1	0.273524	-7.4305	-8.82741	-9.73828	-0.770798	0.842637	1.98885	4.62323	894.286	3.49548e-26	5.85668e-23
Mreg	0.385719	-2.86888	-3.7083	-3.4317	-1.16405	-0.226494	-1.22458	5.23542	824.089	8.80502e-26	1.34116e-22
Mras	-0.0753974	-6.50859	-5.70254	-5.25023	0.599797	-0.0920207	0.257017	5.01292	806.819	1.11854e-25	1.56177e-22
Phf11d	0.176493	-10.5689	-10.378	-12.7627	-0.824202	0.925609	2.61812	4.00637	956.593	1.56542e-25	1.95381e-22
L1td1	-0.300501	-0.332448	-3.79962	-5.86688	0.00206582	-3.46069	-4.24218	8.61906	777.97	1.68769e-25	1.95381e-22
Hsd17b14	0.0489619	-5.79308	-6.24137	-6.26108	-0.669646	-0.871053	-1.45993	4.92591	775.51	1.74915e-25	1.95381e-22
Zfp57	0.368751	-3.31108	-3.95027	-3.76067	-0.341692	-0.195981	-0.531998	8.10582	734.219	3.24489e-25	3.39801e-22
Enox1	0.147736	-6.44897	-6.36183	-5.58342	1.32639	1.95847	1.8297	5.00657	723.812	3.81248e-25	3.75754e-22
Dnmt3l	-0.51492	-9.29698	-9.83478	-11.8021	1.54094	0.626629	1.11221	4.80929	713.723	4.46729e-25	4.15831e-22
Fbxo15	-0.270315	-6.22915	-5.23197	-6.19771	1.13973	0.172316	-0.271545	4.94823	708.704	4.83782e-25	4.2662e-22
Irak3	0.719501	-6.33696	-6.10354	-5.3043	0.0151603	0.305831	-0.698607	4.07466	698.35	5.71227e-25	4.78545e-22
Nqo1	0.170843	-2.94036	-3.90712	-4.84186	-0.968367	-0.317305	0.146813	4.98981	644.845	1.40456e-24	1.12064e-21
Mybl2	0.270445	-2.78341	-3.17814	-3.31312	-0.607545	-0.55537	-0.253883	7.95955	639.5	1.54286e-24	1.17503e-21
Nr5a2	0.387844	-7.71388	-5.98267	-5.11637	-0.908428	-0.972527	-3.00158	4.81703	631.044	1.79289e-24	1.28227e-21
Neat1	0.38706	-3.67238	-4.60053	-2.95673	0.524894	-1.05864	-2.68082	6.70597	629.694	1.83673e-24	1.28227e-21
Jam2	0.789153	-7.83319	-6.82056	-5.97291	0.607737	0.813763	0.438286	7.11174	623.856	2.04026e-24	1.36738e-21
Adgre5	0.334524	-3.54476	-6.21044	-7.75986	-0.323083	-2.46021	-1.25396	5.26649	616.758	2.3214e-24	1.49597e-21
H2-M5	0.442506	-5.7886	-4.95182	-4.49526	-0.0569071	-0.476304	-0.902383	4.30066	601.907	3.05606e-24	1.89645e-21
Igfbp5	-0.122452	5.93678	6.10905	5.4097	1.54387	0.629239	2.41906	6.19562	593.596	3.57495e-24	2.13922e-21
Triml1	0.0893781	-9.8433	-11.9447	-12.1341	-0.542316	2.67861	0.0233884	5.52255	577.954	4.83127e-24	2.79131e-21
Gpa33	0.0219316	-7.2139	-6.68655	-7.89034	-0.7856	-2.18128	-2.60262	3.93281	572.222	5.40593e-24	3.01921e-21
Fgf4	0.367774	-2.99387	-4.40428	-4.13885	-1.55045	-5.33241	-6.04452	6.27335	566.266	6.08278e-24	3.21389e-21
Sept1	-0.479467	-6.11359	-5.81501	-4.98421	0.657313	1.15088	0.733981	5.95859	565.812	6.13815e-24	3.21389e-21
Fgf5	-3.59727	3.04849	-2.00662	-4.41911	3.32803	1.59986	1.44577	4.92978	547.811	8.83757e-24	4.48708e-21
Lrrc2	-0.0377671	-4.39816	-8.12607	-9.50605	-0.310665	-1.16908	-1.20849	4.22364	545.765	9.21824e-24	4.54269e-21
Emp1	0.576886	-5.50238	-5.23428	-5.33662	0.431091	-0.450617	-0.475385	4.62169	537.745	1.08921e-23	5.21421e-21
Lgals3	-0.547887	-8.6136	-7.45609	-9.01082	-0.441974	-1.64598	1.62398	4.86679	531.347	1.24651e-23	5.80149e-21
Pcsk6	0.53217	-3.22693	-3.58931	-3.46923	-0.368204	-0.485438	-0.116734	4.83686	526.512	1.38178e-23	6.25722e-21
Xaf1	0.0231657	-4.38866	-6.83996	-6.75661	-2.29732	-1.20992	-2.07156	3.14252	524.531	1.44175e-23	6.35697e-21
Morc1	-0.67551	-7.81713	-8.64604	-10.2134	-0.941818	-0.719735	-0.568593	4.48454	521.86	1.52712e-23	6.56073e-21
Cd9	0.266512	-2.72783	-2.95522	-2.75584	-0.324836	-0.318988	-1.3393	6.16664	520.491	1.57298e-23	6.58883e-21
Sox2	0.110808	-2.51298	-3.82887	-2.98133	-0.29477	0.441591	0.946837	7.60485	519.2	1.61764e-23	6.61061e-21
Crabp2	-0.891385	2.3519	4.75279	6.30783	0.38804	0.325128	2.20509	7.1405	518.079	1.65749e-23	6.6122e-21
Ankrd35	0.153758	-5.69293	-6.52887	-7.90618	-1.02316	1.2473	0.362797	2.73982	513.291	1.84031e-23	7.17077e-21
Ptn	0.224566	3.63112	5.67523	5.88281	-0.267266	1.61241	2.8598	7.06024	507.965	2.06976e-23	7.88155e-21
Unc5b	-1.38664	2.02215	0.895686	0.550057	0.885363	0.378937	-1.23444	5.73307	497.46	2.61919e-23	9.75211e-21
Bmp4	-1.07207	-4.94782	-4.30053	-4.02593	1.83025	-0.254901	-1.6113	4.90172	487.745	3.27064e-23	1.1913e-20
Pmepa1	0.43167	1.12192	-3.24775	-5.28217	0.50184	-1.06215	-0.620406	4.65545	475.497	4.35526e-23	1.55261e-20
Irs4	0.166751	5.9819	-1.6784	-1.26608	-1.671	0.342841	-2.43585	4.16731	473.44	4.57322e-23	1.59634e-20
Pcolce	-0.01735	-4.69667	-4.91535	-4.93641	0.455435	-0.272252	-1.05839	5.3932	470.188	4.94221e-23	1.68729e-20
Glud1	-0.0424162	-1.57797	-2.17184	-2.56227	0.219497	-0.205168	0.308666	7.95309	469.411	5.03517e-23	1.68729e-20
Dmtn	1.30769	-1.76436	-2.58947	-2.86206	-1.06511	-1.49686	-3.40482	5.20532	466.645	5.38159e-23	1.75624e-20
Kcnj3	-2.59381	2.16483	0.553438	-0.883645	2.54685	2.32571	2.34536	5.64368	466.117	5.45057e-23	1.75624e-20
Mmrn2	1.49484	-5.85697	-4.2648	-4.69803	-1.12681	-2.89834	-5.31337	3.62129	460.357	6.26954e-23	1.94763e-20
Klf2	-0.623516	-5.67508	-6.26968	-8.18483	1.68764	1.87677	0.104946	6.17932	460.308	6.27706e-23	1.94763e-20
Dusp27	-0.221239	-9.18806	-8.00927	-7.92063	1.78064	-0.471237	-2.18852	4.11388	454.193	7.29689e-23	2.21823e-20
Gm7325	-0.115184	-10.6663	-12.8608	-9.305	4.46705	6.83405	1.07026	3.93653	540.325	7.45878e-23	2.21823e-20
Mylpf	-0.911207	-5.65964	-5.88968	-5.5993	0.876626	0.908078	0.828623	4.81775	452.838	7.54636e-23	2.21823e-20
Thsd4	0.197832	3.10054	4.40581	6.53064	-0.75795	-0.745514	0.113033	3.58806	447.268	8.67434e-23	2.50584e-20
Hsf2bp	0.314961	-7.11164	-6.74019	-5.92502	0.493833	0.297045	-0.171175	3.69747	446.126	8.92749e-23	2.53525e-20
Klf5	0.8076	-3.68897	-3.54419	-3.89966	-1.25784	-2.12322	-4.05341	5.38534	444.581	9.28286e-23	2.58389e-20
Lrrc34	-0.0990733	-4.85302	-4.65493	-4.90563	1.08579	0.836202	0.383167	4.23563	444.056	9.40718e-23	2.58389e-20
Rgma	0.942287	3.06813	5.81805	5.9792	-1.87329	-0.129305	-0.591903	5.95482	442.637	9.7522e-23	2.63545e-20
Gcnt2	0.146094	-3.39142	-3.2512	-2.97197	0.258145	-0.0534566	-1.64525	4.99005	439.034	1.06918e-22	2.8435e-20
Pim2	-3.84482	2.42574	0.848617	-1.94171	3.51573	3.4351	1.95379	7.32918	436.785	1.13278e-22	2.96557e-20
Mcam	0.645521	-3.68485	-3.88138	-4.54251	-0.520589	-0.293686	-1.36561	5.81802	429.659	1.36306e-22	3.51355e-20
Cobl	0.55582	-3.81009	-4.29113	-4.24437	0.00841467	-0.760718	-0.995641	6.09323	428.681	1.39846e-22	3.55018e-20
Slc6a8	1.44998	-2.34788	-2.11081	-2.02419	-0.637055	-0.488542	-0.975	6.62205	427.032	1.46044e-22	3.65219e-20
1700061G19Rik	0.107946	-9.38944	-12.4174	-12.4174	0.716639	3.09001	2.20262	3.61382	606.277	1.6799e-22	4.13923e-20
Dll1	-0.0317505	2.54925	6.06319	6.28355	-0.73586	-2.26512	-0.279618	4.74152	419.325	1.79249e-22	4.35264e-20
Pdzd4	-0.278378	0.0435808	-1.8383	-3.4592	-0.501948	-0.28645	0.129258	6.76404	417.717	1.87165e-22	4.47992e-20
Prom1	-1.14983	2.05162	3.06912	3.06397	1.60125	1.46029	1.0763	6.58221	417.096	1.90323e-22	4.49135e-20
Platr10	-0.430419	0.0034334	-2.9643	-5.68295	-0.542225	-1.64872	-3.46542	5.74679	412.853	2.1352e-22	4.96879e-20
Zfp459	0.106491	-7.53749	-7.40514	-7.43574	3.15795	2.75339	2.18241	4.52479	409.339	2.35065e-22	5.39523e-20
Pga5	-0.728461	4.58662	-1.35869	-4.44473	-0.365098	3.73468	2.75548	4.8713	407.055	2.50329e-22	5.66793e-20
Pou5f1	-0.0475629	-0.605266	-1.46196	-3.89142	-0.0116001	-1.06992	-3.12611	9.14046	403.624	2.75326e-22	6.09187e-20
Cdyl2	0.74917	-5.21704	-5.49743	-5.02516	1.049	1.78691	1.75877	5.56299	403.494	2.76325e-22	6.09187e-20
Nphs1	0.546177	-3.1171	-7.74002	-6.63261	0.0951383	0.37422	-1.18142	3.90086	401.328	2.9356e-22	6.38778e-20
Nrep	-0.700164	2.1748	2.82883	3.11864	1.89011	1.74628	2.22855	6.81239	398.281	3.19822e-22	6.85304e-20
Itgb7	-0.418024	-4.07922	-4.73272	-5.00109	-0.477631	-1.04628	-1.5846	3.59183	397.871	3.23547e-22	6.85304e-20
Prdm14	1.04631	-11.5125	-8.27144	-9.31409	0.499966	-1.08971	-1.66905	3.41034	471.024	3.27212e-22	6.85304e-20
Rinl	0.331724	-5.00908	-5.03654	-5.77129	0.624173	-0.936813	-0.142888	2.91056	394.186	3.59231e-22	7.43076e-20
Trh	-1.09304	0.763414	-2.26038	-5.18393	1.20372	-1.0475	-0.814471	8.5348	387.911	4.30232e-22	8.7909e-20
Gab1	0.520026	-3.51756	-3.25826	-3.09161	0.335767	0.279569	-0.0895189	7.3517	385.779	4.5772e-22	9.23988e-20
Cdh1	-0.321392	0.55184	0.275161	-1.17553	-0.171486	-0.895909	-3.13982	8.40289	382.759	4.99991e-22	9.97304e-20
Slc16a2	-2.19674	2.54721	3.35037	3.25933	3.61872	2.24571	1.92404	4.93042	380.398	5.36004e-22	1.05656e-19
Itpk1	-0.0833018	-2.21432	-2.4087	-3.29367	0.205365	-0.00278197	0.463998	6.30706	379.132	5.5645e-22	1.08368e-19
Kifc3	-0.310954	-3.84663	-3.31075	-3.42336	0.964894	-0.126543	0.303129	4.75675	378.484	5.67262e-22	1.08368e-19
Nes	-1.35246	2.79525	2.05489	0.843605	1.21253	0.371778	2.36426	7.22689	378.371	5.69166e-22	1.08368e-19
Nanog	0.860788	-1.40751	-2.75528	-5.83673	0.151202	0.00980435	-0.854422	7.2296	377.323	5.87184e-22	1.10542e-19
Lefty2	-0.699443	-1.60535	-5.21178	-10.2509	2.7669	-3.61976	0.300818	5.7774	376.72	5.97824e-22	1.11295e-19
Vax2os	-0.583363	-10.6489	-12.8427	-12.8427	0.666333	3.78033	2.15904	3.59937	533.524	6.25741e-22	1.15212e-19
Ddx3y	-4.65667	2.36293	1.92775	1.89532	-2.99044	-2.73658	-2.1582	4.7413	366.988	8.022e-22	1.46096e-19
Tcaf1	1.08693	2.51913	3.36419	3.76394	-0.0318461	-0.613613	-0.928333	6.53474	362.144	9.31319e-22	1.66832e-19
Mir124a-1hg	0.807232	-10.1657	-9.97483	-8.80179	1.58416	1.96917	3.60488	4.10594	361.983	9.35971e-22	1.66832e-19
Pcdh18	-3.38295	2.58206	4.20565	4.00621	3.21594	2.68422	3.83141	4.56908	359.936	9.97521e-22	1.75931e-19
Inpp5d	0.348207	-5.09117	-4.47842	-5.81486	0.774925	0.252512	-1.294	4.73267	356.075	1.12595e-21	1.95245e-19
Hspb1	-0.0938279	-4.10542	-4.69507	-4.94409	-0.484657	-0.648702	-2.6955	5.59717	355.952	1.13034e-21	1.95245e-19
Inhbb	1.57984	-3.05833	-7.75464	-6.7143	-2.14292	-3.39662	-3.33674	4.324	351.637	1.29623e-21	2.21615e-19
Wdr45	0.403427	-2.20587	-2.61301	-2.65169	-0.472577	-0.551138	-0.850776	3.54189	350.96	1.32461e-21	2.2418e-19
Trap1a	0.381822	-3.06246	-4.9616	-5.26728	-0.253744	-0.710389	-0.0187586	5.72051	348.942	1.41318e-21	2.36525e-19
Atp1b1	0.200353	-1.89071	-3.0677	-3.47652	-0.183335	0.653843	0.261844	6.012	348.4	1.43806e-21	2.36525e-19
Rpp25	-0.391129	-3.68772	-4.81354	-4.76922	0.216182	0.319547	0.837017	4.30195	348.36	1.4399e-21	2.36525e-19
Ass1	0.764182	-2.33495	-2.49548	-2.72689	-0.588122	0.143758	-2.55132	6.203	347.262	1.49187e-21	2.42683e-19
Tdh	-0.300448	-9.20513	-7.48871	-12.4076	1.90329	-1.52003	1.48387	6.91328	344.312	1.64181e-21	2.64506e-19
Slc35d3	-1.56672	3.30786	-0.408092	-1.43165	0.726145	2.51117	2.07511	3.27744	341.027	1.82834e-21	2.91751e-19
Nfatc2ip	0.175116	-1.76181	-2.22722	-2.78463	-0.459352	-0.257079	0.0377502	5.58153	339.411	1.92846e-21	3.04823e-19
Adap1	0.422132	-4.1921	-6.56036	-4.93634	0.736071	0.902082	0.316606	3.10304	338.906	1.96091e-21	3.07057e-19
Pecam1	-0.770323	-5.64736	-5.64017	-5.40915	1.5627	1.1271	0.114962	3.60454	335.949	2.16362e-21	3.35661e-19
Hbegf	-0.437452	-3.44917	-2.10643	-2.19337	-0.674727	-1.8348	-1.09749	3.7358	333.776	2.32706e-21	3.57705e-19
Slc29a1	0.233702	-1.99727	-1.18917	-2.32393	-0.672363	-0.960284	-0.292395	7.2272	333.281	2.36611e-21	3.60401e-19
Pml	0.601146	-1.80604	-2.0752	-2.39507	-0.32313	-0.744199	-0.916572	6.96275	330.827	2.57071e-21	3.88038e-19
H2-M6-ps	0.0723867	-8.26602	-9.43406	-6.47894	-0.86769	1.96575	-1.96412	3.00017	329.359	2.7022e-21	4.04244e-19
Cd59a	-1.61538	2.86032	0.417967	-0.97924	1.01473	0.183519	1.17951	4.7284	328.664	2.76698e-21	4.07772e-19
Fam63a	-0.392685	-2.82611	-2.96576	-2.78725	0.581209	0.451314	0.710177	5.36902	328.585	2.77445e-21	4.07772e-19
Heph	-2.49206	4.46477	4.29776	4.60733	2.37256	2.51987	2.16824	5.046	328.207	2.81053e-21	4.09482e-19
Zbtb16	-0.964123	0.295151	3.46088	4.59136	1.54824	0.037978	1.80523	3.53751	327.667	2.86292e-21	4.13519e-19
Pitx2	-2.2827	3.75842	-0.53971	-0.629736	2.70475	1.5266	0.59238	4.53946	327.043	2.92482e-21	4.14485e-19
Agtrap	0.212707	-1.39638	-1.57289	-2.19539	-0.380277	-0.502952	-0.466443	6.52792	326.727	2.9567e-21	4.14485e-19
Uty	-6.21284	2.03779	1.97939	2.05541	-1.62288	-3.80749	-2.78384	3.69963	326.674	2.96212e-21	4.14485e-19
Col2a1	0.349999	4.06965	3.28108	4.49848	-1.0395	0.937018	0.441141	5.42177	326.611	2.96856e-21	4.14485e-19
Lefty1	-1.0141	3.59193	-4.66141	-5.1868	1.3869	-0.229208	-1.37086	7.00897	325.754	3.05733e-21	4.23352e-19
Gstm5	-0.153084	0.256831	0.281549	0.281997	2.91838	3.28322	3.56376	5.04112	321.058	3.5981e-21	4.92865e-19
2510009E07Rik	0.677056	1.14641	5.0964	6.04419	-0.741743	-0.907243	-1.07372	4.29092	320.899	3.61816e-21	4.92865e-19
Irf2bpl	0.435002	-1.78662	-2.672	-3.47882	0.297966	-0.466331	-0.51222	5.73929	320.409	3.68074e-21	4.97345e-19
Tmem8	-0.147254	-1.46394	-1.78903	-2.10125	-0.355662	-1.02375	-1.56173	4.51722	317.75	4.04137e-21	5.41705e-19
Dlc1	0.432953	-2.8762	-3.65889	-3.796	-1.12658	-0.912533	-1.80672	6.80487	317.057	4.1415e-21	5.50721e-19
Dppa5a	-0.248671	-9.62021	-13.2722	-12.9557	2.13885	2.16585	-0.152279	7.49051	313.402	4.71665e-21	6.22264e-19
Bcl3	0.476501	-7.17469	-7.71664	-5.62423	1.74714	1.6222	-1.61259	3.38903	312.79	4.82103e-21	6.31065e-19
Svop	2.63901	2.22378	3.58093	3.3466	-0.358441	-0.0675838	-0.4562	3.55516	312.137	4.93531e-21	6.4026e-19
Gm13929	-0.273686	-8.60684	-6.69979	-9.43554	1.71707	-3.05484	-0.350203	2.59005	311.955	4.9677e-21	6.4026e-19
Cbx7	-0.0588489	-1.21794	-2.08847	-2.70876	-0.23051	0.265005	-0.648793	7.11097	310.67	5.20305e-21	6.63078e-19
Mir124-2hg	2.37742	3.85106	4.42851	6.58778	-0.131993	0.370061	0.712788	3.15045	310.559	5.22389e-21	6.63078e-19
Ooep	0.191223	-8.28046	-9.52926	-10.5694	3.87568	3.54672	2.64022	4.08833	308.497	5.62914e-21	7.09144e-19
Lhfpl4	0.379366	1.83727	1.96461	2.37345	1.15024	1.59992	1.60584	4.69521	306.699	6.01029e-21	7.51511e-19
Zscan10	0.417	-0.722171	-1.25606	-2.40301	-0.487737	-1.26555	-3.12092	6.39898	305.229	6.34293e-21	7.87228e-19
Antxr2	0.00674873	3.71735	4.3398	4.57921	0.94213	0.23461	0.415739	3.48121	304.74	6.45779e-21	7.9559e-19
Emb	-0.477596	2.76058	2.44808	1.75222	-0.535825	-0.955307	-0.89136	8.13239	304.479	6.52027e-21	7.97424e-19
Greb1l	0.478883	3.51961	5.68657	7.11159	-1.62295	-1.68549	-1.06102	6.53522	301.163	7.37169e-21	8.8531e-19
Sox1	0.710852	-3.9379	-3.17516	-2.60264	0.627714	3.49237	5.15583	5.85679	301.069	7.3974e-21	8.8531e-19
Kank3	0.46622	-2.36566	-2.67631	-2.8818	0.0688925	0.35689	-0.147242	4.98862	299.066	7.9719e-21	9.473e-19
Fgfr2	-0.0291478	2.06869	3.1111	4.76334	-0.210108	2.28717	0.363702	5.39134	298.091	8.26921e-21	9.69598e-19
Sik1	0.335615	-1.27627	-2.28293	-2.41658	-0.679553	-0.858566	-0.564276	5.76877	298.071	8.27529e-21	9.69598e-19
Maml3	-1.76526	3.4497	3.43754	4.34984	1.99644	1.79384	1.47564	4.68785	295.366	9.1654e-21	1.06643e-18
Slc44a5	-1.03755	3.66768	6.6587	5.32467	0.905298	-0.96424	4.74347	4.90361	294.971	9.30378e-21	1.07507e-18
C530008M17Rik	0.234362	1.78394	2.52509	2.97198	0.752572	0.352279	0.280462	5.85164	293.801	9.72733e-21	1.11631e-18
Cpt1a	0.795911	-3.04641	-5.56334	-6.31338	1.28816	0.637777	-1.5074	5.15453	293.32	9.90758e-21	1.12926e-18
Spry2	0.0252645	-0.814032	-1.69813	-2.0296	-0.890052	-1.80714	-2.24283	5.87992	291.279	1.07138e-20	1.2129e-18
Slc28a1	0.128032	-3.12407	-4.88818	-8.12471	-0.743683	-2.12023	-1.58479	2.50572	290.635	1.09827e-20	1.235e-18
Sox11	-0.906081	1.85805	2.35612	2.52344	0.947691	1.75625	1.75648	7.51646	290.416	1.10758e-20	1.23717e-18
Spry4	0.00690555	-2.64057	-4.08562	-4.82549	-2.1108	-3.25455	-4.67626	6.26133	289.794	1.1345e-20	1.25885e-18
Dtx4	-0.322292	3.4069	2.857	3.2231	0.23823	1.00531	1.61584	5.37359	289.516	1.14677e-20	1.26409e-18
Pdzrn3	-1.00155	3.02747	3.59333	3.60574	1.10873	1.43503	0.547982	4.54945	289.213	1.16029e-20	1.26855e-18
Gm13242	0.795928	-5.86179	-6.2361	-7.34966	0.281983	-0.893086	-0.0327298	3.99325	289.088	1.16596e-20	1.26855e-18
Rnf144a	1.09216	1.65175	2.16897	2.37879	-0.302606	-0.108734	-0.0804363	5.90767	288.359	1.19937e-20	1.29648e-18
Irx3	0.0295413	6.26796	6.18009	7.13418	-1.12472	2.61969	1.82304	5.53033	287.556	1.23746e-20	1.32907e-18
Jup	0.0976116	-1.14699	-1.91125	-2.36727	-0.477638	-0.387646	-2.05399	6.38743	286.954	1.26682e-20	1.35195e-18
Ddx58	-0.143888	-2.2471	-1.27228	-1.95464	-0.869079	-1.89411	-2.17049	5.40909	285.635	1.33392e-20	1.41092e-18
Tsix	0.992407	-4.92428	-6.70481	-5.7868	1.44962	2.77398	1.63774	3.92075	285.539	1.33893e-20	1.41092e-18
Cldn6	-0.953742	2.80017	2.6294	2.01602	0.257644	-0.946215	-1.98919	6.20933	279.878	1.67552e-20	1.75458e-18
Tbx3	0.0772556	-6.71898	-4.72395	-4.26599	-1.34529	-2.08061	-4.80343	6.05077	279.706	1.6871e-20	1.75573e-18
Jak3	1.03399	-1.82891	-1.38969	-1.04389	-0.71046	-1.01812	-2.17808	4.78625	278.855	1.74566e-20	1.79238e-18
Rarg	0.419267	-1.43017	-1.65376	-1.55426	-0.694463	-0.82425	-2.39685	6.98402	278.766	1.75187e-20	1.79238e-18
Nell2	1.24559	1.82059	1.88196	2.13963	2.11115	3.07774	3.35583	3.76549	278.73	1.7544e-20	1.79238e-18
Utf1	-0.639923	-0.620405	-5.7682	-7.49224	-0.411129	-2.48387	-1.37666	6.09916	277.612	1.83515e-20	1.86351e-18
Calcr	-2.68316	1.96419	-2.01156	-3.97714	2.66091	2.4442	0.134954	3.76781	277.019	1.87962e-20	1.89717e-18
Sod2	-0.0986955	-1.49464	-1.92279	-1.93505	-0.225713	-0.126176	0.365428	6.72558	276.709	1.90331e-20	1.90958e-18
2610305D13Rik	0.08001	-3.97838	-4.20812	-4.72226	0.0695329	-0.589698	-0.908394	5.70216	274.32	2.09734e-20	2.09173e-18
Lrmp	-0.771255	-2.82298	-2.78236	-4.72443	0.0813193	-0.17072	-0.730659	3.45328	273.959	2.12846e-20	2.0985e-18
Ccdc141	1.23419	-8.21909	-5.14878	-4.1819	2.45007	0.0463647	-0.472325	3.42037	273.951	2.12918e-20	2.0985e-18
Tex14	0.468354	-6.79971	-6.37739	-6.04062	1.1138	-0.137212	-0.818232	3.00455	273.363	2.181e-20	2.13699e-18
Fgfr1	0.403275	0.452611	1.51344	0.837526	0.51229	0.695701	0.0575633	8.45633	273.203	2.19536e-20	2.13856e-18
Amot	-1.25203	4.79532	3.11872	2.11614	-0.181883	-0.259782	-0.242139	7.81757	272.977	2.21575e-20	2.14594e-18
Folr1	0.0503899	-4.75495	-5.43969	-1.89718	-0.999731	-1.19396	-3.27726	2.49169	270.895	2.41403e-20	2.32454e-18
D1Pas1	0.761704	-4.85363	-5.95658	-7.39234	-1.86059	-0.446097	1.47852	2.16055	270.656	2.43801e-20	2.33422e-18
Mme	0.85264	-3.81293	-4.64435	-4.48965	-0.0553581	-0.27388	-1.36704	5.21015	269.667	2.53987e-20	2.41792e-18
Enpp3	-0.865563	0.981159	-2.8325	-4.10295	0.790515	0.201701	-0.112157	6.58119	269.119	2.59834e-20	2.45961e-18
Mogat2	-3.1664	4.4513	5.85728	5.82079	3.12258	2.13758	1.31391	5.26856	266.839	2.85789e-20	2.69011e-18
Greb1	-0.124849	3.19263	4.52865	4.58148	-0.445654	-0.625326	-0.265964	6.37659	265.628	3.00717e-20	2.81481e-18
Nnat	0.0340857	2.66713	1.11654	0.732398	1.2605	2.55779	4.90165	6.73551	264.809	3.11284e-20	2.89754e-18
Slc17a9	-1.11842	-2.62979	-4.48588	-4.74466	-0.0206983	-0.208266	-0.658129	3.39848	261.886	3.52431e-20	3.26242e-18
Pax3	-0.0704194	1.47097	3.44643	7.34195	0.472122	-2.11516	2.79095	3.22782	259.341	3.93119e-20	3.61907e-18
Eng	2.09242	-3.99458	-4.82131	-5.13714	0.732724	0.77198	-2.27818	4.1071	258.27	4.11739e-20	3.75486e-18
Dpysl5	0.161119	2.58325	2.89919	2.60102	0.315011	-0.153358	0.157408	6.83686	258.118	4.14446e-20	3.75486e-18
Accsl	0.265632	-7.55869	-8.20091	-8.38628	-0.172845	0.838748	-0.888395	1.90651	258.11	4.14593e-20	3.75486e-18
Abca1	0.4776	-6.80496	-5.24825	-5.05397	-0.446133	-1.46462	-0.593694	5.85028	257.723	4.21609e-20	3.79788e-18
Hmgcs1	0.0113478	1.70212	1.46663	1.56499	0.425423	0.769399	0.0863067	9.25092	255.419	4.66151e-20	4.17666e-18
Xlr3a	-2.14557	3.14854	3.21387	3.32992	-1.7268	-1.71001	-3.1324	2.55141	255.2	4.7063e-20	4.17963e-18
Aqp3	-0.37719	-9.38536	-11.579	-8.02204	0.458496	3.21142	-0.869225	2.4624	296.565	4.71471e-20	4.17963e-18
Slc22a23	0.0486709	3.73928	3.95566	4.05135	0.0886055	1.30671	1.45524	5.68783	253.71	5.02489e-20	4.42997e-18
Irx5	0.174962	3.66705	4.03394	4.26616	-1.07105	2.04025	2.25118	3.82408	253.597	5.04999e-20	4.42997e-18
Pknox2	0.689842	1.1916	4.19547	4.71246	-0.038098	-0.234153	-0.140992	4.52744	252.116	5.39156e-20	4.70497e-18
Krt8	-1.03793	3.38036	2.61364	2.28414	-0.0977156	-0.598936	-1.82034	5.67329	251.532	5.53329e-20	4.80364e-18
Enah	0.449348	-2.01421	-2.11628	-2.15904	-0.553692	-0.493953	-0.280037	8.74731	251.123	5.63487e-20	4.86661e-18
Triml2	-0.013119	-10.6927	-15.1809	-11.6257	1.54381	5.92185	0.143493	6.30612	291.174	5.73883e-20	4.93098e-18
Tnfrsf1a	-2.99409	2.45328	3.3428	2.38106	2.11375	1.65529	1.65676	3.95682	250.534	5.78468e-20	4.94502e-18
Sfrp5	0.547463	5.82073	-0.426779	0.000811576	-1.89948	-0.466011	-0.894065	2.83204	250.411	5.81644e-20	4.94693e-18
Tgm1	0.941228	-4.05213	-4.43648	-3.17807	-0.517859	0.123443	-2.03189	2.86359	249.582	6.03635e-20	5.10803e-18
Tbx6	-0.139327	1.02494	5.27723	4.45456	-0.478425	-4.43615	-3.61851	3.2253	249.199	6.14082e-20	5.17032e-18
Epas1	0.308627	-4.04027	-2.99121	-3.44218	-1.3221	-1.60878	-2.63406	4.5572	248.22	6.41684e-20	5.37571e-18
Hck	1.3221	-3.31433	-4.40261	-5.31657	-1.19464	-0.666742	-2.38585	3.14359	247.683	6.5741e-20	5.47616e-18
Esrp1	-0.667293	2.53242	1.75203	1.10147	0.175171	-0.540436	-3.14007	5.5487	247.533	6.61882e-20	5.47616e-18
Mapk8ip2	-0.591719	1.27599	1.02399	0.869868	1.14586	1.76656	1.66219	5.1276	247.48	6.63479e-20	5.47616e-18
Itga9	0.46761	-1.90271	-2.03119	-1.19515	0.130078	-1.86086	-2.55853	4.06437	246.853	6.82541e-20	5.60587e-18
Pcolce2	-0.0188673	-2.42936	-2.58919	-3.03342	-0.610489	-0.918504	-1.04344	3.87166	246.406	6.96507e-20	5.69267e-18
Zfp819	-0.161085	-2.84498	-5.25258	-5.6717	0.816626	0.894856	1.01172	3.81252	245.15	7.37446e-20	5.98631e-18
Klf9	0.809256	-1.94746	-2.24267	-3.34747	-0.478606	-0.659262	-0.91691	6.31148	245.087	7.39581e-20	5.98631e-18
Ddc	-0.548164	-2.37353	-2.8091	-2.54112	-0.252455	-0.947506	-0.17822	3.68516	244.707	7.52506e-20	6.04474e-18
Tfcp2l1	0.0440874	-5.69617	-5.07524	-5.33394	0.360046	0.155084	-0.131576	6.96378	244.635	7.54991e-20	6.04474e-18
Trim67	-3.06405	3.68131	0.224073	-2.34058	3.60738	-0.560531	3.33162	3.01726	244.558	7.57622e-20	6.04474e-18
Angptl4	-0.185586	-5.58974	-7.76687	-7.9827	3.2167	4.75818	4.47754	2.88907	244.378	7.63886e-20	6.06583e-18
Dach1	-1.27177	3.51848	5.89766	7.06297	2.08432	0.314519	0.254952	3.18339	243.965	7.78488e-20	6.15263e-18
Mmp11	0.474757	-1.85242	-1.83622	-1.24564	-0.152768	-0.711169	-1.96926	4.8548	243.093	8.10264e-20	6.37369e-18
Nsg1	0.0571258	1.80847	2.21671	3.52724	0.667585	1.5548	1.39182	3.32453	241.617	8.67308e-20	6.79053e-18
Mov10	0.390917	-2.40069	-2.58677	-2.5738	0.170477	-0.385752	-1.73496	6.07097	241.019	8.91658e-20	6.9451e-18
Zfp936	0.644137	-6.7262	-6.49113	-7.12863	0.942484	-0.524711	-0.391217	4.21721	240.93	8.9534e-20	6.9451e-18
Gm19705	0.232491	-2.78824	-3.33276	-3.21291	0.114827	-1.21047	-1.60588	2.74393	240.188	9.26705e-20	7.15527e-18
Meis1	0.980554	-0.807244	1.61291	4.169	-0.973004	-1.66137	-0.639865	3.45865	239.731	9.46626e-20	7.27556e-18
Car4	-1.718	6.54571	5.06338	5.60083	1.29806	0.24135	-0.36155	6.24475	239.156	9.72389e-20	7.43944e-18
Cltb	0.742273	-2.68757	-3.38075	-3.94761	-0.628229	-0.669628	-0.187945	4.95924	238.786	9.89324e-20	7.5346e-18
Rbmx	0.415118	1.0166	1.48487	2.08852	-0.759666	-0.33229	-0.199321	6.19725	238.547	1.00047e-19	7.58499e-18
Pros1	0.776922	-2.24613	-1.50015	-1.62699	-0.0825553	-0.26219	-0.171903	6.08887	238.22	1.01592e-19	7.66745e-18
Stk39	-1.61711	3.07684	1.81914	1.9177	1.41967	1.69554	1.77789	5.5739	238.057	1.0237e-19	7.69151e-18
Clic6	-0.52563	5.33881	5.75986	6.02756	-0.567377	-0.494394	-2.48682	4.91262	237.62	1.04495e-19	7.79055e-18
Slc7a3	0.310038	0.129255	-1.65704	-1.99627	-1.07979	-1.56655	-2.01478	7.39637	237.595	1.04618e-19	7.79055e-18
Pafah2	0.765375	-1.30453	-1.3207	-2.09966	-0.711763	-0.607087	-1.04789	4.26816	237.107	1.07048e-19	7.90296e-18
Gm13154	0.237199	-5.24645	-5.52543	-5.51339	0.815357	0.398429	-0.359925	4.47601	237.102	1.07071e-19	7.90296e-18
Penk	1.39056	3.68774	-0.178972	-1.73983	1.69317	0.87854	1.42462	4.85349	236.547	1.09913e-19	8.07716e-18
Dapp1	-0.334004	-3.68907	-3.40382	-3.43796	1.11111	0.538768	0.0256299	2.73853	234.766	1.19593e-19	8.75013e-18
Dennd2c	0.259286	-2.81769	-2.26914	-3.84227	0.0594483	-0.640557	-1.11407	5.19532	234.559	1.20775e-19	8.7982e-18
Zfp608	-3.26596	2.68572	1.87412	1.98646	3.2165	3.69556	3.97494	5.95364	234.236	1.22648e-19	8.89598e-18
Ccnb1ip1	0.069498	-1.6903	-2.61519	-4.42949	-0.332908	0.122192	1.22118	4.57144	233.465	1.27249e-19	9.18987e-18
Gdf3	0.26304	-1.75328	-2.33275	-2.59263	-2.55423	-5.14999	-6.75123	4.92875	232.641	1.3237e-19	9.51874e-18
Tcl1	-0.376446	-10.6359	-13.6631	-13.6631	-0.375256	0.376446	1.95132	4.54603	579.627	1.33476e-19	9.55723e-18
Nrcam	-0.553197	3.54575	2.71845	2.61194	2.10474	1.55475	2.01273	5.40879	231.728	1.38313e-19	9.86144e-18
Mmp25	-1.70552	3.40095	-0.384409	-2.00952	0.360999	0.0615792	0.653271	4.19701	230.734	1.45109e-19	1.03022e-17
Mkrn1	-0.346756	-1.88332	-3.08805	-3.65268	-0.492394	0.312596	1.86887	8.1483	230.501	1.46758e-19	1.03752e-17
Lhx1	-7.04337	5.2169	1.63991	2.46357	4.79105	2.83991	3.51834	5.00169	228.442	1.62218e-19	1.14016e-17
Fgfbp3	0.693544	1.35751	1.69616	5.67581	0.555607	0.795991	-0.350414	4.96116	228.389	1.62637e-19	1.14016e-17
Parvb	-0.378218	-3.6655	-3.20797	-1.98891	0.818619	0.876539	-0.840149	5.79238	228.186	1.64263e-19	1.14676e-17
Icam1	0.536648	-3.34744	-3.46387	-3.69713	-0.402435	0.331211	-2.26327	4.81547	227.17	1.72644e-19	1.19892e-17
Grhl3	1.03629	-1.98914	-1.61462	-1.34188	-1.87614	-3.75444	-4.68615	3.59711	227.109	1.73166e-19	1.19892e-17
Otx2	0.289488	0.972312	-2.69915	-4.79159	0.0803014	-0.458872	-1.21356	6.21953	226.977	1.74295e-19	1.20177e-17
Igfbp4	-1.98999	1.24915	2.2781	2.89788	1.34882	0.373218	0.407253	5.27717	225.991	1.82969e-19	1.25641e-17
Pfn2	0.812194	2.39226	1.78972	2.3705	-0.326692	0.0759655	0.0600163	5.56641	225.245	1.89847e-19	1.29832e-17
Hmces	-0.312251	-2.37765	-2.30123	-2.2812	0.365224	0.352867	0.39328	6.16105	224.891	1.93211e-19	1.31596e-17
Cryab	1.01987	-4.35998	-4.90298	-3.85525	-1.02372	-1.24356	-2.77945	1.06937	223.986	2.021e-19	1.36697e-17
Arhgef3	0.0841165	-1.8651	-3.84778	-2.90584	0.379163	-0.0579309	-1.51524	3.35109	223.963	2.02333e-19	1.36697e-17
Smarca2	-0.0608577	2.77676	3.33264	3.23058	0.10995	-0.14554	-0.29627	4.78715	223.289	2.0925e-19	1.40715e-17
Epha2	0.707916	-0.435258	-2.42064	-2.45198	-1.31379	-3.73455	-4.1718	6.66756	223.221	2.0996e-19	1.40715e-17
Mmp2	0.123202	1.08649	2.05688	2.00977	1.4038	1.14739	-0.270804	6.33778	222.544	2.17201e-19	1.44988e-17
Pnldc1	-0.119652	-3.94018	-4.12583	-4.85797	-0.260382	0.0795211	-0.394426	3.19818	222.409	2.18681e-19	1.45397e-17
Meox1	-2.0292	-0.0317354	1.70439	4.65217	0.533798	-3.68538	-0.818584	2.63208	222.102	2.2207e-19	1.47066e-17
Kat2b	0.199912	-1.91336	-3.67385	-3.93348	-0.51385	0.0937953	0.153896	5.01387	221.884	2.24522e-19	1.48105e-17
Gm13151	0.772355	-6.14556	-5.36841	-6.01682	0.347838	-0.706341	-0.891306	3.22367	221.494	2.28967e-19	1.50445e-17
Crabp1	-0.134511	-0.700889	1.52826	4.13499	0.458424	-1.42486	2.19346	7.499	219.965	2.47357e-19	1.61893e-17
Akap12	0.0722142	-1.199	-2.3671	-2.56613	-0.206357	-0.298386	-0.990756	8.86689	219.697	2.50749e-19	1.63475e-17
Agpat3	-0.257526	2.59078	0.786525	1.11103	0.0586158	-0.493041	-0.327757	6.14462	219.196	2.57223e-19	1.67045e-17
Prss35	0.521403	-3.56587	-3.28166	-4.42055	-0.0402394	-0.000632445	-0.219199	2.16627	218.472	2.66891e-19	1.7218e-17
Adgrb2	0.983543	2.67528	4.14627	2.46079	-0.132719	-1.47567	-0.713455	5.39663	218.45	2.67185e-19	1.7218e-17
Mttp	0.141541	1.7578	2.51494	3.406	-0.134729	0.131312	-0.38525	4.27204	218.068	2.72453e-19	1.74902e-17
Tcf15	0.178455	-3.77593	-5.76269	-4.76054	-0.797243	-0.757887	-0.996306	4.4289	217.523	2.80158e-19	1.79162e-17
Smad7	0.226744	-0.202714	-3.33693	-3.04318	-0.551511	-1.17594	-1.83545	4.76484	216.923	2.88924e-19	1.84066e-17
App	-0.104969	3.06628	3.0627	3.52233	0.0760214	0.183251	-0.188407	6.51525	216.732	2.91782e-19	1.85182e-17
Apobec3	0.207459	-0.73663	-1.42373	-2.13802	-1.0182	-0.598597	-1.01706	6.00711	216.542	2.94643e-19	1.86292e-17
Tdgf1-ps1	0.844007	-1.70571	-7.3925	-8.97124	-0.804493	-3.01426	-3.04121	3.18455	348.366	3.01002e-19	1.89598e-17
Tdrkh	-0.559828	3.52002	2.77695	3.05873	0.461794	0.73393	0.608861	5.47092	215.885	3.04806e-19	1.91275e-17
Zfyve28	0.987763	-4.65675	-5.30384	-4.10772	0.799993	0.711188	0.94663	2.55117	215.745	3.0702e-19	1.91945e-17
Calcoco2	0.59687	-7.42643	-6.03878	-7.04066	2.16779	-0.0153745	-1.0903	2.57803	215.63	3.08838e-19	1.92364e-17
Serpinf1	-3.36993	3.47519	3.26095	4.55127	2.08084	1.0348	1.53224	3.29112	214.781	3.22738e-19	2.00277e-17
Tnfrsf19	0.41825	1.22411	4.03146	3.98865	-0.225014	0.60244	1.35223	6.92819	213.822	3.3924e-19	2.09741e-17
Gnao1	0.53555	1.04303	1.58908	1.59166	2.04491	2.11249	1.75023	4.05939	213.504	3.44925e-19	2.12205e-17
Cited1	0.937833	3.47185	6.33	6.30319	-1.69281	-3.19797	-3.40685	3.08046	213.458	3.45759e-19	2.12205e-17
Mvp	0.257413	-2.73033	-2.61477	-2.96809	-0.117135	-0.233475	-0.62686	4.07499	212.747	3.58848e-19	2.19434e-17
AI467606	0.53832	-5.25353	-5.51954	-7.42388	1.14057	1.2429	1.77526	2.11478	212.417	3.65122e-19	2.21757e-17
Aire	0.471653	-5.99215	-5.75805	-5.6379	0.954392	1.34046	0.0128306	2.26841	212.408	3.65294e-19	2.21757e-17
Wsb2	0.0987422	-1.41352	-2.05469	-2.2285	-0.130492	-0.171763	-0.470595	4.43412	211.375	3.85692e-19	2.33295e-17
Lama1	0.848507	-5.50538	-2.18541	-2.13608	0.2644	-0.267007	0.596591	5.44816	210.839	3.96756e-19	2.39124e-17
Col23a1	0.218908	4.52294	5.3523	5.29179	-0.975235	0.440705	-0.348279	4.23179	210.184	4.10764e-19	2.46089e-17
Fndc3c1	-1.79544	2.4677	2.32152	2.94688	2.24505	2.65429	3.11205	6.89565	210.161	4.1125e-19	2.46089e-17
Aldh1a2	0.851435	0.605316	7.50747	7.7911	-1.83456	-7.59259	-5.19472	4.43935	209.615	4.23356e-19	2.52432e-17
Cyp4f15	-2.10669	2.11731	4.25372	4.02891	2.10104	1.77008	1.90537	2.78565	209.508	4.25775e-19	2.52974e-17
Platr17	0.120689	-6.44491	-7.3714	-11.1477	1.50125	-0.409418	4.82051	2.40547	240.219	4.49539e-19	2.66149e-17
Rapgef3	-0.10074	-5.71575	-5.11107	-4.35415	-0.946612	-1.29767	-1.39516	2.7998	208.361	4.52645e-19	2.67044e-17
Prtg	-2.3382	2.89081	4.53818	5.15885	2.00815	1.75128	2.00526	8.45111	207.681	4.69434e-19	2.75424e-17
Katnal2	-1.04733	1.86261	2.64641	2.38113	1.79634	1.5432	1.3786	4.11397	207.653	4.70135e-19	2.75424e-17
Cpm	0.376145	1.47915	4.872	5.15439	-0.666397	-2.08592	-3.20426	4.66995	207.299	4.79148e-19	2.79725e-17
Rhobtb3	-0.0456031	2.31918	2.14788	2.6853	0.214148	0.609023	0.594225	6.56099	205.716	5.21886e-19	3.02794e-17
Crb2	-0.846975	1.71948	3.58832	4.26135	0.304237	-0.266098	0.350059	4.36155	205.702	5.22276e-19	3.02794e-17
Fbxo22	-0.341194	-1.54474	-1.70513	-2.09102	0.299864	0.0315487	0.179166	6.53794	205.414	5.30486e-19	3.06493e-17
Capn3	1.18437	-4.09328	-4.07574	-4.09105	-0.734429	-1.35214	-1.5127	0.984009	204.857	5.46795e-19	3.1483e-17
Grtp1	-0.52283	-3.0354	-3.22135	-3.53615	1.02012	1.2186	1.22398	4.66686	203.363	5.93234e-19	3.40399e-17
Arl4c	-2.15407	2.61842	2.29317	2.23395	3.07057	2.96014	1.9788	6.17758	202.78	6.12507e-19	3.50258e-17
Dll3	-1.11141	2.01091	3.52829	2.18912	0.475108	-1.65682	-0.21068	4.06036	202.639	6.17268e-19	3.5178e-17
Cep112	1.35112	2.58571	4.30449	4.37922	-0.291233	-0.67507	-1.3111	4.35681	202.576	6.19396e-19	3.51796e-17
Rcbtb2	-0.0740539	1.56858	1.9128	1.99626	0.575363	0.720519	1.0135	6.37244	202.185	6.32891e-19	3.58246e-17
Tex19.1	0.937263	-3.11211	-4.28885	-6.01839	-0.895367	-0.924958	0.0856894	2.89264	201.901	6.42876e-19	3.62673e-17
Pim3	-0.190003	-2.41538	-3.42901	-3.18922	-0.189313	0.485994	0.707443	5.82958	201.719	6.49358e-19	3.651e-17
Slit3	-1.68782	3.02711	2.85841	1.54324	2.22431	-0.681147	-0.748748	5.61418	201.535	6.55982e-19	3.67591e-17
Hprt	0.634564	-0.619236	-0.787514	-1.52337	-0.755611	-0.654468	-0.48323	7.09697	201.164	6.69609e-19	3.73977e-17
Alox15	-4.10389	2.38788	3.93802	1.72797	2.60647	0.929497	1.6267	3.57074	200.806	6.83016e-19	3.80197e-17
Gm13147	0.88477	-3.94227	-3.55709	-4.56408	-1.08875	-1.7816	-1.15657	2.65746	200.415	6.97991e-19	3.87246e-17
E2f2	0.548411	-2.30802	-2.17151	-1.84896	-0.304979	-0.16785	-0.0858919	4.66837	200.349	7.00558e-19	3.87388e-17
Cdh13	2.1557	1.6163	2.87986	2.95995	-0.218613	2.24698	1.22162	3.16423	199.945	7.16497e-19	3.94898e-17
Dgka	0.133792	-1.87343	-2.29318	-2.49644	0.262952	0.50259	-0.534486	4.76045	199.828	7.2115e-19	3.96159e-17
Zfp534	0.670737	-4.21486	-3.98806	-3.96607	0.0800823	-0.551105	-1.59583	4.84604	198.943	7.57707e-19	4.14882e-17
Kcnk1	-0.0969672	2.60413	1.57497	1.26009	-0.179744	0.0510669	-0.368103	4.93761	198.602	7.72326e-19	4.21509e-17
Cntnap2	-1.32766	3.37842	3.41348	2.8854	0.511915	0.522239	0.511974	3.83114	198.372	7.82361e-19	4.25599e-17
Dusp9	2.17345	-0.683487	-0.157921	-0.177062	-2.34836	-2.66459	-3.45738	5.97948	197.5	8.21661e-19	4.45532e-17
Mdga1	2.84591	-1.62244	-0.534414	0.0763334	-1.92872	-1.98326	-2.06342	2.82944	197.374	8.27531e-19	4.47267e-17
Ddx43	0.435937	-4.83834	-5.31895	-5.21997	2.00738	1.41696	0.530677	3.03649	197.052	8.42698e-19	4.54e-17
Zc3h12a	1.08767	-2.4328	-2.54887	-3.072	-0.77067	-0.965309	-1.98815	3.59295	196.871	8.51348e-19	4.5719e-17
Psma8	1.08738	-9.83152	-9.83152	-9.83152	4.06683	3.69529	0.487137	1.80808	312.858	8.58611e-19	4.59348e-17
Prkar2b	1.06495	1.37675	3.11324	3.09231	0.274659	0.115756	0.101102	5.00105	196.635	8.62824e-19	4.59348e-17
Pea15a	-0.518566	2.10371	2.44523	2.13759	0.591851	-0.27642	0.221017	6.26993	196.619	8.63591e-19	4.59348e-17
Gm13247	1.03686	-5.23524	-4.87273	-6.47161	0.146496	-1.12571	0.247323	3.65297	196.138	8.87469e-19	4.69414e-17
Ppfibp2	0.0677437	-1.62587	-3.26243	-2.92606	0.0480414	-0.201497	-0.892433	3.33582	196.125	8.88119e-19	4.69414e-17
Pde4b	-2.10159	4.17747	2.12802	2.1708	2.26018	2.1786	0.996782	3.0055	195.485	9.21039e-19	4.85283e-17
Mitf	-0.521886	-4.63753	-3.99314	-3.66148	0.972192	0.751026	0.264171	2.91538	193.766	1.01617e-18	5.33726e-17
Srxn1	0.853962	-1.21809	-1.87447	-2.18132	-0.0931218	-0.449435	-0.0338936	5.18916	193.655	1.02267e-18	5.35465e-17
Ahnak2	0.362566	-3.6186	-4.25835	-4.14219	1.02981	1.07243	-0.258277	2.90975	193.44	1.03536e-18	5.402e-17
Gpc6	0.489259	3.39798	4.84732	5.35771	-0.31521	-1.05402	-1.0846	4.82364	193.393	1.03816e-18	5.402e-17
Galnt3	-1.64571	3.58245	1.76147	0.808031	0.542068	-0.256429	-2.00169	3.78222	193.039	1.05955e-18	5.49623e-17
Pdk1	0.213994	-2.1353	-2.78735	-2.33091	-0.0897468	0.528404	-0.140176	7.14963	192.416	1.09837e-18	5.67998e-17
Col4a6	-1.23318	2.92517	4.68977	6.48274	2.78016	2.06853	0.0569875	4.34304	192.347	1.10277e-18	5.68523e-17
Slc12a8	-0.370576	-6.60036	-6.51082	-7.55595	2.80808	3.14824	2.41868	2.85882	192.267	1.10786e-18	5.69393e-17
Kcnh3	-0.279959	-2.62843	-3.92103	-5.54223	-1.34348	-4.79354	-1.33169	1.74268	192.176	1.11373e-18	5.70658e-17
Zfp503	-0.711877	2.55033	6.23618	9.06457	-0.529301	-0.78015	-0.40887	4.02426	191.865	1.13398e-18	5.77995e-17
Slc27a2	-0.111421	1.80261	0.24701	-1.53386	-0.061553	-0.500423	-0.508104	4.76622	191.85	1.13495e-18	5.77995e-17
Spsb4	0.312989	0.686882	1.69046	1.95149	0.364884	-0.168323	2.0652	4.06495	191.652	1.14809e-18	5.82915e-17
Ssbp2	0.133667	1.6204	1.11045	2.37488	-0.307042	0.977012	0.680418	4.80456	191.178	1.18011e-18	5.92574e-17
Fzd5	0.25747	-0.015922	-2.87384	-3.4605	-1.30766	-0.448834	-1.62917	6.14004	191.164	1.18112e-18	5.92574e-17
Ceacam1	-0.0905257	-3.03514	-2.32289	-2.49643	-0.691235	-1.59525	-3.53521	3.96555	191.162	1.18123e-18	5.92574e-17
Tek	0.937956	-3.20104	-2.51382	-3.15491	-1.02504	-2.01627	-3.16123	2.26702	191.162	1.18126e-18	5.92574e-17
Cfc1	-1.79342	5.84363	4.00501	1.6782	0.663591	0.131126	-0.645341	2.55203	190.868	1.20164e-18	6.01002e-17
Robo4	-0.0859894	-5.03349	-3.70222	-5.35396	-0.701206	-3.06724	-2.22885	2.8978	190.714	1.21247e-18	6.04613e-17
Irx1	-0.443198	2.70362	7.14546	6.33829	0.0806551	-1.30675	1.26498	2.18042	189.883	1.27284e-18	6.32831e-17
Eid1	-0.467628	1.0861	1.35926	1.79884	0.821681	0.814185	0.60269	6.62502	189.661	1.28952e-18	6.39226e-17
Angptl2	0.907646	2.87496	3.91787	4.0781	-0.0146892	-0.0315626	0.258707	3.81523	189.285	1.31826e-18	6.51549e-17
P2rx7	2.41629	-2.56782	-2.60431	-3.65658	-1.59851	-1.88611	-2.16991	2.51573	189.217	1.32359e-18	6.52258e-17
Smpd3	0.652435	0.591422	2.03538	2.56154	0.232644	0.772097	1.69594	2.98385	189.059	1.33589e-18	6.56388e-17
Fam84b	-3.32475	3.07009	2.14559	1.79944	1.91179	1.97903	2.06697	4.83616	188.651	1.36838e-18	6.69064e-17
Mllt6	0.122183	-1.42705	-1.2051	-1.79979	-0.374801	-0.896783	-0.620148	7.2177	188.635	1.36967e-18	6.69064e-17
Zbtb8a	0.156525	-2.42791	-3.59501	-3.40306	0.211789	0.568539	0.116982	4.12942	188.002	1.42185e-18	6.92531e-17
Gpr37	-6.00419	2.23411	-0.322524	-3.38793	3.33025	3.67123	6.4968	2.00926	187.897	1.4307e-18	6.94822e-17
Plat	-0.757496	2.93479	4.13105	4.90818	1.0213	1.03676	1.02075	4.13529	187.584	1.45747e-18	7.05778e-17
Mex3b	-0.102495	1.33216	3.63444	3.72966	0.90891	0.13354	0.792895	4.20338	187.478	1.46672e-18	7.06656e-17
Cacna1a	0.729879	-1.58242	-1.90891	-1.87783	-0.0131399	0.415885	0.438731	4.908	187.466	1.46772e-18	7.06656e-17
Slc5a5	0.149925	2.16062	0.863109	-2.1999	-0.551761	-2.60227	-1.72616	3.38442	187.378	1.47539e-18	7.08313e-17
Mapkapk3	0.281975	-1.19214	-1.32111	-2.27416	0.567527	0.768982	0.580575	5.63973	186.534	1.55139e-18	7.42673e-17
Ildr2	0.452036	0.304635	1.86909	2.51807	-0.464049	0.412287	2.40573	4.47362	186.374	1.56626e-18	7.47657e-17
Ly6g6e	0.267007	-5.2952	-5.55654	-6.00078	-0.159925	-1.08632	-1.96498	1.86978	186.247	1.57815e-18	7.49419e-17
Phc1	0.143054	-0.126186	-0.945439	-2.03465	0.285212	-0.0803376	-0.545887	8.68523	186.203	1.58228e-18	7.49419e-17
Fzd2	-1.53029	2.20716	2.26699	2.95938	1.53828	1.95189	1.77612	6.24669	186.192	1.58337e-18	7.49419e-17
Plxdc1	0.00306642	-6.47274	-4.79873	-4.45412	1.48587	-0.214328	-1.75037	1.95242	186.115	1.59068e-18	7.50758e-17
Dppa2	0.54712	-6.30428	-7.25801	-8.81927	0.231084	-0.966503	-0.556732	4.60341	185.984	1.6032e-18	7.54539e-17
Eml1	0.657875	2.7599	3.68353	3.67114	-0.386401	-0.251493	0.60307	5.45382	185.175	1.68273e-18	7.89753e-17
Tspan12	-0.127911	2.42642	4.00824	4.67894	-0.351087	-1.1096	-1.09258	3.51713	184.541	1.74812e-18	8.18149e-17
Pclo	1.3531	2.81371	3.96697	4.80583	0.319785	0.307813	-0.0794679	4.2385	184.475	1.7551e-18	8.19127e-17
Pxdn	-0.193409	3.05628	3.23971	3.08179	0.168205	0.116454	0.026509	7.7631	184.402	1.76286e-18	8.20466e-17
Msx3	-0.224841	-1.53578	0.732531	1.76254	1.23036	4.72693	6.6514	3.51426	184.278	1.77612e-18	8.22324e-17
Mt2	0.347332	-3.98488	-4.25168	-5.77399	0.00696337	-0.163967	1.20133	6.39343	184.273	1.77667e-18	8.22324e-17
Endov	-0.0476918	1.65091	2.00591	2.25898	0.0976048	0.142091	0.221163	5.46613	183.486	1.86326e-18	8.5795e-17
Sohlh2	2.32592	-8.65867	-5.41751	-8.65867	1.08016	-2.73264	-0.0145875	1.69081	244.422	1.86388e-18	8.5795e-17
Glb1	-0.0434381	-2.78161	-1.86502	-1.92246	1.12903	0.374762	0.0339584	5.71859	183.198	1.89603e-18	8.70356e-17
Msh6	0.273897	-1.22459	-1.44496	-1.7561	-0.106448	-0.0246385	0.067926	8.78314	182.545	1.97282e-18	9.03133e-17
Gprin1	0.258744	1.13855	1.60133	1.18929	2.63154	2.65931	3.85148	2.64645	182.396	1.99083e-18	9.08891e-17
Gm13110	-0.612153	-4.48534	-6.26366	-7.42563	0.361293	1.41769	-0.148874	1.83904	181.739	2.0722e-18	9.4347e-17
Pmel	-1.57577	-4.07952	-3.30435	-3.43626	1.86215	1.66467	0.528137	3.55282	181.539	2.09776e-18	9.5252e-17
EU599041	0.678542	-4.12841	-3.95291	-4.25798	0.625233	-0.123724	-1.59534	3.33238	181.086	2.15685e-18	9.75176e-17
Notch4	1.06503	-2.43855	-2.54367	-3.2346	-1.3183	-2.35973	-1.56835	3.90651	181.067	2.1593e-18	9.75176e-17
Rex2	0.667501	-5.19887	-5.74637	-6.37879	-0.409204	-0.811811	-0.421351	2.53666	180.826	2.19152e-18	9.87068e-17
Unc45b	-1.20093	1.32936	-1.18211	-2.46795	2.25095	0.638123	0.503247	3.34909	180.244	2.27144e-18	1.01759e-16
Pou6f1	-0.509738	2.02346	1.77717	0.592367	1.32237	0.38339	-0.0655597	3.84913	180.081	2.29443e-18	1.02433e-16
Slc4a11	2.1438	-0.402713	-1.19896	-2.85976	-1.70564	-1.05336	-2.16819	3.95201	180.051	2.2987e-18	1.02433e-16
Frrs1	0.488332	-1.78282	-2.05712	-2.61816	-0.802167	-0.743654	-1.24728	6.46388	179.462	2.38395e-18	1.0567e-16
Slc35g2	-0.73662	4.1778	5.1465	4.9898	-0.730216	1.03045	0.578987	2.73482	179.356	2.39952e-18	1.05911e-16
Pdzd2	0.873489	-4.55722	-3.21309	-3.28116	-2.16849	-1.51656	-1.80939	3.93971	179.34	2.40203e-18	1.05911e-16
Pced1b	0.30333	-1.90919	-1.21979	-1.54337	-0.0769847	-0.366995	-1.7228	4.56561	179.214	2.42086e-18	1.06461e-16
Lbh	-0.147379	3.97874	3.19344	2.82282	0.391267	0.468197	0.777858	4.4242	179.107	2.43695e-18	1.06888e-16
Rnf217	0.121223	3.01616	2.99564	3.20382	-0.340893	-0.509105	-0.608676	4.11514	179.036	2.44762e-18	1.07075e-16
St6gal2	-3.20003	2.67616	0.533597	-0.366276	2.76113	3.70504	4.48683	4.50954	178.748	2.49189e-18	1.08728e-16
Slc35f1	1.59301	2.84391	2.8613	3.6928	-1.02258	0.0181225	-0.00392642	4.50753	178.214	2.57607e-18	1.12109e-16
Car14	-2.25289	1.72721	1.91281	1.81383	2.39454	2.10674	1.87544	5.70509	177.482	2.69661e-18	1.17051e-16
Pnrc2	-0.222242	-3.17468	-2.9877	-2.98593	3.56447	3.69498	3.87486	6.17832	177.231	2.73926e-18	1.18595e-16
Hoxaas2	-0.0695296	3.48521	5.84019	10.3252	-5.88213	-2.42976	-0.470555	3.66476	277.518	2.75871e-18	1.19129e-16
Fads2	-0.714297	2.31472	2.19204	2.00331	0.526864	0.471898	0.59724	7.19052	176.443	2.87832e-18	1.23975e-16
Dnajc21	-0.0257262	-0.995022	-1.69433	-1.82204	-0.355851	-0.313385	-0.106311	6.58005	176.396	2.88676e-18	1.24019e-16
Itgb4	1.57616	-2.01702	-2.07536	-1.94646	-1.03364	-1.6775	-3.20076	3.37835	175.547	3.04568e-18	1.30513e-16
Jph1	-0.987764	2.73441	0.869382	0.736831	0.470721	0.93006	0.971626	4.80214	175.413	3.07173e-18	1.31293e-16
Ulk1	0.47858	-1.52284	-1.37676	-1.56302	-0.0330606	-0.412207	-0.477663	6.28482	175.162	3.12085e-18	1.32829e-16
Cuedc1	0.719176	1.91057	2.80254	4.2915	0.236662	0.1323	0.0405693	5.2155	175.149	3.12352e-18	1.32829e-16
Ptprv	3.24139	-2.47651	-0.319128	-0.713734	-1.9024	-2.42903	-4.7937	4.00799	175.018	3.14954e-18	1.33419e-16
Slc20a1	-0.223776	-1.39218	-2.43268	-2.36131	-0.125458	0.0141623	0.294892	7.89843	174.999	3.15332e-18	1.33419e-16
Pou3f2	2.98268	4.62583	5.03003	5.63014	-3.93641	-2.18041	0.747695	2.67473	174.764	3.20065e-18	1.34931e-16
Myo1g	0.0841293	-7.8456	-5.56796	-5.14798	2.31108	0.428232	-0.900795	1.32528	174.742	3.20517e-18	1.34931e-16
Dsc2	-0.548539	4.18195	4.36387	4.7315	0.695613	-0.0168548	-1.31271	4.70774	174.443	3.26664e-18	1.36971e-16
Patl2	-1.89283	-5.30122	-5.92384	-6.32878	1.84604	2.90201	1.70802	2.42609	174.427	3.26997e-18	1.36971e-16
Ildr1	-0.12123	-2.56194	-3.63812	-3.11201	-0.315764	-1.22897	-3.29504	3.66529	174.181	3.32171e-18	1.38791e-16
Tes	-0.769271	1.93847	1.9443	1.76637	0.997808	0.611257	-1.51015	5.19954	174.007	3.35867e-18	1.398e-16
Lncenc1	-0.520234	-3.79194	-4.17493	-5.36033	-0.759275	-2.28756	-2.54889	3.4292	173.989	3.36253e-18	1.398e-16
Chrdl1	-0.188195	2.69406	3.22939	3.68252	0.263095	1.31939	2.91249	3.57715	173.419	3.48745e-18	1.44301e-16
Nefm	-1.89739	3.21	1.54353	-0.0327502	2.11648	1.63841	3.34629	3.89124	173.416	3.48803e-18	1.44301e-16
Slc9b1	-0.164819	-5.70583	-6.4532	-8.70724	3.80296	4.28554	5.24108	3.7515	172.983	3.58632e-18	1.48002e-16
Dusp6	-0.244038	-0.075745	-1.9142	-2.36649	-0.808518	-1.21555	-2.34152	6.16184	172.936	3.59694e-18	1.48076e-16
Acap1	-0.503258	-2.9368	-1.66458	-2.20305	0.512505	-0.609765	-3.33292	2.65744	172.838	3.61974e-18	1.48649e-16
Lifr	0.150697	-2.59973	-3.02397	-2.86502	-0.531572	-0.574689	-0.514944	5.96085	172.702	3.65149e-18	1.49586e-16
AU015836	1.49719	-3.44689	-1.81278	-1.47613	-0.892611	-1.88981	-3.21283	2.85135	172.216	3.76756e-18	1.53965e-16
Gpc3	-0.0495629	1.848	2.96245	3.61262	-0.479549	-1.37533	-1.76954	7.55362	171.646	3.9087e-18	1.59344e-16
Astn1	0.0717705	2.62719	2.77436	2.72434	1.74223	1.94295	2.03187	2.96002	171.128	4.04226e-18	1.63774e-16
Vrtn	-3.21224	2.39726	2.51189	0.880782	3.13857	2.50186	1.91075	5.88204	171.111	4.04669e-18	1.63774e-16
Onecut2	1.54759	0.486999	1.70129	3.46491	-0.427584	0.440432	0.750145	3.63415	170.726	4.1491e-18	1.67513e-16
Asb4	-2.82392	5.83638	6.13386	5.29061	2.26047	-1.00477	-1.59404	3.95272	170.516	4.20604e-18	1.69404e-16
Dpysl4	1.01601	-0.341087	1.80038	2.45208	1.20509	0.433648	0.380923	4.02508	169.889	4.38173e-18	1.76057e-16
Diaph1	-0.0334158	-0.458489	-0.983351	-1.50829	0.182404	-0.0741173	-0.148204	7.03208	169.599	4.46535e-18	1.78988e-16
Hsd17b11	-0.215515	-1.18012	-0.963321	-2.35534	0.502101	-0.567071	-0.772047	5.08757	169.412	4.52052e-18	1.80767e-16
Slc30a2	-1.02527	-3.30311	-0.811903	-2.11602	-0.446707	-1.39382	-3.9467	2.20293	168.48	4.80587e-18	1.9172e-16
Dhcr7	-0.706183	1.55582	1.38783	1.18098	0.789285	1.14542	0.751133	6.78092	168.365	4.84239e-18	1.92718e-16
P3h2	-1.87836	2.52923	4.49315	4.11527	0.987795	-0.21327	0.0878073	2.8889	167.931	4.98303e-18	1.97845e-16
Abcb1b	1.88859	0.0998989	0.500493	-0.0319441	-2.52274	-2.4951	-2.70704	4.73383	167.783	5.03204e-18	1.99319e-16
Tmem176b	-4.47055	2.58564	4.00667	4.28265	4.24041	3.33679	2.40299	3.20016	167.655	5.07482e-18	2.00539e-16
Kirrel2	0.0760388	-1.89048	-5.97907	-6.71969	-0.0395664	-0.28101	-0.404725	2.97285	167.468	5.13813e-18	2.02563e-16
Impa2	0.050831	-1.364	-1.44943	-2.19068	-0.0496306	-0.222903	-0.084343	4.98417	166.854	5.35157e-18	2.10483e-16
Pramef12	1.0139	-5.21994	-5.71561	-5.219	0.91412	0.421907	-3.63022	2.97013	166.104	5.62581e-18	2.2075e-16
Grsf1	0.0989089	0.146591	2.23327	2.70625	-0.197037	-2.24787	-2.22679	7.30522	165.903	5.70189e-18	2.23213e-16
Prx	-0.805781	-2.35612	-2.50892	-2.72865	0.109496	-0.00413293	0.252452	3.9858	165.591	5.82229e-18	2.27395e-16
Ttyh3	-0.198942	1.93678	2.17469	2.0575	0.275665	0.403025	0.264948	6.68921	165.295	5.93882e-18	2.31407e-16
H2-Bl	-0.923637	3.34304	3.20003	4.73075	0.335381	-0.0110892	-1.00638	4.12001	164.997	6.05881e-18	2.35534e-16
Slc7a7	0.000815859	0.0480618	-1.60231	-2.78119	-0.723881	-1.4615	-1.58751	5.94493	164.547	6.24534e-18	2.41581e-16
Sepn1	0.877613	2.84206	3.15173	3.17685	-0.535877	-0.494297	-0.8113	5.40932	164.518	6.25759e-18	2.41581e-16
Tsnax	0.598957	-1.37413	-1.82176	-1.67821	1.58888	2.11322	2.09404	5.99467	164.46	6.2818e-18	2.41957e-16
Kcnk5	0.477511	-1.70278	-1.60527	-1.71297	-0.426909	-0.986686	-0.509322	4.67197	164.358	6.32543e-18	2.43079e-16
2410141K09Rik	0.548754	-9.03867	-12.0666	-9.03414	1.02147	1.79786	-0.425041	3.58529	187.404	6.34653e-18	2.43332e-16
Rmnd5b	-0.0149296	-1.46017	-1.54121	-1.76554	-0.376132	-0.715563	-0.561375	5.35434	164.078	6.44615e-18	2.46587e-16
Hdgfrp3	0.729453	2.28495	2.36155	2.5949	-0.575065	-0.255869	-0.0565487	6.39626	163.98	6.48897e-18	2.4766e-16
Zhx2	0.994409	3.09161	3.7188	3.45038	-0.765452	-1.05843	-0.543844	4.02569	163.751	6.59016e-18	2.50757e-16
Gm14820	0.72339	-8.2989	-10.4925	-7.46266	-2.91702	1.62355	-0.957532	2.14199	303.798	6.60006e-18	2.50757e-16
Naa11	2.02884	-4.83905	-5.15037	-4.45283	-1.72707	-1.78386	-1.89568	1.22008	163.176	6.85253e-18	2.5932e-16
Zfp710	0.275197	-1.98424	-1.81189	-1.80253	-0.235705	-0.265851	0.49462	6.43067	162.706	7.07506e-18	2.66988e-16
Sec14l1	0.474867	-1.32924	-1.27984	-1.83681	-0.357684	-0.667275	-0.52895	7.1447	162.587	7.13243e-18	2.68548e-16
Sema4b	0.291136	-1.90844	-1.93308	-2.28316	-0.0203038	0.0249895	-0.269193	5.34497	162.187	7.33003e-18	2.75369e-16
Zfp703	-1.37546	4.55851	5.97103	6.58798	0.904793	-0.88997	0.805396	4.9983	162.142	7.35244e-18	2.75593e-16
Ddit4	1.13619	1.83044	3.43232	1.53578	-0.346961	-0.610999	-0.869363	7.66119	161.424	7.72346e-18	2.88621e-16
Ednrb	1.51204	1.46808	2.60825	4.78571	-1.47059	-1.27304	0.987264	2.02403	161.403	7.73445e-18	2.88621e-16
Klf3	0.544944	-1.74525	-1.93143	-1.7184	-0.40662	-0.127518	-0.199842	6.2488	161.291	7.79413e-18	2.90202e-16
Zbtb32	-0.724761	-1.57321	-3.32998	-4.95214	-1.35041	-1.62049	-2.15679	2.075	161.181	7.85365e-18	2.91769e-16
Rasl10b	0.647192	2.26432	2.19526	4.4084	-0.265441	0.15694	-0.440395	3.66016	161.116	7.88851e-18	2.92416e-16
Foxj1	2.92367	4.15566	4.30705	0.510696	-1.55365	-4.66667	-4.02414	4.35877	161.011	7.94567e-18	2.93884e-16
Gm13152	0.569207	-4.91953	-4.62354	-3.89344	1.14389	-0.222875	-0.974046	3.08122	160.686	8.12559e-18	2.99877e-16
Dpp7	-0.447341	-2.58769	-1.89087	-1.76702	0.618134	0.150341	0.303146	4.8544	160.636	8.15381e-18	3.00257e-16
Myrf	-0.387164	0.172573	-1.50098	-2.27534	0.362306	-0.108768	-0.511834	6.31227	160.481	8.24183e-18	3.02833e-16
Cacfd1	0.171066	2.02734	1.94138	1.8949	-0.135863	0.0263433	-0.184669	5.45319	160.436	8.26734e-18	3.03106e-16
Kat6b	0.793625	-2.88507	-2.93659	-2.59891	-0.549506	-0.651906	-0.907495	7.0073	160.37	8.30486e-18	3.03817e-16
Rest	0.508724	-1.41036	-2.09876	-2.07224	-0.360693	-0.394132	-0.532631	7.80508	160.32	8.33401e-18	3.04219e-16
Ajuba	0.879218	-0.379303	-1.41185	-1.93582	-0.149147	-0.293117	-0.316184	6.56811	159.492	8.82608e-18	3.2148e-16
Capn6	-1.44487	3.23983	3.39823	3.34609	0.315145	-0.424503	-1.11501	3.54799	159.391	8.88826e-18	3.2238e-16
Slc44a1	0.0136963	-1.85406	-1.96972	-1.8977	-0.00984834	-0.0376018	-0.6848	6.12868	159.389	8.88925e-18	3.2238e-16
Adam23	0.491191	-2.92876	-3.93911	-3.76654	1.10572	1.87869	1.13719	7.25517	159.322	8.93089e-18	3.2319e-16
Gnpda1	0.0320472	-1.72444	-1.51544	-1.8081	0.223841	-0.0846209	-0.508361	6.20628	159.165	9.02906e-18	3.25784e-16
Acot9	0.480729	-1.38901	-1.8301	-2.39621	-0.256715	-0.560682	-1.0904	5.55471	159.145	9.04144e-18	3.25784e-16
Gjb3	-0.0681213	-5.02122	-4.3919	-4.83553	-0.814735	-1.07725	-2.85729	3.55953	159.065	9.09219e-18	3.26909e-16
Mcl1	0.370996	-1.30493	-1.54108	-1.78544	-0.337009	-0.512855	-0.0529772	7.82216	158.866	9.21907e-18	3.30761e-16
Fam131b	-2.16696	2.41003	1.15459	0.316401	1.90299	2.76421	3.11399	4.0773	158.81	9.25505e-18	3.31343e-16
Rnf17	2.13764	-2.6523	-2.75637	-3.9715	-0.00235582	-0.35192	-0.801971	3.59366	158.597	9.39376e-18	3.35591e-16
Bckdha	0.00363708	-1.53081	-1.92326	-2.06413	-0.043921	-0.12913	-0.168519	5.81103	158.553	9.42236e-18	3.35897e-16
Tmprss2	0.214899	7.59826	9.4538	9.07688	-0.0539646	-0.908533	-1.96505	4.46979	158.448	9.49213e-18	3.37152e-16
Tbc1d16	0.66163	1.94125	3.04742	2.75542	-0.607818	-0.400013	-0.181847	6.98032	158.439	9.4978e-18	3.37152e-16
Piezo1	1.12885	-0.606193	-0.860331	-1.02215	-0.800116	-0.763953	-1.77103	7.76508	158.344	9.56145e-18	3.38694e-16
Inadl	-0.0136045	2.81158	2.58038	2.11017	0.0458278	-0.0575902	-1.42646	5.63813	157.862	9.88972e-18	3.49583e-16
Trim25	0.194268	-2.69979	-2.85037	-3.13621	0.552873	0.0151711	-1.72681	6.31086	157.401	1.02153e-17	3.60331e-16
Rasgrp2	-1.01762	-0.530199	-1.51825	-2.57045	0.149835	-0.412962	-1.21719	4.37172	157.11	1.04273e-17	3.6678e-16
Efnb1	1.25218	2.8773	5.73591	5.68875	-2.20017	-0.698179	-1.02931	5.43968	157.09	1.04419e-17	3.6678e-16
Tcea3	0.165247	-3.5088	-0.940459	-1.91925	-1.33556	-0.894917	-2.51672	4.22822	156.985	1.05197e-17	3.6874e-16
Meis2	-0.890419	-1.39539	0.896956	2.65725	-0.121916	1.74015	1.37729	5.84869	156.667	1.07585e-17	3.76294e-16
Wnt3a	-0.856033	2.24459	6.93195	5.59674	-4.14474	-5.95088	-5.39457	2.1175	156.638	1.07801e-17	3.76294e-16
Ankrd33b	-0.975186	-4.1907	-3.07481	-3.12187	0.70632	-0.488324	-0.955337	3.40946	156.514	1.08751e-17	3.78749e-16
Cyp46a1	0.556606	-0.627775	1.84572	2.97399	-0.162907	0.632448	1.32798	2.31622	156.488	1.08957e-17	3.78749e-16
Slc45a1	-0.273807	4.29483	2.74799	1.1953	-1.19078	-1.57719	-1.86141	2.49625	156.454	1.09215e-17	3.7886e-16
Mmp16	-0.594604	3.14601	2.85696	3.15224	0.0555031	0.604457	1.49067	3.41873	156.286	1.10521e-17	3.826e-16
Zfp600	0.626235	-4.80379	-5.0948	-4.6142	0.0676906	0.138796	-0.370788	3.2272	155.467	1.17144e-17	4.0469e-16
Ikzf1	1.28437	3.9814	1.00264	1.28437	-0.324409	0.854903	0.725257	3.72598	154.952	1.21531e-17	4.18121e-16
Rnf150	1.283	3.91254	5.88439	5.96846	0.288189	-0.235445	0.106608	2.56933	154.713	1.23627e-17	4.24461e-16
Daam2	-1.46846	1.99709	4.97552	5.69989	4.47265	2.04126	2.36848	2.24936	154.636	1.24309e-17	4.2593e-16
Tpm4	0.0202955	1.5429	1.2548	1.3325	0.57574	0.354877	0.300854	7.75056	154.427	1.26183e-17	4.31469e-16
Aoah	0.0558258	-3.40564	-4.6712	-6.9313	-0.710246	0.492677	-2.41876	2.1984	154.137	1.2884e-17	4.39656e-16
Got1	-0.30719	-0.984617	-1.61682	-1.78893	-0.030627	0.0567327	0.108459	7.23175	154.086	1.29307e-17	4.40353e-16
Aard	-0.74022	-5.89465	-6.71872	-5.62347	2.35211	2.94422	2.71302	2.91544	153.997	1.30139e-17	4.42287e-16
Pam	0.262127	1.5977	2.38431	2.21003	-0.00942404	0.080436	0.0393053	5.45771	153.371	1.36142e-17	4.60821e-16
Rbpms2	-0.27144	0.0217918	-1.19524	-2.30042	0.427503	0.541265	0.254365	7.16066	152.909	1.4077e-17	4.75524e-16
Cthrc1	-1.457	3.06481	3.14996	2.27362	1.18256	0.565372	0.305585	3.46941	152.683	1.43094e-17	4.82403e-16
Rrn3	0.17924	-0.871071	-1.50576	-1.86376	-0.495559	-0.281624	0.00592978	7.49327	152.512	1.44872e-17	4.87416e-16
Bdh2	-0.58127	-3.33506	-2.82316	-2.48303	1.05893	1.20259	0.707855	3.50568	152.44	1.45634e-17	4.88999e-16
Exoc3l	-0.362896	-1.30017	-2.71736	-3.99107	-0.209566	-1.11154	-2.18868	4.89298	152.288	1.47255e-17	4.93451e-16
Phldb2	0.232598	2.27992	3.37269	3.24937	0.364234	-0.155206	-0.0168013	5.73674	152.058	1.49738e-17	5.0077e-16
Ddr1	0.523065	2.03272	1.87788	0.81399	-0.487457	0.10058	1.157	6.24646	151.919	1.51261e-17	5.0439e-16
Kank4	-0.151888	-3.17017	-5.68015	-6.169	1.05723	-1.11908	0.0648301	2.67775	151.904	1.51422e-17	5.0439e-16
Amer2	-0.47855	2.6481	2.72689	3.26519	1.44884	2.0726	2.61635	1.87002	151.775	1.52849e-17	5.08133e-16
F5	1.89314	5.70444	3.99365	3.84012	-2.62163	-3.17902	-3.82039	4.01776	151.551	1.55372e-17	5.15497e-16
Slc25a24	-0.306867	2.56155	2.8584	2.96163	0.9011	0.862964	0.538511	4.90085	151.039	1.61297e-17	5.33014e-16
Socs3	0.805885	-3.90472	-3.42595	-3.51818	-0.37826	-0.159442	-0.848438	5.13716	151.015	1.61587e-17	5.33014e-16
Zbtb7a	0.984885	-0.548304	-0.703967	-0.81551	-1.53697	-1.68661	-1.63691	4.72838	151.013	1.61608e-17	5.33014e-16
Tmem39a	-0.378993	-1.44754	-1.28653	-1.55766	0.20479	0.0492378	0.235825	6.11167	150.986	1.61924e-17	5.33014e-16
Ephx2	0.997449	-3.6711	0.689326	-0.494521	-0.373051	-0.639939	-1.29754	4.43346	150.559	1.67089e-17	5.48936e-16
4930447C04Rik	1.40831	-3.26373	-3.47303	-3.71031	0.382324	-0.080172	-2.07456	4.72314	150.355	1.69605e-17	5.56112e-16
Camk1d	0.496804	-2.20111	-3.16228	-3.47616	-0.425002	-0.801144	-1.37513	4.13807	149.978	1.74382e-17	5.70301e-16
Mfap2	-1.98286	3.26363	3.81657	4.13702	2.4647	2.62812	2.36524	3.60425	149.96	1.74613e-17	5.70301e-16
Ldoc1l	0.644786	-1.06805	-1.32197	-1.59564	2.39333	2.72841	2.80361	3.94124	149.812	1.76533e-17	5.7545e-16
Mcf2	0.375347	-4.56555	-3.41395	-4.01685	-0.0829968	0.474134	0.725858	4.59869	149.686	1.78185e-17	5.79707e-16
Napsa	1.14759	-4.6857	-3.64317	-3.32727	-0.523089	0.463969	-0.828211	2.88449	149.596	1.79377e-17	5.82455e-16
Gm13145	1.11362	-4.30349	-4.8296	-4.85301	-0.776652	-1.38895	-1.65488	3.15543	149.216	1.84496e-17	5.97465e-16
Abcc4	0.0780979	-2.02609	-2.67312	-3.33951	-0.233648	-0.0356994	0.046789	5.86788	149.2	1.84713e-17	5.97465e-16
Myof	0.600763	-1.92803	-4.58273	-3.38925	-1.66968	0.343476	-1.88098	4.88299	148.778	1.90592e-17	6.15294e-16
Slco5a1	-0.0591468	1.74963	3.28067	2.91065	0.058517	0.273194	0.199697	4.94257	148.664	1.92219e-17	6.19352e-16
Tet2	0.539296	-5.04504	-4.90351	-3.54511	0.0965827	0.59456	-0.735121	7.07188	148.413	1.95841e-17	6.29812e-16
Setbp1	-0.301086	2.37279	2.56393	2.81672	0.295718	0.587634	1.84868	5.35661	148.291	1.97635e-17	6.34362e-16
Bcl11a	-0.104369	0.573557	-0.621487	-3.40278	0.365495	0.639546	-0.268644	4.3737	147.923	2.03146e-17	6.49564e-16
Arnt2	0.933961	1.90721	2.09255	2.4068	-0.396139	-0.147484	-0.145476	5.81946	147.891	2.03626e-17	6.49857e-16
Ror2	0.0550419	0.0195314	1.95742	2.13707	-0.660069	-0.0819845	0.178574	6.11866	147.629	2.07656e-17	6.60348e-16
Mn1	-0.397653	0.068859	1.32362	1.05794	-0.238664	1.76929	3.63224	4.14724	147.626	2.07701e-17	6.60348e-16
Lss	-0.337432	1.73236	1.43921	1.37824	0.126714	0.513612	-0.0215396	7.33132	147.474	2.10081e-17	6.6665e-16
Zdhhc18	0.310302	-1.22476	-1.58321	-1.74292	-0.382256	-0.202308	-0.309716	5.28416	147.419	2.1095e-17	6.67384e-16
Grip1	1.36234	3.13198	3.75396	3.88984	-1.07938	-0.846026	-1.31853	5.17713	147.39	2.11416e-17	6.67384e-16
H2afy2	-0.642935	0.401303	1.25486	1.65475	0.323329	0.627245	0.843397	6.15914	147.384	2.11508e-17	6.67384e-16
Mir294	-0.0920562	-3.19401	-5.91285	-8.64627	-2.12699	-3.23273	-2.10499	1.99462	224.142	2.19861e-17	6.92439e-16
Ncoa3	0.687044	-2.01868	-1.98153	-2.3152	-0.887159	-0.808009	-0.467767	7.4551	146.541	2.25362e-17	7.08431e-16
Zfp229	0.958807	-1.9748	-1.71116	-1.27336	-0.740721	-0.743103	-0.80612	5.37092	146.265	2.30106e-17	7.21989e-16
Elk3	-0.277703	-2.1425	-2.14562	-1.73002	0.553566	0.138359	-1.32049	3.54191	146.221	2.30868e-17	7.23028e-16
Pcsk9	-2.46631	4.11979	3.73534	4.41157	1.7811	1.62857	2.16776	4.63723	146.169	2.31786e-17	7.24549e-16
Fam213a	-0.413967	0.844735	2.42292	1.26477	1.94859	0.888262	1.78579	5.33069	146.125	2.3255e-17	7.25582e-16
Chrna9	0.0450638	-4.68657	-2.10407	-6.63447	-2.83331	-7.46318	-4.53744	2.4116	222.493	2.36183e-17	7.35547e-16
Sbk1	0.391314	2.03195	1.89848	1.44586	-0.477694	0.144079	-0.0772544	6.73329	145.878	2.36945e-17	7.36553e-16
Limd2	-1.2155	2.01618	1.53788	1.46201	1.2481	0.766689	0.466	6.7497	145.739	2.39458e-17	7.41951e-16
Mir291b	0.259572	-2.96066	-7.05807	-6.05351	-2.69612	-3.50073	-2.92943	1.6928	222.162	2.39622e-17	7.41951e-16
Pla2g7	0.870372	-1.63017	2.05579	3.42451	-1.26652	-0.0333396	-0.162456	4.30601	145.701	2.4014e-17	7.41951e-16
Upp1	0.338483	-2.46308	-2.4701	-2.00701	-0.616466	-0.245796	-1.47418	6.51556	145.684	2.40453e-17	7.41951e-16
Atg2a	0.390385	-1.03595	-1.11614	-1.7523	-0.532696	-0.695415	-0.463741	5.49325	145.151	2.50404e-17	7.71235e-16
Mfhas1	0.382562	2.38555	2.6769	2.81276	0.564553	0.555703	0.321262	4.46045	144.97	2.53878e-17	7.80501e-16
Pald1	-0.0487794	-0.80789	-1.19355	-1.82982	0.415144	-0.534294	-0.422031	6.52265	144.797	2.57247e-17	7.89409e-16
Rusc2	1.32165	-3.11778	-3.29403	-2.63217	-1.21394	-0.325175	-0.847567	3.8186	144.69	2.59361e-17	7.9444e-16
Pcdh19	1.2211	1.92413	6.43904	6.37431	-2.67641	-7.49416	-5.1048	3.19795	144.323	2.66745e-17	8.15567e-16
Zfand4	0.700625	2.88879	3.80357	4.13496	0.0550162	-0.342453	-0.796117	3.56023	144.2	2.69264e-17	8.21772e-16
E130307A14Rik	-0.279653	1.74057	2.54551	3.37941	0.962757	0.816269	0.572308	3.69353	144.101	2.71328e-17	8.26563e-16
F2rl1	0.0853303	-1.29558	-1.22119	-1.95429	0.319584	-0.100273	-2.43411	5.91096	143.906	2.75422e-17	8.37512e-16
Plekhf2	-0.471475	-0.538083	-0.822422	-1.68106	-0.0486788	-0.572608	0.0942205	5.83452	143.855	2.76505e-17	8.39284e-16
Eed	-0.377264	-2.0729	-2.20909	-2.23975	0.231485	0.379876	0.644279	7.19921	143.823	2.77167e-17	8.39771e-16
Nr6a1	-0.711991	1.10051	1.51646	2.77988	0.177995	0.606292	-0.0020632	7.67304	143.586	2.82281e-17	8.50714e-16
Tap1	0.944949	0.845017	2.14176	1.72578	0.509593	0.415673	0.208135	4.51463	143.585	2.82302e-17	8.50714e-16
Gpc1	0.358783	1.87754	2.01012	1.89647	0.240883	0.262065	0.289924	6.41012	143.547	2.83133e-17	8.51688e-16
Cbx2	0.150681	1.48884	2.07309	1.92852	-0.484595	-0.383511	-0.0367889	6.47512	143.491	2.84346e-17	8.52702e-16
Liph	-1.42965	-3.07716	-2.29517	-2.18767	0.921487	0.0585933	-2.5344	2.63463	143.485	2.84488e-17	8.52702e-16
Hmgn3	0.985369	1.84931	1.726	2.18617	0.123034	0.393979	0.070427	4.15596	143.453	2.85183e-17	8.53257e-16
Gm13225	0.598135	-2.72312	-2.35238	-2.44088	-0.366612	-0.960691	-1.99663	6.71783	143.354	2.87362e-17	8.58243e-16
Hspbap1	-0.0528097	-1.0085	-1.42982	-1.76811	0.0706856	-0.0749029	-0.447149	5.79298	143.194	2.90944e-17	8.67395e-16
Pls3	0.317488	2.5978	2.0406	1.68348	-0.478367	-0.284426	-0.154922	6.95014	143.107	2.92886e-17	8.71636e-16
Chchd10	-0.273311	-1.71091	-2.71649	-3.2711	-0.13999	-1.03133	-2.50945	6.53133	143.071	2.9372e-17	8.72569e-16
Tmem51	-0.104206	-1.97263	-1.84631	-2.91341	-0.0675147	-0.831358	-2.35614	3.39034	142.942	2.96651e-17	8.78161e-16
Spg20	0.172667	1.51705	1.52376	1.68965	0.125187	0.318253	0.231453	6.0595	142.818	2.99508e-17	8.85053e-16
Phkg1	0.265993	-2.85273	-3.74255	-4.3732	-0.228003	-0.175011	-1.48898	1.45071	142.702	3.02222e-17	8.90007e-16
Chst1	-4.57032	2.18388	-0.298321	-2.20559	4.89833	5.40192	5.49023	4.77416	142.701	3.02247e-17	8.90007e-16
Hexim1	-0.160496	-1.77832	-1.8681	-2.73998	-0.247786	-0.0807127	0.22604	6.14408	142.628	3.03941e-17	8.93427e-16
Ccdc150	0.39176	2.73508	4.02561	4.59974	0.462816	0.426237	-0.417232	3.17526	142.422	3.08847e-17	9.06258e-16
Srrm4	-0.347483	-2.28844	-0.501052	-2.07248	3.86379	3.7463	7.4233	2.80765	142.353	3.10491e-17	9.09489e-16
Map2k6	0.0318188	-0.0255814	1.20886	2.08005	0.46823	0.0265532	-0.150756	5.50577	142.149	3.15452e-17	9.22409e-16
Gtsf1l	-0.564277	-2.71121	-4.23764	-6.03189	-1.22855	-3.60515	-4.64334	2.19718	215.62	3.20199e-17	9.34659e-16
Phactr1	-0.941618	2.8358	2.99892	2.62047	1.92981	1.58995	1.28436	3.24804	141.934	3.20778e-17	9.3472e-16
Zfhx4	-0.829178	3.61451	3.16594	3.88017	0.985746	1.12029	0.931914	4.79021	141.807	3.23959e-17	9.42349e-16
Gria3	1.769	3.16876	3.96658	4.03261	-1.08105	-1.07185	-1.4027	4.83072	141.653	3.27884e-17	9.50873e-16
Car2	0.106756	1.26266	-1.07596	-2.41017	-0.710366	-1.86676	-1.92377	7.24228	141.647	3.28024e-17	9.50873e-16
Kdm3a	0.386882	-1.72854	-1.54961	-1.44368	-0.0669956	0.0484818	-0.286318	7.31905	141.615	3.28847e-17	9.51612e-16
Rfx2	0.239423	-3.44137	-2.91986	-3.62195	0.716358	-0.0678544	0.0678218	4.08332	141.525	3.31178e-17	9.56704e-16
Ghr	-0.699185	2.40057	3.13781	3.46419	0.576041	0.199119	0.462295	3.80028	141.351	3.3571e-17	9.67652e-16
Parp8	0.00641344	3.52288	3.41155	3.72509	-0.0499731	-0.301581	-0.122321	3.30531	141.335	3.36122e-17	9.67652e-16
Tgfbr3	-0.242721	3.42494	4.5195	3.47132	-0.538007	-1.09252	-1.14756	4.22744	141.058	3.43494e-17	9.87177e-16
Cnnm2	0.37584	-1.83104	-1.96683	-1.97326	-0.0479785	0.147857	-0.321889	4.36559	141	3.45048e-17	9.89946e-16
Slc52a3	1.10501	-3.99791	-4.57961	-2.75867	-0.392752	-2.26581	-5.89534	1.94427	140.204	3.67319e-17	1.05204e-15
Pde8a	1.14796	-3.56404	-3.20426	-4.42329	-0.965541	-1.14207	-1.86747	2.04963	139.796	3.79326e-17	1.08458e-15
B4galt2	-0.56287	1.48346	1.41863	1.72404	0.700302	0.923042	0.731715	5.10461	139.676	3.82939e-17	1.09304e-15
Cd68	0.485436	-1.78394	-1.64654	-2.79443	-0.263834	-0.197991	-0.34559	3.26485	139.646	3.83861e-17	1.09381e-15
2310030G06Rik	-0.108931	-1.32434	-1.5104	-1.93797	-0.411544	-0.698918	-1.87132	2.69049	139.528	3.87438e-17	1.10213e-15
Usp3	0.35044	0.818899	1.87748	1.94915	-0.259497	-0.139798	-0.178031	5.79878	139.394	3.91592e-17	1.11205e-15
Jade1	0.514611	-1.81784	-2.47201	-2.13374	-0.486899	-0.162538	-0.184989	7.67992	138.707	4.13533e-17	1.16986e-15
Tmem176a	-6.00802	3.66382	4.98526	5.18204	5.51801	4.76647	3.70448	2.74268	209.979	4.14043e-17	1.16986e-15
4930566F21Rik	0.146894	-3.31961	-5.24525	-7.18871	0.359378	-0.117157	-2.81376	2.85488	138.632	4.16007e-17	1.17343e-15
Cacnb2	-3.17988	2.56658	0.927969	0.0765986	3.07326	3.36132	2.92022	3.44621	138.558	4.1848e-17	1.17843e-15
Sema6d	-2.01357	5.74249	3.76793	3.19829	1.06977	0.929515	1.11646	2.89628	138.478	4.21156e-17	1.18397e-15
Cd99l2	0.925429	1.60828	2.09174	2.315	-0.672376	-0.763294	-0.750488	4.97339	138.403	4.23688e-17	1.1891e-15
Sparcl1	1.35728	2.74427	6.02377	6.77894	-1.92036	-3.00064	-0.00799912	3.08558	138.333	4.26044e-17	1.19371e-15
Mybpc2	1.18456	-1.03336	-2.52297	-3.9728	-2.82559	-2.04434	-2.54975	1.37545	138.296	4.273e-17	1.19523e-15
Tuba4a	-0.911163	-1.08989	-1.92426	-2.14882	0.334097	0.0465453	-0.899275	6.30671	137.983	4.38124e-17	1.22142e-15
Cyp51	-0.120559	1.95393	1.61272	1.55709	-0.180619	0.114677	0.159511	7.31	137.925	4.40162e-17	1.22507e-15
Igfbp3	-2.25211	1.4497	0.951355	-0.878501	2.06794	-1.10229	0.218655	5.43113	137.811	4.44209e-17	1.23428e-15
Lhfpl2	-0.0231369	1.79464	4.47737	4.0997	0.179931	-1.08843	-0.96419	4.5259	137.783	4.45193e-17	1.23497e-15
Hoxb3os	-3.13506	1.71039	5.64404	7.61648	-2.55959	-0.614548	2.41331	4.06098	137.7	4.48186e-17	1.24121e-15
Ptk7	0.723867	0.751015	2.16802	1.78715	-0.541669	-0.661466	-1.57859	8.59171	137.575	4.52683e-17	1.2516e-15
Fam149a	1.69286	2.82471	3.17181	3.00922	0.633169	0.481948	0.344296	3.54435	137.543	4.53858e-17	1.25278e-15
Xlr3b	-0.7635	3.10398	3.34471	3.78764	-3.92517	-4.44269	-5.62012	1.1466	137.466	4.56682e-17	1.25851e-15
Ppp4r4	-1.2684	2.34527	1.94833	0.888257	1.78089	0.39716	1.27577	4.36141	137.417	4.58483e-17	1.26139e-15
Bcar3	-0.182519	-0.16175	-1.89172	-3.05737	-0.351947	-0.103733	0.373073	5.03301	137.239	4.65086e-17	1.27661e-15
Hsp25-ps1	-0.044039	-3.45972	-4.96338	-4.69717	-1.09362	-1.16178	-3.58045	1.1523	137.227	4.6554e-17	1.27661e-15
BC064078	-3.63361	0.724332	-2.84081	-4.11348	3.4417	2.94007	1.64233	2.01779	137.025	4.73159e-17	1.29539e-15
Gprc5a	0.224108	-3.7851	-1.77302	0.743229	-1.66621	-0.72818	-1.34593	2.28104	136.951	4.75986e-17	1.301e-15
Hspb11	-1.26448	2.40801	2.68644	3.05005	1.48666	1.67724	1.39936	4.62915	136.925	4.76988e-17	1.30162e-15
Arntl	0.500027	-1.84175	-1.46677	-2.11614	-0.137437	-0.917086	-0.822933	3.85475	136.496	4.93805e-17	1.34532e-15
Gm6166	-1.54037	2.29608	1.26472	1.21051	0.716502	1.4508	2.03236	5.8029	136.434	4.96264e-17	1.34839e-15
Cabp1	-0.407057	-1.22032	-1.59559	-0.95859	-0.538556	-0.873273	-1.55641	4.38027	136.427	4.96542e-17	1.34839e-15
Gbp2	-4.93504	0.412319	-2.24207	-3.36533	2.5339	0.645338	1.18183	2.10864	136.188	5.06262e-17	1.37139e-15
Col4a5	1.44919	3.47153	4.92707	6.34444	-0.265842	-0.788939	-2.20667	4.75264	136.178	5.0665e-17	1.37139e-15
Atg14	0.227599	-2.03746	-1.7579	-1.98951	0.571427	0.405591	0.386291	5.00345	135.696	5.26888e-17	1.42387e-15
Socs2	-0.382935	-1.01987	-2.48584	-3.12389	0.362737	0.4583	0.952562	6.03117	135.536	5.33806e-17	1.43734e-15
Cxx1c	-1.62415	2.66983	5.51606	5.01617	1.46578	1.32062	0.577881	3.34122	135.521	5.34446e-17	1.43734e-15
Lrrn1	0.458927	2.18103	2.35841	2.67332	0.962242	1.11815	0.613068	4.11517	135.259	5.45965e-17	1.46597e-15
2310043M15Rik	-0.0852088	-6.68144	-5.28656	-5.99343	-1.19141	-0.583792	-1.84277	1.36081	135.177	5.49654e-17	1.47116e-15
Nsg2	-0.202273	3.62333	4.59397	4.88535	-0.692656	-0.731129	1.53957	4.39933	135.129	5.51795e-17	1.47218e-15
C77080	1.15162	-0.77003	-0.012071	-0.703893	-0.517403	-1.693	-2.53537	5.99735	135.087	5.5368e-17	1.47487e-15
Zeb2	-0.642872	1.77402	3.68564	4.0894	1.43358	1.1117	1.84788	5.50062	135.063	5.54778e-17	1.47545e-15
Gm17771	0.522128	-4.65363	-4.40725	-4.72985	0.881415	0.202089	-0.469567	2.37597	135.043	5.55687e-17	1.47552e-15
Slc5a11	0.00237504	-3.38846	-5.31321	-6.17341	-0.278775	1.57953	0.134193	2.57237	134.822	5.65826e-17	1.50007e-15
Noct	0.216572	-0.856938	-1.50082	-2.08122	-0.666643	-0.804625	-0.301899	5.04116	134.582	5.77061e-17	1.52676e-15
Antxr1	0.506763	2.04125	3.15104	2.5914	-0.0579653	-0.42468	-0.00633776	4.61036	134.55	5.78582e-17	1.52676e-15
Gm15513	-0.120754	-5.19813	-6.12863	-5.19642	1.55089	0.624027	1.6697	1.17074	134.549	5.78629e-17	1.52676e-15
Cbs	0.30476	-0.336024	-0.954201	-2.84501	-0.359227	-0.0203906	-0.183552	4.50841	134.505	5.80692e-17	1.5298e-15
Plppr3	0.193574	1.36247	2.31409	3.67411	-0.676735	-0.255424	-0.90288	3.33125	134.486	5.81636e-17	1.52988e-15
Fez1	0.674821	-3.58642	-2.85157	-1.8288	0.898763	2.43338	2.68921	4.15775	134.336	5.88799e-17	1.54587e-15
D930048N14Rik	0.32479	-1.317	-1.94448	-0.99736	-0.712564	-1.07331	-1.81566	4.25295	134.321	5.89562e-17	1.54587e-15
Dgkk	0.569207	4.62691	4.37397	2.58679	-2.63225	-3.57942	-2.13123	4.31067	134.291	5.91008e-17	1.54724e-15
Stxbp6	0.0901463	3.30609	2.49571	2.86917	-0.173188	0.680953	0.473932	4.77669	134.129	5.98901e-17	1.56546e-15
Npl	0.595978	-3.93694	-1.20801	-0.668909	0.962446	0.00757768	-0.0588024	4.23243	134.069	6.01904e-17	1.57086e-15
Zfp629	-0.0890659	2.0178	2.51795	2.78747	0.130127	0.0629202	0.466533	5.54716	134.037	6.03454e-17	1.57245e-15
9530068E07Rik	0.0774424	0.931161	1.39342	2.03979	0.0921841	-0.0958975	0.021045	6.5763	133.821	6.14283e-17	1.59818e-15
Rnf122	-0.617308	1.29693	1.11684	1.56343	1.34299	1.60287	1.70848	4.90642	133.792	6.15775e-17	1.59946e-15
Gbx2	0.103543	-2.94	0.892273	0.965609	-3.68872	0.379322	-0.537244	5.72698	133.769	6.16927e-17	1.59946e-15
Etv5	0.356298	-0.780928	-1.61274	-1.87737	-0.486606	-3.48027	-4.32027	6.79453	133.755	6.17636e-17	1.59946e-15
Fut1	-4.09963	2.78545	0.792004	0.193496	1.86872	1.12473	-0.292459	1.40199	133.693	6.20817e-17	1.6034e-15
Tshz3	0.813946	-1.9039	-1.88245	0.290954	1.89209	2.41146	3.33094	3.01679	133.688	6.21073e-17	1.6034e-15
Prrx1	0.664578	4.64468	6.03641	7.74597	-0.724987	0.128412	-1.7964	2.53812	133.397	6.36159e-17	1.63982e-15
Dcbld1	0.397683	-1.4331	-1.9227	-1.52025	-0.319342	-0.120742	-0.391748	4.70189	133.184	6.4751e-17	1.66512e-15
Adcy6	-0.188411	1.92636	2.32863	2.30061	0.420865	0.0376013	-0.22296	5.5592	133.175	6.4796e-17	1.66512e-15
Krt18	-1.93442	4.03338	3.68137	3.46415	0.911385	0.290867	-1.2138	6.24338	133.047	6.5491e-17	1.6804e-15
Slc7a11	-2.19972	5.51767	4.62842	3.8863	-1.47034	-1.67991	0.443189	3.95359	132.965	6.59358e-17	1.68923e-15
Ankrd45	-0.0295994	-6.94293	-6.4139	-6.63526	5.94401	5.66976	5.76397	3.06726	132.92	6.61818e-17	1.69294e-15
Wls	0.423009	1.1851	2.79927	3.77989	0.135224	-0.424722	-0.646829	6.32994	132.875	6.64285e-17	1.69666e-15
Zfp296	0.602853	-2.25279	-2.48961	-3.63007	-2.31518	-2.19163	-3.12718	3.72429	132.818	6.67421e-17	1.70208e-15
Platr21	2.07136	-2.67334	-3.84499	-2.91459	-1.22374	-1.93779	-4.49358	1.73783	132.692	6.74465e-17	1.71708e-15
Foxd3	-0.331981	-0.669559	-6.0671	-7.62842	0.513347	-2.64023	-3.91297	3.65244	199.622	6.7588e-17	1.71708e-15
Nefl	-0.346932	2.06556	0.16714	-0.721413	1.75307	1.18124	1.86673	5.83708	132.658	6.76378e-17	1.71708e-15
Fblim1	0.631495	-1.62554	-1.51748	-1.7528	-0.0873349	0.050102	-2.09697	6.15487	132.529	6.83669e-17	1.73296e-15
Apoe	-0.824922	-3.8571	-2.54639	-2.92986	0.176151	-0.129288	-1.55632	8.27128	132.503	6.85149e-17	1.73409e-15
Rfx4	0.387627	-0.773019	-0.394889	2.08012	-1.14597	-0.01515	1.77563	2.79835	132.464	6.87354e-17	1.73705e-15
Krt7	-0.0850242	6.08324	4.45901	4.3444	-0.369341	-1.94964	-2.07461	2.83957	132.401	6.91014e-17	1.74315e-15
Stac2	0.211891	-2.93953	-3.33233	-3.22036	-0.136652	0.801957	-0.694021	3.14934	132.386	6.9185e-17	1.74315e-15
Kif27	1.92966	3.98874	4.10657	4.50374	-0.231297	-1.44823	-2.08918	2.96993	132.318	6.95761e-17	1.75037e-15
Ntn4	1.20041	2.89913	3.34982	4.51416	0.896819	0.930255	0.2281	2.48586	132.3	6.96817e-17	1.7504e-15
Arhgef15	0.0635163	-0.36013	-0.850393	-1.95583	-1.80815	-1.10078	-2.82845	3.66019	132.085	7.09445e-17	1.77945e-15
Prickle1	-3.01851	2.33398	1.94359	2.47812	2.50771	0.562506	0.348495	5.61376	131.955	7.17174e-17	1.79615e-15
Tspan5	-0.121079	2.07671	1.91266	1.36105	0.195366	-0.00798515	0.221078	5.6016	131.738	7.30322e-17	1.82149e-15
Arc	0.300255	0.053	-3.33284	-4.60823	-0.348591	0.374095	-0.0644313	3.70334	131.734	7.30555e-17	1.82149e-15
Hmgb3	0.317653	1.96343	2.75676	2.99703	-0.194284	-0.273131	0.0291597	6.12624	131.694	7.32993e-17	1.82486e-15
Nptx2	-0.087266	-0.0790717	-4.20572	-3.78539	-0.431269	2.24369	1.00194	3.15397	131.658	7.35252e-17	1.82777e-15
Stra6	1.31863	6.53519	8.02844	10.1484	-2.58443	-0.0907883	-0.496738	4.75962	131.35	7.5446e-17	1.87274e-15
Aif1l	-1.05482	1.77846	2.3799	2.27769	1.18037	0.693786	1.07523	5.46583	131.276	7.59162e-17	1.88162e-15
St8sia3	0.324053	2.85632	2.97708	3.01361	0.0793957	0.934453	1.12286	3.61193	131.222	7.62607e-17	1.88737e-15
Maml2	-0.542892	2.52366	4.16458	4.22281	1.23654	1.37109	0.503952	3.43999	130.969	7.79024e-17	1.92515e-15
Tll1	0.228218	0.716558	-3.30598	-5.70904	-1.34473	-0.610462	1.02245	2.02187	130.661	7.99481e-17	1.9728e-15
Dlgap3	0.129025	-3.94012	-2.31746	-3.07129	0.093178	0.499138	0.342319	4.1786	130.207	8.30744e-17	2.04693e-15
Rbp1	-1.81775	3.09204	4.76283	4.15816	0.875527	-0.753801	-1.72988	4.85892	130.158	8.34218e-17	2.05218e-15
Gatm	2.14465	2.71132	1.95423	2.15429	-0.339162	0.481812	0.380247	3.96803	130.142	8.35324e-17	2.05218e-15
Fhl1	0.212837	0.37866	1.79825	2.24141	-0.47175	-0.964068	0.363644	6.48428	130.103	8.38107e-17	2.056e-15
Cd24a	-0.837275	1.82586	1.7157	1.9119	0.712057	1.0967	0.858972	8.45277	129.943	8.4955e-17	2.07979e-15
Syngr1	-0.532001	-2.36315	-2.76902	-2.6725	0.25418	0.248684	0.261199	4.37446	129.933	8.50288e-17	2.07979e-15
Nodal	0.904443	-0.172146	-2.66126	-5.20118	-0.0128705	-3.33257	-2.66713	5.52795	129.773	8.61864e-17	2.10503e-15
Gdpd1	-0.58346	2.02505	2.46888	3.01207	-0.0576554	0.585965	0.61674	4.337	129.629	8.72508e-17	2.12793e-15
Gm2381	0.516821	-4.95849	-5.04265	-5.46169	-0.12312	-0.907711	-0.923944	2.71627	129.322	8.95599e-17	2.17475e-15
Rarb	0.476081	3.79437	4.33953	7.03625	-1.53064	-1.86186	-1.66602	2.17333	129.083	9.14004e-17	2.21302e-15
Glipr2	-1.98409	1.34334	0.974092	0.751924	1.73531	1.67968	1.0799	5.44358	128.802	9.36217e-17	2.26354e-15
Ctsc	0.194224	2.88124	0.675989	0.419538	-0.436783	0.830889	0.0833619	4.3093	128.764	9.39272e-17	2.26765e-15
Adamts1	0.623057	3.17796	3.31885	3.60671	-0.459719	-0.239775	-0.151945	4.15319	128.646	9.48794e-17	2.28734e-15
Piwil2	1.59768	-3.08314	-4.39855	-3.99312	-1.37085	-0.620153	-2.19703	1.85577	128.58	9.54171e-17	2.29463e-15
Mal2	-0.784606	3.49507	1.17029	1.62487	0.35596	-0.0367119	-1.9806	2.2273	128.576	9.54555e-17	2.29463e-15
Gsc	-1.89557	5.10337	-0.388804	-1.60511	0.828853	0.653511	0.24408	2.70011	128.46	9.6409e-17	2.31423e-15
Rab15	0.671711	2.77704	2.79127	2.14741	-1.25973	-1.40267	-2.27562	5.05051	128.425	9.66997e-17	2.31738e-15
Klf8	0.795318	-1.89263	-1.62223	-2.35883	-0.68713	-0.926628	-1.14049	4.99021	128.411	9.6817e-17	2.31738e-15
Acadm	-0.132917	-1.24537	-1.11127	-1.83457	0.0614597	-0.142545	0.503404	6.00025	128.326	9.75194e-17	2.33087e-15
Clgn	-0.519077	-3.94744	-5.96627	-5.20359	0.580121	2.61923	2.31075	3.06715	128.221	9.84084e-17	2.34876e-15
Trim7	2.19828	-0.929221	-0.15696	-0.252422	-0.851872	-1.31608	-3.61765	2.69498	127.916	1.01023e-16	2.40773e-15
Plcxd1	-0.613083	2.77003	3.74851	2.55784	-0.516308	-1.05516	-2.16713	2.95041	127.852	1.01577e-16	2.41657e-15
Pctp	-0.47301	1.86501	2.67567	2.55883	0.842596	0.687087	0.560138	5.40759	127.833	1.01746e-16	2.41657e-15
Egflam	0.490065	5.85726	6.08592	6.19671	-1.58067	-1.63914	-2.07534	3.48408	127.824	1.01826e-16	2.41657e-15
Fam129a	0.543483	2.00708	1.62898	1.23304	-2.43032	-3.69049	-5.92808	5.05924	127.552	1.04243e-16	2.47042e-15
Nfasc	0.600706	2.57808	1.81921	0.968876	0.0949382	0.620936	0.410192	5.4807	127.507	1.04653e-16	2.47621e-15
Cep55	0.123766	-1.83788	-2.08292	-1.49976	-0.0519089	0.0950051	-0.140618	6.21072	127.235	1.07143e-16	2.52486e-15
Cap2	-0.672542	2.69435	3.13542	3.22361	0.77607	0.344756	-0.142053	3.62089	127.197	1.07495e-16	2.52962e-15
St8sia2	-0.822057	4.83474	4.15366	4.95211	1.79724	2.51527	1.97579	3.1909	127.006	1.0929e-16	2.56824e-15
Sigirr	0.304084	-1.86364	-2.07934	-2.55968	0.0874045	-0.629693	-2.2457	3.50648	126.976	1.0957e-16	2.57121e-15
Npr1	0.410863	-1.38911	-2.07072	-2.01446	-1.04505	-0.81271	-1.63732	3.97436	126.733	1.11904e-16	2.62232e-15
Hoxb3	-1.68222	2.92167	6.47457	9.79808	-3.02318	-3.34074	0.245479	3.60824	126.655	1.12672e-16	2.63381e-15
Tshz1	0.912948	0.111828	1.89819	4.86524	-0.697438	-0.675895	-0.967745	4.72382	126.651	1.12709e-16	2.63381e-15
Hexb	-0.174983	-3.01599	-1.82338	-1.20215	0.692173	0.602997	-0.56842	5.84749	126.625	1.12958e-16	2.63595e-15
Arhgap23	0.691977	-0.985105	-0.490084	-1.24177	-0.834342	-1.15455	-1.5593	5.13144	126.516	1.14041e-16	2.65196e-15
Cd40	-1.3362	3.79526	1.1879	1.66206	1.29108	1.87839	0.592584	3.07426	126.508	1.14119e-16	2.65196e-15
Gm13051	0.859618	-5.05555	-6.16302	-5.23883	-0.0205016	0.242159	-0.935215	1.79342	126.394	1.15252e-16	2.67458e-15
Jarid2	0.601795	-1.06726	-1.57443	-1.73694	-0.613015	-0.650265	-0.708082	8.19818	126.349	1.15705e-16	2.67687e-15
Vipr2	1.88828	2.77812	3.21807	4.66683	-0.459938	-0.0746902	0.0365155	1.39551	126.343	1.15772e-16	2.67687e-15
Krt8-ps	-0.665573	3.38173	2.54245	2.3368	-0.374423	-0.942721	-2.09705	2.13656	126.337	1.1583e-16	2.67687e-15
Lypd6	-1.2533	2.78921	1.4403	1.34221	1.66504	1.18323	0.108291	3.64471	125.992	1.19374e-16	2.75497e-15
Gm5844	-0.253637	-0.721496	-1.28886	-1.74702	-0.171186	-0.152981	0.416904	5.3416	125.955	1.1976e-16	2.76007e-15
Alcam	0.106678	2.49066	5.30264	4.78232	-0.699192	-0.0537728	0.152458	3.70085	125.747	1.21958e-16	2.80687e-15
Cxcl12	-2.35628	1.15173	3.16006	2.10097	3.59991	3.60036	1.08597	3.98274	125.592	1.23623e-16	2.84129e-15
Tmem132a	-0.523769	1.71941	1.92827	2.0292	0.442172	0.657099	0.607411	6.79772	125.525	1.24356e-16	2.85031e-15
Platr7	1.30192	-4.81932	-4.58797	-6.49076	-6.00474	-1.81677	-2.7588	1.68049	187.313	1.25139e-16	2.86434e-15
Pcyt1b	1.06844	-0.82934	-1.3755	-1.60663	-0.780714	-0.319954	-0.831033	5.99298	125.388	1.25852e-16	2.87674e-15
Vat1l	1.07054	0.444236	-0.454178	0.0401702	1.7059	2.99455	1.608	3.09509	125.283	1.27017e-16	2.89942e-15
Gm6083	-0.420622	-9.26708	-11.4617	-8.43175	1.6322	2.76757	-2.60931	2.32047	220.188	1.28912e-16	2.93867e-15
Pycard	-0.0463747	-11.2195	-7.97838	-11.2195	9.37502	5.66837	6.63392	2.74637	161.016	1.29771e-16	2.95423e-15
Ptpn6	0.0496639	-0.114783	-0.110058	-0.704836	-0.256213	-0.646822	-1.86288	4.91151	124.955	1.30738e-16	2.97221e-15
Kcna2	3.54491	4.23846	10.6044	9.43732	-2.34983	-4.52961	-1.63016	2.74354	140.751	1.32169e-16	3.00066e-15
Dchs1	-0.723737	2.86848	3.22759	4.17914	1.93916	1.76387	1.2394	4.50861	124.768	1.3292e-16	3.01363e-15
Shisa4	1.40113	2.32883	2.76695	3.01053	0.0291927	0.0510059	-0.612433	3.40351	124.547	1.35528e-16	3.06447e-15
Fam69c	0.663232	3.52622	4.30861	5.17312	0.86189	1.43468	1.3445	2.15249	124.484	1.36291e-16	3.07757e-15
Halr1	-0.0615956	-5.92226	-4.12747	-3.71706	-0.632623	-1.80625	0.0682893	2.94488	124.28	1.38771e-16	3.12934e-15
S100a10	-0.219734	-0.235256	-0.669353	-1.65301	0.362358	-1.05524	-1.37197	6.09453	123.988	1.42417e-16	3.20725e-15
Lrp8	-0.242112	2.38708	3.01663	2.78074	0.0327257	-1.03153	-0.572141	6.0094	123.957	1.42802e-16	3.21161e-15
Pura	0.722145	-2.70359	-2.07571	-1.83911	-0.198527	-0.717661	-0.696354	5.95402	123.923	1.43236e-16	3.21705e-15
Tdrp	0.175788	-2.41432	-1.81	-2.3855	0.437265	-0.475626	-0.377773	3.97644	123.81	1.44686e-16	3.24526e-15
Sept3	0.593308	0.119713	1.25682	2.07468	-0.291771	0.268177	0.172646	5.62969	123.656	1.46681e-16	3.28562e-15
Pqlc1	0.80152	-1.68246	-1.90725	-1.21158	-1.04866	-0.397391	-0.981212	3.60931	123.528	1.48364e-16	3.31887e-15
Chst2	-0.296331	2.32043	3.55105	2.96435	0.70669	-0.187057	0.18818	3.24583	123.505	1.48658e-16	3.32103e-15
Col22a1	1.51519	0.493807	0.824123	1.68227	0.322991	0.85751	0.0505783	3.22951	123.455	1.49326e-16	3.33151e-15
Zbtb44	4.76352e-05	-1.22198	-1.64624	-2.35944	0.0566886	-0.264157	0.0967272	5.83851	123.395	1.50124e-16	3.34484e-15
Flt1	-2.38427	5.55201	3.70938	3.58952	0.861784	1.3047	-0.640264	5.02934	123.306	1.51323e-16	3.36708e-15
Fbn2	-0.355646	3.75389	3.86966	4.80712	0.493641	0.133037	-0.25119	5.44755	123.145	1.53513e-16	3.40923e-15
Gm6792	-0.449675	-2.63721	-1.64962	-2.78793	-2.02774	-2.18826	-3.94963	2.32998	123.137	1.53624e-16	3.40923e-15
Zdhhc2	0.0977365	2.18812	2.43682	2.19262	0.45741	0.261638	-0.21821	6.02716	123.063	1.54638e-16	3.4272e-15
Tigar	0.0843699	-0.676358	-0.98661	-1.6273	-0.768709	-1.01077	-0.278043	5.43535	122.996	1.55577e-16	3.44133e-15
Spta1	0.290987	0.58575	-3.52707	-6.60819	-0.464154	-1.81991	-0.0583903	3.83849	122.988	1.55687e-16	3.44133e-15
Stk32a	0.631178	4.62439	0.426925	-0.521608	-2.15371	-2.27656	-2.62089	1.49325	122.906	1.56826e-16	3.46195e-15
Mmp15	-0.109094	2.18138	2.78666	2.69327	0.220774	-0.103558	-0.159069	5.46898	122.719	1.5948e-16	3.51591e-15
Timp2	-0.222988	2.51021	2.76987	3.02831	0.828376	1.12113	0.782467	4.42848	122.51	1.62494e-16	3.57764e-15
Tspan13	-0.0804503	0.683689	1.60984	1.41497	0.332041	0.0815875	0.217465	6.22865	122.483	1.62888e-16	3.57767e-15
Bnc2	0.305149	-4.01299	-5.24628	-3.44411	-0.560274	0.314724	-1.71963	3.00711	122.458	1.63265e-16	3.58051e-15
Tfeb	-0.118928	-3.53345	-3.18841	-4.10358	-0.289396	-0.51627	-0.601062	3.42358	122.405	1.64036e-16	3.59198e-15
Slc25a12	0.113153	-1.83936	-1.36091	-1.66785	0.144407	0.0922076	0.543795	4.73246	122.393	1.64217e-16	3.59198e-15
Serpinh1	-0.963839	3.17958	3.54325	3.69049	0.779782	0.127255	-0.0270368	8.36588	122.208	1.66967e-16	3.64736e-15
Clcn4	-0.250737	1.48928	1.3203	1.59788	0.362533	0.140246	0.474386	4.70074	122.142	1.67969e-16	3.66447e-15
Slc43a1	-0.312362	1.22674	1.50747	1.51718	0.978309	0.792835	0.759547	4.24776	122.045	1.69447e-16	3.69192e-15
Tle4	0.303792	-1.47323	-1.97935	-1.79555	-0.542906	-0.866126	-0.844261	6.55151	122.025	1.6975e-16	3.69371e-15
Rimbp2	0.203026	-0.135568	2.27933	1.14387	1.54791	1.06452	2.26262	2.13312	121.767	1.73744e-16	3.77573e-15
Cxx1b	0.23416	1.84365	3.97067	3.12433	-0.277037	-0.735766	-1.12655	2.79779	121.717	1.74525e-16	3.78778e-15
Vgll4	0.913318	1.8177	2.97077	3.41707	-1.11438	-1.92583	-2.04404	4.04948	121.619	1.76083e-16	3.81664e-15
Sult6b1	-0.0537222	-4.35943	-4.66499	-4.6277	-0.195035	0.820128	-1.24309	2.60066	121.498	1.78021e-16	3.84869e-15
Nsmf	0.530721	2.18547	2.40639	2.62635	-0.0387595	-0.117919	-0.520764	4.9586	121.076	1.84968e-16	3.97716e-15
Slco4a1	1.00715	-1.59915	-2.63229	-3.68061	0.207805	0.84256	0.763919	3.23241	121.065	1.85144e-16	3.97716e-15
Zfp59	0.363477	-2.11302	-1.56672	-1.7886	-0.3895	-0.758759	-0.10579	4.39169	121.065	1.8515e-16	3.97716e-15
St8sia1	0.684261	-4.06313	-3.61342	-3.88162	-0.420859	-0.0516982	1.42199	2.79922	120.958	1.8696e-16	4.0109e-15
Sh3gl3	-0.314774	1.18889	1.96687	1.74722	0.860031	0.681709	-0.105636	4.79083	120.819	1.89339e-16	4.05675e-15
Palm3	0.339953	-1.60792	-1.96796	-2.08651	0.092258	0.559559	-0.768857	5.00131	120.767	1.9024e-16	4.07085e-15
Slc39a8	-2.57393	2.48967	1.0421	0.679067	2.29355	1.72104	1.38234	5.95186	120.672	1.91884e-16	4.09556e-15
Tmem154	0.177613	3.4394	-0.230603	-2.14998	-0.564181	-1.18918	-2.3586	2.66117	120.501	1.94908e-16	4.1548e-15
Dclk1	-2.37319	2.90045	2.51853	1.8004	2.47366	2.59972	3.90421	4.33395	120.472	1.95418e-16	4.16038e-15
Gm13230	0.827363	-4.22776	-3.63216	-4.7078	-0.147471	-1.22665	-0.984433	3.5762	120.234	1.99722e-16	4.23619e-15
Sdc4	0.724285	-2.12181	-1.57387	-1.75528	-0.600971	-0.484574	-1.68962	4.77527	120.194	2.0045e-16	4.24593e-15
Brsk2	-0.200408	-0.0930529	-0.135158	0.591009	1.9456	2.73044	3.19658	3.71198	120.081	2.02536e-16	4.28471e-15
Trim13	0.276514	-1.69733	-2.02856	-2.09417	0.212847	0.347808	-0.413143	4.29996	119.986	2.04304e-16	4.31667e-15
Nos1	1.30983	-1.97922	-1.90697	-3.16066	-0.791326	-1.04045	-2.08003	3.30154	119.919	2.05564e-16	4.33616e-15
Wnt8a	-3.07767	3.42614	5.60354	6.12309	3.08447	3.65479	2.91828	7.16619	119.909	2.05745e-16	4.33616e-15
Scg3	0.370177	1.83643	0.455556	0.42269	-0.223055	1.13528	3.6509	2.87985	119.653	2.10649e-16	4.43395e-15
Pvt1	0.542349	-2.66158	-3.20088	-2.57143	1.44819	2.02275	1.14761	3.44817	119.409	2.15428e-16	4.52464e-15
D230025D16Rik	0.143278	-1.65475	-1.55071	-2.00625	0.103021	0.0338498	0.38423	6.0029	119.405	2.15498e-16	4.52464e-15
Pkdcc	-4.04681	3.61765	1.10555	0.696659	2.57506	3.27174	4.2519	4.98193	119.362	2.16358e-16	4.53701e-15
Gm8935	0.794734	-4.18476	-4.03804	-5.12645	-0.353577	-0.588679	-0.285105	2.94024	119.331	2.16964e-16	4.54403e-15
Eomes	-0.987623	2.78982	-0.0914091	-3.85534	0.114391	-2.11184	-0.386707	4.81223	119.182	2.19965e-16	4.60039e-15
RP23-457J22.1	-2.38226	3.02972	2.57121	1.53943	1.66632	2.31856	0.281266	3.66684	119.171	2.20203e-16	4.60039e-15
Frem2	-1.13552	1.53951	3.92457	4.05068	0.989375	0.986881	0.3215	6.97024	119.132	2.20995e-16	4.61117e-15
Nr4a1	0.537606	-1.66111	-2.49527	-1.98885	-0.511444	-0.57817	-1.8275	4.33116	118.808	2.27696e-16	4.74509e-15
Wipf3	1.42772	2.17395	1.16312	0.495287	-1.08365	-0.974839	-3.05799	3.52558	118.062	2.4402e-16	5.06637e-15
Trim63	-0.368906	-5.5039	-4.06714	-5.50115	2.94565	1.7908	-0.144767	1.6545	118.005	2.45319e-16	5.08703e-15
Dgke	-0.165577	-1.67363	-1.97126	-1.21619	-0.19842	-0.389261	-0.183719	4.82588	117.979	2.45919e-16	5.09316e-15
Abcb1a	0.0418652	-6.21837	-5.27251	-5.13696	1.19501	0.430633	-1.23569	1.96607	117.718	2.51975e-16	5.21215e-15
Ppm1e	0.537284	0.518613	1.89501	2.76369	0.839828	0.554785	0.470202	3.73689	117.622	2.54245e-16	5.25067e-15
Phf21b	0.05364	0.20416	0.074722	0.20129	0.959625	1.55614	2.21624	5.14552	117.613	2.54464e-16	5.25067e-15
Gm867	-0.105493	-4.00222	-4.03376	-5.06228	-0.473268	-2.32788	-3.21219	1.16115	117.595	2.54884e-16	5.25286e-15
Fam101b	-0.91461	2.97102	2.89877	3.41293	0.723431	0.629192	0.672502	3.9668	117.57	2.55471e-16	5.25635e-15
Irgm1	-1.85334	0.832767	-0.0934701	-0.220209	1.03228	-1.13207	-2.239	2.67861	117.562	2.55681e-16	5.25635e-15
Timp1	0.162177	-1.43855	-2.03818	-2.53768	-0.634015	-0.746784	-1.06237	3.64109	117.473	2.57821e-16	5.29386e-15
Gm17067	0.688774	-5.48783	-6.86349	-6.7762	1.33234	1.88226	0.0167603	3.71908	117.444	2.58508e-16	5.30146e-15
Prss12	-2.16545	6.21511	5.71993	4.68508	1.8588	2.68318	1.62587	2.99373	117.022	2.68942e-16	5.5087e-15
D130017N08Rik	2.19357	0.510671	-0.185806	-1.14482	0.761589	1.51606	2.94876	2.27889	117.006	2.69348e-16	5.51028e-15
Bmp2	-1.14778	4.83382	3.13728	3.28535	-0.2226	0.020839	-1.59416	2.34382	116.971	2.70219e-16	5.52136e-15
Map3k5	0.96445	1.65875	0.191446	-0.29502	-0.780423	-0.334653	-1.17569	4.30802	116.9	2.72041e-16	5.54508e-15
Rab25	-0.439489	3.11237	1.3616	1.22072	-0.467436	-0.542937	-2.48556	2.91301	116.809	2.74381e-16	5.58597e-15
Klf15	-0.354424	-1.85224	-2.14143	-2.23814	0.905942	0.0549049	-0.398638	3.79392	116.731	2.76402e-16	5.62029e-15
Gm43803	0.088571	1.11176	-0.0376904	-0.374603	-1.44387	-1.46938	-2.43967	3.49524	116.524	2.81827e-16	5.72365e-15
Stk26	0.791947	2.59008	2.15555	1.78707	-1.10009	-1.58321	-2.24125	5.19454	116.441	2.84061e-16	5.76204e-15
Sec14l2	-0.116666	2.72239	0.47042	0.692908	-1.06819	0.389664	-0.0881821	4.07253	116.413	2.84805e-16	5.77013e-15
Sox3	-0.525762	2.14986	2.63371	2.08336	1.13223	2.30884	1.58511	4.49712	116.073	2.94083e-16	5.95092e-15
Col9a3	0.240874	2.27612	2.64546	0.998165	-0.146575	-0.557902	-1.30382	3.14206	115.857	3.00168e-16	6.06672e-15
Ltbp4	0.36609	-1.75411	-2.81901	-2.58647	-0.144641	0.708795	-0.300436	6.53032	115.651	3.06083e-16	6.17449e-15
Cd38	-0.067763	-2.04698	-0.857776	-1.54565	-0.773197	-1.91684	-2.90993	2.6656	115.646	3.06237e-16	6.17449e-15
Tmem132c	3.29697	2.02335	5.51141	6.98916	-2.12136	-2.04555	0.00148516	3.55655	115.469	3.11435e-16	6.27174e-15
Gls2	-0.149804	-2.06408	-2.37062	-2.57179	1.13235	1.02588	0.385814	4.17674	115.431	3.12555e-16	6.28675e-15
Nap1l5	0.931111	-2.44013	-3.36633	-2.43674	2.88849	4.06769	3.92229	1.52767	115.135	3.215e-16	6.45892e-15
Sorcs2	0.284128	1.29937	3.10826	3.77212	1.21001	0.509388	-0.484369	3.29834	115.075	3.23345e-16	6.4882e-15
Etl4	0.716944	-1.31403	-1.2387	-1.54704	-0.85353	-1.72401	-2.16073	6.97124	115.045	3.24284e-16	6.48972e-15
Gabbr1	0.383534	-2.70546	-2.32062	-1.51866	-0.177978	-0.301454	-0.961941	6.41146	115.044	3.24296e-16	6.48972e-15
Ror1	-0.319527	3.13577	4.15271	2.63649	-0.57191	0.622748	0.419834	3.59719	114.986	3.26089e-16	6.51207e-15
Gpr85	-1.45862	2.86593	2.0762	1.73988	1.05284	1.75887	1.6913	2.72191	114.888	3.29183e-16	6.55822e-15
Sema6a	-2.66695	2.18626	1.92062	2.44243	3.15148	1.60164	0.0872798	5.59523	114.839	3.30702e-16	6.57502e-15
Gria4	-1.00085	2.84544	1.98991	1.89688	0.745814	1.61817	1.71493	4.25271	114.729	3.34206e-16	6.63463e-15
Pax6	0.62474	-1.45566	-3.22026	-0.444561	-2.35496	-0.107341	2.09065	2.33059	114.638	3.37129e-16	6.68472e-15
Vopp1	1.40633	2.88718	3.34827	3.77411	-0.930779	-1.06881	-1.19593	5.34403	114.568	3.39407e-16	6.72067e-15
Vstm2b	-2.0281	1.00544	2.82077	3.87535	2.91521	1.68603	2.12645	2.20364	114.558	3.39744e-16	6.72067e-15
B3gat1	2.52776	-2.00504	-0.568432	-1.08904	0.727073	0.279906	3.51472	1.15921	114.381	3.45562e-16	6.8277e-15
Myh13	-0.461261	-6.19635	-4.22357	-4.35424	-0.71989	-2.2526	-5.3179	1.07272	168.589	3.46235e-16	6.83293e-15
Cadm3	-1.4488	0.30992	0.439253	0.24862	2.75476	4.13729	3.96354	2.64332	114.16	3.52968e-16	6.95426e-15
Gm13251	0.259631	-3.27208	-3.55912	-3.67526	0.77766	0.90901	0.723078	3.57307	114.153	3.53212e-16	6.95426e-15
Peg12	2.308	3.78019	4.77928	5.72325	-4.8821	-4.72858	-1.55837	3.6927	114.013	3.57978e-16	7.03982e-15
Trabd2b	0.979703	5.08583	4.62674	5.52956	-1.01143	-0.674853	-0.175613	2.11678	113.77	3.66459e-16	7.19815e-15
Satb1	0.083725	1.84487	1.42712	1.73314	0.266448	0.582075	0.269909	5.9648	113.645	3.70925e-16	7.26883e-15
Vwa3b	1.39888	-4.76106	-3.37834	-8.31245	1.09856	-2.39813	1.39702	0.710635	127.399	3.7846e-16	7.40781e-15
Zmym1	-0.0289805	-1.47958	-1.60748	-1.86849	0.0399853	0.158237	0.401667	6.64579	113.416	3.79207e-16	7.41379e-15
Erich2	0.214216	4.81593	6.95413	6.53386	-0.455211	-1.65908	-1.60266	1.78385	113.374	3.80748e-16	7.43523e-15
Chmp4c	0.165166	-0.250098	-1.59238	-2.16438	-0.513853	-0.502426	-2.07597	5.04769	113.191	3.87572e-16	7.55969e-15
Map7	0.440645	-0.831286	-1.59951	-1.69961	-0.632208	-1.00817	-2.33719	4.8724	113.17	3.8838e-16	7.56663e-15
Lypd6b	-2.94683	4.36368	1.90502	1.40735	2.87805	0.366506	-0.0267218	1.95432	113.003	3.9469e-16	7.68064e-15
Cldn7	-1.06912	3.06293	2.22035	1.98851	0.750155	-0.252419	-2.4619	4.39704	112.726	4.05471e-16	7.88128e-15
Axin2	-0.35481	0.652799	3.10538	3.09927	0.433473	-0.314243	-0.130637	6.55127	112.671	4.07637e-16	7.91421e-15
Pcdh7	-5.86639	3.5681	2.78878	2.27153	4.5937	4.0177	4.55393	3.72868	112.658	4.08166e-16	7.91529e-15
Adcy2	2.37856	2.2484	4.0565	3.58731	-0.812019	-0.816544	-0.77344	2.54586	112.596	4.10638e-16	7.95403e-15
Tgfb1	-0.473574	0.946864	0.653608	-0.0658682	-0.270752	-1.75158	-3.14354	3.35892	112.312	4.22197e-16	8.15279e-15
Igdcc4	1.48018	1.88925	2.45364	1.56491	-0.601094	-0.700701	-1.12815	6.37954	112.303	4.22566e-16	8.15279e-15
Gclm	-0.114326	0.0615836	-0.772115	-1.77153	-0.0466619	-0.166714	0.0688325	5.99435	112.298	4.22774e-16	8.15279e-15
Parm1	2.62497	5.51877	2.52843	2.44273	-3.08105	-2.50534	-2.3744	3.04734	112.296	4.22845e-16	8.15279e-15
Fhdc1	0.356758	2.85976	4.10906	4.21069	-0.842774	-0.119728	-0.17787	4.26611	112.253	4.24609e-16	8.16892e-15
AI661453	0.201889	2.84129	2.2299	2.37015	-0.879317	-3.55353	-3.363	3.08315	112.252	4.24657e-16	8.16892e-15
Mllt3	0.644996	0.415728	1.66099	3.07211	0.00314225	-0.189829	-0.548536	5.1837	112.224	4.25808e-16	8.18166e-15
Mrc2	-0.540898	2.60408	2.86035	2.97921	0.924283	0.875949	0.399488	5.99839	111.985	4.35893e-16	8.35628e-15
Lgalsl	-0.251799	1.27495	1.78321	1.48456	-0.464338	-0.968753	-0.545486	5.34487	111.96	4.36959e-16	8.36714e-15
Galnt10	-0.456196	1.45042	1.70062	1.21579	0.108457	-0.0321578	0.0905099	5.21316	111.919	4.38746e-16	8.39178e-15
Boc	0.16504	0.1152	1.33751	1.63163	0.0535354	-0.73377	1.83549	4.09037	111.868	4.40935e-16	8.42402e-15
Lsp1	-1.86335	1.57664	3.50617	4.7512	2.72876	1.26326	-0.0581628	2.18501	111.777	4.4487e-16	8.48952e-15
Sned1	1.06687	-0.0564829	-2.73002	-1.91886	-1.9414	-0.640385	-1.9036	5.60955	111.732	4.46866e-16	8.5179e-15
Dmrt1	-0.409241	-1.84938	-2.98235	-3.75386	-1.59735	-3.04849	-3.14406	2.20517	111.718	4.4747e-16	8.51973e-15
Spag16	1.45569	1.66589	1.74889	1.6724	1.45301	1.50167	1.53662	3.72509	111.619	4.51816e-16	8.5927e-15
Gbp2b	-4.81572	0.225415	-2.66411	-3.62783	2.41886	1.36427	2.1259	1.58742	111.471	4.58466e-16	8.70929e-15
Ppp2r2c	2.62915	2.61611	0.850735	0.476719	-1.91422	-0.590388	-0.830788	4.1225	111.301	4.66212e-16	8.84642e-15
Foxq1	-0.294074	5.73414	0.371195	0.607083	-0.729461	0.00180647	-2.00592	3.31365	111.137	4.73811e-16	8.98044e-15
Nlrp4f	0.146667	-5.12373	-6.97837	-5.80662	-0.351913	1.19944	-0.907651	0.706338	111.061	4.77367e-16	9.03762e-15
Kbtbd11	1.29052	-1.04106	-2.33118	-1.09115	-0.798218	-0.790832	-0.721376	4.60758	110.817	4.89025e-16	9.23869e-15
Fabp5	-1.73782	2.0809	0.951612	0.891039	0.901535	1.75636	2.36164	6.2758	110.815	4.89091e-16	9.23869e-15
Gm16586	-0.0462186	-1.78875	-1.31058	-0.166214	0.737808	0.754859	-0.0020425	6.5985	110.765	4.9156e-16	9.26606e-15
Jakmip1	-0.668711	1.66089	0.972369	-0.987056	0.179511	-0.723795	-1.05836	3.43599	110.763	4.91646e-16	9.26606e-15
Manba	-0.055438	-3.20395	-2.96597	-2.68694	0.541042	0.625631	0.0508524	5.44399	110.743	4.92615e-16	9.2739e-15
Ripply3	-2.47498	-4.55138	-3.88471	-2.83832	2.99566	1.75987	0.99125	2.27	110.604	4.99429e-16	9.39162e-15
Skil	0.712959	0.608883	-1.16672	-1.02207	-0.674062	-1.80129	-1.95962	6.90561	110.585	5.00368e-16	9.39872e-15
Gm12688	-0.270591	-0.215516	-4.63172	-6.12464	0.111423	-1.43208	-0.873298	2.01746	110.561	5.01565e-16	9.41065e-15
Snph	-1.74638	3.19389	4.38296	3.78539	2.10656	1.74961	1.43656	3.67009	110.54	5.02635e-16	9.42019e-15
Pik3cb	0.099073	-0.771512	-1.39426	-1.56578	-0.798094	-0.633746	-0.708486	5.37164	110.372	5.11071e-16	9.56759e-15
Ano9	0.512054	-1.63889	-1.73449	-2.32273	-0.223389	-0.449735	-2.50059	4.85454	110.249	5.17376e-16	9.67481e-15
Plcd3	0.559596	-0.853785	-1.75642	-1.65145	-0.304853	-0.552403	-1.88901	4.11344	110.224	5.18653e-16	9.68788e-15
Gm13150	1.03934	-3.56532	-3.21528	-4.3035	-0.884259	-1.64201	-1.49242	2.48759	110.151	5.22425e-16	9.74748e-15
Rasgrp3	-1.20961	2.07759	5.29512	4.65407	-0.382315	-2.95679	-3.28423	2.49342	110.044	5.28005e-16	9.84063e-15
Oat	-0.0538212	1.33508	2.24817	1.36509	-0.0476112	-0.5973	-0.862832	7.1312	109.779	5.42163e-16	1.00709e-14
Slc13a4	-1.74096	0.210092	2.20395	2.00089	1.79217	1.05786	-1.05688	2.88183	109.767	5.42802e-16	1.00716e-14
Rab36	0.646234	2.13465	3.10053	3.33895	-0.00248549	-0.449376	-0.303374	3.15155	109.733	5.44654e-16	1.00948e-14
Khdrbs3	0.109135	-1.53067	-1.65822	-1.75167	1.59304	1.78323	1.91617	4.94093	109.486	5.58297e-16	1.03362e-14
Sgk2	0.374204	-5.8448	-4.45466	-6.36417	-0.0778365	-1.58631	-0.251017	0.890646	109.459	5.59788e-16	1.03524e-14
Tcp11x2	-0.155598	3.99907	4.88613	4.95669	-1.19255	-2.13595	-3.63175	1.92015	109.342	5.66404e-16	1.04537e-14
Fgf8	-5.47722	3.2285	1.80834	1.67226	4.36168	0.903254	0.793319	3.56583	109.336	5.66753e-16	1.04537e-14
Mtus1	0.706592	-1.16192	-1.0141	-1.57011	-0.1791	-0.673408	-1.54933	5.68054	109.329	5.67139e-16	1.04537e-14
Apba2	2.42636	1.0161	1.76513	1.86081	-0.673548	-0.24416	-0.340693	3.79432	109.312	5.68105e-16	1.046e-14
Hhex	0.300372	2.13164	-0.167986	-0.858628	-1.57817	-2.16156	-2.63671	2.56524	109.23	5.72804e-16	1.05349e-14
Bsn	0.503	-2.83446	-1.61287	-1.27422	2.33592	1.91328	3.19779	2.2664	109.033	5.84226e-16	1.07215e-14
Acp6	0.138614	-1.30308	-1.57049	-1.5853	-0.122231	-0.0111318	-0.158061	6.38957	108.834	5.96053e-16	1.09266e-14
Aifm2	0.404059	-2.53812	-2.68959	-2.80487	1.00904	0.981703	-0.52287	2.79546	108.809	5.97537e-16	1.09418e-14
Nos3	0.465082	-4.7735	-4.54056	-3.19413	1.73574	1.3609	-0.995467	2.13505	108.793	5.98497e-16	1.09474e-14
Clcn2	0.523242	-0.957742	-0.808259	-1.66243	-0.380487	0.136803	0.0570425	5.97851	108.512	6.15737e-16	1.12505e-14
Nfatc2	1.82797	-0.0253632	-1.58389	-1.57455	-1.61988	-0.941809	-1.88431	3.28321	108.437	6.20372e-16	1.13228e-14
Stmn1	-0.268502	-1.75698	-2.10233	-1.98542	0.660618	0.533399	0.280906	7.02448	108.069	6.43912e-16	1.17269e-14
Aadat	-1.88361	2.98274	0.207291	0.647362	1.44982	2.08393	1.96662	2.16435	107.973	6.5024e-16	1.18281e-14
2210016F16Rik	0.219506	-2.83749	-3.41678	-3.37787	3.36324	3.68554	3.29523	3.66358	107.963	6.5088e-16	1.18281e-14
Acsl5	-0.876512	1.54056	1.33973	0.845547	-0.0505199	-0.670279	-0.30803	4.58722	107.917	6.53952e-16	1.18643e-14
Npas3	0.651281	1.30023	2.81498	3.62399	1.09364	1.53545	1.3716	1.86195	107.905	6.54709e-16	1.18643e-14
Csad	-0.267148	-1.58513	-1.77725	-1.4952	0.182504	0.306669	-0.253275	4.57033	107.901	6.54999e-16	1.18643e-14
Rpl10l	0.990896	-8.32799	-10.5217	-10.5217	1.6179	3.28603	-0.990896	2.39473	219.798	6.59641e-16	1.19355e-14
Wnk2	0.794674	3.12221	2.60269	2.68769	-0.201906	0.371472	0.182168	4.77318	107.777	6.6334e-16	1.19895e-14
Klhl23	0.104562	2.04487	1.366	1.4403	-0.134879	-0.165557	-0.183139	5.37811	107.656	6.71538e-16	1.21246e-14
Krt42	-0.706167	-6.28679	-10.7749	-8.57626	0.0761874	2.31186	0.082585	1.49268	120.592	6.74788e-16	1.21701e-14
Fabp3	-1.02717	-4.56893	-5.1677	-4.90478	0.28569	2.03775	-0.023827	4.13689	107.287	6.9722e-16	1.25612e-14
Tgfa	-0.155247	1.93755	1.65438	1.66317	0.140933	-0.888611	-2.05692	2.64662	107.237	7.00827e-16	1.25991e-14
Grasp	-0.145311	-3.34645	-2.60237	-0.767141	0.531411	0.144104	-1.15926	3.8818	107.025	7.16159e-16	1.28609e-14
Osbpl10	0.307764	-2.49281	-1.85938	-1.83445	0.649108	-0.0752836	-0.515649	3.60405	106.906	7.24928e-16	1.29906e-14
Depdc7	0.294462	-0.907216	-1.5409	-1.756	-0.371247	-0.159119	-0.398523	4.20905	106.876	7.27219e-16	1.30173e-14
4930461G14Rik	-0.164027	-3.05928	-1.22394	-1.69156	-0.721928	-1.68448	-4.50184	1.99971	106.865	7.27975e-16	1.30173e-14
Bvht	-0.334628	-3.53492	-3.37764	-3.98465	0.103117	-0.329248	0.289703	1.94378	106.813	7.31915e-16	1.3057e-14
Lrp3	0.413957	0.502122	1.45912	2.47365	1.17047	0.985807	0.642228	4.80161	106.813	7.31924e-16	1.3057e-14
Gm21411	0.84549	-3.94515	-3.49434	-3.32765	0.0269848	-0.954442	-1.64095	2.76454	106.805	7.3253e-16	1.3057e-14
Mir293	0.108248	-3.12908	-6.5569	-10.3335	-2.15778	-1.53812	-0.108248	1.625	182.241	7.34555e-16	1.30791e-14
Gm6871	0.594727	-3.5952	-3.50103	-3.79705	0.687813	0.313042	-0.532363	3.23193	106.668	7.4283e-16	1.32124e-14
Pnma5	3.1713	-3.59127	-5.04715	-4.73665	-3.53614	-2.48259	-2.83302	2.11241	106.643	7.44798e-16	1.32334e-14
Colec12	-1.06337	1.98425	2.61633	2.73098	0.681659	-0.0859234	-0.303742	4.39816	106.598	7.48227e-16	1.32802e-14
Baiap2l1	-0.128837	2.04138	1.77843	3.00569	0.982681	1.70956	0.453804	4.00267	106.588	7.4903e-16	1.32804e-14
Cmtm8	-2.02386	2.99318	3.25823	3.1933	2.25549	1.92455	1.51242	3.32567	106.577	7.49847e-16	1.32808e-14
Sirt1	0.134201	-2.05	-2.18035	-2.4113	-0.387499	-0.358788	0.0977984	6.78684	106.375	7.65549e-16	1.35446e-14
Gltscr1l	0.481481	-1.55514	-2.00109	-2.38452	-0.420647	-0.21101	-0.505214	5.99661	106.199	7.79606e-16	1.37643e-14
Rbpj	0.390509	-1.73821	-2.1326	-1.70061	-0.154315	0.0689855	-0.0666628	6.28775	106.133	7.84944e-16	1.38439e-14
Hoxa2	1.87083	2.02492	5.98611	7.75194	-4.08511	-3.8604	-1.35575	1.96323	106.046	7.91971e-16	1.39532e-14
Pou3f1	-2.88638	1.18455	-1.83119	-2.62867	1.21729	2.52126	2.81433	3.84025	105.771	8.14844e-16	1.42843e-14
Grin1	2.20706	-0.956783	-1.81565	-1.79394	-2.01853	-1.7971	-3.00662	1.883	105.769	8.15029e-16	1.42843e-14
Sdk2	1.68143	0.857323	1.67354	4.91388	-0.820868	0.427415	-0.268049	3.36732	105.704	8.20459e-16	1.43645e-14
Krt17	0.882998	-3.23086	-4.07986	-4.21221	-1.97312	-1.63338	-3.50298	1.88435	105.605	8.28977e-16	1.44902e-14
Zbtb38	0.649433	-2.06432	-1.67982	-1.81485	-0.384617	-1.00722	-0.893218	4.88313	105.6	8.29368e-16	1.44902e-14
Fam19a5	1.23855	2.36107	2.17331	2.19136	0.197552	0.601736	0.772756	3.94105	105.582	8.30955e-16	1.45028e-14
Prr36	0.22697	2.03747	1.33106	1.83757	0.927151	1.3513	0.809299	5.37178	105.352	8.51045e-16	1.48225e-14
Fras1	-0.666686	2.70083	4.10575	4.71041	1.16162	0.988006	0.5102	5.84621	105.307	8.54973e-16	1.48755e-14
Nepn	2.88622	5.94923	7.14032	14.1278	-3.60561	-1.16046	-5.69527	4.14765	117.775	8.65258e-16	1.50388e-14
Susd2	-0.66841	-4.44313	-3.92257	-3.15013	1.03129	0.652649	0.734632	2.4494	105.135	8.70425e-16	1.50973e-14
Podxl	0.241033	2.45282	2.3242	2.13306	-0.995702	-0.458566	-0.877026	7.26454	105.066	8.76737e-16	1.51798e-14
Aplnr	-8.29191	1.62816	5.25061	3.67278	6.49886	3.81128	5.83825	3.86806	153.101	8.76994e-16	1.51798e-14
Pycr1	-0.155483	1.95108	2.03903	2.87023	0.0296481	-0.267215	-0.929112	5.92655	105.045	8.78661e-16	1.5193e-14
Micu2	0.268765	0.983158	1.23801	1.84129	0.451272	0.673922	0.228314	4.94646	104.993	8.8337e-16	1.52586e-14
Nkd1	0.0537537	3.09314	6.25531	5.34768	0.784037	-0.345101	-0.238484	5.88293	104.902	8.91827e-16	1.53888e-14
Nufip1	0.0190473	-1.38184	-1.59286	-1.65531	0.453569	0.620647	0.630971	5.90576	104.848	8.96838e-16	1.54594e-14
Vax2	-1.02418	-12.1097	-12.1097	-9.91258	2.57008	4.21857	2.9009	2.63085	132.833	9.06436e-16	1.55927e-14
Helb	0.333835	-1.46242	-1.77105	-1.937	-0.350794	-0.299198	-0.580942	6.15735	104.694	9.11439e-16	1.56627e-14
Rab27a	0.544091	-0.954842	-1.64847	-1.88309	-0.710177	-0.365367	-1.68122	3.45015	104.633	9.17272e-16	1.57307e-14
Arhgap24	-0.855748	4.00022	4.9245	5.64826	0.579925	-0.309572	0.833733	2.60028	104.614	9.1903e-16	1.57447e-14
Enc1	0.408499	0.203244	-1.81371	-2.31783	-1.04652	-0.194466	-0.361091	6.77129	104.588	9.21593e-16	1.57725e-14
Tspan7	0.219041	3.1659	2.77093	2.39918	-0.841773	-0.735073	-0.838518	5.75085	104.515	9.28616e-16	1.58765e-14
Hsp90aa1	-0.251467	-0.686086	-1.3533	-1.63363	-0.117096	-0.00762574	0.35256	10.2532	104.405	9.39401e-16	1.60445e-14
Bmp1	0.926781	1.8981	2.15325	2.15114	-0.0748539	-0.045552	0.111863	4.30016	104.081	9.71844e-16	1.65817e-14
Alpk3	0.77363	-4.36887	-3.79631	-2.85775	1.57317	0.724701	-2.0741	2.73682	104.005	9.79714e-16	1.6677e-14
Ckb	0.0685121	-2.07475	-3.00396	-3.21928	-0.265071	1.58005	2.58701	5.711	103.998	9.80412e-16	1.6677e-14
1700019D03Rik	0.305325	0.429028	-1.0013	-1.16985	-0.592369	-0.503255	-1.5011	4.18051	103.978	9.8243e-16	1.66943e-14
Arg1	-2.46648	5.98113	7.19648	10.2158	-2.8606	-4.00105	-1.14264	2.73607	151.193	9.89582e-16	1.67988e-14
Fam19a4	-1.0635	1.85105	-0.071006	-2.02372	0.461098	-0.760854	0.145573	2.55095	103.872	9.93498e-16	1.68482e-14
Pogk	0.800039	2.88672	2.97158	3.18695	-0.342103	-0.115123	0.248382	4.55377	103.846	9.96175e-16	1.68765e-14
Pxdc1	-3.67609	2.46624	-0.725174	-1.12947	3.84028	3.54611	3.12172	2.67804	103.75	1.00634e-15	1.70316e-14
Irx2	0.827136	1.69336	2.63731	3.17378	-2.36631	-1.17439	0.832985	3.67047	103.734	1.00802e-15	1.70428e-14
Nat8l	0.00172818	0.787373	1.2575	1.43962	0.693179	0.801807	1.79955	3.71772	103.429	1.04105e-15	1.75339e-14
Pgbd5	0.915482	2.05271	1.47926	0.0379325	0.293623	0.572219	1.91059	3.17625	103.419	1.04213e-15	1.75339e-14
Sorbs2	1.638	4.28579	3.89677	3.85343	-0.736172	-1.1503	-0.612719	3.61524	103.418	1.0423e-15	1.75339e-14
Ajap1	1.61915	3.33162	-0.088329	0.913135	-1.60924	4.21174	4.19867	1.44585	103.387	1.04566e-15	1.75551e-14
Sfrp4	-0.672397	-0.811544	-2.53073	-2.94881	-0.0549475	-0.547358	-0.0160921	2.68723	103.137	1.07373e-15	1.80084e-14
Gm12346	-0.265843	-0.691618	-1.36169	-1.61669	-0.0752001	-0.0577636	0.253493	6.87367	103.057	1.08284e-15	1.81429e-14
Epcam	-0.054156	1.15533	0.678426	-0.0299269	-0.123246	-0.671332	-2.52726	7.12889	102.834	1.10885e-15	1.85601e-14
Fgf1	1.00737	-2.36459	-1.02865	-3.72747	-1.94562	-0.984958	-2.80871	2.12789	102.763	1.11722e-15	1.86816e-14
Tox3	0.109801	3.45491	2.65807	2.89534	0.0744578	0.602542	1.25777	4.11263	102.672	1.12812e-15	1.88452e-14
Tmem63a	-0.50248	1.91795	-1.27466	-1.63839	0.327327	0.813469	-0.239266	4.45792	102.577	1.13966e-15	1.90189e-14
Vasp	-0.325599	-0.347408	-0.944963	-1.53109	0.0987521	0.00646169	-0.340343	6.52509	102.47	1.15266e-15	1.92167e-14
CN725425	2.01399	-4.91884	-8.47135	-6.27266	-0.123246	1.92129	-2.63761	1.28922	114.47	1.16701e-15	1.94174e-14
Ctnna2	0.42761	1.71996	1.3231	2.16413	1.39466	2.62606	3.563	2.59169	102.333	1.16968e-15	1.94424e-14
Uggt2	0.540027	2.08991	2.34112	2.90815	-0.23192	-0.184918	-0.21529	4.83869	102.269	1.17773e-15	1.95569e-14
Camk1g	-5.66662	3.98695	4.53852	4.24712	6.16905	5.7737	5.83818	2.8724	148.379	1.18583e-15	1.96719e-14
Fbp2	2.87427	-5.48098	-5.28738	-7.67568	-1.42282	-1.7796	-1.2992	1.24605	114.242	1.19177e-15	1.97509e-14
Gpat2	0.859728	-3.18327	-2.45509	-1.70553	4.72822	3.72916	2.11538	2.34815	102.113	1.19747e-15	1.98257e-14
Efna5	0.940892	2.56754	2.546	2.75571	-0.554249	0.18054	0.523252	3.97049	102.086	1.20097e-15	1.98641e-14
Rpl39l	-0.431966	-7.28891	-7.9278	-10.3161	-1.04872	-1.95636	2.00788	1.19412	172.611	1.20914e-15	1.99794e-14
Ampd3	2.00146	-2.89065	-2.64573	-3.24942	-0.0863358	0.292517	-0.138048	2.42976	101.93	1.22126e-15	2.01524e-14
Cntln	0.854251	0.434815	1.75493	2.40433	0.908367	0.632062	0.0273352	3.59506	101.922	1.2223e-15	2.01524e-14
Ltbr	-0.0892816	2.22545	2.37263	1.93405	-0.858684	-1.37358	-2.18261	3.4029	101.915	1.22322e-15	2.01524e-14
Atrnl1	-0.670566	2.00364	2.14158	2.37357	-0.175288	-0.112906	-0.115455	5.02853	101.845	1.23236e-15	2.02831e-14
Gpm6a	-1.46557	3.07246	1.83544	3.20792	1.78426	2.46115	1.437	2.89272	101.811	1.23697e-15	2.03391e-14
Sv2c	0.921748	4.28569	3.66007	2.4638	-0.606794	0.350209	1.54415	3.50526	101.624	1.2621e-15	2.07318e-14
E130309D14Rik	0.0520564	-2.65938	-3.53483	-4.6295	1.13134	2.04005	1.6757	3.19316	101.513	1.2772e-15	2.09423e-14
Hes3	-0.0815649	0.634361	7.63738	6.66221	-3.26191	0.411573	1.2658	4.12162	101.511	1.27741e-15	2.09423e-14
Fgf14	-1.77763	3.96018	3.03463	1.63465	2.66747	2.34675	3.13677	1.6451	101.458	1.28486e-15	2.10438e-14
Gm53	2.02671	-4.92919	-5.46539	-1.28437	-2.26038	-1.77388	-3.71427	2.49856	101.249	1.31405e-15	2.1501e-14
Mif4gd	-0.73944	-1.45373	-1.65896	-2.06681	0.453318	0.329507	0.445641	5.44824	101.094	1.33626e-15	2.1843e-14
Gprc5c	-0.980557	2.442	2.64318	1.92994	-0.126041	-0.980725	-0.896337	4.79112	101.039	1.34418e-15	2.1951e-14
G3bp2	0.325137	-0.103689	-1.39725	-1.66665	-0.869426	-0.779045	-0.215975	9.15436	100.989	1.35159e-15	2.20506e-14
Zfp709	0.467098	-5.49989	-6.21746	-6.95862	2.96518	3.68211	3.98349	1.90225	100.726	1.39056e-15	2.26422e-14
Tshz2	0.866974	1.70318	2.22661	4.15206	0.938659	1.21179	0.954532	1.27742	100.695	1.39534e-15	2.2698e-14
Chd3	0.517813	1.68033	2.39756	2.94901	0.134874	-0.00346606	0.126255	7.70538	100.67	1.399e-15	2.27355e-14
Add2	-0.341284	4.14151	2.91652	1.48636	1.06075	1.48156	2.31677	3.11676	100.634	1.40449e-15	2.28026e-14
Lrrc3	0.876251	1.98522	1.97298	1.64518	0.125735	0.15659	-0.315415	4.01729	100.581	1.41267e-15	2.29031e-14
Anxa11	0.28314	-1.01285	-1.6493	-2.12718	-0.00613454	-0.595489	-1.52617	3.81885	100.576	1.41342e-15	2.29031e-14
Grik5	-0.192352	1.8971	2.25125	2.11593	0.31034	0.266858	-0.0115347	5.99999	100.504	1.42452e-15	2.30607e-14
AW551984	-0.303314	0.995206	3.20437	3.16149	1.64055	0.900205	0.303448	4.12995	100.407	1.43965e-15	2.32542e-14
Gpx8	-0.252058	1.74459	2.5443	2.44997	0.90435	0.613125	0.472337	4.24032	100.375	1.4446e-15	2.32958e-14
Hnf1b	0.65495	4.84392	5.8915	6.85564	-2.14367	-4.05413	-2.98421	3.41144	100.323	1.45289e-15	2.34069e-14
Col27a1	0.811302	1.60303	2.91527	2.99621	-0.776996	-1.10975	-0.783599	3.92227	100.251	1.46431e-15	2.35447e-14
Maob	1.10099	2.24436	2.14521	2.80337	1.65326	1.87291	0.379827	2.40798	100.251	1.46436e-15	2.35447e-14
Fmnl1	-0.200986	-2.94667	-4.53032	-4.86019	0.173889	0.211167	-0.102679	1.73165	100.225	1.46844e-15	2.35668e-14
Rnf165	0.691887	-3.28545	-2.7171	-0.526868	1.05333	1.58292	1.13764	5.00009	100.178	1.47596e-15	2.36647e-14
Zic2	-0.822867	2.05014	0.453831	-0.576664	1.00045	2.138	2.88241	6.51133	100.038	1.49879e-15	2.39849e-14
Enpp2	-5.01058	2.01521	-0.534204	-3.42431	3.56413	4.10099	6.71646	3.75883	100.012	1.503e-15	2.40294e-14
Chst10	0.342086	-2.02109	-0.91521	-0.807727	0.543632	0.865461	1.12636	3.54905	99.9138	1.51919e-15	2.4265e-14
Col4a1	0.630194	1.52851	2.7863	3.23574	-1.14511	-1.19557	-2.27167	8.09841	99.8619	1.52784e-15	2.43799e-14
8430429K09Rik	-0.688571	1.70262	2.31354	2.69696	0.555987	0.323205	0.27347	3.28379	99.8321	1.53284e-15	2.44364e-14
Esyt1	0.177942	-1.13363	-1.30519	-1.6313	-0.0950158	-0.00410769	-0.0365892	6.10117	99.6609	1.56184e-15	2.48752e-14
9030617O03Rik	3.17837	-0.389644	-0.209855	-0.724364	-2.6616	-2.54939	-3.24971	1.40524	99.5582	1.57952e-15	2.50852e-14
Tns3	0.117746	-2.36224	-1.61049	-1.94114	-0.11755	-0.489241	-0.0496782	7.4117	99.4206	1.60358e-15	2.54431e-14
Islr2	1.23497	-2.37119	-5.46301	-4.04638	-3.92202	1.44822	0.732333	3.78786	99.389	1.60915e-15	2.55074e-14
9330102E08Rik	0.500726	1.62711	2.2562	3.25774	0.0571429	0.59418	0.0687954	3.11711	99.2931	1.62621e-15	2.57534e-14
Rhobtb1	1.08582	1.88853	2.79704	4.0727	1.3217	0.960108	-0.0551852	3.31201	99.2588	1.63235e-15	2.58263e-14
Tead4	-0.507918	-2.27232	-2.60175	-2.72589	0.0586978	-0.524689	-0.648776	3.27595	99.1136	1.65864e-15	2.62175e-14
Fam102a	0.187714	-1.63412	-1.20656	-1.49715	0.215135	-0.0170861	-0.520839	4.77886	99.0909	1.6628e-15	2.62585e-14
Gstk1	-0.386518	1.6773	1.22197	-0.0118999	1.23087	1.57606	1.00613	2.96678	98.941	1.69053e-15	2.66712e-14
Zfp654	0.663599	-1.9644	-1.92283	-1.57234	-0.504179	-0.773815	-1.06563	5.46158	98.9139	1.69559e-15	2.67025e-14
Rbm24	-2.43793	1.65337	3.68007	3.65153	2.56367	1.2268	0.550955	2.15306	98.9133	1.6957e-15	2.67025e-14
Fam163b	-0.550813	2.24142	1.39122	-0.0303	0.886354	2.15387	2.09326	2.4919	98.7721	1.72235e-15	2.70967e-14
Hif3a	0.26922	2.16907	1.1714	0.488904	1.08779	0.330418	-0.468069	5.80413	98.56	1.76326e-15	2.76366e-14
Fam78b	0.402335	0.942484	1.94487	1.82672	0.596853	0.816557	2.1072	1.5877	98.3984	1.79513e-15	2.80834e-14
Igf2os	0.382827	2.33206	5.55275	6.73791	-1.00315	-2.44931	-3.27952	1.97124	98.3673	1.80135e-15	2.81544e-14
Zfp467	-0.351535	2.96299	2.90018	3.03297	-0.00140081	0.0509497	-0.333309	2.94008	98.3142	1.81199e-15	2.82943e-14
Zfhx2	2.06963	-0.462029	-0.801568	-1.42406	-1.84597	-1.77804	-1.32021	5.95049	98.2784	1.81921e-15	2.83807e-14
A430105I19Rik	1.9674	-1.76146	-1.82148	-2.63337	-0.547702	-1.74015	-2.53117	1.47506	98.2694	1.82103e-15	2.83827e-14
Pter	1.0697	2.68582	2.79868	2.91954	-0.773722	-0.839333	-1.02679	4.44138	98.2426	1.82647e-15	2.8441e-14
Gpr153	-0.115593	1.00635	2.39221	2.3944	0.682188	1.00178	0.0687006	4.46597	98.1646	1.84237e-15	2.86619e-14
Miat	-0.346334	1.90262	-1.09318	-1.26119	0.461913	1.92011	4.68277	4.98028	98.1035	1.85493e-15	2.88183e-14
Myo5b	1.04875	1.33475	1.87591	1.5649	-0.613907	-1.82369	0.99942	3.35031	98.099	1.85586e-15	2.88183e-14
Foxb1	1.31837	4.90123	9.88212	9.99243	-1.71824	-0.967367	-0.862521	4.84646	98.0468	1.86667e-15	2.89593e-14
Llgl2	-0.329083	-1.01028	-1.93617	-1.28346	-0.0114387	-0.53409	-1.95703	6.04681	97.8386	1.91049e-15	2.95844e-14
Ahnak	0.989193	-3.15042	-3.58236	-3.32276	0.0359576	0.468085	-1.12478	6.40487	97.6287	1.9558e-15	3.02302e-14
Podxl2	0.286118	0.246736	1.15442	2.28748	0.621069	0.793127	0.975266	2.47831	97.6175	1.95826e-15	3.02402e-14
Tmsb4x	0.370535	-2.26007	-2.63585	-2.26101	0.521838	0.899655	1.13509	7.63733	97.565	1.96978e-15	3.03901e-14
Gm7221	0.938398	-3.16408	-2.77742	-3.27251	-1.7147	-1.78191	-1.14551	2.38415	97.5185	1.98006e-15	3.05033e-14
Sema5b	0.468465	-1.97821	-1.59016	-1.88604	-1.32848	-0.554327	0.368013	4.19187	97.5154	1.98076e-15	3.05033e-14
Apoc1	-0.426013	-1.64945	-1.55666	-2.93215	-0.0979672	-1.02917	-2.73235	2.38834	97.4409	1.99735e-15	3.07023e-14
Esco2	0.48158	-1.80466	-1.72505	-2.0732	0.272833	0.125335	-0.161944	6.89165	97.3885	2.0091e-15	3.08547e-14
Trim68	0.570309	1.55664	2.40881	2.75793	0.308069	-0.0495644	-0.29454	3.99225	97.3559	2.01646e-15	3.09394e-14
Hr	1.29994	-1.6123	-2.08005	-2.89711	-1.15523	-1.34684	-3.23734	1.7571	97.3384	2.02041e-15	3.09716e-14
Klhl26	1.3327	0.996558	1.57742	1.70651	-0.177603	-0.0907258	-0.940808	5.9596	97.3213	2.02429e-15	3.10028e-14
Pdgfra	-0.564153	1.06103	2.35774	2.81766	0.302352	-0.594701	-2.09647	4.09752	97.2657	2.03695e-15	3.11682e-14
Sall1	0.345547	-1.39816	-1.78983	-1.79381	-0.147684	0.0346978	-0.414624	7.85496	97.2472	2.04118e-15	3.12044e-14
Robo2	-1.67452	0.964972	3.33652	6.11171	2.31526	1.12784	-0.464191	1.92717	97.1546	2.06251e-15	3.15017e-14
Nupr1	-1.28168	-3.39387	-4.55175	-3.98628	-0.847448	-3.45034	-1.72927	1.49826	97.1171	2.07123e-15	3.15863e-14
Igdcc3	-0.261756	2.10001	3.08589	3.12111	-0.174141	0.2064	0.980539	6.30635	97.1145	2.07182e-15	3.15863e-14
Abca8b	-1.52676	1.9368	0.936297	0.550112	1.84951	1.61788	0.49437	3.21924	96.9941	2.10007e-15	3.19589e-14
Jakmip2	-0.49749	2.69699	1.58674	1.17459	0.682099	1.91099	2.2593	3.92818	96.6883	2.17366e-15	3.29889e-14
Ppp1r26	0.437159	1.60607	1.98418	1.75251	0.0522808	-0.205871	-0.0764672	4.50893	96.6652	2.17936e-15	3.30454e-14
Cdkl2	0.965135	-0.115294	-0.81018	-2.40798	-1.03768	-1.82018	-2.90246	3.18117	96.4753	2.22662e-15	3.37009e-14
Parp10	-0.708626	1.65547	1.22587	-0.119626	0.48942	-0.753848	-1.92115	2.92737	96.3429	2.26021e-15	3.41785e-14
Itpka	0.460954	-4.04864	-3.81878	-3.56337	0.452747	0.950977	0.557019	2.07662	96.1691	2.30518e-15	3.48271e-14
Gnb4	-0.236508	-0.673324	-0.17839	0.19538	1.81503	1.44504	0.97417	5.4894	96.1262	2.31643e-15	3.4945e-14
Tspan18	1.51112	4.33428	5.71039	6.61621	-1.00778	-2.63863	-2.56556	2.04211	96.1234	2.31715e-15	3.4945e-14
Mpped1	0.734797	1.05521	0.541203	2.39997	0.475701	2.67003	1.71734	1.79207	95.9086	2.37438e-15	3.57437e-14
Lrrfip1	0.31175	1.63599	1.38196	1.2991	0.00860926	0.127847	0.202343	6.27083	95.8952	2.37801e-15	3.57663e-14
Fam78a	0.765666	-3.13887	-2.74462	-3.35944	-0.0594778	-0.256706	-0.0753604	2.18302	95.7822	2.40878e-15	3.61965e-14
Ubtd2	0.30077	1.85909	1.82997	1.99934	-0.340395	-0.152633	0.125642	5.14295	95.7708	2.4119e-15	3.6211e-14
Gm10451	-0.757199	-6.42346	-6.59234	-7.33076	4.33207	3.20984	1.62061	1.31384	95.6752	2.43831e-15	3.65747e-14
Hormad1	2.0556	-8.13862	-5.75022	-8.13862	-0.50994	-4.44399	0.254413	0.94996	189.11	2.44663e-15	3.66666e-14
Oxnad1	0.257121	-0.664541	-1.41782	-1.91367	-0.272621	0.165155	0.346834	5.04603	95.5825	2.46423e-15	3.68974e-14
Tspan6	1.57925	1.41846	1.5277	1.43807	-0.260152	0.0572557	0.698911	5.75764	95.5104	2.4846e-15	3.71692e-14
Ttc39b	0.289041	-2.14037	-2.13276	-2.37763	-0.92997	-0.887233	-1.18175	5.99914	95.4462	2.50289e-15	3.74094e-14
Arhgap30	0.328408	-3.27385	-6.13586	-5.40521	-1.73375	0.58264	-0.376735	1.77834	95.4283	2.50802e-15	3.74526e-14
Tor3a	-0.552728	-0.737842	-0.999592	-1.63577	-0.318645	-0.735216	-0.481252	4.70375	95.393	2.51816e-15	3.75705e-14
Rbp4	-1.5692	2.18656	2.78776	4.09929	1.07022	2.23908	0.460467	3.3415	95.2938	2.54687e-15	3.79652e-14
Cnpy1	0.26931	-1.5508	-1.92549	-2.82446	-0.465732	-4.82473	-3.18971	5.14227	95.1922	2.57668e-15	3.83413e-14
Tmem200a	-2.04534	3.54772	3.75579	1.96537	1.96543	1.26897	1.47047	2.68568	94.986	2.63832e-15	3.92236e-14
Pitpnc1	0.234208	-1.70252	-1.61361	-1.78147	0.117504	0.461068	0.0571608	6.26831	94.8951	2.666e-15	3.9565e-14
Gjb5	0.219503	-4.57611	-3.88159	-4.0231	0.42804	1.2188	-0.701384	2.25716	94.8699	2.67374e-15	3.96447e-14
Zfp946	-0.766767	1.5182	0.757333	0.154858	0.238634	0.3417	0.765558	5.06999	94.7296	2.71721e-15	4.02536e-14
Fat3	-2.28342	4.55947	3.54424	4.19528	2.55022	2.56101	2.81041	5.19446	94.6409	2.7451e-15	4.06246e-14
Akr1e1	0.078657	1.57896	1.68487	1.99985	-0.124688	0.342862	0.306762	4.89112	94.6346	2.7471e-15	4.06246e-14
Crtac1	1.55732	-3.18101	-3.15396	-3.0625	-0.558135	0.381711	-0.233377	2.30308	94.5506	2.77382e-15	4.09836e-14
Srr	0.790185	1.7991	3.21775	3.89129	-0.0992119	-0.397156	-0.974125	4.03074	94.5373	2.77807e-15	4.10102e-14
Gpsm1	-0.309098	1.42739	1.49522	1.58212	0.669659	0.861256	0.824934	5.12498	94.4818	2.7959e-15	4.12371e-14
Elf3	0.558338	-1.09748	-0.025184	-2.46724	-0.832486	-1.6292	-1.71276	4.25116	94.2943	2.85711e-15	4.21028e-14
Lrrc75a	-0.836642	2.71267	2.49478	2.91296	0.533221	0.223483	-0.484942	3.52752	94.1978	2.88918e-15	4.2538e-14
Ulk2	0.306548	1.70347	2.25548	2.86345	0.789704	0.588606	0.314281	5.03545	94.032	2.94519e-15	4.33093e-14
Mid2	1.11964	4.3948	4.81641	5.72177	-0.798687	-0.501265	-1.1676	2.30365	94.0274	2.94674e-15	4.33093e-14
Sox17	-0.572714	6.38088	6.67293	6.35687	-0.235218	-1.41546	-2.5925	4.12104	93.861	3.00416e-15	4.41146e-14
Marveld2	-0.53105	2.12071	1.48304	1.08928	0.531955	0.100003	-2.23239	3.82857	93.7456	3.04473e-15	4.46711e-14
Sox2ot	1.18932	-1.44923	-1.54705	-0.058163	-1.41536	-1.09229	1.46734	1.85638	93.735	3.04847e-15	4.46868e-14
Gm14342	2.88465	0	4.16323	6.32259	1.15216	1.22193	0.810536	1.11316	117.72	3.05534e-15	4.47485e-14
Rragd	-1.10335	1.62827	1.5844	1.93212	1.57347	1.70193	1.34938	6.77966	93.622	3.08882e-15	4.51623e-14
Tspyl4	0.0956002	0.984618	0.983031	1.61162	-0.458638	-0.123066	0.265777	4.3316	93.6215	3.08899e-15	4.51623e-14
Ap3b2	-1.66538	-0.432025	1.67713	1.3607	2.42101	1.64491	2.35378	3.5332	93.5162	3.1271e-15	4.56797e-14
Pcsk5	-0.971244	2.04117	3.02925	4.32859	-0.185517	-0.0132176	0.39672	1.92675	93.4523	3.15047e-15	4.59409e-14
Pdzk1	-1.716	2.00103	5.16536	3.76828	0.273197	0.390084	-1.50232	2.26828	93.1869	3.2496e-15	4.73041e-14
Trpm1	-2.71497	-7.53304	-4.41353	-2.74307	2.63489	2.97123	-0.977941	1.73684	93.1327	3.27027e-15	4.75637e-14
Tmem100	-3.22288	2.93232	1.96361	0.257971	2.45276	2.88187	3.2345	1.99167	93.1097	3.27908e-15	4.76504e-14
Bspry	-0.70788	1.36449	0.0825359	-0.542438	-0.149103	-0.842457	-2.43968	3.38035	92.9853	3.32718e-15	4.82657e-14
Tcf7	-0.247543	1.2689	1.58603	1.16849	0.107509	-0.568552	-0.445849	6.7159	92.9382	3.34561e-15	4.84911e-14
AI854517	0.13965	-0.539755	-1.82419	-2.8717	-0.921392	-2.76644	-2.70515	1.12608	92.8944	3.3628e-15	4.86981e-14
Cdk14	1.41982	3.53559	3.76584	3.6499	-1.4416	-1.03157	-1.02794	4.38493	92.7534	3.41893e-15	4.94682e-14
Prmt8	2.68865	0.687282	1.3505	0.691705	-1.99168	-0.673556	1.56158	3.02685	92.7096	3.43656e-15	4.96655e-14
Prnp	0.296971	2.52811	2.22587	2.13654	-0.34907	-0.159215	-0.904637	4.83108	92.7048	3.43849e-15	4.96655e-14
Pex5l	-2.49912	1.17319	1.93535	2.49558	3.41448	3.96659	4.13049	2.16374	92.622	3.47212e-15	5.01031e-14
Samd14	-0.834924	1.82373	2.29371	2.72749	1.90132	1.48736	1.16468	3.685	92.5786	3.4899e-15	5.0278e-14
Setd7	0.30495	2.41005	2.01029	1.92277	-0.344528	-0.356071	-0.291314	6.8111	92.5505	3.50144e-15	5.04009e-14
Dppa4	0.0159334	-7.52033	-8.42683	-9.05702	1.64914	1.32759	-0.43664	4.71444	92.5056	3.52e-15	5.06245e-14
Rbl2	1.45066	-2.05626	-1.37915	-0.885716	-0.0585504	-0.216038	-0.859493	4.0272	92.4805	3.5304e-15	5.07306e-14
Wscd1	0.294388	-0.175746	-1.39481	-2.20928	1.10822	1.79006	4.0619	4.06129	92.4569	3.54025e-15	5.08285e-14
Ccbl2	-0.555114	-0.471557	-1.63416	-2.31433	-0.592437	0.247946	0.509297	4.00212	92.3444	3.58748e-15	5.14184e-14
Rtn4rl1	0.535392	2.8092	1.41821	0.752974	-0.252643	-0.449677	-2.62038	3.35969	92.3115	3.60142e-15	5.15741e-14
Zfp618	1.09756	2.67487	3.01273	3.33052	-1.15247	-1.32644	-0.729283	4.63777	92.1942	3.65163e-15	5.22486e-14
D030055H07Rik	1.64647	7.90852	8.55152	7.75593	-2.44177	-2.0266	1.00008	1.72042	102.66	3.65631e-15	5.22708e-14
Slc45a3	0.259707	-0.934021	0.605834	0.896972	0.685367	0.969831	2.0837	2.92359	92.1576	3.66748e-15	5.23859e-14
Bin2	0.659999	-4.89151	-6.17424	-6.0007	0.85657	0.731574	-4.60195	1.66441	131.849	3.69111e-15	5.26785e-14
Ifitm1	-0.783722	-4.14884	0.307984	-0.639194	-1.09204	-2.04512	-1.95972	6.09959	91.8731	3.79302e-15	5.40868e-14
Matn1	2.95461	-2.34229	-1.12778	-2.34026	-1.71012	-2.96015	-5.53566	1.08228	91.7859	3.83246e-15	5.46028e-14
Gramd3	-0.474517	2.07725	2.06179	1.9529	0.337851	0.324666	0.623048	3.75829	91.7497	3.84893e-15	5.47908e-14
Slc9a9	-1.46853	2.79125	6.13568	6.27304	0.369817	0.6745	-1.63431	1.52883	91.7189	3.86302e-15	5.49447e-14
Unc5a	0.0522189	1.95731	0.73278	1.23381	2.38073	-1.53356	0.432538	1.12592	91.583	3.9259e-15	5.57445e-14
Mmgt2	-0.0817874	1.57981	1.60134	2.06793	-0.187603	-0.0196342	-0.137144	4.24231	91.4951	3.96718e-15	5.62829e-14
Vwf	1.64111	-0.178119	1.9539	3.19484	-3.95239	-4.37672	-6.16009	2.68284	91.4413	3.99266e-15	5.65964e-14
Cyp1b1	0.535079	1.67363	4.96191	4.15531	-0.725164	-1.45869	-0.84175	2.07407	91.4303	3.99786e-15	5.66222e-14
Xkr4	-2.59497	2.87092	2.83798	2.14152	3.47452	4.10322	3.16501	2.82709	91.3996	4.01251e-15	5.67818e-14
Id1	0.389133	-2.87472	-1.66153	-1.21742	-1.36753	-1.29242	-2.67813	5.8693	91.3818	4.02102e-15	5.68542e-14
Zfp768	-0.155744	1.7268	2.15289	2.39557	0.0860021	-0.000776566	0.284275	4.21968	91.3735	4.02502e-15	5.68628e-14
Scube1	0.554314	0.379192	1.30797	3.54106	0.688133	1.30865	0.477699	2.38983	91.3411	4.04057e-15	5.70344e-14
Zfp202	-0.534835	1.71529	2.42369	3.22597	0.479168	-0.0271631	0.955228	2.94154	91.3137	4.0538e-15	5.71729e-14
Slitrk5	-0.0692298	1.67074	1.03184	1.46227	0.656656	1.2495	1.39062	3.98487	91.2672	4.07631e-15	5.74421e-14
Id2	0.67632	-1.58891	-1.13154	1.18278	-1.08597	1.03546	-0.677247	6.04658	91.0692	4.17381e-15	5.87665e-14
Casp8	0.235545	2.01636	1.97365	2.02918	-1.01278	-1.5539	-2.39624	4.01161	91.0165	4.20022e-15	5.90887e-14
Tmem38b	-0.36738	-2.00696	-1.87686	-1.18251	-0.269314	0.562512	-0.0857435	3.16405	90.7591	4.33169e-15	6.08871e-14
Ryr2	1.22451	-1.99182	-2.73164	-3.44408	-2.44081	-1.42674	-1.17855	2.90537	90.7409	4.34114e-15	6.09689e-14
Abcd2	-0.343879	1.96944	2.33677	3.21525	0.826807	1.71721	1.46504	2.79057	90.7241	4.34988e-15	6.10405e-14
Pnp	-0.569888	-2.11481	-2.27563	-2.47716	1.05894	1.13296	1.42565	6.44607	90.6184	4.40544e-15	6.17683e-14
Chst15	-0.772086	4.40426	2.50216	1.85425	1.0157	0.519811	2.11764	4.60448	90.5039	4.46643e-15	6.25588e-14
Slc43a3	0.805656	-1.006	-1.98953	-1.63626	2.83801	2.6834	1.38741	3.34517	90.4986	4.46929e-15	6.25588e-14
Psat1	-0.729311	1.64334	1.35612	1.47033	0.0821932	-0.482896	0.0346658	9.0252	90.4189	4.51233e-15	6.30559e-14
Rprm	0.148333	2.64697	1.15781	1.40916	0.618515	1.3702	1.59385	3.47908	90.3921	4.52694e-15	6.32074e-14
Tmem88	0.32249	0.581914	-0.0886179	-0.858908	-0.857338	-1.47976	-3.35794	3.35299	90.3753	4.53607e-15	6.32619e-14
Cpsf4l	0.259077	-2.5916	-1.87922	-3.29998	-0.259096	-1.23881	-2.43981	1.86233	90.3658	4.5413e-15	6.32619e-14
Megf9	0.500595	2.16265	2.48139	2.80692	-0.541435	-0.0725913	0.394306	4.41147	90.3642	4.54217e-15	6.32619e-14
Fabp7	-3.15979	1.39146	2.43115	1.64214	3.11607	2.99936	6.15988	2.7955	90.3069	4.57363e-15	6.35943e-14
Foxi3	-1.15774	2.1631	1.47009	-2.3026	1.78922	2.42657	-1.73974	2.29988	90.3	4.57742e-15	6.35943e-14
Cdh3	1.02939	0.474001	-0.313287	-0.225874	-0.491813	-1.54478	-3.70677	4.58479	90.2421	4.60946e-15	6.39863e-14
Zcwpw1	1.01752	-1.50266	-1.99367	-2.29511	-0.201887	-0.272007	-0.787815	4.00011	90.054	4.71531e-15	6.53474e-14
Ak7	-0.984277	-4.43219	-2.3917	-4.36809	2.95236	-0.35436	0.017935	1.82027	90.0359	4.72563e-15	6.54363e-14
Ctgf	0.723691	2.12671	-1.8797	-1.46042	1.21396	-1.07944	-2.79794	5.34106	89.9595	4.76943e-15	6.59883e-14
Rimkla	-0.531704	2.48438	0.942027	0.169487	0.869851	1.03674	0.650656	3.02575	89.9343	4.78401e-15	6.61354e-14
Map1lc3b	-0.310366	-1.18921	-1.38804	-1.58746	0.846792	0.651581	0.540566	6.59418	89.8468	4.83494e-15	6.67844e-14
Qpct	1.04186	-2.58475	-4.01296	-3.17953	-1.17902	-0.0212586	-2.05919	1.32469	89.8129	4.85481e-15	6.70035e-14
Gstp2	0.851894	-2.91373	-2.78365	-3.2504	-0.56708	-1.27222	-1.16209	0.709213	89.7547	4.88919e-15	6.74226e-14
Piezo2	-1.21731	3.14562	2.78598	1.84289	1.01887	0.295215	0.942483	3.44457	89.7359	4.90031e-15	6.75203e-14
Rnf43	0.496832	2.07525	3.50879	4.21255	-1.01675	-1.55618	-2.95392	2.3263	89.6907	4.92728e-15	6.78361e-14
Bcat2	-0.830964	-1.81058	-2.46614	-3.24269	0.383476	0.654542	0.328106	3.73178	89.6309	4.96312e-15	6.82734e-14
Tvp23a	-0.344337	1.25417	1.9487	2.29759	1.61864	1.66529	1.26391	3.32409	89.6119	4.97461e-15	6.83754e-14
Pkd1l1	0.732095	6.9058	7.99464	6.29195	-1.40416	-3.62645	-1.48647	3.71958	89.5716	4.99898e-15	6.86541e-14
Shisa3	-2.6609	2.46125	-1.29897	1.19799	3.06066	0.690636	-1.64442	1.28626	89.5101	5.03648e-15	6.91124e-14
Lzts1	-3.32882	3.34808	2.44215	0.721762	3.76595	3.44181	2.79618	3.4247	89.4515	5.07243e-15	6.95488e-14
Bend6	0.149152	0.13384	1.94129	2.46764	1.59868	0.76141	0.220808	2.92565	89.3848	5.11379e-15	7.0046e-14
Hopx	-0.432998	-0.232385	-1.42565	-1.88679	-1.24675	-1.3907	-2.49421	2.77812	89.3795	5.11706e-15	7.0046e-14
Alg13	0.975808	-1.35586	-1.14561	-2.27777	-0.843124	-0.994569	-1.1851	7.72703	89.3523	5.13403e-15	7.0221e-14
Hpdl	-0.193442	-0.896042	-2.39836	-3.34678	-0.742957	-0.403566	0.598962	2.44057	89.2697	5.1859e-15	7.07571e-14
Myb	-0.769082	2.08942	0.273852	-2.2104	0.529355	0.589576	1.69374	3.95009	89.1284	5.27606e-15	7.19288e-14
Dpys	-0.656667	-3.42724	-1.95054	-2.46702	1.15727	-1.65974	-2.85718	1.7245	89.0743	5.31099e-15	7.2346e-14
Ccdc57	-0.120059	1.37735	2.3821	2.45788	0.262403	-0.104045	-0.059769	4.17063	88.9587	5.38653e-15	7.33154e-14
Rbm47	0.553089	-0.258545	-0.326986	-1.14004	-1.35217	-2.25693	-3.38987	3.15819	88.9222	5.41057e-15	7.35828e-14
Zfp36l2	-0.0730687	1.3243	1.543	1.07868	-0.813294	-0.889297	-2.06684	5.73236	88.8393	5.46576e-15	7.42732e-14
Sap30	-0.339826	-2.0486	-2.23371	-2.32628	1.08542	1.26926	1.59138	5.76039	88.5394	5.67043e-15	7.69919e-14
Anxa8	1.72086	-3.52754	-1.33294	-4.4584	-0.486707	-1.17742	-5.27806	0.888983	125.876	5.75845e-15	7.81238e-14
Tns2	-0.431882	0.867275	0.168805	-0.639383	-0.702013	-1.15548	-1.56683	2.98641	88.3988	5.76924e-15	7.82068e-14
Atoh8	-0.0687087	2.86757	6.3304	7.20103	-0.793655	-0.871062	-0.974451	1.02098	88.3607	5.79634e-15	7.85107e-14
Ttll6	2.15779	-1.04863	-0.0737765	-0.098446	-1.78568	-1.38667	-4.40051	2.53334	88.3519	5.80258e-15	7.85316e-14
Oas2	0.474911	-6.58906	-8.78258	-5.75119	-0.393301	3.459	-0.710292	0.375513	98.2011	5.81734e-15	7.86679e-14
Cadps2	2.00586	5.38437	4.97183	4.13644	-1.51193	-0.827418	-0.933276	3.54855	88.3137	5.82994e-15	7.87747e-14
Lmna	0.0133908	-1.96462	-2.34829	-2.4728	-0.332362	-0.180933	-0.727484	3.91698	88.1942	5.91635e-15	7.98779e-14
Gm13157	0.453171	-2.52437	-2.49816	-2.59495	-0.652777	-0.839793	-0.943538	5.17607	88.1527	5.94668e-15	8.02227e-14
Lrch1	0.346062	-2.09839	-2.3655	-2.31683	0.804468	1.06293	0.691023	4.44286	88.119	5.97146e-15	8.04922e-14
Spata31d1a	-0.0263511	-7.42363	-7.23347	-6.584	1.86252	1.13174	0.152593	0.816391	88.0725	6.00584e-15	8.08906e-14
Fbln2	0.47004	1.18805	3.36236	2.62244	0.0844677	-0.929658	-0.168601	4.41322	88.0276	6.0392e-15	8.12093e-14
Msc	-0.0899566	-3.90136	-9.84955	-6.29409	0.239465	2.92353	-0.30984	1.07022	97.8233	6.0565e-15	8.13767e-14
Slc37a1	0.265812	-1.88123	-2.42246	-2.94591	-0.748493	-0.527351	-0.674427	3.21276	87.8936	6.13998e-15	8.24322e-14
Etv4	-0.371857	0.209587	-0.133164	-0.245118	-0.680797	-4.38871	-5.00092	6.42957	87.8488	6.17411e-15	8.28241e-14
Dnajb13	0.168762	0.698224	1.13687	-4.98961	1.82188	-2.05701	-0.79155	1.23714	87.7492	6.25068e-15	8.37841e-14
Ap1s3	-0.88024	2.55003	2.03525	1.6247	-0.0618696	0.169717	-0.491329	3.88596	87.6688	6.31329e-15	8.44882e-14
Plekhg5	-0.135159	-1.07232	-1.46919	-1.5757	-0.761667	-0.282432	-0.567105	4.38717	87.5856	6.37871e-15	8.52955e-14
Pde3b	0.442852	2.03433	1.66581	1.87104	-0.306929	0.0206019	0.159677	5.37022	87.3933	6.53292e-15	8.72879e-14
Cyp27a1	0.854698	0.429173	0.5179	0.563549	1.15326	1.94123	1.58323	3.61049	87.3391	6.57709e-15	8.78081e-14
Dapk2	0.148303	4.53718	2.85677	1.25824	-1.25683	-0.756362	-0.555457	2.27533	87.3295	6.58492e-15	8.78426e-14
Cd55	2.39988	2.60862	2.21284	1.07791	-3.21091	-2.77115	-3.65473	4.17194	87.2811	6.6247e-15	8.82889e-14
Plxnd1	-1.30842	2.8899	3.23536	3.67823	0.420283	-0.304363	-1.08159	3.96592	87.276	6.62891e-15	8.82889e-14
Gm14058	0.198187	-6.94045	-9.13519	-6.10564	1.01348	2.14746	-3.22774	0.495302	143.293	6.65082e-15	8.85104e-14
Frmd4b	0.390447	2.21431	1.6229	1.3106	-0.237316	-0.422238	-0.490836	4.97334	87.2404	6.65841e-15	8.8541e-14
Ehd3	0.236711	-0.443072	-0.935078	-0.855132	1.482	1.98851	1.82807	3.61766	87.2212	6.67428e-15	8.86817e-14
Gyg	0.398054	1.43173	2.04094	2.74037	0.236691	-0.210249	-0.701919	4.5941	87.1048	6.77182e-15	8.98352e-14
Pbx1	-0.129492	1.58802	2.05666	2.22396	0.346111	0.457467	0.241371	6.60237	87.0614	6.80858e-15	9.02514e-14
Epha1	-2.50799	2.17957	2.15628	1.12722	1.66415	-0.00126514	-0.376664	5.50728	87.0018	6.85944e-15	9.08537e-14
Ugt8a	0.747365	1.75376	0.268137	-0.883965	-0.18686	-0.0676318	0.464092	3.91303	86.9778	6.88006e-15	9.10549e-14
Prss8	-0.922012	2.19524	2.17783	1.94643	0.516945	-0.137721	-1.70519	3.92407	86.9358	6.91623e-15	9.14613e-14
Ccnd2	0.913203	4.1153	5.33093	5.59834	-1.42546	-1.24017	-1.14639	7.7832	86.908	6.94029e-15	9.17071e-14
Gdf11	-0.372996	0.717442	1.94681	3.17841	0.799005	0.636543	0.548656	3.37008	86.8755	6.96851e-15	9.19682e-14
Mfap3l	0.32004	1.86639	-0.23314	-1.03426	-0.940435	-0.636165	0.0326979	4.37103	86.8726	6.97103e-15	9.19682e-14
Hes7	-1.04795	1.05915	5.27226	5.45143	1.28981	-3.20058	-3.06841	1.66803	86.7855	7.04743e-15	9.26394e-14
Tob1	0.263416	-1.08566	-1.29691	-1.92354	-0.164455	0.219325	0.228526	4.99272	86.7831	7.04955e-15	9.26394e-14
Gm38057	0.404071	-1.73076	-0.737919	3.44415	0.64216	0.925276	0.135811	1.01713	86.7435	7.08462e-15	9.30273e-14
Cldn4	-0.400981	-2.35814	-2.73174	-1.33058	0.811429	-0.688191	-2.1802	3.57327	86.6385	7.17839e-15	9.41847e-14
Mlf1	-0.566098	2.27359	1.98526	1.88075	1.55074	0.990787	0.877631	3.97114	86.5958	7.21693e-15	9.46163e-14
Fam155a	-1.01773	3.11463	3.57972	3.51511	2.41488	2.52172	2.71614	1.96141	86.5465	7.26169e-15	9.51287e-14
Kctd1	1.53348	1.01266	2.42788	2.48388	-1.07785	-1.27955	-0.76612	2.95702	86.4706	7.3312e-15	9.59642e-14
4930519F16Rik	2.02865	-3.12352	-3.84149	-4.5824	-1.6155	-2.31193	-1.37104	0.542309	86.3857	7.40989e-15	9.69185e-14
Nkx6-3	-0.0642833	-8.73785	-11.7651	-11.7651	-1.4167	0.0642833	0.0642833	2.83788	312.462	7.45903e-15	9.74853e-14
Epb41l3	1.16798	2.17789	2.41822	2.22393	0.00841493	-0.634873	-0.566365	6.22292	86.2594	7.52847e-15	9.83161e-14
Bin1	0.482701	1.90069	2.11341	2.12871	-0.402945	-0.0390876	-0.0391413	5.65334	86.0689	7.71144e-15	1.00549e-13
Ccpg1	0.496011	-2.25377	-2.53872	-2.68002	0.205662	0.0300183	-0.453093	1.62166	85.9771	7.80125e-15	1.01633e-13
Fmr1nb	3.08338	-4.68068	-7.70789	-7.70789	-1.04119	1.47056	-0.773343	1.47413	107.208	7.80675e-15	1.01633e-13
Hes5	-3.86639	1.70283	1.57427	4.51345	2.15552	4.34051	6.36895	1.71734	121.849	7.86382e-15	1.02217e-13
Tmem145	-0.990394	1.48482	3.03659	1.02406	1.6086	0.657812	0.000628327	3.00725	85.8823	7.89529e-15	1.02547e-13
1110051M20Rik	-0.0928102	1.29068	1.96942	2.14832	0.540424	0.262777	0.260763	5.07869	85.7983	7.97962e-15	1.03502e-13
Tubb4a	-1.84529	2.61742	1.42655	1.15196	1.82865	2.62511	1.82508	4.79343	85.7908	7.98722e-15	1.03502e-13
Rhobtb2	-0.287296	-1.84951	-1.93302	-2.23791	0.887321	1.01369	0.875806	4.13556	85.7906	7.98739e-15	1.03502e-13
Fbxo2	0.236815	-3.17084	-3.26229	-3.47207	0.269982	0.646923	-1.37575	2.92003	85.714	8.0652e-15	1.0443e-13
H2-K1	-0.953258	1.75243	1.70043	1.91979	1.43002	1.2949	0.904007	6.33467	85.6894	8.09035e-15	1.04594e-13
Commd3	1.30895	0.450062	1.95828	2.01625	-0.467829	-0.804295	-0.587628	5.5995	85.6713	8.10898e-15	1.04754e-13
RP24-402O2.2	2.39598	3.02837	4.94262	6.31857	-0.350319	-1.00844	1.41722	0.998948	95.0499	8.17833e-15	1.05568e-13
Gdpd2	0.08575	2.48795	2.52661	3.32625	0.0137763	2.14537	1.76263	2.16237	85.4365	8.35415e-15	1.07755e-13
Eras	-0.150623	-0.869785	-1.85017	-2.9482	0.0612748	0.638418	-2.55224	4.18465	85.3532	8.44308e-15	1.08818e-13
Kcnq3	-0.346642	3.10607	2.36407	1.04988	1.82219	0.559414	0.691248	2.92192	85.292	8.50905e-15	1.09584e-13
Adamtsl5	1.03472	-2.58954	-2.28372	-2.14989	-1.98205	-2.73519	-4.20585	0.94688	85.2645	8.53884e-15	1.09883e-13
Sema4a	-0.370191	-2.56005	-2.98791	-2.93241	0.355129	0.671348	-0.417513	3.0515	85.2235	8.58359e-15	1.10366e-13
Pde3a	0.673529	3.36333	4.84365	4.96285	-0.762406	-1.15939	-2.55147	3.11048	85.0787	8.74342e-15	1.12257e-13
Dap	-0.40291	1.43856	1.8008	2.12823	0.869268	0.573913	-0.290832	4.46352	85.0229	8.80587e-15	1.12973e-13
Tet1	0.73592	-1.80892	-2.64959	-3.05478	-1.13023	-0.749704	-1.02018	8.62441	84.942	8.89736e-15	1.14059e-13
Mpzl2	0.319706	0.284455	-0.84843	-1.13771	-0.547027	-1.15674	-3.01251	4.44071	84.9064	8.93794e-15	1.14492e-13
Hmga2	-1.92306	0.0605502	1.28108	1.84122	1.07521	1.0658	1.60346	6.96522	84.749	9.11968e-15	1.16641e-13
Smoc1	-0.827357	-0.0507577	0.499226	1.72135	0.582474	0.0108217	1.05227	4.11199	84.6785	9.2024e-15	1.1761e-13
Tcf12	0.571328	1.90045	2.11603	2.36826	-0.786342	-0.667206	0.586211	7.51726	84.6341	9.25484e-15	1.1819e-13
Tmem150c	-0.721465	3.09465	2.99273	3.21437	1.67969	2.10803	0.809385	2.20599	84.5638	9.33864e-15	1.19169e-13
Zbtb7c	0.800842	-3.86505	-2.44879	-2.55258	-0.646901	-1.3571	-1.14051	1.57514	84.5499	9.35543e-15	1.1928e-13
Thsd7a	-3.57174	3.44951	3.9303	3.25647	4.22704	3.9696	2.7816	3.86245	84.5447	9.36157e-15	1.1928e-13
Kif21b	-0.141939	2.89153	2.56783	2.76941	-0.0527887	0.209194	-0.327138	6.38993	84.4737	9.44731e-15	1.20281e-13
Zfp113	-0.214317	0.626261	1.29262	1.73859	0.128246	0.417	0.60036	4.91611	84.4387	9.48989e-15	1.20731e-13
Iglon5	0.656203	0.778134	-0.103972	-0.0269829	1.20259	1.94363	1.34857	2.91963	84.4013	9.53561e-15	1.21221e-13
Abcg1	-0.21742	-1.37492	-2.97149	-4.34028	-0.4037	0.494728	0.289218	2.21908	84.3503	9.59838e-15	1.21926e-13
Slc39a4	-0.425114	-0.377702	0.141064	-0.952152	-0.481254	-1.25233	-2.69294	4.40913	84.3005	9.65999e-15	1.22616e-13
Foxk2	0.0850635	1.65721	1.48147	1.29401	-0.404139	-0.412011	-0.251628	7.20742	84.2876	9.67605e-15	1.22727e-13
Cbr3	-0.194056	-0.596573	-1.52815	-2.94612	0.0301806	-0.838846	-0.776134	3.87399	84.2099	9.77333e-15	1.23867e-13
Asb16	-0.119271	-4.80097	-4.74872	-5.74658	2.97031	1.92433	2.70763	1.24066	84.1791	9.81218e-15	1.24243e-13
Asap3	1.13557	-1.75795	-0.808099	-1.55758	-0.348406	-0.115412	-0.622115	3.78528	84.1747	9.81781e-15	1.24243e-13
Myh6	0.324275	2.61196	2.42326	1.8113	-4.39391	-4.46667	-5.20263	2.34421	84.1263	9.87917e-15	1.24925e-13
Sncaip	1.04548	2.55065	2.2213	3.29848	1.05592	2.10592	1.10432	1.80814	84.0953	9.91879e-15	1.25331e-13
Ripk3	-0.12864	-3.28098	-2.87322	-2.2918	1.4066	1.45156	-0.665892	3.57611	84.0855	9.9313e-15	1.25395e-13
Cxadr	0.370862	1.74973	2.00666	1.78207	-0.412681	0.0131257	0.0673928	6.82078	84.0206	1.00148e-14	1.26354e-13
Slc25a36	0.500063	-2.08458	-1.72167	-1.58903	-0.0597353	0.0715177	-0.199062	7.87128	83.9727	1.0077e-14	1.27043e-13
Plk3	0.480968	-0.811288	-1.4342	-1.80625	-1.70944	-0.719695	1.19586	3.90444	83.8851	1.01917e-14	1.28303e-13
Stau2	0.88797	1.88219	1.90771	1.9363	-0.474489	-0.693522	-0.612711	5.09139	83.8652	1.0218e-14	1.2853e-13
Plekhb1	0.264475	-1.82596	-2.53567	-2.54773	0.698243	0.499866	-0.325099	3.64365	83.8368	1.02555e-14	1.28809e-13
Fam178b	1.04827	-1.06917	-0.409479	-2.37388	-1.92158	-1.6235	-0.857181	1.75294	83.7671	1.03484e-14	1.29781e-13
Mbp	0.964568	3.16049	4.20448	5.15194	-1.51632	0.0583242	0.0986861	5.37975	83.7541	1.03659e-14	1.29833e-13
Plaur	-0.0445997	-2.46489	-3.93195	-3.4039	0.0874586	-0.277679	-0.310561	1.6549	83.7525	1.03681e-14	1.29833e-13
Sfrp2	0.397885	1.29606	1.50386	1.66678	-0.0650067	0.337007	0.721484	5.3081	83.66	1.0493e-14	1.31202e-13
Adrb3	0.499302	-2.43667	-1.16497	-1.14839	0.118753	0.433222	-1.68393	3.82401	83.6397	1.05207e-14	1.3145e-13
Nxpe4	0.780085	1.52773	2.44082	2.93344	0.0788445	0.0366579	-0.38495	2.81	83.6292	1.0535e-14	1.31478e-13
Cpne5	-0.187369	-2.03274	-0.0718621	-0.16422	-2.16623	-2.3365	-2.72712	2.53987	83.6266	1.05386e-14	1.31478e-13
Klhl4	-7.38492	1.43284	-1.0036	-1.82119	5.24272	5.37909	7.15725	2.91812	83.6163	1.05527e-14	1.31556e-13
Col5a2	2.13245	3.06878	1.18668	1.54187	0.290729	1.76689	1.75504	3.30481	83.5758	1.06082e-14	1.32149e-13
Kndc1	0.832705	-1.67022	-2.75498	-4.02744	0.613168	0.257931	0.821041	3.10788	83.4931	1.07228e-14	1.33477e-13
Derl3	0.161843	-1.61958	-4.08423	-4.17198	0.283675	-0.133277	-2.20355	1.19911	83.4712	1.07533e-14	1.33758e-13
N4bp3	-0.112891	-1.39586	-1.69036	-1.84912	-0.754554	-1.41418	-0.762483	4.61778	83.4216	1.08227e-14	1.34521e-13
Flnc	-0.501413	2.31662	2.12132	2.03704	0.337103	0.507633	-0.40954	6.07989	83.2488	1.10689e-14	1.37479e-13
Arhgap33	0.192033	2.015	2.42309	2.87709	0.0869729	0.483069	0.385095	4.42042	83.2157	1.11166e-14	1.37969e-13
Parva	0.313049	1.59962	2.46738	2.7035	-0.756401	-0.990941	-1.19147	4.85526	83.1563	1.12031e-14	1.3894e-13
Olfm1	0.407232	2.22751	1.76164	1.95314	0.137392	0.718105	0.211572	4.66354	83.0795	1.13159e-14	1.40235e-13
Rftn2	-1.67255	2.08359	4.14175	4.01743	2.43171	1.60922	1.10186	2.37796	82.9399	1.15239e-14	1.42689e-13
Syk	0.651693	-0.31726	-0.88835	-1.83223	-0.0549537	0.0853686	-0.845173	5.32612	82.9353	1.15309e-14	1.42689e-13
Kcnmb4	-0.0868938	2.93341	2.7574	2.97519	0.431287	0.285688	-0.240871	2.66459	82.9101	1.15689e-14	1.42948e-13
Rftn1	-0.143836	2.07065	2.83801	2.47013	-0.841384	-1.7481	-0.739785	4.15519	82.8952	1.15915e-14	1.43029e-13
Letmd1	0.223029	0.346668	1.25046	2.35943	0.266215	0.0472587	-0.490173	3.81245	82.8903	1.1599e-14	1.43029e-13
Vgll3	0.824096	1.02353	-1.70648	-2.89913	-2.33647	0.0366027	6.73937	2.63912	82.8889	1.16011e-14	1.43029e-13
Tmem79	0.939049	-0.736555	-1.46986	-1.21661	-1.76883	-1.80437	-1.5277	2.98473	82.706	1.18821e-14	1.46171e-13
B230323A14Rik	-2.46613	-0.271475	5.107	6.12318	4.61007	4.30402	4.24971	1.79254	116.654	1.19338e-14	1.46699e-13
Ttc8	0.340936	1.46484	1.9819	2.02069	0.0763674	-0.260916	-0.154864	4.58262	82.6462	1.19758e-14	1.47107e-13
Amhr2	0.10032	-3.10924	-0.264388	-2.26366	-0.622639	-2.01095	-2.28186	1.92582	82.6286	1.20034e-14	1.47339e-13
Rb1	1.89789	-0.14137	-0.801666	-0.327506	-0.45233	0.359229	-0.0341151	5.18371	82.5647	1.21045e-14	1.48471e-13
Crtap	0.136259	-1.84327	-1.61337	-1.92492	-0.0633438	-0.737193	-0.526759	5.06362	82.5143	1.21847e-14	1.49345e-13
Bicc1	1.49742	2.04199	4.18498	3.24662	-1.22114	-2.04253	-1.40322	4.05056	82.3105	1.25157e-14	1.53289e-13
Eno3	-2.17777	1.3261	0.902354	1.63757	1.45809	1.50448	1.58297	5.36001	82.2992	1.25343e-14	1.53406e-13
Fam149b	0.0206002	1.43628	1.66049	1.73313	-0.0896622	-0.0356032	-0.0854257	5.3526	82.2543	1.26088e-14	1.54204e-13
Cacng4	1.49758	1.37232	3.45807	2.68574	0.0764406	-0.742966	-0.0906685	3.17019	82.2345	1.26416e-14	1.54493e-13
Pde10a	0.585288	2.69858	3.00022	4.39167	0.509718	0.91588	0.266473	3.24133	82.1923	1.27122e-14	1.55242e-13
Fgf17	-0.265796	-1.82055	-2.41792	-2.51238	-0.915388	-2.59936	-3.07703	2.46178	82.0871	1.28897e-14	1.5708e-13
Sfn	0.795628	-0.0544364	-2.67542	-3.71113	-1.22772	-1.27958	-3.45713	1.63825	82.0865	1.28908e-14	1.5708e-13
Ccdc85a	1.28249	1.81287	-0.069931	-1.13008	-1.90539	-2.30493	-2.33951	3.16816	82.0464	1.29592e-14	1.57685e-13
Rgl1	0.313849	1.7072	2.41365	2.44505	-0.403808	-0.38197	-0.0462111	3.60778	82.0142	1.30145e-14	1.58127e-13
Fzd3	0.499384	1.08015	1.24864	1.39727	0.277099	0.76939	1.54193	4.96123	82.0055	1.30295e-14	1.58195e-13
Tmem98	-1.22349	0.655824	0.855035	0.168008	2.17345	1.85805	1.68811	4.09303	81.9168	1.3183e-14	1.59943e-13
Scd1	-1.30653	1.47366	1.54253	1.3609	1.34502	1.15187	0.598543	8.10279	81.8841	1.32401e-14	1.60404e-13
Shc4	-1.80793	2.88485	2.50232	0.463675	1.69838	0.0954871	0.824254	3.00783	81.8841	1.32401e-14	1.60404e-13
Mycbpap	2.66552	6.24638	7.45762	8.09702	-2.14695	-1.815	-2.54353	3.00175	81.8764	1.32536e-14	1.60451e-13
Tnfrsf12a	0.0827976	1.58917	0.46193	-0.0950842	-1.08714	-1.04634	-1.34134	2.72459	81.846	1.33071e-14	1.60866e-13
Tmem178b	2.16412	1.22155	1.62849	1.80482	-0.0090196	0.596993	1.43255	2.18663	81.8265	1.33415e-14	1.61166e-13
Ptpn3	-0.186993	0.0950537	-1.09155	-2.13688	0.0631523	0.400262	0.240209	5.5997	81.7873	1.34109e-14	1.61888e-13
Zbed5	-0.236379	-1.16933	-2.07504	-2.71708	0.488849	0.313599	0.853952	3.85641	81.6841	1.35956e-14	1.6395e-13
Grhl1	0.251554	-1.18959	-2.60544	-3.23528	-0.296362	-0.103969	0.033088	1.94909	81.6764	1.36094e-14	1.6395e-13
Ell2	0.0538537	0.72566	-1.49404	-2.01499	-0.316658	-0.233102	0.134861	6.04104	81.6755	1.36111e-14	1.6395e-13
Grhl2	0.476312	1.37651	0.881413	0.316854	-1.83195	-2.32126	-3.99258	4.10921	81.5843	1.37769e-14	1.65827e-13
Rgs8	-0.980447	7.01662	1.57797	1.99409	-0.193895	1.82943	3.00004	1.73586	81.5698	1.38034e-14	1.66027e-13
Dyrk3	0.594436	-1.50847	-1.45206	-1.72263	-0.110711	-0.222729	0.311725	5.33004	81.5513	1.38374e-14	1.66198e-13
Ska3	-0.0742886	-1.45074	-1.38462	-1.54036	0.718317	0.771089	0.686756	5.83006	81.4438	1.40365e-14	1.68468e-13
Wt1	-2.26712	1.09995	0.278587	-0.20322	-4.34635	-4.58824	-3.2966	1.10624	81.4279	1.40661e-14	1.68703e-13
C77370	1.46504	-2.62298	-3.23477	-2.29009	-0.729899	-0.137265	-0.574514	4.92045	81.4038	1.41112e-14	1.69123e-13
Kif21a	-0.717948	3.14844	3.32618	2.5767	0.430451	0.771367	1.22977	6.21178	81.3975	1.41232e-14	1.69145e-13
Perp	2.79924	1.63475	1.33665	0.770034	-2.98981	-2.68913	-3.70664	5.36908	81.3731	1.4169e-14	1.69573e-13
Bmp7	0.639376	1.415	3.36809	3.24028	-1.8667	-2.14735	-2.61279	3.56449	81.3405	1.42306e-14	1.70188e-13
Alx4	-0.0703567	3.39703	7.2992	7.55741	-1.20202	-1.49481	-1.99479	1.25744	81.3276	1.42551e-14	1.7036e-13
Slc1a3	-0.829967	1.37822	0.773812	-0.146041	0.5404	1.21041	1.72991	5.68822	81.309	1.42905e-14	1.70611e-13
Gfod1	1.36026	-1.71391	-3.02449	-3.32161	-2.64166	-1.90238	-0.524037	2.26943	81.3059	1.42965e-14	1.70611e-13
Sema5a	0.461822	2.16285	3.07055	2.75033	0.798372	0.421442	0.431608	4.9814	81.2991	1.43093e-14	1.70642e-13
Cbx4	0.494152	2.81013	4.11674	4.17837	-2.11424	-1.22347	-0.9413	2.01669	81.2324	1.44371e-14	1.72043e-13
BC023829	0.228716	1.2164	1.95637	1.11873	-0.766954	-1.35706	-0.559599	4.94751	81.129	1.46377e-14	1.74186e-13
Sepp1	-0.872367	1.62657	2.20722	2.62837	0.598528	0.606352	0.386757	5.68138	81.0538	1.47854e-14	1.75819e-13
Celsr1	1.19142	1.68279	1.91495	2.63712	-0.831933	-0.711241	-0.21721	6.47555	81.0483	1.47962e-14	1.75823e-13
Mypn	1.55627	-4.51431	-3.08999	-3.94838	0.200181	-0.56403	0.0711862	1.61141	81.0109	1.48704e-14	1.76455e-13
Inf2	0.929529	-0.0331806	0.351301	0.108181	-0.390514	-1.1076	-2.34784	4.55673	81.0108	1.48705e-14	1.76455e-13
Osbpl6	0.77749	2.12105	3.47906	3.8283	0.284277	0.123452	-0.378289	3.96119	80.8915	1.51096e-14	1.79039e-13
Pvr	0.632466	-0.225931	-0.900138	-0.777261	-1.02013	-1.48223	-2.13148	3.68627	80.8806	1.51318e-14	1.79175e-13
Gm10324	0.824756	-9.53324	-5.76083	-9.53324	2.58249	-1.76283	1.96973	1.30954	100.268	1.52467e-14	1.80409e-13
D430019H16Rik	0.491936	0.912774	1.27948	1.58284	1.41334	1.57366	1.23722	4.04377	80.8134	1.52686e-14	1.8054e-13
1700030C10Rik	1.14563	-4.71731	-5.61564	-5.12402	-0.398443	-1.19408	-2.5432	2.94965	80.7858	1.53251e-14	1.8108e-13
Dtx1	-0.206243	-0.456436	-1.38644	-2.79297	-0.129981	-0.531988	-2.34596	4.01433	80.6624	1.55808e-14	1.83972e-13
Chst11	-0.308059	2.32805	2.30232	2.50505	0.263318	0.524174	-0.203831	4.39948	80.6111	1.56884e-14	1.85112e-13
Tmc7	-0.388699	1.847	2.66744	2.31312	0.828052	0.488105	0.394383	4.74657	80.5307	1.58589e-14	1.86992e-13
Tfap2a	0.515591	-3.54033	-1.28341	-1.4276	-0.366119	0.295029	-3.67381	1.47775	80.4677	1.59939e-14	1.88451e-13
Lhpp	-1.08962	2.51939	3.99942	3.93066	0.731079	-0.0756344	-1.00151	6.15687	80.3547	1.6239e-14	1.91071e-13
Plcd4	1.32224	2.40031	3.76429	3.00289	-0.345353	0.377368	-0.351781	2.91349	80.2938	1.63726e-14	1.92508e-13
Traf3ip2	0.210301	-0.743342	-0.401697	-0.666821	-0.778365	-1.22671	-2.68786	3.32817	80.0985	1.68099e-14	1.97372e-13
Rel	0.637042	1.21277	2.69585	2.91553	-0.7469	-1.69778	-1.21967	3.26817	80.0768	1.68593e-14	1.97813e-13
Plekha2	0.420552	0.272539	0.087422	0.0381001	0.0933245	-0.276879	-2.07837	6.13063	80.056	1.69068e-14	1.98232e-13
Gulp1	0.387927	2.67088	2.77857	3.07757	-0.0058759	0.0644484	-0.0952295	4.36002	80.0328	1.696e-14	1.98716e-13
Zfp9	1.02163	3.27962	4.12627	5.42972	-2.12531	-2.91194	-4.1305	0.954631	79.9857	1.70682e-14	1.99845e-13
E2f6	0.152478	1.75238	1.95093	1.66876	-0.440007	-0.744966	-0.397796	5.83476	79.9053	1.72552e-14	2.01752e-13
Gm10323	1.04967	-6.60679	-5.56375	-5.76894	-1.69756	-0.798381	-1.77185	0.792546	79.8742	1.73278e-14	2.02459e-13
Gab2	-0.139938	3.04854	2.81337	4.12734	0.499831	1.19027	0.319919	2.47342	79.787	1.75339e-14	2.04726e-13
Foxf1	0	2.19474	9.19829	9.89146	0.560589	-5.46919	-4.69718	0.433294	128.826	1.75711e-14	2.05017e-13
Zcchc18	0.377618	2.02703	2.1593	2.2083	-0.0532379	0.00572784	-0.110203	4.85659	79.7405	1.76448e-14	2.05733e-13
Irf9	0.188823	-1.42846	-1.12269	-1.59884	0.107561	0.0460763	0.245879	3.99809	79.73	1.767e-14	2.05884e-13
Pltp	-0.48626	-2.76117	-2.70878	-2.44855	1.71809	1.97589	1.12296	5.42076	79.6484	1.78668e-14	2.07887e-13
Tmc8	1.09706	-1.63669	-0.860627	-1.65745	-1.28439	-2.24213	-2.71414	2.63936	79.6209	1.79336e-14	2.0852e-13
Lad1	-0.370092	1.90472	1.63216	1.97372	-0.0613526	-1.2041	-3.53653	2.92219	79.5382	1.81364e-14	2.10732e-13
Car12	1.32627	1.53565	1.71802	2.41406	0.406032	1.36582	0.483431	3.97387	79.5093	1.82078e-14	2.11415e-13
Nr2f2	2.26455	5.30863	4.98844	7.58754	-1.84274	-4.01687	-1.77789	1.96207	79.4861	1.82655e-14	2.11938e-13
Enkur	0.304525	1.49436	1.71831	-0.280267	1.62147	-0.784327	-0.542457	1.64585	79.4494	1.83569e-14	2.12851e-13
Speg	-0.613847	1.93193	2.08655	2.13282	-0.171015	-0.564931	-1.87436	4.94474	79.4401	1.83803e-14	2.12975e-13
Lzts3	0.696804	-1.85488	-1.09468	-1.56729	-0.561354	-1.20289	-0.734933	2.69683	79.3005	1.87332e-14	2.16764e-13
Ubash3a	0.647115	-4.20192	-6.30742	-4.44675	-0.0623799	0.70014	-1.73503	0.480794	79.246	1.8873e-14	2.18231e-13
Cdh2	-0.492741	3.00332	3.29311	3.35883	0.310544	0.515919	1.28451	6.83232	79.0822	1.93002e-14	2.23017e-13
Trim28	-0.18641	-1.28433	-1.42979	-1.78406	0.0773834	0.029136	0.342484	10.058	79.0459	1.93962e-14	2.23972e-13
Smarcad1	0.281445	-1.78117	-1.92828	-1.96712	0.0852228	0.320859	0.658898	7.26382	78.9724	1.95924e-14	2.2577e-13
Brinp1	0.630008	2.84833	0.0313996	-1.45877	0.13077	1.1464	-0.0282948	1.6493	78.9196	1.97346e-14	2.26974e-13
Galnt6	1.5045	1.36351	-2.53676	-2.30696	-1.48981	-1.05516	-2.63106	2.16869	78.919	1.97362e-14	2.26974e-13
Fgfr3	0.293451	0.954491	2.86096	4.28913	0.217842	0.280531	-0.899364	2.12462	78.9186	1.97375e-14	2.26974e-13
Mylk	0.653988	1.72136	2.39746	2.93327	-0.688449	1.06474	1.66281	1.92669	78.8946	1.98024e-14	2.27564e-13
Aacs	0.176207	1.64539	1.30704	0.726615	0.0778784	0.285265	0.0419244	5.93489	78.8578	1.99024e-14	2.28557e-13
Vangl1	-0.173007	-1.685	-1.45964	-1.33776	-0.316392	-1.20825	-0.905118	5.27843	78.722	2.0277e-14	2.327e-13
Mgam	0.42048	5.44118	6.39089	8.1	-3.63176	-5.54667	-3.2543	1.11841	78.5813	2.0673e-14	2.37082e-13
Ldb2	-6.3656	3.50219	3.45031	3.7757	5.88279	5.61719	5.69123	2.35422	110.08	2.07771e-14	2.38112e-13
Dbn1	-0.171754	2.0459	1.67773	1.59886	-0.0409495	0.236983	0.288744	6.74563	78.5039	2.08945e-14	2.39294e-13
Smagp	-0.612814	-0.990819	-1.29866	-1.55472	-0.584255	-1.38941	-3.418	3.09768	78.4285	2.11125e-14	2.41461e-13
Wnt5b	-1.15984	1.70384	3.49809	3.70527	1.60636	-0.576023	-0.156548	3.26058	78.417	2.11462e-14	2.41681e-13
Shank2	2.33148	3.78796	3.94155	3.84256	-1.16554	-1.06109	-1.10998	2.97211	78.3811	2.12511e-14	2.42714e-13
Msgn1	-2.72893	0.147813	4.30958	2.74354	-2.38903	-8.09647	-3.08838	1.01611	109.769	2.13454e-14	2.43625e-13
5730596B20Rik	1.64775	3.02617	5.56976	10.6599	-4.67392	-0.749025	-2.16563	1.65738	126.091	2.13669e-14	2.4367e-13
Gm1070	1.34983	-8.29356	-5.9099	-4.73813	1.76528	-0.901596	-1.74717	0.558025	86.6757	2.13784e-14	2.4367e-13
Gm5712	-0.226392	-0.832528	-1.3768	-3.56514	0.42485	-1.03992	-3.14286	1.27312	78.2479	2.16452e-14	2.46544e-13
Me1	0.606323	0.433564	-0.0726253	-0.63731	-0.623753	-1.1389	-1.65889	5.18688	78.2399	2.16693e-14	2.4665e-13
Slc4a4	0.308075	2.49554	2.94017	3.45781	0.0532892	-0.751757	-1.21292	3.87138	78.1954	2.1803e-14	2.48004e-13
Chga	-0.0831892	0.0594158	-2.37039	-3.78938	-1.16028	1.1324	2.12687	3.14501	78.1513	2.19363e-14	2.4935e-13
Nfib	0.387142	-2.05206	-2.62049	-2.90962	0.263906	0.564724	-0.115105	4.23293	78.132	2.19948e-14	2.49846e-13
Col4a2	0.964208	1.41574	3.08955	3.80964	-1.04064	-1.22299	-2.09533	7.10923	78.0309	2.23048e-14	2.53196e-13
Phactr2	1.43533	1.92257	2.60518	3.29285	-0.792429	-1.17207	-1.30702	4.59452	78.0184	2.23435e-14	2.53463e-13
Hspa4l	0.745162	2.24733	1.76053	1.74434	-0.187452	-0.0925712	0.317979	5.39876	78.0086	2.23741e-14	2.53639e-13
Zbtb7b	1.02137	1.67472	1.28846	0.65832	-1.40202	-1.46853	-2.0055	4.5818	77.8958	2.27266e-14	2.57461e-13
Rnf130	0.229006	1.16302	1.43909	1.88098	0.0465901	0.34689	0.103588	5.6032	77.882	2.27701e-14	2.57779e-13
Irs1	-0.97717	2.68284	2.56894	2.42161	0.99414	0.713787	1.3826	4.00594	77.7818	2.30891e-14	2.61214e-13
Ptprn2	1.80854	0.588186	1.3804	1.49256	-0.443711	-0.290727	1.89836	2.17843	77.7647	2.31441e-14	2.6166e-13
Csrp2	0.0866068	-1.87596	-1.6728	-1.25905	0.0932287	0.0594075	-0.505898	6.69034	77.7221	2.32816e-14	2.63036e-13
Alx3	-0.292752	0.302328	3.83568	5.04813	-0.702407	-1.15536	-1.59519	1.0435	77.6764	2.34299e-14	2.64494e-13
Hotairm1	0.356802	0.633859	3.51818	6.78206	-5.24581	-2.12708	-1.74709	1.67587	108.697	2.34422e-14	2.64494e-13
Ptrf	-0.519479	-2.23963	-2.78101	-3.08299	0.0440906	0.666159	-0.346163	5.05348	77.665	2.34672e-14	2.64598e-13
Rnf125	0.369138	-3.20179	-4.20823	-3.16474	-1.0931	-0.558573	-1.745	2.01837	77.6535	2.35049e-14	2.64726e-13
Sgcb	0.582393	0.692287	1.52776	1.9726	0.320053	0.326013	0.0506454	4.47205	77.6475	2.35244e-14	2.64726e-13
Fbln1	0.254897	0.200096	1.27394	2.26885	0.0817117	-0.468601	-1.21982	6.07091	77.6408	2.35465e-14	2.64779e-13
Gckr	-0.174534	5.25289	4.34962	3.95781	-1.80726	-2.22194	-2.74557	1.62424	77.6297	2.35829e-14	2.64946e-13
Hhip	-0.266956	2.71609	2.42444	1.89975	-2.62004	-2.20832	-1.8751	2.1479	77.6266	2.35929e-14	2.64946e-13
Ifi35	-0.962933	-0.317271	-1.36148	-1.50826	-0.355763	-1.27382	-2.32911	1.81913	77.4992	2.40153e-14	2.6949e-13
Ccdc3	0.0175061	-3.30635	-2.48719	-3.7055	0.312989	-0.675203	-0.860707	1.29831	77.4949	2.40297e-14	2.6949e-13
Zcchc10	-0.588267	-0.802046	-1.30717	-1.50664	-0.41606	-0.141163	0.220817	5.15314	77.4266	2.42599e-14	2.7189e-13
H2-Q7	0.792027	1.98216	1.08402	2.51418	1.36946	2.05695	0.886677	3.46148	77.4192	2.42849e-14	2.71988e-13
Tubb2b	-0.0164864	-1.10504	-1.234	-0.433302	0.905757	1.42907	1.62447	7.44143	77.3722	2.44448e-14	2.73596e-13
Soat1	-0.781174	1.4563	1.83548	1.32498	0.568152	0.271637	-0.0494306	7.51476	77.3641	2.44725e-14	2.73723e-13
Mpp3	-1.14987	1.04598	0.454581	1.19054	1.20884	1.69688	1.78162	3.9571	77.2694	2.47983e-14	2.76997e-13
Spint2	-0.065427	-0.167864	-0.485966	-0.951669	-0.00848133	-0.450334	-1.96657	6.28027	77.2647	2.48148e-14	2.76997e-13
Mmd	-0.0134305	1.15408	2.45828	2.69688	0.183087	-0.131042	-0.0412992	5.19382	77.1852	2.50923e-14	2.79908e-13
Sh3gl2	0.340586	-2.09723	-1.7072	-1.72672	-0.0863974	-0.179461	-1.26618	3.67997	77.1338	2.52735e-14	2.81742e-13
Slc8a3	2.57903	2.42358	3.63703	3.79044	-0.386285	-0.106926	0.913329	1.18837	77.1109	2.53545e-14	2.82456e-13
Frem1	0.837219	3.22899	5.88358	5.06533	-1.04823	-2.03711	-1.35874	4.70201	77.0895	2.54305e-14	2.83115e-13
Cplx2	-0.0969104	3.42259	3.98891	3.8826	0.458571	0.315463	0.265329	4.10991	77.0741	2.54855e-14	2.83539e-13
Trib3	-0.708492	1.10913	0.273891	-0.816749	-1.80726	-3.34116	-2.78218	4.61368	77.052	2.55646e-14	2.8423e-13
Smo	0.363234	1.57598	1.98333	1.87136	-0.308338	-0.427985	-0.271874	6.48673	77.0377	2.56159e-14	2.84612e-13
Alpk1	0.34139	4.55504	5.17707	4.92861	0.192929	0.162282	-0.778359	2.88739	76.9913	2.57832e-14	2.86159e-13
Meg3	-0.361856	1.67365	1.72867	1.4447	-0.264339	-0.297958	-1.70981	9.50326	76.9896	2.57893e-14	2.86159e-13
Stard13	-0.235985	2.79332	2.77672	3.18367	0.103726	-0.0231349	-0.826721	2.99786	76.9653	2.58774e-14	2.86911e-13
Plk5	0.255803	-1.66782	-2.55555	-2.88637	0.0763438	0.45229	-1.30639	2.21292	76.9615	2.58913e-14	2.86911e-13
Vezf1	-0.133669	1.02207	1.59629	2.01948	0.229517	0.115952	0.489577	6.77936	76.8911	2.61485e-14	2.88997e-13
Slc2a6	-0.0825994	2.62835	3.44855	3.10759	1.36836	1.02425	1.25038	1.94608	76.8832	2.61774e-14	2.89125e-13
Pygo1	1.48553	0.103742	2.42262	3.34937	-0.182969	-1.41177	-0.993143	3.14716	76.8141	2.6433e-14	2.91755e-13
L3mbtl3	0.275129	1.6243	1.64115	0.955191	0.109461	-0.389308	0.0258603	5.2792	76.7914	2.65174e-14	2.92458e-13
Hoxb7	0.225848	-0.32062	3.79731	6.99778	-2.61462	-4.00679	-2.36315	1.61412	76.7876	2.65316e-14	2.92458e-13
Epb41l4a	-0.270879	-2.49744	-1.46412	-1.93626	0.479983	-0.096944	0.730922	5.98911	76.7378	2.67182e-14	2.94129e-13
Abcc5	0.0575504	-2.0523	-1.7539	-1.63666	0.279264	0.607413	0.305353	7.00687	76.7112	2.68184e-14	2.95037e-13
Golim4	0.724571	1.59024	1.7916	2.04265	-0.334927	-0.373674	-0.431165	5.88214	76.6746	2.69569e-14	2.96367e-13
Cyp1a1	-1.83281	1.26747	4.00549	2.61958	1.18364	0.647381	-0.877005	1.14103	76.6295	2.71288e-14	2.97865e-13
Fam234b	0.791521	-3.00104	-1.89343	-1.71551	1.51694	1.1142	0.807065	4.24633	76.6152	2.71836e-14	2.98272e-13
Btg2	2.03857	1.37589	1.20701	0.213429	-1.42045	-1.53763	-0.773382	5.83542	76.5737	2.73429e-14	2.99824e-13
Nfkbia	0.2907	-1.81956	-1.64073	-1.23134	0.0871169	-0.00275085	-0.789845	4.44789	76.5171	2.75624e-14	3.02033e-13
Itgal	0.0451813	-4.35821	-3.45381	-2.45392	0.375025	-0.096276	-1.55504	1.07209	76.4236	2.79284e-14	3.05646e-13
Ntrk2	-0.938155	2.38593	2.64689	2.91689	1.24026	-0.0449588	2.68883	3.85004	76.4236	2.79287e-14	3.05646e-13
Gpx2	-0.0306504	2.76744	5.04165	4.27458	-2.06149	-4.00024	-3.7401	1.58246	76.3645	2.81626e-14	3.07804e-13
B3gnt7	-0.0936506	-1.2522	-0.272291	-0.639494	0.159868	-2.08576	-2.78019	5.30826	76.3045	2.84027e-14	3.10025e-13
Irx3os	0.458271	2.91964	3.7217	4.87688	-0.497546	1.5951	1.06777	1.3978	76.2573	2.85932e-14	3.119e-13
Sept6	0.415294	1.05511	1.69239	1.72619	-0.0494709	-0.0462016	0.164156	6.26695	76.2094	2.87878e-14	3.13819e-13
Capsl	0.00457453	-0.364993	-0.393018	-0.871404	-0.157686	-1.09985	-2.94585	2.87452	76.194	2.88507e-14	3.143e-13
Vegfc	0.527379	-2.96017	-2.80647	-1.44232	0.0446992	-0.360012	-1.10519	2.8946	76.123	2.91426e-14	3.17274e-13
Stc2	-0.167798	2.44612	1.72604	1.53893	-1.45974	-1.67285	-0.952211	5.35306	75.9921	2.9689e-14	3.22593e-13
Homer2	0.424131	1.61021	1.53202	1.52881	0.278984	0.31004	0.664219	4.55917	75.9769	2.97531e-14	3.23081e-13
Sh3tc1	0.0175458	-1.50765	-1.81735	-2.51226	-0.182362	-1.28876	-2.89308	3.40462	75.8873	3.01347e-14	3.27012e-13
Emilin2	-0.908424	1.26429	1.83039	3.00803	2.37851	2.65359	1.99636	3.49238	75.8769	3.01793e-14	3.27285e-13
Pde4a	0.910446	-0.278903	-0.544038	-0.696169	-1.09027	-1.29118	-2.64991	3.59515	75.6491	3.11743e-14	3.37638e-13
C2cd2	0.741255	1.0477	1.78476	1.72523	0.179775	-0.176663	-0.308451	4.45012	75.6421	3.12058e-14	3.37761e-13
A2m	1.15373	-3.28021	-1.61116	-1.90028	-0.685028	-0.944749	-2.23579	4.27626	75.5854	3.14594e-14	3.40286e-13
Ephb1	-1.94592	1.02529	2.85932	2.45599	0.604831	1.57813	3.19587	1.68585	75.5338	3.16919e-14	3.42579e-13
Akr1b8	-1.69206	-1.3636	-0.545882	-0.987116	1.70182	2.68395	2.26431	4.71672	75.4831	3.19223e-14	3.44848e-13
Ldlrad4	1.08118	-0.939797	-3.9661	-2.97307	0.141342	-0.392201	-4.23111	1.15102	75.3821	3.23868e-14	3.49189e-13
Gm14870	0.631842	-4.76123	-6.00917	-5.31168	0.592757	1.51579	0.459585	1.02955	75.276	3.28831e-14	3.54312e-13
Chn2	0.912741	1.94012	3.35072	3.07869	-1.25622	-0.670322	0.0131656	3.56025	75.2623	3.29474e-14	3.54777e-13
Pde5a	0.521785	1.84281	2.03246	1.95172	0.0662524	-0.127129	-0.0612337	5.32187	75.2529	3.29917e-14	3.55026e-13
Adgrg1	0.429123	3.08106	3.07218	2.24046	-1.25864	-1.87135	-0.108266	4.12787	75.2435	3.30365e-14	3.5528e-13
Ppm1j	-0.189704	-5.03465	-5.93779	-5.71297	2.10553	1.33015	-1.34036	3.46046	75.235	3.30767e-14	3.55343e-13
Klhl32	1.39141	3.6374	6.12431	5.59621	-1.9655	-3.4194	-3.0398	1.64785	75.2333	3.30848e-14	3.55343e-13
Wdr17	0.043904	0.880643	0.960523	1.77291	1.81012	2.25143	1.46698	3.35759	75.2012	3.32375e-14	3.56755e-13
Plcl2	0.421025	2.59034	3.13952	2.98077	-0.438247	-0.597903	-0.307271	4.25287	75.1053	3.3698e-14	3.61235e-13
Hoxb9	2.65498	-0.577318	3.04085	7.59471	-6.97401	-6.68585	-5.12553	4.18543	75.1005	3.37215e-14	3.61256e-13
Neurod4	-0.81821	0.561133	-0.0825135	1.47249	1.20056	3.10415	6.18731	0.168475	75.0191	3.41184e-14	3.65041e-13
Frzb	-4.09938	3.93322	5.26029	4.13909	3.09949	1.36267	2.59299	4.00964	75.0134	3.41462e-14	3.65105e-13
5730409E04Rik	0.749689	-4.76867	-5.46344	-3.64521	4.80577	5.329	2.36598	1.9214	74.9997	3.42136e-14	3.65593e-13
Ndrg4	0.495948	-2.16276	-2.17101	-2.09403	0.441581	0.673702	0.0328528	4.22532	74.9565	3.44268e-14	3.67323e-13
Fam81a	0.784813	-2.20423	-2.13671	-2.26238	-0.386185	0.714084	1.11666	3.15104	74.9536	3.44413e-14	3.67323e-13
Rasgrp4	0.435361	0.187021	0.576537	-0.333237	-0.115391	-0.971406	-2.89793	3.9465	74.8355	3.50319e-14	3.72918e-13
5930412G12Rik	-0.410031	2.25904	2.89475	3.63459	0.934183	-0.00458924	0.725404	2.26339	74.8354	3.50327e-14	3.72918e-13
Adad2	0.0860417	-4.76952	-9.82056	-6.79091	1.14305	5.37254	0.77571	1.18544	82.5948	3.52818e-14	3.75331e-13
Rffl	-0.278452	1.43106	1.90278	1.64024	-0.23542	-0.616148	-0.347672	4.7235	74.765	3.53897e-14	3.75878e-13
Stbd1	-0.716814	2.67587	2.94386	3.33614	1.70018	1.13257	0.806637	2.9694	74.7648	3.53912e-14	3.75878e-13
Tph1	0	10.7102	4.93026	6.66184	-1.75324	-0.994402	2.3279	1.57912	119.29	3.54005e-14	3.75878e-13
Adcyap1r1	0.851979	-1.16012	-0.752525	-0.35996	0.148539	1.24356	2.0348	2.18502	74.6847	3.58024e-14	3.79664e-13
Scd2	-1.42788	1.26458	1.3965	1.05124	1.54806	0.883939	1.0675	10.8658	74.6458	3.60044e-14	3.81564e-13
R3hdml	2.23261	-1.64368	-3.13747	-3.59441	-2.75756	-1.31968	-3.27969	1.23752	74.6217	3.61297e-14	3.8265e-13
Csrnp1	0.268497	0.602606	-1.74333	-1.76624	-1.25888	-0.415199	-1.45632	3.40912	74.5988	3.62496e-14	3.83678e-13
Pim1	-0.11615	-2.05562	-2.5686	-0.812113	-0.431061	-2.2353	-1.36055	4.02224	74.5346	3.65877e-14	3.86901e-13
Padi2	0.766134	-3.10225	-3.10544	-2.43858	-0.671464	-1.07862	-2.49934	1.69336	74.5322	3.66003e-14	3.86901e-13
Terf1	-0.448003	-0.984978	-1.16875	-1.58142	0.437637	0.234592	0.426377	6.72536	74.4831	3.68617e-14	3.89419e-13
Srcin1	0.267047	1.53838	2.4584	3.47815	-0.669547	-0.210117	-1.34494	4.41515	74.4782	3.68875e-14	3.89445e-13
Zcchc3	-0.152127	-0.423267	-0.828994	-0.943248	1.58549	1.91338	2.25732	5.69961	74.4476	3.70515e-14	3.90931e-13
Dusp4	-1.22383	1.0109	1.92784	2.00964	-0.0943965	-0.518426	-0.708761	5.00736	74.4419	3.7082e-14	3.91006e-13
Vwa2	-0.433587	1.91225	1.37467	0.839751	0.386162	0.832163	-0.886102	2.65321	74.3994	3.73113e-14	3.93177e-13
Rap1gap	0.00179379	-2.08109	-2.88925	-2.7097	0.699725	1.09195	0.538744	3.64281	74.3898	3.73633e-14	3.93477e-13
Meis3	-0.372469	0.828725	2.03846	2.65486	0.871133	0.265205	0.344936	4.43667	74.3118	3.77882e-14	3.97143e-13
Lmo2	-0.234905	1.69988	3.09032	3.01753	0.260181	-4.37039	-3.33694	1.86052	74.3085	3.78062e-14	3.97143e-13
Rlbp1	-0.864978	-4.36679	-4.80661	-4.15335	1.46993	1.44474	-0.071363	0.869438	74.3026	3.78384e-14	3.97232e-13
Gm26532	1.40326	-2.49586	-4.11405	-1.70761	0.764686	0.144555	-3.45313	1.03226	74.2052	3.83776e-14	4.02389e-13
Msx2	-0.105394	-0.894527	1.88551	3.23501	-2.49885	-0.827399	-3.2123	1.28233	74.1624	3.86173e-14	4.04648e-13
Spn	-0.924126	-3.18751	-3.14231	-4.64932	-0.240526	-1.3116	-0.526601	1.70707	74.1004	3.89665e-14	4.07952e-13
Polr3gl	0.0411946	-2.51437	-1.80387	-1.37958	0.46992	0.383646	-0.132051	3.65746	74.0978	3.89813e-14	4.07952e-13
Mixl1	-3.72788	2.81303	1.51651	-1.89325	2.10086	-2.37091	-1.23841	3.23534	74.024	3.94024e-14	4.11942e-13
Kcnab2	0.603455	-0.881999	0.0742204	1.08114	2.46396	2.36587	1.6369	1.98963	74.0224	3.94117e-14	4.11942e-13
Olfml2a	-0.861174	2.26939	3.40858	5.1513	1.69803	1.52925	-0.177195	3.14325	73.9898	3.95993e-14	4.13387e-13
Zkscan7	1.07243	-1.37161	-1.43494	-1.05195	3.22262	3.6854	2.90492	2.64413	73.9712	3.97065e-14	4.14248e-13
Slc6a1	1.00071	-4.17661	-7.35603	-6.18855	-1.66486	3.78297	3.66253	1.92992	73.9246	3.99774e-14	4.16814e-13
Sugt1	-0.135219	-1.52159	-1.5495	-1.60899	0.671992	0.730839	0.805205	7.11634	73.8469	4.04333e-14	4.21163e-13
Zfp536	0.858461	-0.104697	-0.859284	0.216486	1.27891	3.22388	2.64645	1.8083	73.8449	4.04447e-14	4.21163e-13
Cxcr4	-0.0421046	3.54863	2.13543	2.93381	-0.967759	-1.01096	0.777828	3.8231	73.8266	4.05529e-14	4.22027e-13
Prox1	0.106789	3.41729	3.83343	3.91678	1.5887	1.27645	1.0993	3.58315	73.6024	4.19047e-14	4.35284e-13
Tfap2c	1.03681	-1.66764	-0.713821	1.60382	-4.36703	-2.4473	-5.0791	3.04074	73.5755	4.207e-14	4.3673e-13
Ednra	-0.316264	2.86972	3.77651	4.40164	1.25181	1.17731	0.506366	2.90214	73.5486	4.22357e-14	4.38179e-13
Notch3	1.56996	2.92976	2.07712	1.95322	-0.852165	-1.00499	-1.29002	7.39632	73.5258	4.23773e-14	4.39376e-13
Invs	0.969144	1.72454	3.01137	2.87204	-0.691378	-1.15078	-0.927155	3.94337	73.5173	4.24304e-14	4.39655e-13
Adgrl2	-0.186589	2.17494	1.73019	1.47852	0.406088	0.245643	0.978654	7.11723	73.4785	4.26721e-14	4.41886e-13
4933431E20Rik	0.844285	0.982661	1.34671	0.884515	1.39386	1.57235	2.11649	3.53088	73.456	4.28133e-14	4.42779e-13
Moxd1	1.2612	3.11092	2.64897	2.82966	-0.299723	-1.42245	-3.32973	3.62485	73.4521	4.28376e-14	4.42779e-13
Wnt3	-3.58515	2.59473	1.58115	-0.114012	3.53652	3.64729	4.42572	3.68579	73.4454	4.28797e-14	4.42941e-13
Pls1	0.812742	-1.01269	-0.970977	-1.2257	-0.346108	-0.907343	-2.02638	3.08027	73.3718	4.33456e-14	4.47201e-13
Kdf1	-0.192121	1.50302	1.1805	0.578385	-0.447706	-1.23055	-3.1305	2.34115	73.3536	4.34617e-14	4.48e-13
Crebrf	0.300916	-2.77802	-3.40433	-2.50644	0.619418	0.431739	-0.68796	4.45543	73.3454	4.35143e-14	4.48092e-13
Arid5b	0.742196	-3.11254	-2.41823	-2.62317	-0.834808	-0.801295	-1.36655	5.84581	73.3415	4.35389e-14	4.48092e-13
Zmat1	0.448059	2.03651	2.15224	3.15488	0.911877	1.10083	0.241335	1.88041	73.2691	4.40049e-14	4.5261e-13
Hs6st2	-0.632385	2.91395	3.44506	3.31561	0.262478	-0.00273003	0.36373	3.82318	73.2101	4.43886e-14	4.56277e-13
Fdft1	-0.484717	0.518716	-0.0130604	-0.0510702	1.27248	1.61978	1.18464	6.05001	73.1945	4.44904e-14	4.57043e-13
Thbs4	0.801834	-0.466812	-5.66704	-3.47011	3.34494	7.55315	5.15799	1.09843	80.7186	4.47772e-14	4.59707e-13
Dhrs3	-1.14313	0.64102	-1.87288	1.63344	3.24888	1.63698	-0.209252	2.38897	73.1286	4.49242e-14	4.60934e-13
Kif1a	-0.392763	2.66099	1.50167	1.40257	1.39846	1.92311	1.2597	7.16789	73.0923	4.5165e-14	4.63121e-13
Dnajc6	0.916742	-0.74927	-1.97951	-2.14807	-1.88575	-1.96323	-2.91449	4.10452	73.0043	4.57549e-14	4.68883e-13
Yaf2	-0.17137	1.92223	1.83575	2.24723	0.090352	-0.488343	-0.369647	4.86976	72.978	4.59335e-14	4.70425e-13
Slc5a7	-3.64662	2.53364	1.81825	0.64255	4.26912	4.51184	4.53566	2.38829	72.9597	4.60572e-14	4.71404e-13
Adcy8	2.39721	9.54822	10.4784	10.6392	-3.6621	-4.53496	-4.14319	2.16707	80.4797	4.61745e-14	4.72316e-13
Mt1	-0.154437	-2.54834	-2.62658	-3.90763	-0.383108	-0.304724	0.772907	5.48867	72.9169	4.63495e-14	4.73817e-13
Gm16096	-0.487308	-3.98805	-3.02999	-2.73247	-0.102634	-0.665664	-1.5248	1.11725	72.8876	4.65507e-14	4.75331e-13
Efnb2	0.945883	1.78711	2.39402	1.04222	-0.158073	0.0593651	1.93226	6.59981	72.887	4.65543e-14	4.75331e-13
Evx1	-0.61276	1.19019	4.0296	2.99373	-1.65176	-5.6576	-7.52643	2.44386	72.8508	4.68045e-14	4.77594e-13
Mapt	0.172456	-5.11625	-4.18887	-4.32561	0.50155	0.520296	1.49996	1.55418	72.8135	4.70635e-14	4.79926e-13
Ngfr	-0.0520311	-3.34683	-2.6738	-1.58704	1.24272	-1.86701	-3.06954	3.26923	72.8086	4.70973e-14	4.79926e-13
Cd79a	0.648082	-4.15682	-3.93228	-2.37461	-2.65415	-0.698373	-2.53744	-0.330506	72.8032	4.71351e-14	4.79926e-13
Gna15	-0.239989	-1.28919	-2.16142	-4.37475	-0.413109	-1.05196	-1.20424	0.916109	72.7973	4.71762e-14	4.79926e-13
6330403K07Rik	-0.522894	1.68378	0.564287	0.760129	1.13135	1.48203	1.25132	3.68727	72.7238	4.7692e-14	4.84879e-13
Gpm6b	-0.803343	3.89687	1.20592	0.758828	0.767568	1.10903	1.31942	3.27884	72.6237	4.8405e-14	4.91829e-13
Platr22	0.78221	0.132326	-1.4439	-2.48743	-1.17522	-2.29869	-2.65558	1.71319	72.6191	4.84383e-14	4.91869e-13
Pla2g5	0.407771	-2.46864	-4.55855	-5.16636	1.211	0.743718	-0.0678797	0.740129	72.5836	4.86941e-14	4.94167e-13
Kdm5b	0.411753	-1.07953	-1.50446	-1.65489	-0.366776	-0.165757	-0.423629	8.56164	72.3851	5.01512e-14	5.08338e-13
Ranbp17	-0.127206	-1.71403	-1.75683	-1.40338	-0.195383	0.143048	0.22976	5.9016	72.3595	5.03428e-14	5.09972e-13
Wdr35	1.77006	-0.322903	0.063292	-0.0622136	-0.960734	-0.706266	-1.2588	6.72966	72.3191	5.06464e-14	5.12428e-13
Ube2j1	-0.154601	1.35884	1.54223	1.33724	-0.106428	-0.236439	0.0624203	5.48534	72.2487	5.11802e-14	5.17516e-13
Ano3	4.01873	1.63554	2.50931	1.87128	-2.81645	-2.05734	-1.88546	4.58897	72.2328	5.13019e-14	5.18433e-13
Cd44	-2.51509	1.98969	2.79148	3.11742	2.88786	3.15491	2.40044	3.32489	72.2278	5.13396e-14	5.18502e-13
Plpp1	-0.283721	-1.64698	-1.77769	-1.70361	0.539109	0.679759	0.331493	3.63525	72.2051	5.15136e-14	5.19633e-13
Pcdh1	-1.18779	2.31574	2.12512	0.998927	0.504065	0.506273	-1.31462	5.41141	72.1686	5.17948e-14	5.22155e-13
Pdyn	0.118275	-1.42253	-2.89365	-4.00043	-0.587531	-0.050779	-0.326226	1.66269	72.1233	5.21463e-14	5.25067e-13
Epha7	0.0124958	2.79373	1.59268	2.09697	-0.104135	-0.251406	0.350706	4.21633	72.0213	5.29465e-14	5.32804e-13
Mup6	-0.202973	-0.227582	-2.26021	-4.15726	1.2108	0.679019	0.306754	2.97935	71.9827	5.32533e-14	5.3557e-13
Pla2g10	-0.777177	-1.21344	-5.02947	-5.40328	-0.0545083	-0.718281	-4.28227	1.69873	99.6976	5.34341e-14	5.36743e-13
E130012A19Rik	0.106056	-2.35962	-1.62758	-2.09329	-0.8794	-0.898436	-0.223909	6.89293	71.9234	5.3728e-14	5.39049e-13
Tmem132d	1.9069	-4.00288	-3.47699	-3.4477	0.481116	2.00884	1.5316	1.34282	71.8746	5.41218e-14	5.42351e-13
Zfp865	-0.0725403	1.0122	1.37651	1.61638	-0.212019	0.0740041	-0.172481	5.5796	71.8241	5.45329e-14	5.46144e-13
Phykpl	-0.0870581	1.38591	1.37555	1.79974	0.105696	0.122102	-0.382041	3.89749	71.7339	5.52752e-14	5.52917e-13
Opn3	1.31163	3.41231	4.33817	4.43652	-0.514519	-1.11028	-0.933064	2.60561	71.6535	5.59461e-14	5.58961e-13
Pdpn	-1.6632	0.932661	1.32627	1.82359	2.14631	1.84242	0.9238	4.12678	71.6341	5.61097e-14	5.60261e-13
Zfp334	0.638885	1.58693	1.85976	1.94861	-0.619711	-0.459745	-0.244455	6.05794	71.5393	5.69151e-14	5.67964e-13
Itm2c	0.0920186	0.920608	1.15715	1.51083	0.334491	0.0410002	-0.278408	5.97045	71.4833	5.73967e-14	5.72107e-13
Cyp26a1	-4.1587	3.42346	0.059545	0.223003	2.47691	0.684721	3.80721	3.76856	71.4831	5.73985e-14	5.72107e-13
Enpep	0.419275	2.23465	7.54853	7.81433	-1.27027	-4.21726	-4.05288	1.06915	71.2053	5.98546e-14	5.94818e-13
Nrp1	0.511077	4.09031	5.06883	4.27121	-0.93895	-1.87193	-2.70305	4.42485	71.1309	6.05314e-14	6.01187e-13
Acaa2	-0.803635	-2.17474	-1.66344	-1.36551	1.5444	1.24206	1.62976	5.15672	71.0846	6.09568e-14	6.04338e-13
Lipg	-2.75321	3.17787	2.17172	3.05723	3.1236	3.90317	2.56395	3.15945	70.9575	6.21415e-14	6.14992e-13
Tgfbi	-1.46541	-4.89575	-5.82407	-3.76831	2.05176	4.33725	3.2936	2.90752	70.9489	6.22228e-14	6.15433e-13
Olig3	1.71194	1.08591	-0.0786283	4.1474	-0.790309	5.15429	3.15541	2.39271	70.9027	6.26599e-14	6.1939e-13
Sox15	0.537596	-4.34978	-4.47743	-5.21039	1.75783	0.0318821	-1.79772	1.69578	70.8539	6.31258e-14	6.23627e-13
Dmbx1	-0.964963	-2.35511	-3.05237	-3.19461	-2.2449	-1.21077	-0.264783	0.894218	70.804	6.36064e-14	6.28005e-13
Lrriq4	-0.038687	-4.5431	-7.35858	-6.70915	-0.265301	1.77283	-2.99447	0.955532	97.8274	6.39859e-14	6.31224e-13
Rgag4	-0.337168	2.67331	3.89713	4.56298	-0.0439482	-0.247714	0.278659	1.39634	70.7615	6.40181e-14	6.31224e-13
Gm20939	0.757238	-1.9143	-1.48398	-2.02224	-0.870034	-1.21037	-1.11687	3.59821	70.7476	6.41536e-14	6.31919e-13
Ovol2	0.045852	1.57726	0.368873	-1.04791	-0.819529	-1.2045	-2.6574	1.57593	70.6221	6.53904e-14	6.43345e-13
Nfic	1.11339	-0.215863	-0.859959	-1.09956	-0.569297	-1.0805	-1.74607	4.49078	70.5961	6.56496e-14	6.45516e-13
Hcrtr2	-0.732311	1.95925	-0.165477	-1.68666	1.59316	1.59703	0.0340244	1.19837	70.5679	6.59325e-14	6.47918e-13
Phc2	-0.0185365	1.38791	1.89893	1.84516	0.524305	0.319476	0.626072	6.37813	70.4818	6.68034e-14	6.55454e-13
Nkx6-1	-2.21883	3.1156	3.9601	4.00672	1.11238	1.40433	4.53551	1.33471	70.4805	6.68168e-14	6.55454e-13
Acot1	-0.0850103	0.112403	-0.0413772	-0.274504	2.29975	1.92987	1.45188	3.31512	70.4397	6.72335e-14	6.59156e-13
Ttc21b	0.502015	1.81846	1.83157	1.7451	-0.554578	-0.142731	-0.290587	6.27836	70.4322	6.7311e-14	6.59529e-13
Gm21182	-4.42715	2.52426	0.929261	-1.63907	4.25224	3.64803	3.12454	1.40692	70.3326	6.83433e-14	6.68862e-13
Dusp1	-0.00640483	-0.651429	-1.65392	-2.17437	0.136717	0.673322	0.87872	3.92949	70.309	6.85899e-14	6.70884e-13
Uap1l1	-0.965422	-2.88642	-1.29523	-0.845467	0.902251	0.254691	-0.555383	4.47484	70.2488	6.92244e-14	6.76474e-13
Slc16a10	-0.240561	2.47988	2.21275	1.48406	-0.319023	-0.680545	-0.56082	3.64514	70.2471	6.92422e-14	6.76474e-13
Eln	-0.216091	0.651816	1.39891	1.45403	2.23369	2.73404	1.91065	2.01686	70.1658	7.01104e-14	6.84158e-13
Slc24a1	0.28187	-2.73993	-3.29996	-4.29455	1.27143	0.773234	-0.742663	1.42965	70.1099	7.07133e-14	6.8964e-13
Sncg	0.478001	-6.73353	-6.51625	-9.76186	0.689541	-0.891601	-0.478001	1.26741	110.533	7.07885e-14	6.89971e-13
Nsdhl	0.290848	1.82383	1.70916	1.41178	-0.408255	-0.321587	-0.222211	6.25107	70.0912	7.09164e-14	6.90817e-13
Mageb16	0.49789	-9.53974	-9.53974	-6.50659	2.61946	-0.49789	-1.95511	1.05653	128.109	7.1726e-14	6.97487e-13
Rad9b	0.691087	-1.88332	-1.58828	-1.51744	0.370561	0.0203384	-0.232748	3.35003	69.8597	7.34828e-14	7.13328e-13
Lrrc8b	-0.179891	1.95908	1.74015	2.47187	0.406755	0.606232	0.671724	5.04785	69.7707	7.44973e-14	7.22582e-13
Tsc22d3	-0.186007	2.52839	2.52448	2.33896	0.0607863	-0.168135	0.364662	4.16843	69.7685	7.45223e-14	7.22582e-13
Slc8a2	0.289328	2.0947	2.12767	2.41605	-0.627383	0.232141	0.209597	3.78584	69.7607	7.46124e-14	7.23037e-13
Coro2b	-0.093189	-1.7108	-1.6376	-1.67116	0.182098	-0.70922	-0.603683	4.51244	69.7007	7.53045e-14	7.29322e-13
RP24-360F21.2	2.39635	4.88806	7.93327	9.091	-2.94893	-1.48339	-3.24166	0.899838	76.7577	7.53921e-14	7.29749e-13
Hip1	-0.355097	1.9883	2.02564	2.02972	0.42109	-0.073732	0.11443	6.92611	69.6276	7.61586e-14	7.36742e-13
Spon1	-5.29005	1.34818	-2.53116	-2.15345	5.7587	7.21884	8.49335	2.19835	69.6199	7.6249e-14	7.37191e-13
8030474K03Rik	3.96469	-0.736843	-1.31751	-0.892886	-2.25587	-1.43283	-3.51766	0.857261	69.5861	7.66489e-14	7.4063e-13
Foxc2	1.07705	0.562273	7.10788	7.60025	-2.5567	-6.53449	-3.18832	0.91751	69.5813	7.67046e-14	7.40741e-13
Gm37795	2.06221	-1.64951	-0.657605	0.419566	0.401874	-0.0385255	-0.761412	4.38139	69.5416	7.71773e-14	7.44876e-13
Gm7357	0.570258	-1.69925	-2.08694	-1.42981	-0.409909	-0.538147	-2.34527	1.53267	69.496	7.77224e-14	7.48843e-13
Gdap1	0.309347	1.1857	0.884372	1.67622	0.586313	1.14909	2.61935	1.57729	69.4863	7.78398e-14	7.49543e-13
Slc6a15	0.0121564	-0.00301763	-3.11102	-1.9327	0.191705	0.0934382	0.564219	4.47274	69.4824	7.78865e-14	7.49562e-13
Pid1	1.26827	0.607509	1.93175	0.673882	-1.18271	-2.93989	-3.04446	3.89731	69.4754	7.79707e-14	7.49942e-13
Slc1a4	-1.22803	2.44221	2.42031	1.55232	-0.241918	-0.974652	0.541495	6.17398	69.4021	7.886e-14	7.57626e-13
Dnah8	0.0438848	-4.90813	-5.03933	-4.18783	1.70316	2.7246	0.0896392	5.22346	69.3461	7.95474e-14	7.6322e-13
Mgst1	-0.201284	0.648707	0.856248	1.48213	2.1475	2.25551	1.65109	3.62026	69.308	8.00185e-14	7.66997e-13
Asb13	0.553649	1.17077	1.83414	1.9358	-0.196142	-0.554775	-0.342864	4.53406	69.2982	8.01397e-14	7.67719e-13
Cald1	1.15511	1.7087	2.10259	1.88596	-1.1149	-0.806678	-0.904381	6.83434	69.2672	8.05253e-14	7.70973e-13
Wdr86	-0.490033	0.246376	0.399707	0.879499	2.55134	3.09217	1.69285	4.43355	69.2569	8.06547e-14	7.71417e-13
Irak2	0.306154	-1.83077	-2.35801	-0.771164	-0.513438	-0.148126	-2.33092	1.97636	69.2559	8.06676e-14	7.71417e-13
Elovl2	0.467915	0.794562	1.39622	1.90646	-0.0763265	0.347491	0.334177	4.72471	69.2525	8.07099e-14	7.71417e-13
Dleu2	0.471821	-2.44817	-1.98902	-0.370239	1.3148	1.07428	0.0869682	4.51094	69.2428	8.08315e-14	7.71939e-13
Rnd1	0.0441316	-1.39369	-1.59522	-0.682789	-1.87408	-1.40213	-2.48147	1.55271	69.2311	8.09785e-14	7.72662e-13
Kdelr3	-0.195304	-1.94917	-1.27046	-0.912651	-0.360005	-0.184238	-0.812927	3.37414	69.2179	8.11441e-14	7.73802e-13
B4galt4	-0.0717044	2.08313	0.683029	1.04869	0.00134822	0.575262	0.217695	4.63022	69.2082	8.12668e-14	7.7429e-13
Pde4d	-0.0467004	-0.445748	-1.35391	-1.72154	0.199624	-0.743297	-0.471216	4.3499	69.2065	8.12878e-14	7.7429e-13
Ndnf	0.984586	-0.841763	1.68409	3.64195	-1.16605	-0.624601	-0.831093	1.9919	69.1631	8.1838e-14	7.78646e-13
Hey1	-1.75576	2.07948	1.71813	1.59677	1.04254	0.0940846	0.559831	2.93093	69.1321	8.2232e-14	7.81951e-13
Gm14443	0.382101	-2.20225	-2.52603	-1.40442	-0.651946	-0.231046	-1.76944	3.13676	69.1235	8.23422e-14	7.82555e-13
Ttc39a	0.339847	2.53724	2.13493	1.83774	-0.202151	-0.855759	-1.95751	3.20226	69.0896	8.27775e-14	7.86246e-13
Prr5l	-0.505439	0.744252	2.15237	1.89482	1.15396	1.8427	1.35514	3.29934	69.0458	8.33437e-14	7.90727e-13
Prdm5	0.435567	-1.96944	-2.13278	-2.04011	1.1701	1.76225	1.04678	4.45021	69.0261	8.35985e-14	7.92248e-13
Sarm1	0.30457	-3.13108	-3.69885	-3.59828	1.72993	2.65546	2.99455	2.73247	68.9267	8.49031e-14	8.03702e-13
Gm6445	0.728185	-4.81272	-4.94953	-4.80434	0.544518	0.580587	-0.489468	2.19869	68.8005	8.65906e-14	8.18438e-13
G630016G05Rik	-0.0758984	-3.32951	-0.0882742	5.25716	2.83711	3.27525	0.342546	0.325434	75.7351	8.66064e-14	8.18438e-13
Gm5424	0.76088	-2.37657	-2.65176	-2.32092	-0.715626	0.219856	-2.54689	1.32253	68.7557	8.71975e-14	8.23095e-13
Dkk1	-1.69381	5.71048	5.28716	4.65772	1.07063	-0.550444	-2.08814	4.64907	68.7003	8.79566e-14	8.29326e-13
Ctsh	0.34321	2.49876	3.34786	2.84657	-0.173634	0.268128	-0.227409	3.35271	68.6303	8.89245e-14	8.37981e-13
Cxxc4	0.748685	2.68597	1.35857	1.8704	0.104098	0.784294	1.21005	3.46636	68.6081	8.9234e-14	8.40425e-13
2900041M22Rik	-0.795821	-4.90916	-4.67562	-5.45496	1.45839	1.23288	1.2333	0.353663	68.4851	9.09691e-14	8.55804e-13
Arrb1	-1.17216	1.9183	1.63177	1.29604	1.10955	1.1973	0.773704	6.49134	68.402	9.21622e-14	8.66542e-13
Slc15a1	0.531513	-7.9309	-5.41094	-10.1245	3.32309	-0.825924	-0.531513	1.69322	107.306	9.26199e-14	8.70357e-13
Pstpip1	0.741215	-3.42406	-6.23478	-3.56513	-0.26348	1.42353	-2.35377	0.55056	68.3624	9.27383e-14	8.70981e-13
Gabarapl2	-0.175764	-1.93845	-2.48809	-2.3212	0.361449	0.797386	0.80392	5.29485	68.3449	9.29925e-14	8.72879e-13
Lpar5	0.504783	-4.42278	-4.18048	-3.70423	0.922292	0.156264	-2.91627	0.67685	68.2755	9.40131e-14	8.81816e-13
Plekhh3	0.0208735	3.06072	2.82442	2.34054	-0.910377	-0.614523	-0.304151	3.53681	68.273	9.40498e-14	8.81816e-13
Gata4	0.52988	2.90929	2.14992	1.00551	-1.46646	-1.79768	-2.69947	2.97271	68.2202	9.48335e-14	8.8817e-13
Evx1os	-1.38146	1.80515	4.45584	3.47938	-1.38566	-4.63746	-5.34951	2.0736	68.1956	9.52022e-14	8.91125e-13
Tex21	-0.503015	-0.818368	-1.78314	-1.98314	0.908433	0.310629	-1.96316	2.00322	68.172	9.55561e-14	8.93937e-13
Gpc4	1.58864	2.79067	0.817396	0.303831	-2.54147	-1.5982	-2.28082	4.7174	68.1672	9.56283e-14	8.94114e-13
Snap25	-0.434626	2.67408	2.22164	2.19382	1.53833	1.92992	1.73868	2.86253	68.113	9.64486e-14	9.01281e-13
Ap1m2	0.728102	0.0187176	-0.252903	-0.661134	0.256508	-1.41962	-3.18771	3.71554	68.0514	9.73892e-14	9.09563e-13
Cacna1b	0.919794	2.20019	2.02823	1.39647	0.0924856	0.515937	-0.0414004	4.88075	68.0463	9.7468e-14	9.09792e-13
Pole4	-0.305276	-1.30081	-1.52995	-1.49702	0.063866	0.0262785	0.351512	4.66594	68.0336	9.76637e-14	9.11111e-13
Rhov	0.396967	-2.62128	-3.94434	-3.03188	-0.481705	0.993999	-1.07989	0.918388	67.9833	9.8442e-14	9.17861e-13
Spink1	1.93253	5.22665	6.25612	5.21115	-3.1305	-3.36162	-4.07353	4.33014	67.9641	9.87403e-14	9.2013e-13
Usp25	0.510617	1.75307	1.5495	1.89488	-0.323729	-0.262493	-0.128725	5.28659	67.8758	1.00127e-13	9.31497e-13
Prkd1	0.220425	2.15956	2.96702	3.4477	0.141395	-0.874034	-1.61489	3.32956	67.8358	1.00762e-13	9.36889e-13
Kcp	0.602039	0.615098	1.79361	1.53943	-0.677551	-1.97872	-4.23935	3.12055	67.8176	1.01053e-13	9.3907e-13
AU040320	0.00623304	1.60047	2.10124	2.05777	0.0499877	-0.00646546	-0.0843281	5.33496	67.7268	1.02517e-13	9.52146e-13
Sox9	-2.77844	3.53308	4.07915	4.68202	2.44312	1.525	1.20841	2.00468	67.7036	1.02894e-13	9.55119e-13
Lef1	-1.22828	2.71257	3.81229	3.01938	0.635968	0.0493226	0.40694	5.57363	67.6037	1.04536e-13	9.69289e-13
Ier5	-0.955246	0.784835	1.97765	1.77101	0.706364	0.521605	0.823262	3.60115	67.5148	1.06024e-13	9.81995e-13
Rtkn	1.89627	0.954435	1.74778	1.68598	-1.57547	-1.42528	-1.16691	5.04181	67.4978	1.06311e-13	9.84107e-13
Prdm16	0.544737	-3.61397	-4.60658	-3.85357	0.38557	1.80338	1.18075	1.68655	67.487	1.06493e-13	9.85248e-13
Farp1	0.539728	2.07798	2.42213	2.52709	-0.376438	-0.722945	-0.962543	5.90102	67.478	1.06644e-13	9.86106e-13
Fam25c	-1.30958	-7.09394	-10.1648	-12.5491	-0.732893	-1.07473	1.30958	2.93624	174.453	1.06847e-13	9.87432e-13
Susd4	0.618898	1.01686	2.02763	1.69064	-0.256748	-0.147725	-0.434759	4.20666	67.4622	1.06913e-13	9.87498e-13
Trim32	0.258377	1.46541	1.71112	1.55983	-0.415645	-0.360682	-0.00679857	5.37312	67.3651	1.08578e-13	1.00067e-12
Tmem260	0.614386	1.37506	2.15636	2.14942	0.152464	0.171396	-0.0192719	3.65356	67.352	1.08805e-13	1.00222e-12
Tmem59l	0.0571302	2.4413	-0.170881	1.48835	0.625519	0.831308	-2.05342	3.12106	67.3476	1.0888e-13	1.00236e-12
Wnt5a	-0.870896	0.598077	3.21663	3.23045	-0.767171	-0.685114	0.0648201	3.51371	67.2755	1.10139e-13	1.01283e-12
Nme5	-0.370544	2.91396	4.42812	4.09766	1.78031	0.0294712	-0.143467	2.45783	67.1766	1.11891e-13	1.02781e-12
Zc3hav1	0.114944	1.19157	1.0207	0.662208	-1.28981	-1.77671	-2.52313	5.55832	67.1437	1.12479e-13	1.03265e-12
Enpp4	0.247107	-1.26979	-3.15751	-3.12946	0.397684	0.527	-0.620482	2.27032	67.0774	1.13678e-13	1.04251e-12
4933421O10Rik	0.231249	2.09938	2.8703	4.02742	0.0294122	0.0422314	-0.419831	2.07467	67.0586	1.14021e-13	1.04498e-12
Rspo3	-3.20853	1.61346	3.77784	3.24634	2.59472	0.352191	-0.399323	3.03187	67.0558	1.14072e-13	1.04498e-12
Apobec2	0.724099	-1.38139	-4.41098	-4.86372	-2.4493	-2.47587	-5.21785	1.2673	91.9308	1.15524e-13	1.05721e-12
Dmd	0.920997	-1.13184	-1.64098	-1.50475	-0.465966	-0.356502	-0.850197	5.49565	66.9762	1.15533e-13	1.05721e-12
Map3k15	1.01382	2.50955	1.98309	1.71807	-0.971829	-1.22877	-1.87567	4.97341	66.9529	1.15966e-13	1.06059e-12
2410137M14Rik	-0.0395562	-5.74833	-9.68201	-5.43772	-0.487708	3.9765	-0.312476	0.878087	73.5868	1.16582e-13	1.06565e-12
Reps2	1.23719	-1.71463	-2.10449	-4.13604	-0.740053	-1.44121	-1.86958	1.35838	66.9062	1.16835e-13	1.06738e-12
Rasip1	-0.274692	-2.06324	-2.7784	-2.62342	-0.302479	-0.371864	-2.27606	2.45902	66.8813	1.17303e-13	1.07063e-12
Plppr2	0.138781	1.58528	1.58703	1.21385	-0.219961	0.288372	0.0482715	3.99012	66.8804	1.17319e-13	1.07063e-12
Rnft2	0.406179	0.287965	1.29791	2.19365	-0.417205	-0.195105	-0.616756	4.13869	66.8596	1.17713e-13	1.07364e-12
AU022751	4.12033	-0.0139881	-1.0531	-1.27782	-4.42226	-5.45162	-4.9026	0.200883	66.803	1.18786e-13	1.08284e-12
Zadh2	0.766829	-0.0969136	0.671383	2.40492	-0.55547	-0.681179	-0.674024	4.67854	66.7985	1.18871e-13	1.08302e-12
Dusp5	-0.638221	-0.0413277	-0.0852122	2.15632	-0.321005	-2.86968	-2.72046	2.74906	66.795	1.18939e-13	1.08306e-12
Gm13235	0.590724	-4.74159	-4.25291	-4.26764	0.546581	-0.763152	-1.22724	0.742079	66.7884	1.19064e-13	1.08345e-12
Kif12	0	9.06522	10.78	10.4682	-1.56533	-2.91395	-2.73503	1.89871	104.37	1.19112e-13	1.08345e-12
Ehbp1l1	0.0718621	-0.961873	-1.55934	-1.81904	-0.662235	-0.755956	-0.97072	3.45581	66.6412	1.21913e-13	1.10833e-12
Naip6	0.675486	3.27096	4.97436	3.53736	-1.85409	-3.28461	-3.76151	0.974466	66.5676	1.23367e-13	1.12033e-12
Atg9b	0.52932	-1.3998	-0.757242	-2.29716	-0.269854	-0.332071	-0.736152	2.17762	66.559	1.23538e-13	1.12128e-12
Aig1	0.455861	2.34001	2.3937	2.3842	-1.03379	-0.912964	-0.811491	3.96978	66.5437	1.23843e-13	1.12344e-12
Gas1	-0.30029	1.52857	2.55364	2.92175	0.672985	-0.287862	0.966127	3.84383	66.5288	1.24141e-13	1.1253e-12
Vstm2a	-0.608714	2.42477	1.17207	0.276952	-1.56986	-0.653337	-0.717273	1.47639	66.5267	1.24182e-13	1.1253e-12
Gstz1	0.283679	1.12419	1.79326	2.22217	0.166216	-0.0711821	-0.406663	5.16568	66.5014	1.2469e-13	1.12929e-12
6330408A02Rik	0.619213	1.6102	2.12741	2.35928	-0.767692	-0.806555	-0.820419	4.31408	66.4455	1.25817e-13	1.13888e-12
Afap1l1	0.68174	0.721787	1.56019	2.75327	0.651449	-0.792525	-2.32434	3.066	66.4043	1.26657e-13	1.14586e-12
Hkdc1	-0.438056	5.13307	3.73172	3.86042	-0.815574	-0.299912	-2.13894	2.65719	66.375	1.27258e-13	1.15068e-12
Usp29	-0.447536	2.81297	3.73123	4.32791	-0.0552192	-1.07404	-1.73937	4.18419	66.3688	1.27385e-13	1.15121e-12
Msx1	-2.32549	0.787842	3.1784	5.60919	0.92026	-0.812215	-0.642419	3.93388	66.3492	1.2779e-13	1.15425e-12
Arhgef40	0.582791	2.26104	2.03658	1.98146	0.199292	-0.12039	-0.670503	5.49949	66.334	1.28103e-13	1.15645e-12
Rgs2	-0.993746	2.83649	2.10766	2.25408	0.488519	1.36086	1.63822	3.05602	66.2836	1.2915e-13	1.16465e-12
Sgsm1	0.0822792	1.76078	1.76174	1.52948	-0.0439633	-0.0501049	-0.19372	5.39498	66.2766	1.29297e-13	1.16534e-12
Matn2	-0.461374	1.36441	2.44138	3.08045	1.34727	1.03602	0.635344	3.45222	66.2574	1.29699e-13	1.16834e-12
Pcdhga9	1.15532	-1.1283	-0.773123	-1.24723	1.90167	2.38857	2.67475	1.52656	66.241	1.30043e-13	1.17081e-12
Pth1r	-0.758082	3.4918	4.24876	3.4956	-0.188946	-0.676612	-0.329648	3.29432	66.2178	1.30533e-13	1.17459e-12
Rnf219	0.614918	1.4535	1.60478	1.83253	-0.59097	-0.431659	-0.0806182	5.26661	66.2097	1.30704e-13	1.17549e-12
Hoxa3	0.549769	-0.328217	4.35306	6.55257	-1.79287	-2.27767	-1.25045	2.7691	66.1978	1.30956e-13	1.17713e-12
Pak6	1.33618	1.59913	0.211745	-0.250513	-2.12949	-2.08343	-4.47524	2.39555	66.1908	1.31104e-13	1.17783e-12
Atp1a2	-1.10508	1.8505	6.02098	4.09028	1.44817	-0.671577	-0.330149	4.22848	66.0996	1.33056e-13	1.19408e-12
Tulp1	-0.764871	2.20617	0.653067	0.265941	-0.102426	-0.182272	-1.26808	2.52853	65.9942	1.3535e-13	1.21402e-12
Zfp521	-1.4381	0.979064	1.9428	2.31078	2.36763	1.79807	2.27717	5.08103	65.9857	1.35537e-13	1.21475e-12
Itga3	-0.0490672	1.828	-1.62846	0.363161	-0.487918	0.964309	-2.28803	5.02166	65.9839	1.35577e-13	1.21475e-12
Cplx1	-0.433345	0.114894	0.632114	-0.234525	-0.310445	0.473351	3.33683	2.14158	65.9588	1.3613e-13	1.21776e-12
Sytl4	1.05646	2.20714	2.23224	2.7872	0.32346	1.25253	0.78618	1.58067	65.8805	1.37874e-13	1.23205e-12
Pm20d2	-0.805932	1.93428	2.34012	2.19796	0.746362	1.5221	1.19808	2.07029	65.8	1.39692e-13	1.24763e-12
Gypc	0.638306	2.10687	1.02786	1.37903	1.42858	1.92766	1.34931	1.56455	65.7246	1.41418e-13	1.26169e-12
Bcl6b	0.398631	-1.11786	-1.44336	-1.56156	-0.119638	0.482638	-1.22261	3.55392	65.6906	1.42205e-13	1.26669e-12
Tub	1.65821	0.426202	-0.203625	-0.146673	-0.655218	-0.142976	0.0667496	4.36825	65.6209	1.4383e-13	1.27981e-12
Scg5	-0.968125	-0.0747398	-0.00380145	2.356	2.60727	3.85488	2.77373	1.75465	65.5959	1.44417e-13	1.28435e-12
Lamb1	-0.173127	1.28841	1.54034	1.17762	-0.263605	-0.173035	-0.739846	7.4793	65.5724	1.44975e-13	1.28862e-12
Zfp677	0.0262009	2.34493	3.49187	2.70567	0.307683	-0.102371	-0.172693	3.47615	65.5521	1.45455e-13	1.29221e-12
Cpeb1	0.558679	2.30563	2.18236	2.76856	0.457833	0.457356	-0.750789	4.17327	65.5236	1.46133e-13	1.29754e-12
Samd3	-4.25591	6.35288	5.53143	4.10235	3.18888	1.46525	3.5924	1.90738	89.5673	1.47909e-13	1.31261e-12
Smarcd3	0.799725	-3.34547	0.0270034	-0.0413595	0.535134	-1.25679	-1.13832	2.99591	65.42	1.48631e-13	1.31832e-12
Mir295	-0.329111	-3.90751	-7.77595	-7.96277	-1.22037	-2.05465	-1.86783	1.16018	138.303	1.52142e-13	1.34661e-12
2500002B13Rik	0.0349129	-2.65524	-2.94912	-1.91928	0.994406	1.71095	0.717062	3.4325	65.1962	1.54186e-13	1.36327e-12
Nedd9	-1.3987	4.33216	5.0754	4.50572	0.789243	-0.307929	2.6781	3.89237	65.1649	1.54981e-13	1.36957e-12
Col26a1	1.15279	4.21864	5.55553	6.73463	-0.409392	-0.976515	-1.4881	1.95501	65.1581	1.55154e-13	1.37038e-12
Tfpi	0.325722	-1.81052	-1.84302	-1.72779	-0.3693	-0.178287	-0.181133	5.06909	65.1425	1.55553e-13	1.37201e-12
Gng12	0.714343	1.71678	1.92561	2.61289	-0.836305	-0.556367	-0.992887	5.6582	65.1229	1.56056e-13	1.37544e-12
Ankrd34a	0.937092	-2.40045	-2.07283	-3.34384	-0.0634056	-0.798345	-1.08402	1.77786	65.0759	1.57266e-13	1.38538e-12
Cobll1	1.19092	3.30687	2.83128	2.27186	-1.85896	-2.25806	-2.71266	3.72225	65.0099	1.58982e-13	1.39902e-12
Actn2	-1.02015	0.371304	0.19976	0.889012	1.29256	2.40383	1.70893	3.12635	64.9977	1.59303e-13	1.40038e-12
Osbpl5	1.69573	3.43356	1.70556	1.51738	-1.78528	-0.456805	-0.620874	2.85529	64.9811	1.59738e-13	1.40347e-12
Spata31d1b	-0.637487	-9.9836	-6.73774	-5.48984	3.39943	-1.00265	-3.85627	0.783634	100.91	1.61657e-13	1.41958e-12
Stag3	-0.111936	-2.95014	-2.8032	-2.35805	1.76785	1.52971	0.698034	5.2283	64.8859	1.62265e-13	1.42361e-12
Wnk4	-0.207977	1.40618	3.73832	3.16247	-1.20408	-0.348054	-0.371753	3.02238	64.8851	1.62286e-13	1.42361e-12
Dcc	4.48238	0	4.71324	3.03138	-0.140618	0.421639	2.23012	1.35534	78.9768	1.63744e-13	1.43565e-12
Kcnj5	-2.46654	7.66125	4.98605	2.87163	0.567408	1.84271	0.285504	0.817346	88.5435	1.64942e-13	1.4454e-12
Itpr3	0.730232	-0.605022	-1.12123	-1.09277	-1.26584	-1.08276	-2.63463	6.36792	64.7834	1.65035e-13	1.44546e-12
Cd34	1.46932	-3.78795	-2.1882	-2.22306	1.67272	-0.652076	-1.16885	1.82822	64.7756	1.65246e-13	1.44655e-12
Sertad4	-0.735494	2.83115	1.37225	1.32129	0.413402	0.715993	0.605481	3.49262	64.7622	1.65614e-13	1.44902e-12
Hoxb1	-3.73573	3.65798	7.32621	8.5661	-5.30541	-0.0973757	2.41996	4.7294	88.4581	1.66459e-13	1.45565e-12
Pdlim4	-0.574164	0.419371	3.10846	3.05369	1.78532	-0.133097	-0.37465	3.3417	64.7079	1.67106e-13	1.46054e-12
Urah	0.521408	-3.5486	-3.7364	-4.44854	1.37666	1.30979	-0.606438	2.36774	64.629	1.69303e-13	1.47898e-12
Gatsl2	-0.14345	1.39914	1.96718	1.38938	1.02815	0.16964	-0.544291	5.33595	64.5622	1.71186e-13	1.49464e-12
Serpinb9b	-0.269908	-0.337176	-1.13002	-3.26556	-1.31921	-2.34644	-1.91153	0.995017	64.5316	1.72057e-13	1.50147e-12
Epha4	0.272904	-3.37806	-1.40477	-1.491	-0.777561	-0.716702	0.935989	6.37343	64.5055	1.72805e-13	1.50642e-12
Sat1	-0.00104961	-2.28687	-1.8949	-1.86918	0.47725	0.0820511	-0.194429	5.31661	64.4806	1.7352e-13	1.51125e-12
H2-Q4	-0.656703	1.65951	1.63533	2.01011	0.620278	0.849401	0.132236	4.8602	64.4799	1.73539e-13	1.51125e-12
Fzd9	0.109416	0.315306	-0.238844	0.321239	-0.757903	0.982653	2.40208	2.22946	64.4599	1.74117e-13	1.5155e-12
Syce1	1.26021	-7.38547	-9.57907	-9.57907	2.90346	4.65277	4.08217	1.78364	78.433	1.75331e-13	1.52527e-12
Drc1	1.33628	-0.509151	-0.1917	-2.0173	2.32944	0.84215	1.09476	2.13254	64.355	1.77176e-13	1.54052e-12
Pla1a	-1.29735	-3.34522	-1.40619	-1.28452	1.3635	-0.649497	-2.34899	1.97703	64.344	1.775e-13	1.54174e-12
9230110C19Rik	-0.0724186	1.48172	1.5989	1.81287	0.130423	0.0647501	0.0447822	3.94778	64.3096	1.7852e-13	1.54979e-12
Lix1	0.457241	0.143077	2.51967	3.12399	-0.213373	-0.627297	-0.00369639	1.53953	64.2783	1.79453e-13	1.55675e-12
Reep6	0.488275	1.70427	1.06279	0.689822	-2.16169	-2.09357	-2.30856	3.96708	64.2764	1.79507e-13	1.55675e-12
Ypel2	0.597729	0.406272	-1.1447	-1.51584	-2.20002	-1.28222	-1.00474	2.62573	64.2506	1.80281e-13	1.56265e-12
Creld1	0.0644789	0.101176	-1.03751	-1.69446	0.0420981	0.503575	0.0596721	4.64592	64.085	1.85325e-13	1.60388e-12
Tmem246	-0.263059	1.52254	1.17516	1.45774	0.962926	0.682467	0.554804	4.04003	64.0739	1.8567e-13	1.60573e-12
Gsta3	-0.536008	-4.51761	-4.15032	-3.65512	0.905275	1.01379	0.473462	1.12224	64.0607	1.86079e-13	1.60791e-12
Pou4f2	-0.0241094	-5.54261	-5.62101	-4.25305	0.49731	1.97258	-0.912255	2.99209	64.0358	1.86855e-13	1.61296e-12
Ar	0.188087	2.52552	3.21045	1.93136	-0.148241	0.313941	0.562336	3.52869	64.0358	1.86855e-13	1.61296e-12
Pmp22	-2.12062	0.497103	1.26874	2.61354	1.54124	1.53378	0.813814	2.50847	63.9972	1.88063e-13	1.62255e-12
Apoa1	0.169884	5.77597	1.84995	2.10543	-0.0568739	2.74749	0.250293	2.14875	63.9586	1.89281e-13	1.63138e-12
Thsd1	0.952205	-1.47058	-1.51412	-1.46442	0.232397	0.622362	-0.656632	3.18872	63.954	1.89427e-13	1.6318e-12
Dazl	0.89082	-5.94561	-5.75052	-8.13911	0.328025	-0.934963	0.685163	0.0820005	70.185	1.89911e-13	1.63513e-12
Vldlr	-1.27299	2.78369	2.58751	2.62056	0.123031	0.287675	0.199076	4.99977	63.7772	1.95118e-13	1.67823e-12
C1s1	0.324327	-2.25779	-3.07887	-2.41328	-1.07137	-0.106574	-1.73778	1.2414	63.7256	1.96813e-13	1.69194e-12
Tmem28	0.84106	1.98899	1.9049	1.66282	-0.287405	-0.462369	0.0755203	4.60583	63.6821	1.98257e-13	1.70349e-12
Fam217b	1.36715	-2.40639	-1.94074	-1.785	2.73441	1.75678	1.32845	1.77606	63.6074	2.00761e-13	1.72323e-12
Gm15050	-0.612857	-0.314643	1.9248	6.06709	-0.661617	0.0591178	-0.128945	0.890602	63.5622	2.02293e-13	1.73549e-12
Dedd2	0.180474	-1.0253	-1.31329	-2.28918	0.0602496	-0.0618705	-0.0992865	4.14496	63.4472	2.06244e-13	1.76848e-12
Fam171a1	1.23135	1.47113	1.22696	1.65617	-0.48458	-0.590088	-0.715956	4.75259	63.4075	2.0763e-13	1.77946e-12
Tmc4	0.394619	1.49787	1.72003	1.37084	0.110414	-0.0187949	-1.22707	4.41685	63.4042	2.07745e-13	1.77953e-12
Grm6	-0.349304	3.42995	-0.25729	-1.60942	-1.30944	-3.10612	-2.87766	2.05591	63.3533	2.09537e-13	1.79305e-12
Col9a1	-0.321436	1.90306	3.70139	5.9757	0.0553338	-0.94969	-2.49862	0.487292	63.1877	2.15482e-13	1.84204e-12
Orai2	0.820355	1.85833	2.40919	3.37656	-0.183405	-0.0143532	-0.368742	2.2446	63.1187	2.1801e-13	1.8608e-12
Mov10l1	1.51487	-6.10001	-8.29355	-5.26216	1.96332	2.41998	-2.97039	0.746946	69.2295	2.18689e-13	1.86565e-12
Ephb6	1.49413	2.06789	2.783	2.55225	-0.643366	-1.25167	-1.16039	3.84957	62.8182	2.29415e-13	1.95516e-12
Pgr	0.0864617	3.51372	3.35038	3.09494	-0.152997	-0.649514	-1.19474	3.42094	62.7964	2.30266e-13	1.96142e-12
Nt5m	0.0307826	1.46063	2.19742	2.07432	-0.120926	-0.436627	-0.124253	3.37232	62.7731	2.31184e-13	1.96824e-12
Peg3	0.196895	3.03695	3.82928	4.14679	-1.05284	-2.12073	-2.99615	9.20013	62.7683	2.31371e-13	1.96883e-12
Jph3	-0.208805	0.517603	0.423406	1.23126	2.45198	2.51897	1.22197	3.60895	62.7526	2.31989e-13	1.97223e-12
Hook2	-0.518011	-1.44519	-1.50195	-1.64035	0.702629	0.409465	0.191582	5.75488	62.7522	2.32007e-13	1.97223e-12
Fam189a2	-1.75636	-3.4528	-2.89252	-1.79083	1.18384	0.705125	-0.369498	1.2499	62.7466	2.32227e-13	1.97311e-12
Hand1	-0.294138	-2.13806	2.13914	2.38062	-1.9169	-3.40206	-7.98214	0.865017	62.704	2.3392e-13	1.98648e-12
Fam132b	-1.2623	1.5695	1.50459	1.43558	0.881158	0.140817	-0.760287	2.39305	62.6601	2.35676e-13	1.9999e-12
D330045A20Rik	1.45366	0.809676	0.125689	2.70472	-1.4572	0.29013	0.0457686	1.88384	62.6555	2.35858e-13	1.9999e-12
9330159F19Rik	0.740211	-1.98704	-1.78746	-1.65989	0.662854	1.22286	1.14272	2.46472	62.6124	2.37598e-13	2.01262e-12
Trp73	1.23375	0.84678	1.19108	-1.05535	-0.0476599	-0.00357326	-2.53927	3.33342	62.5384	2.40621e-13	2.03719e-12
Renbp	-0.196628	-2.52651	-1.57215	-1.42154	0.414988	0.0534759	-0.596576	5.85477	62.4921	2.42529e-13	2.05127e-12
Hacd4	2.08439	1.17903	2.96151	4.29003	-1.41807	-2.11579	-3.19792	2.73848	62.4399	2.44705e-13	2.06759e-12
Tenm4	0.922931	-2.57311	-0.547449	-0.122574	0.175944	-1.57396	0.226283	6.61241	62.4281	2.45197e-13	2.0707e-12
Foxc1	-3.57006	1.49477	5.14436	5.04816	3.48203	-0.566767	1.05225	1.40054	62.4054	2.46153e-13	2.07682e-12
Hoxa1	-0.137257	-1.50687	3.38432	5.43389	-3.26009	-2.33205	-1.33502	4.40283	62.391	2.46758e-13	2.0797e-12
Megf6	-0.240582	2.10251	1.81523	1.85907	0.883981	1.3186	1.64336	4.7288	62.3371	2.49046e-13	2.09687e-12
Adgrg6	2.3783	-1.14213	-2.87497	-1.96113	-2.30543	-0.729253	-1.41511	1.48153	62.2922	2.50972e-13	2.11123e-12
Whsc1	0.142709	1.43309	1.97434	2.19145	0.101582	-0.165663	0.0508497	8.22635	62.2914	2.51004e-13	2.11123e-12
Lrp8os2	-0.603115	1.20768	0.711432	0.371446	1.09421	2.03108	0.974349	2.77817	62.2835	2.51347e-13	2.11306e-12
Hoxd3	0	5.05305	4.7174	9.28618	-5.05305	-1.23204	1.27098	1.50501	156.078	2.5223e-13	2.11942e-12
Atp2a3	-0.450778	-2.10514	-2.87375	-3.4372	0.978607	0.769627	-0.310733	4.89116	62.2127	2.54419e-13	2.13567e-12
Mtss1l	-0.38452	0.983686	1.92667	1.64992	0.644188	0.0257398	0.526841	5.90476	62.2063	2.54698e-13	2.13694e-12
Faxc	0.278275	3.06881	2.94068	3.19497	-0.271245	-0.138082	-0.115471	4.53077	62.1837	2.55685e-13	2.14415e-12
Rps6kl1	-0.14357	-1.67228	-4.06479	-0.651897	2.03057	1.92996	-2.15897	2.11896	62.1683	2.56364e-13	2.14876e-12
Gm14401	0.764057	-1.90746	-2.01411	-2.51729	-1.55282	-1.55525	-1.22919	2.08077	62.1365	2.57768e-13	2.15832e-12
Sh3bp5	0.477147	1.45366	0.947808	1.70057	0.62093	1.31633	0.822752	2.91626	62.0818	2.60202e-13	2.17658e-12
Slit2	0.456125	2.80896	3.04873	2.91932	-0.758059	-1.16952	-0.200719	4.37838	62.0771	2.60413e-13	2.17725e-12
Pipox	-0.272394	-1.52148	-2.63084	-2.58214	-0.0122218	0.930759	1.83441	5.55337	62.064	2.61e-13	2.18107e-12
Wdpcp	-0.0778326	1.33098	1.8176	1.80012	0.692344	0.606303	0.509371	3.02684	62.0586	2.61242e-13	2.18201e-12
Arid3a	0.0885032	0.805847	1.9115	2.17887	0.0496159	-0.619665	-0.995335	5.54886	62.0124	2.63327e-13	2.19614e-12
Sdsl	-0.612005	4.8694	4.68565	4.7648	0.76528	1.42751	1.02336	1.77352	62.0034	2.63735e-13	2.19845e-12
1700025G04Rik	-0.0586594	1.20298	1.48779	1.81879	0.388863	0.354433	0.0268916	5.04336	61.9112	2.67958e-13	2.23254e-12
Sgms2	0.736934	-2.40482	-1.84648	-1.0799	-0.819583	-1.49753	-2.15874	1.3563	61.905	2.68246e-13	2.23383e-12
Zfp808	0.649251	-1.52935	-1.18238	-1.26811	-0.501302	-0.936978	-1.13736	4.17143	61.8506	2.70774e-13	2.25264e-12
Ggt7	-0.238319	1.23631	0.794484	0.634946	0.977841	1.70719	1.41758	3.51573	61.8209	2.72168e-13	2.26199e-12
Arap3	-0.614772	1.50359	1.42142	1.6763	0.171357	0.0930668	-2.24642	3.82094	61.7264	2.76648e-13	2.29581e-12
Tbc1d5	0.475664	1.6192	1.80378	1.75884	-0.602009	-0.47323	-0.479705	5.07685	61.6931	2.78246e-13	2.30792e-12
Gm9918	0.905242	-1.57492	-2.13881	-1.57493	-0.703193	-0.476104	-2.80626	1.99227	61.6533	2.80168e-13	2.32272e-12
9930014A18Rik	-2.41231	2.70309	2.189	2.40732	1.37442	1.29135	2.4672	2.05839	61.6153	2.82017e-13	2.33689e-12
Mpdz	0.271286	2.15691	2.03441	2.12939	-0.048446	0.0610748	0.0662344	6.94149	61.5627	2.84597e-13	2.35635e-12
Rbm44	0.53244	-8.96509	-8.96509	-6.76633	4.06186	1.07329	0.065519	0.584238	74.6768	2.84769e-13	2.35635e-12
Gm10863	2.18625	-5.08376	-7.27727	-5.07849	-0.97473	-0.581839	-4.38504	0.285551	94.7852	2.84788e-13	2.35635e-12
Tram1l1	1.23421	2.77189	3.23843	3.30224	-1.30646	-1.02876	-0.963888	2.85765	61.4903	2.88193e-13	2.38218e-12
Fbxo8	0.114132	-1.12329	-1.64024	-1.83968	0.118015	0.2733	0.586835	4.96157	61.4657	2.89426e-13	2.39119e-12
Gm27032	2.04484	0.22346	2.47349	3.47638	0.680957	0.336106	0.625486	0.902578	61.4497	2.9023e-13	2.39665e-12
Crispld1	-1.75024	1.94459	1.28528	1.16691	1.83646	0.239607	-0.6298	3.76485	61.4278	2.91336e-13	2.4046e-12
Pard3b	1.43441	2.97854	3.54041	4.15198	-0.873421	-1.17308	-0.7842	2.83034	61.4023	2.92632e-13	2.41411e-12
Mmp9	-0.635051	2.88312	-1.39384	0.477453	-0.299283	0.578605	-1.20485	0.909219	61.3959	2.92958e-13	2.41561e-12
Gli1	1.31885	-3.64639	-1.24582	0.0652314	-1.95237	-1.13942	-1.1063	4.94596	61.3873	2.93397e-13	2.41804e-12
B3galt1	1.91862	2.70541	1.84766	2.6842	-1.75256	-0.593998	-0.396387	2.17465	61.3473	2.95442e-13	2.4325e-12
Man2b2	0.637996	2.72647	3.19987	3.26779	-0.201972	-0.164812	-0.768927	4.68449	61.285	2.98662e-13	2.4578e-12
Stard10	-0.027533	2.2976	2.10663	1.95806	-0.363321	-0.271668	-1.05374	4.14472	61.2812	2.98861e-13	2.45823e-12
Ano1	0.919932	2.76193	-0.783939	0.908091	-1.5585	0.425098	1.7103	1.82023	61.2713	2.99375e-13	2.46125e-12
Pcbd1	-0.0559267	2.46635	2.75574	3.10244	0.405636	-0.70084	-0.883141	3.3942	61.2389	3.01068e-13	2.47396e-12
Gm27477	0.614884	-3.86517	2.55317	5.91958	0.930753	-2.2492	-1.73203	0.62167	67.0579	3.03479e-13	2.49133e-12
Hoxb4	0.311276	0.838345	5.34457	8.56957	-5.0156	-4.74113	-1.99798	2.85625	82.9647	3.05429e-13	2.50487e-12
Ddx26b	0.680574	0.0768414	1.81197	1.73704	-0.400053	-1.28323	-0.963986	6.26688	61.1455	3.06007e-13	2.50839e-12
Arhgef5	1.15268	1.85519	1.99966	1.99056	-1.30052	-2.39395	-3.60637	4.37851	61.1322	3.06721e-13	2.51178e-12
A830080D01Rik	1.02623	-2.09343	-1.97778	-1.95715	-0.356268	-0.522625	-0.592937	6.63527	61.1256	3.07073e-13	2.51344e-12
H1f0	-0.515311	1.46878	1.61702	2.11024	0.643457	0.539995	0.187605	7.81974	61.0138	3.1313e-13	2.56051e-12
Lrrc4b	-1.26995	2.07834	2.92115	3.24319	1.93015	3.05604	3.0585	1.69497	60.9882	3.14534e-13	2.57074e-12
Thy1	-0.500951	-0.00337452	2.2897	1.56396	0.749609	0.174306	-1.51782	3.6081	60.9806	3.14953e-13	2.57291e-12
Dab2	-0.797284	0.921292	1.19784	1.52468	0.890946	1.37178	0.717816	4.1857	60.8992	3.1947e-13	2.60854e-12
1700097N02Rik	-0.875894	-10.6599	-8.27159	-10.6599	4.90546	2.90866	0.875894	1.30761	107.677	3.20614e-13	2.61661e-12
Pkia	-0.789785	1.92621	1.44121	1.4084	0.346973	0.684265	1.38063	3.8454	60.8658	3.21342e-13	2.62127e-12
Cnrip1	-0.0853478	2.03739	2.3069	3.13895	1.86704	2.27714	0.856856	2.22083	60.851	3.22177e-13	2.62552e-12
Rsph4a	1.72407	0.295169	0.660119	-0.897523	-0.25663	-4.05248	-2.70656	1.72543	60.8449	3.22523e-13	2.62706e-12
Ccdc33	-0.0798139	4.57513	4.48473	4.61669	-0.702625	0.614548	0.281985	1.67813	60.737	3.28683e-13	2.67594e-12
Lama4	-0.0898446	2.34268	2.6803	3.12879	-0.473051	-0.79428	-1.72047	2.56591	60.7178	3.29791e-13	2.6832e-12
Gnpnat1	-0.0518311	-0.92381	-1.57791	-2.40986	0.233806	0.208248	0.736609	4.77727	60.6791	3.32042e-13	2.69935e-12
Bcl11b	0.209169	1.75031	0.322784	-1.17032	0.0412506	-0.185392	-2.4173	3.08471	60.659	3.33216e-13	2.70758e-12
Lynx1	0.10437	2.76422	0.586948	-0.412049	-0.28664	1.21142	1.34921	2.12696	60.6196	3.35532e-13	2.7226e-12
Casz1	0.256947	-2.85002	-3.27034	-2.33652	-1.30873	0.88826	1.11213	3.25374	60.6193	3.35552e-13	2.7226e-12
Sytl1	1.88933	1.28554	2.15074	1.08974	-1.38264	-1.2985	-4.0438	2.5257	60.5931	3.37099e-13	2.73383e-12
Pphln1	-0.375717	1.57115	1.31382	1.08284	-0.013651	-0.393882	0.213688	6.63805	60.5545	3.39397e-13	2.75049e-12
Klhdc7a	1.52251	2.53646	3.96741	4.43728	-0.597171	-1.74294	-2.83617	3.09368	60.5531	3.39481e-13	2.75049e-12
Ramp3	-1.43978	1.66048	-1.40962	-1.55536	0.671125	1.93888	1.8668	4.09886	60.5105	3.42038e-13	2.76986e-12
Tbx20	0.588094	-0.818601	-1.56605	-1.40745	-1.80239	-2.53003	-4.45555	1.15185	60.4881	3.43388e-13	2.77946e-12
Tubb3	0.153586	-0.956306	-1.9055	-2.39307	0.964686	1.65649	2.55495	6.03495	60.4835	3.43672e-13	2.78041e-12
Ptprz1	0.715734	0.592724	2.63292	4.23193	0.176634	-1.94509	-0.82797	3.87199	60.3744	3.50346e-13	2.83304e-12
Hoxc4	0.200948	-0.330092	1.96089	6.56176	-5.25395	-7.54494	-2.72442	2.11359	124.817	3.51562e-13	2.84149e-12
A4galt	-0.0327444	1.15506	1.1175	0.5731	-0.557479	-1.31027	-2.64335	2.69828	60.3384	3.52578e-13	2.84833e-12
Col8a2	-0.151937	0.523154	-1.64494	-2.5907	1.23996	-0.103944	0.831649	1.47165	60.2991	3.55034e-13	2.86445e-12
Ahrr	0.0803027	1.92291	2.06499	3.0071	1.02576	1.62219	0.579035	3.08657	60.2921	3.55479e-13	2.86624e-12
Tmem123	-0.0768103	1.41707	1.51842	1.86074	0.141299	-0.232515	0.220873	6.3879	60.2646	3.57206e-13	2.87878e-12
Limch1	0.415308	0.718206	3.21873	2.94706	-0.406721	-1.75957	-1.98061	3.38432	60.1683	3.63347e-13	2.92686e-12
Nipal3	0.292441	-1.02025	-1.4192	-1.65886	0.159171	0.0647933	-1.3156	4.13882	60.1281	3.65947e-13	2.94506e-12
Gm43568	0.148225	-5.60524	-9.15661	-9.15661	0.158238	3.97002	2.64688	0.51628	72.8021	3.65957e-13	2.94506e-12
Alox5	2.84789	1.70726	2.77982	2.12944	-1.07455	-0.572528	-1.94278	2.19517	60.1203	3.66451e-13	2.94761e-12
Cpz	1.94953	1.71062	3.52653	3.89375	-1.09927	-1.18208	-2.05329	2.56342	60.1159	3.66736e-13	2.94849e-12
Eldr	0.619425	1.05846	1.53246	2.56567	-0.555581	-0.415505	-0.580452	3.14431	60.075	3.69408e-13	2.96856e-12
Epdr1	-0.135775	1.62246	1.28914	1.24737	0.316649	-0.000288077	0.217704	4.66749	60.0664	3.69968e-13	2.97163e-12
Etv1	0.16965	-0.106841	-1.15486	-1.77099	-0.314011	-2.27443	-2.08668	4.74544	60.0605	3.70356e-13	2.97332e-12
Cecr6	0.280492	1.87622	3.6125	4.02038	0.344476	0.448279	0.682514	1.42639	60.0108	3.7364e-13	2.99537e-12
Mip	0.0349114	-1.83825	-4.21714	-8.6887	-0.74642	-2.90072	-0.0349114	0.247056	91.9305	3.75355e-13	3.00769e-12
Kcnq2	1.04101	-1.99139	-1.21245	-0.705852	1.08152	1.59939	1.1724	3.1636	59.9591	3.77085e-13	3.01866e-12
Slc47a1	0.550744	-2.56552	-3.71969	-3.74039	-0.449496	1.00072	0.668946	1.42987	59.9488	3.77776e-13	3.0213e-12
Slit1	1.94295	5.51912	4.29603	4.37451	-2.98257	-1.72885	-0.580485	2.35408	59.9163	3.79964e-13	3.03736e-12
Herc6	-0.102326	3.17735	2.30252	2.18067	-0.0339896	0.0289774	-0.967471	2.89238	59.8688	3.83186e-13	3.06019e-12
Cfap52	0.494568	1.88233	2.59441	-0.328092	0.752025	-1.11457	0.368484	2.19638	59.8597	3.83811e-13	3.06372e-12
Cmklr1	1.455	-2.15988	0.505544	0.249955	-0.596721	-3.19791	-4.02911	2.12739	59.8356	3.85455e-13	3.07538e-12
Zfp750	2.82542	0.633682	0.411427	-0.00804793	-2.41213	-2.06333	-3.80255	2.47858	59.8003	3.8789e-13	3.09186e-12
Crnde	0.229704	0.925447	0.822654	1.43808	-0.34041	1.61658	1.15464	3.2312	59.7779	3.89436e-13	3.10271e-12
Fzd1	-0.265137	2.47263	3.26488	2.78078	0.226894	-0.43558	0.196149	3.10658	59.7716	3.89874e-13	3.10472e-12
Ndrg1	0.177289	-0.169518	-1.62909	-1.64202	0.096797	0.153111	-3.19919	3.86604	59.7311	3.92698e-13	3.12424e-12
Zfp362	0.709236	2.2303	2.6546	2.71668	-0.154357	-0.424777	-0.172783	5.19736	59.7245	3.93164e-13	3.12647e-12
Sp8	-1.30799	2.68467	4.93089	4.89311	1.8206	0.677779	-0.149887	4.00648	59.6901	3.95582e-13	3.14396e-12
Chrnb2	0.395224	-1.08233	-0.585074	-0.292256	1.21889	1.88248	1.88159	2.44814	59.6596	3.97745e-13	3.15839e-12
Slc6a13	-2.14525	4.92958	4.56771	2.80403	0.055558	0.815117	0.673018	1.33949	59.6278	4.00003e-13	3.17332e-12
Slc7a8	0.299274	5.16025	3.72564	2.43743	-1.37325	-1.02923	-0.366051	2.39932	59.6233	4.00327e-13	3.17439e-12
Pgc	-1.181	-7.608	-6.03394	-5.30949	3.45506	1.69392	-0.152348	0.42833	59.6011	4.01922e-13	3.18553e-12
Fgf13	1.21314	2.36457	2.20232	2.19872	-0.889494	-0.962966	-0.840106	4.1005	59.5716	4.04047e-13	3.20085e-12
Ddx4	1.2807	-5.7689	-5.84516	-5.11421	3.02097	2.13271	0.183535	2.40337	59.5363	4.06604e-13	3.21807e-12
Serpinb9	-3.37711	0.642116	-1.27007	-1.87737	2.42713	1.78057	1.08983	1.28452	59.4349	4.14048e-13	3.27389e-12
Nlrc4	-0.235067	-3.50671	-4.26925	-7.49308	-4.40215	-3.58012	-1.96185	0.792147	80.2747	4.17031e-13	3.29592e-12
Rbmxl2	0.141499	-6.24252	-8.05672	-11.2947	5.41075	6.02715	8.45593	3.25434	64.9553	4.20847e-13	3.32295e-12
As3mt	-0.342359	-1.09234	-0.815068	-1.05674	2.09246	1.72191	1.47269	4.28592	59.3201	4.22661e-13	3.3357e-12
Pdcl2	1.73753	-7.27549	-7.27549	-5.07669	-0.191007	-0.133138	-3.93634	-0.0856311	104.202	4.25034e-13	3.35284e-12
Eda	1.76686	2.92943	3.95118	3.62343	-2.04454	-2.76164	-2.44069	3.32945	59.2292	4.29613e-13	3.38737e-12
Itgb8	-2.73036	2.54158	2.16562	2.87434	2.38252	2.27491	4.23245	2.37091	59.2194	4.30374e-13	3.39177e-12
B4galt6	-0.0888209	-1.63937	-0.573013	-1.14652	0.359715	-0.730578	-0.292967	6.23344	59.1931	4.3241e-13	3.40302e-12
Fstl4	0.420685	2.58285	4.47377	4.15432	1.43623	0.100593	4.13298	2.02275	59.1775	4.33631e-13	3.41103e-12
Tprn	0.145612	-1.10116	-1.28794	-2.18184	-0.456591	-0.351772	0.411563	3.27565	59.1609	4.34921e-13	3.41957e-12
Fam101a	1.52504	5.52625	5.3377	4.6684	-0.855122	-2.64275	-3.91984	0.476967	59.1134	4.38657e-13	3.44409e-12
Zbtb42	0.275086	1.10606	1.35587	1.72192	0.520033	-0.0519978	0.606064	2.44728	59.1081	4.39076e-13	3.44434e-12
Amotl1	0.815484	2.3852	2.63131	2.8392	-0.764912	-0.620187	-0.7944	6.42171	59.1078	4.39099e-13	3.44434e-12
Ldhb	-0.893013	-2.17289	-1.18987	-1.24746	1.38077	1.39184	0.872466	6.43039	59.014	4.46585e-13	3.49978e-12
Npepl1	0.275092	-2.1275	-2.23104	-2.37383	1.675	1.51434	0.95957	4.67272	59.0075	4.47112e-13	3.50227e-12
Eif4e3	0.27238	1.91404	1.59874	2.06496	1.13368	1.37027	0.631827	3.26088	59.0018	4.47569e-13	3.50422e-12
Cbx8	1.4244	1.60264	3.12353	2.48421	-2.17186	-1.24456	0.0249215	1.43107	58.9789	4.49423e-13	3.51709e-12
Fgf15	1.00318	1.19587	-0.48127	0.283703	-0.452033	-1.95178	0.88485	4.73866	58.9573	4.51178e-13	3.52917e-12
Gfra3	1.61515	0.606895	2.57465	4.75153	-0.656309	1.48272	2.629	3.10336	58.8811	4.57434e-13	3.57477e-12
B4galnt2	-0.366579	3.11459	4.49434	4.44526	-0.704201	-1.75374	-2.83523	1.60415	58.8701	4.58337e-13	3.57849e-12
Gphn	0.300476	1.39769	1.23778	1.64484	-0.474131	-0.349196	-0.189372	4.78166	58.8337	4.61363e-13	3.60044e-12
Prob1	-0.118714	2.56989	2.68007	2.68096	0.135322	-0.875283	-1.48232	3.16452	58.7743	4.66353e-13	3.63599e-12
Kcna6	-0.342351	2.13977	3.39811	3.07995	1.7531	1.66846	1.40966	2.48215	58.7551	4.67978e-13	3.64526e-12
Sdr39u1	-0.0490861	-3.69691	-3.63916	-4.51941	4.04454	3.45755	4.27622	2.45757	58.7523	4.68209e-13	3.64537e-12
Zfp316	0.400376	0.804995	1.52383	1.9202	0.188167	0.0960228	0.142806	3.46419	58.7332	4.69839e-13	3.65637e-12
Chrna3	-0.819351	-0.271313	0.775165	2.59037	2.48087	4.0218	4.43339	-0.144199	58.7165	4.71257e-13	3.6657e-12
Sel1l3	-0.60573	4.11733	3.66072	3.49239	1.14434	1.03956	-0.249672	3.93806	58.6915	4.73396e-13	3.68063e-12
Ubxn10	0.405676	-8.37168	-2.5652	-4.81449	8.61158	1.36999	1.91037	1.07475	64.0902	4.82849e-13	3.75064e-12
Crb3	-0.550672	2.05553	1.26646	1.16295	0.111981	-1.17392	-2.17278	3.37904	58.5772	4.83317e-13	3.75254e-12
Efemp1	-1.4835	2.98592	4.61196	4.67406	1.88523	1.2295	0.45954	3.76154	58.5723	4.83746e-13	3.75413e-12
Gm13139	0.39751	-3.25222	-3.2945	-3.74241	0.65638	0.834329	1.14026	2.14245	58.5678	4.84141e-13	3.75439e-12
Fam89a	-0.489152	2.48872	-0.0903965	-0.00917825	-0.292792	-1.32435	-1.1581	1.69446	58.5668	4.84228e-13	3.75439e-12
Gm14197	0.821566	-3.69284	-3.91393	-4.45602	-0.623225	-1.18756	-0.686217	0.375775	58.5503	4.85687e-13	3.76396e-12
Tdrd12	0.267707	-2.09058	-2.88432	-3.28226	-0.796469	-0.728008	-0.848304	1.75095	58.5441	4.86234e-13	3.76646e-12
Col6a1	-1.06372	3.07191	3.82589	3.94043	1.58662	1.57242	0.368107	2.8148	58.4459	4.94995e-13	3.82901e-12
Fam57a	0.117979	1.39037	1.70635	1.95236	0.225235	-0.288278	-0.40613	4.05381	58.4317	4.96277e-13	3.83715e-12
Mctp2	0.761313	-0.362691	-1.23022	-0.659708	-0.556334	-0.549571	-3.10068	2.99698	58.4103	4.98214e-13	3.85036e-12
Gadd45b	0.384336	-1.98895	-2.64495	-2.22342	-0.331294	-0.165775	-1.55893	1.52563	58.3909	4.99977e-13	3.8622e-12
Nefh	-0.126959	-2.17434	-2.58411	-3.88185	-0.29611	0.680059	1.25757	3.41625	58.3676	5.02097e-13	3.875e-12
Tbc1d2	-0.0456286	-1.22963	-1.66633	-2.03549	-0.171742	0.232404	-0.425084	2.77755	58.286	5.09626e-13	3.93046e-12
Gm10416	0.0856946	-2.6441	-2.13186	-1.93355	0.341233	-0.0647294	-0.790786	1.44037	58.2847	5.09751e-13	3.93046e-12
Gabrb3	1.20388	2.01213	2.31713	1.82808	-1.12891	-1.0516	-0.40856	3.9628	58.2655	5.11537e-13	3.9406e-12
Sh3bgrl	1.03368	1.17348	1.81467	2.14711	-1.16587	-0.799116	-0.598724	6.82273	58.2001	5.17684e-13	3.98429e-12
Deptor	0.416498	-0.412008	-1.5819	-2.01861	-0.2545	-0.633528	-0.75567	5.37286	58.1972	5.17957e-13	3.98456e-12
Vtn	-1.68275	1.55749	5.43557	5.1295	2.30086	-0.482491	2.40164	0.827298	58.1891	5.18725e-13	3.98864e-12
Tnfaip2	-1.62721	2.86612	2.63722	2.78877	-1.39907	-1.68607	-0.763983	1.71318	58.0986	5.27378e-13	4.05145e-12
Hmgcll1	2.8793	1.0169	1.27275	1.29468	-0.0877649	-0.28212	-1.16635	3.25006	58.0703	5.30115e-13	4.07061e-12
Ift122	0.250064	1.19625	1.57595	1.48818	-0.00867115	-0.0653004	-0.199945	4.98063	58.0241	5.34617e-13	4.10142e-12
Hoxb8	1.86799	1.08589	6.40264	10.0233	-5.42035	-6.18488	-3.42578	2.93083	78.1742	5.35591e-13	4.10702e-12
Itga6	0.245046	-1.09314	-1.70131	-1.67307	-0.68572	-0.124006	-0.423695	7.36728	57.939	5.43028e-13	4.16214e-12
Eya2	0.356512	5.76696	6.40913	5.15808	-2.16225	-2.51518	-2.3631	1.92327	57.9146	5.45462e-13	4.17888e-12
Fhod3	-0.303312	-1.17586	-1.70015	-0.156397	1.18479	1.3689	1.5318	4.97705	57.8917	5.47758e-13	4.19456e-12
Hmcn1	0.604458	1.51714	3.39489	3.64919	-0.373584	-0.847663	-1.2541	4.17307	57.8711	5.49841e-13	4.20858e-12
Platr28	0.744557	-8.29447	-5.05323	-8.29447	3.84557	-0.25781	2.05224	0.166241	69.8482	5.50314e-13	4.21028e-12
5031439G07Rik	0.175361	1.13372	1.51458	1.5733	0.186689	0.21339	0.230507	6.42297	57.848	5.52175e-13	4.22259e-12
Zfp697	0.765903	1.25126	1.86698	2.35132	-0.0336838	-0.0125079	-0.160902	2.73538	57.8322	5.53784e-13	4.23125e-12
Esam	0.169335	-5.07719	-2.31957	-1.07893	0.582151	-1.06708	-2.48921	1.06883	57.8319	5.53812e-13	4.23125e-12
Bmpr1b	-1.03611	2.25919	1.14894	1.09157	0.90357	1.86783	2.20395	2.18494	57.8029	5.56775e-13	4.25194e-12
Plscr3	-0.0869488	1.01462	1.53773	1.45981	0.17239	0.0967293	-0.0161773	5.16464	57.7266	5.64639e-13	4.30808e-12
Chrna4	1.53245	0.882842	1.44182	3.23548	1.26794	1.34483	-0.213871	3.15122	57.6835	5.69143e-13	4.33947e-12
Akr1c19	-0.819794	5.52636	6.81114	6.73358	-0.925259	-1.80103	-3.44304	0.59516	57.6028	5.77672e-13	4.3975e-12
Cisd3	-0.603469	-2.00148	-2.16346	-2.06051	0.534648	0.0782598	0.226102	3.39235	57.5732	5.80832e-13	4.41754e-12
Fcgrt	-0.250445	-3.36191	-3.52141	-2.90463	0.164281	-0.136931	-0.530699	0.630886	57.5703	5.81147e-13	4.41793e-12
Efr3b	-0.053124	2.08689	1.41188	1.02645	0.516085	0.571264	0.640158	4.87625	57.5214	5.86415e-13	4.45394e-12
Gabrb2	-0.27335	1.8785	2.58601	3.11839	0.580397	1.77001	2.02863	1.76945	57.4996	5.8878e-13	4.46784e-12
Rhbdl2	-0.660487	-5.9997	-6.63833	-9.02692	3.5913	3.43416	4.89644	0.131923	62.7323	6.01245e-13	4.55625e-12
Ttc7	-0.0754302	1.26366	1.77165	1.47463	0.43676	0.109059	0.170668	4.67955	57.353	6.04973e-13	4.58242e-12
Lrp4	0.140969	0.20879	0.858854	1.55465	0.506168	0.478318	0.724941	6.08933	57.3453	6.05836e-13	4.58689e-12
Zfp672	-0.283786	0.385441	0.855181	1.74004	-0.318277	-0.418809	-0.215622	3.2037	57.2649	6.14928e-13	4.65362e-12
Sh2b2	-0.475293	1.69322	1.9703	2.23876	0.235309	0.558007	0.70535	2.8662	57.2253	6.19463e-13	4.68583e-12
Syne3	-0.309116	3.29051	2.03441	0.0340112	-0.826937	-0.763925	-1.03952	1.20976	57.1484	6.28375e-13	4.75109e-12
Zdhhc9	0.466127	1.57602	0.942704	0.672389	-0.0253443	-0.295334	-0.460395	4.7777	57.134	6.30058e-13	4.76167e-12
Hspb8	0.163034	-0.377467	-0.389996	-0.700235	-0.961268	-2.93801	-4.4545	2.97952	57.088	6.35471e-13	4.80041e-12
Dact2	-0.477256	-1.15616	-2.20679	-1.32676	0.825891	0.661475	-1.06332	4.25355	57.0646	6.38246e-13	4.81921e-12
Krt19	-1.36863	1.64308	1.67172	3.27299	1.13262	0.286262	-2.39359	3.81157	57.0433	6.40778e-13	4.83615e-12
Sfmbt2	1.37546	2.36491	2.37758	2.3753	-3.13515	-4.05746	-4.2824	3.53968	56.9806	6.48305e-13	4.88855e-12
Gm13212	0.342916	-3.22232	-3.14694	-3.50679	-0.110282	-0.407501	-0.323772	3.47276	56.9396	6.53278e-13	4.92383e-12
Gata6	0.389244	3.78504	2.98861	3.28307	-1.86321	-2.30528	-3.82638	3.46044	56.9361	6.53705e-13	4.92483e-12
mt-Rnr1	0.790382	-0.667343	-1.13058	-1.72484	-0.316368	0.325867	0.749044	7.67466	56.9237	6.55223e-13	4.93405e-12
Panct2	0.402123	-2.23898	-2.03385	-2.0146	-0.629575	-1.24317	-3.67706	2.29341	56.8961	6.58599e-13	4.95725e-12
Smpdl3a	1.36223	-0.32602	1.01451	-1.00434	3.62827	1.62354	3.24529	1.07497	56.8595	6.63117e-13	4.98677e-12
Amz2	-0.2531	1.23369	1.4872	1.55747	0.251048	0.265151	0.114898	6.18915	56.8542	6.63771e-13	4.98945e-12
Fbxw4	0.671922	2.31666	2.24268	2.2984	-0.628608	-0.686966	-1.42675	3.80297	56.8332	6.66383e-13	5.00684e-12
Lrrc3b	0.00198201	2.91224	2.86173	2.37668	0.118371	-0.235421	-0.261576	1.73715	56.744	6.77582e-13	5.08642e-12
2610008E11Rik	0.604488	1.24026	1.55195	2.08594	-0.702113	-0.22243	-0.535157	4.97837	56.731	6.79241e-13	5.09431e-12
Tmcc3	-0.106422	3.01065	1.85905	1.17844	-1.20041	0.0469258	0.0891375	2.89238	56.7248	6.80029e-13	5.0979e-12
Col6a2	0.239149	1.51464	1.76107	2.36778	1.24262	1.18603	0.0226269	3.47677	56.7224	6.80329e-13	5.0979e-12
Serinc2	-0.228296	0.831344	0.891128	1.04481	2.17515	3.37677	3.26992	3.18854	56.6491	6.89738e-13	5.16379e-12
Flrt3	-0.188575	1.60863	2.58041	3.00678	-0.609706	-0.80387	-0.119242	4.68403	56.6199	6.93519e-13	5.18746e-12
Fign	0.303015	1.82002	1.5129	1.97958	-0.204354	-0.0609429	0.235138	4.05441	56.5983	6.96335e-13	5.2062e-12
Aim1	1.09711	2.84566	3.10281	2.07875	-1.62321	-2.43058	-3.81485	2.04266	56.5744	6.99466e-13	5.22728e-12
Gm27861	1.07749	-0.272564	3.10368	7.49121	-3.27102	-2.09718	-2.45446	0.624691	75.9564	7.02501e-13	5.24736e-12
She	1.0411	-2.45038	-2.85526	-2.61307	1.06275	0.908607	0.940569	2.66659	56.5492	7.0278e-13	5.24736e-12
Dpysl2	0.0683348	1.31685	0.961846	1.07283	1.41918	1.73611	1.54405	5.39648	56.5322	7.0503e-13	5.26181e-12
Gm1673	0.385467	1.17394	2.91284	3.51042	1.53945	0.690825	0.943876	2.01835	56.5008	7.09192e-13	5.29052e-12
Prdm1	0.535472	0.962063	0.604559	0.62138	-1.99425	-3.03393	-4.28158	2.87513	56.4786	7.12152e-13	5.31024e-12
Synm	1.75468	0.804059	2.55765	1.70757	-1.05143	-1.09529	-1.38237	4.05415	56.4323	7.18385e-13	5.35433e-12
Srgap1	0.441793	2.38349	1.5439	1.51544	-0.0150896	0.770557	-0.368462	4.48514	56.4207	7.19951e-13	5.36362e-12
Cfap44	1.52963	3.11941	4.16382	2.01934	0.335713	-1.90465	-0.864264	2.12878	56.3984	7.22979e-13	5.38378e-12
Tubb6	0.0820753	1.54675	1.48998	1.73172	0.129397	0.151505	-0.447844	7.55975	56.3956	7.23358e-13	5.38421e-12
Sema3c	0.0878588	3.73116	1.3723	2.74316	0.342166	-0.36605	0.0487411	2.58981	56.1465	7.58145e-13	5.63064e-12
Dpy30	-0.263568	-1.06541	-1.53226	-1.76603	0.193457	0.119004	0.491188	6.91638	56.1219	7.61677e-13	5.65271e-12
Mesp1	-3.11227	-0.0499888	3.11873	2.2229	-0.446012	-2.64291	-1.585	0.125701	56.1211	7.61791e-13	5.65271e-12
Bcam	-0.0901995	-0.755582	-1.20456	-0.605471	-0.135079	-0.134911	-1.97356	5.61225	56.0983	7.65084e-13	5.67051e-12
Espn	0.184434	0.709991	1.15543	2.43929	-1.37862	-1.55893	-2.4014	2.78792	56.0974	7.65205e-13	5.67051e-12
4930444M15Rik	-0.108612	-5.02737	-6.87833	-7.06994	-1.01222	-2.27989	-2.08828	0.423946	113.297	7.73603e-13	5.72514e-12
Prr15l	1.05821	2.14901	2.47356	1.93248	-1.47766	-1.94425	-5.25115	1.52051	56.0158	7.77114e-13	5.74858e-12
Slc39a14	0.0109958	-0.620266	-1.72736	-2.0369	-0.81911	0.0155116	0.322189	5.97492	56.0109	7.7783e-13	5.74918e-12
Frmd5	0.470703	1.40983	1.06527	1.61676	0.297342	0.854943	0.603508	4.84556	55.9667	7.84375e-13	5.78952e-12
Psmb8	-5.52049	0.533881	-0.877702	-1.96731	4.24212	2.79646	3.02434	1.19976	55.9603	7.85324e-13	5.79397e-12
Zcchc24	1.00984	-1.7262	-1.13594	-0.379068	1.01733	-0.066306	-0.842811	4.56894	55.9155	7.9202e-13	5.83621e-12
Pon2	0.210789	2.63152	2.43626	1.78745	-1.3464	-2.01968	-1.68182	4.52271	55.9151	7.92094e-13	5.83621e-12
Stk31	1.62544	-9.28991	-9.28991	-7.09289	4.6721	4.12587	-0.665909	1.77675	67.1868	8.06235e-13	5.93257e-12
C130026L21Rik	1.64788	0	3.24125	3.94041	1.11016	-1.40062	3.3977	-0.135554	67.177	8.07393e-13	5.93588e-12
Phldb1	0.407909	1.32077	1.64457	1.39176	-0.483854	-0.642705	-0.588259	6.1206	55.7978	8.09929e-13	5.95191e-12
Vsig2	0.731308	-5.08874	-2.64301	-1.87101	0.052026	-0.867668	-3.12382	0.653511	55.7466	8.17847e-13	6.00747e-12
Aim2	-0.380622	-3.0964	-4.0368	-3.72584	-0.814177	-0.578682	-0.00355014	2.17105	55.7349	8.19665e-13	6.01818e-12
Id4	-0.77217	-3.59588	-2.04006	-2.82432	0.840254	0.0492645	0.254442	1.76965	55.6863	8.27281e-13	6.07144e-12
Birc3	0.164935	0.171383	0.265685	-0.0615636	-0.448989	-1.77697	-2.12973	2.34858	55.6682	8.30148e-13	6.0886e-12
Arsg	0.419241	2.60771	3.32749	4.25651	1.13906	1.27673	0.314074	3.1476	55.6669	8.30346e-13	6.0886e-12
Cdh10	-3.059	2.87921	2.3948	1.95087	2.82895	3.37428	3.25156	2.53364	55.6491	8.33168e-13	6.10662e-12
Igfbpl1	-0.498499	-1.83129	1.01917	1.26747	-0.215486	-1.96497	-0.454197	2.17915	55.6397	8.34654e-13	6.11484e-12
Tst	-0.444077	-0.754473	-1.81587	-1.71403	-0.301681	-0.455752	0.143853	3.80907	55.6061	8.40029e-13	6.14884e-12
Ccdc149	0.320802	3.06997	3.28654	3.27881	0.39507	0.270062	0.46468	1.38194	55.5371	8.5115e-13	6.22752e-12
Plcd1	-0.160424	-2.11202	-3.70433	-2.1091	0.628148	2.08504	-0.0797107	3.66019	55.502	8.56881e-13	6.26671e-12
A930033H14Rik	2.26704	2.98919	3.44714	5.76116	0.415026	0.0390349	-1.78718	0.93261	55.4386	8.67314e-13	6.33748e-12
4930526L06Rik	-0.315201	-1.8562	-4.58704	-5.19487	1.67133	-0.117452	-0.0854156	0.560289	55.3264	8.86135e-13	6.46373e-12
St3gal1	1.47759	2.98111	2.6305	4.32609	-0.393192	0.20919	-1.79844	2.32506	55.2198	9.04431e-13	6.58286e-12
Dcaf12l1	0.314926	-1.18729	-1.83024	-1.56215	-0.578585	-0.512254	-0.524881	3.13769	55.1709	9.12964e-13	6.63632e-12
Alpl	-0.344534	-2.39696	-1.31167	-0.645299	0.2085	-0.267428	-1.06282	5.87378	55.1665	9.13738e-13	6.63906e-12
Ephb2	0.392104	0.540813	2.14983	2.11739	0.282177	-0.196166	0.0834949	5.49605	55.038	9.36593e-13	6.79628e-12
Kcnk16	2.39597	7.9101	9.31262	9.00812	-4.33661	-4.91174	-5.07554	0.605331	60.0029	9.47346e-13	6.86539e-12
Gm16048	0.0645726	-8.89662	-5.11958	-4.18701	3.34632	-0.111064	-1.61539	0.256462	59.9834	9.50503e-13	6.88529e-12
Scara3	5.76616	5.20022	8.06579	8.7287	-3.46579	-4.66129	-4.6275	1.66261	59.9054	9.63198e-13	6.97122e-12
Fam13c	-0.461341	0.996133	1.50448	0.923482	0.173762	0.186887	0.303331	4.16877	54.8473	9.7167e-13	7.02916e-12
P2rx3	0.322085	2.19953	2.20178	3.87225	-0.726553	-0.23878	-1.38308	2.51103	54.8453	9.72042e-13	7.02916e-12
Gadd45a	0.75771	-0.509421	-0.477225	-0.801393	-1.61937	-0.983431	-1.26679	4.1854	54.8269	9.75502e-13	7.05114e-12
Cdh11	-0.633382	3.318	4.04106	3.88282	0.842196	0.0982489	1.82048	4.21199	54.7802	9.84355e-13	7.11206e-12
Shd	-0.336033	1.15759	1.74304	2.59732	1.57506	1.47744	0.973396	2.84453	54.7774	9.8488e-13	7.11279e-12
Ets1	-1.3516	1.86949	2.22883	2.02025	1.97611	-0.287507	-1.03577	2.81388	54.7665	9.86969e-13	7.1248e-12
Cdh6	-1.27322	4.86247	5.81383	6.06143	-0.12151	0.686345	-0.5377	2.58712	54.7608	9.8804e-13	7.12946e-12
Aqp11	-0.352406	0.495004	2.0387	1.25286	0.416324	0.412037	1.79617	3.03216	54.7331	9.93363e-13	7.16059e-12
Dlx3	-2.11645	-0.702287	1.32941	3.7191	1.50464	0.40992	-3.82006	0.0693363	54.7325	9.93474e-13	7.16059e-12
Adamts9	0.594402	1.54516	-1.03556	-0.339889	-0.553723	-0.253338	-1.33678	5.30176	54.6892	1.00184e-12	7.21663e-12
Tekt2	1.08587	-1.33331	-1.05839	-2.49155	1.75013	0.0942088	0.156592	1.77105	54.6868	1.0023e-12	7.21679e-12
Myo5c	0.845089	0.910879	0.502561	0.173113	-0.887191	-1.54293	-2.98145	4.62994	54.6268	1.01402e-12	7.29809e-12
Pbx3	0.285139	1.43981	1.5969	1.12097	-0.217185	-0.461637	-0.00692165	5.74493	54.5988	1.01953e-12	7.33144e-12
Haglr	1.28682	2.00118	4.42146	6.6442	-4.34233	-2.44325	-1.90377	1.14484	54.5647	1.0263e-12	7.37693e-12
Cbln4	-3.57091	3.63164	-0.0987646	-3.02076	3.87115	1.28279	1.37401	0.479628	72.926	1.03051e-12	7.40403e-12
Trim62	0.753026	2.80189	3.10954	3.2156	-0.0488488	-1.24336	-1.75262	2.68372	54.4669	1.04598e-12	7.51193e-12
Rab30	0.462184	-1.97864	-1.68803	-1.474	0.163301	0.16916	0.343683	2.39781	54.4612	1.04715e-12	7.51712e-12
Slc1a2	4.11192	1.77199	4.02021	5.3608	-1.8432	-2.34555	0.209887	2.92465	54.3986	1.05997e-12	7.60592e-12
Paqr4	0.418747	1.87971	1.56586	1.72316	0.450484	0.473408	0.740555	3.2875	54.3903	1.06167e-12	7.61486e-12
Grb10	1.24175	1.59222	1.2616	1.81459	-0.627885	-0.657496	-0.336801	9.95782	54.2906	1.08249e-12	7.76085e-12
[truncated: 2,625 more rows]

## Sheet: K-means clustering
gene_name	gene_biotype	cluster	ESC_WT (average normalized RPKM)	EpiLC_WT (average normalized RPKM)	ME24h_WT (average normalized RPKM)	ME48h_WT (average normalized RPKM)	ESC_3BKO (average normalized RPKM)	EpiLC_3BKO (average normalized RPKM)	ME24h_3BKO (average normalized RPKM)	ME48h_3BKO (average normalized RPKM)
1500002C15Rik	antisense	I	0.195586	1.98141	1.20515	1.92564	0.0753409	0.457758	0.843027	1.23273
1700007L15Rik	lincRNA	I	0.999312	4.78696	4.38577	5.46562	1.1458	4.08028	3.25463	3.42623
1700011H14Rik	protein_coding	I	0	0.0484	0.489107	1.66515	0.0289201	0	0	0.348364
1700037C18Rik	protein_coding	I	0.23998	0.954731	1.07886	0.915194	0.21055	0.906088	0.63209	0.941666
1700049G17Rik	protein_coding	I	0.807958	1.17331	2.11628	2.28919	1.11169	1.04598	1.59562	1.75045
1700052K11Rik	antisense	I	0.627865	2.6329	3.07014	3.5191	0.966981	1.28531	1.25986	2.80716
1700086O06Rik	lincRNA	I	1.66714	4.01194	5.38984	4.92862	1.20164	1.93711	2.27033	3.50383
1810017P11Rik	TEC	I	0	0.109724	1.98419	5.24505	0	0.176654	0.343685	0.579154
2010001A14Rik	processed_transcript	I	1.73777	3.35388	5.43734	6.28713	1.38896	3.53962	4.8125	4.7617
2310058D17Rik	processed_transcript	I	0.194235	0.766626	0.691034	1.1062	0.189014	0.385516	0.312066	0.610353
2410004I01Rik	lincRNA	I	0.457069	1.18814	1.64681	1.34253	0.138342	0.665607	0.545769	0.358487
2410006H16Rik	processed_transcript	I	140.213	209.355	405.969	659.981	83.3102	173.231	393.27	450.485
2500004C02Rik	processed_transcript	I	1.06639	1.92726	2.29379	4.51497	0.980446	1.40071	1.25745	1.66374
2510009E07Rik	protein_coding	I	0.165473	0.368117	5.71447	11.0193	0.265374	0.352858	4.87075	8.36973
2610020C07Rik	lincRNA	I	0.557689	0.80525	1.79908	2.60204	0.668292	0.630334	1.15491	1.89728
2610037D02Rik	lincRNA	I	0.302436	0.769877	0.46467	2.06379	0.717594	0.667366	0.560037	0.984282
2610528A11Rik	protein_coding	I	0	0.0369933	0.218491	1.48513	0.22141	0.139838	0.105665	0.163664
2700046G09Rik	lincRNA	I	0.3543	0.562885	0.828213	1.83724	0.212132	0.482868	0.789462	1.04442
2900052L18Rik	processed_transcript	I	2.34367	2.16336	2.38822	7.00951	4.37017	4.39568	2.61463	4.46799
4930426I24Rik	lincRNA	I	0	0.0962315	0.0570172	1.30487	0.0574316	0.414584	0.467452	0.400914
4930451G09Rik	protein_coding	I	0.246025	0.735619	1.16102	0.865645	0.282356	0.698776	0.823189	0.664874
4933407K13Rik	processed_transcript	I	0.6773	1.42481	2.00772	1.72067	1.13492	0.77076	1.01939	1.33685
4933439C10Rik	processed_transcript	I	0.946749	1.06862	1.76668	4.11633	0.628365	1.2209	1.6937	2.53396
5430405H02Rik	processed_transcript	I	0.494092	0.532564	0.739872	1.66648	0.550852	0.698292	0.674521	1.06776
5730596B20Rik	protein_coding	I	0	0.0182546	0.118821	4.13157	0.00545212	0	0.223417	2.88539
6330418K02Rik	antisense	I	0.896361	2.43409	2.74015	2.84808	1.55838	1.61918	1.88626	3.07202
6430511E19Rik	TEC	I	0.640404	1.51659	2.58123	4.52535	1.02245	0.86149	1.2352	2.34312
8430429K09Rik	processed_transcript	I	1.06954	3.48888	5.3316	6.95285	0.662335	3.18369	4.13564	5.21423
9030622O22Rik	lincRNA	I	0	3.58736	7.61505	5.14435	0	2.00669	3.22992	2.41191
9930014A18Rik	processed_transcript	I	0.170913	1.11947	0.782904	0.91208	0.0310945	0.545028	0.359337	0.94648
A230072C01Rik	processed_transcript	I	1.59484	2.6948	3.15083	5.11402	2.86077	1.66994	2.47774	3.91612
A730011C13Rik	antisense	I	0.521522	0.894887	1.57462	2.35694	0.492284	0.902962	1.10408	1.91647
Acta2	protein_coding	I	0.784747	1.70289	2.33446	4.78339	0.524263	1.12642	0.609049	0.48365
Adamts17	protein_coding	I	0.0948904	0.157357	0.485343	1.07027	0.158734	0.124227	0.166508	0.283794
Adcy4	protein_coding	I	0.210628	0.322936	0.836272	0.446718	0.188041	0.36577	0.811181	0.218542
Adcy6	protein_coding	I	2.23428	8.49274	11.2257	11.009	1.96019	9.97798	10.1113	8.27831
Adcy8	protein_coding	I	0	1.27352	2.42775	2.71469	0.00727178	0.530519	0.549717	0.808527
Adgra2	protein_coding	I	0.120876	0.450121	0.544004	2.53928	0.168313	0.314087	0.273048	0.508589
Adgrg1	protein_coding	I	1.01412	8.59803	8.55156	4.80136	1.36779	4.84079	3.14554	6.00054
Afap1l1	protein_coding	I	0.790722	1.30506	2.33681	5.34375	1.26934	3.29058	2.16397	1.71005
Afmid	protein_coding	I	0.406139	0.940743	1.2156	1.20042	0.315682	0.71519	0.964161	0.902778
Aig1	protein_coding	I	0.481286	2.43999	2.53131	2.5163	0.660532	1.63359	1.84524	1.96678
Ak3	protein_coding	I	7.91722	15.5702	22.5782	20.4434	10.224	13.1588	14.6882	13.8661
Akr1c13	protein_coding	I	0.24953	1.38209	2.19834	1.36504	0.235173	0.484975	0.410331	0.943183
Akr1c19	protein_coding	I	0.0224287	1.25692	3.07121	2.91003	0.0105584	0.371651	0.494671	0.146725
Aldh1a2	protein_coding	I	0.256981	0.393408	47.4633	57.7584	0.465091	0.197804	0.438608	2.82891
Aldh1l2	protein_coding	I	0.742644	5.0877	3.91257	5.80948	0.561274	2.38246	1.31802	2.8554
Aldoc	protein_coding	I	7.24827	6.06961	11.2493	24.5732	5.40596	10.1592	16.6771	5.53338
Alox15	protein_coding	I	1.72241	9.03074	26.4545	5.71446	0.0970037	3.20668	2.92745	1.02335
Alx3	protein_coding	I	0.144876	0.179661	2.13246	4.93939	0.117609	0.0878934	0.77802	1.33157
Alx4	protein_coding	I	0.00549599	0.0694716	1.05591	1.26264	0.00517631	0.0280732	0.355181	0.300884
Ambp	protein_coding	I	0	0.825237	0.644191	1.19595	0	0.523979	0.298733	0.0602203
Apcdd1	protein_coding	I	1.52598	1.62996	5.23351	4.6164	2.66475	2.65479	2.73748	3.70235
Apln	protein_coding	I	2.78963	8.85326	19.7789	5.83371	0.140071	4.97516	5.87752	1.29966
Aplnr	protein_coding	I	0.72398	2.24176	27.646	9.25751	0	0.651136	1.23621	1.68436
Apom	protein_coding	I	0.994848	0.332692	0.887751	4.07397	1.06528	0.129617	1.05806	0.771609
Appbp2os	antisense	I	0.414433	2.38518	2.23638	3.67864	0.497351	1.60672	1.4815	1.8195
Arfgef1	protein_coding	I	6.29106	15.1368	18.9436	15.8255	9.80351	14.6282	12.2651	11.0335
Arg1	protein_coding	I	0.0262884	2.02362	4.70394	38.1576	0	0.0447464	0.0473376	3.11523
Arhgap29	protein_coding	I	2.48399	4.68496	4.39944	6.65363	4.16	4.19568	3.5176	2.67671
Arhgef26	protein_coding	I	0.671518	2.93445	2.8651	1.8481	0.878829	1.47017	0.902549	1.23081
Arid3a	protein_coding	I	3.71911	6.50008	13.9891	16.839	3.95545	7.15402	9.67942	8.97856
Arid3b	protein_coding	I	10.9103	21.0236	23.2056	32.5557	13.8893	18.3692	16.3147	22.3411
Arl16	protein_coding	I	3.03982	8.64229	9.06356	8.55129	2.52242	5.38188	5.69604	6.99388
Arl9	protein_coding	I	0.194897	1.28128	1.27647	1.7579	0.122315	0.110629	0.35169	0.367578
Arsb	protein_coding	I	0.145902	0.415273	1.91078	2.24741	0.580069	0.879056	1.38812	1.07237
Arsi	protein_coding	I	0.195565	0.47517	1.37479	0.651994	0.0614458	0.244288	0.246607	0.484831
Art5	protein_coding	I	3.37016	0.709935	1.23886	2.83455	1.08076	0.526472	1.13344	1.17739
Asah2	protein_coding	I	0.066337	0.339588	0.893734	1.15687	0.101513	0.415537	0.75279	0.315335
Atoh8	protein_coding	I	0.0154702	0.13443	1.51657	2.77627	0.0145958	0.0724786	0.788991	1.34509
Atp1a2	protein_coding	I	0.21505	0.778203	14.0425	3.68169	0.10013	0.987258	4.09483	1.35926
Atp2c2	protein_coding	I	0.060169	0.266925	0.125123	1.0015	0.181632	0.262855	0.163495	0.19492
Atp6v1c2	protein_coding	I	0.187125	0.118338	3.10011	1.25572	0.219947	0.0398775	0.971714	0.549484
Atrnl1	protein_coding	I	1.8783	7.5324	8.28766	9.7338	1.18097	4.19011	4.81386	5.64381
Axin2	protein_coding	I	4.27593	6.72241	36.8057	36.6473	3.34197	7.10762	23.1404	26.1757
AY761185	protein_coding	I	0	0	1.52813	1.26996	0	0	0.107789	0.104578
B130046B21Rik	lincRNA	I	0.209921	0.469421	0.462312	1.77814	0.298324	0.435024	0.428353	0.0920118
B130055M24Rik	processed_transcript	I	1.84084	5.66616	6.11521	6.29307	3.8197	4.26442	4.75532	5.78612
B230208H11Rik	lincRNA	I	0.43685	1.00977	1.79201	1.30386	0.79203	1.08249	0.806407	0.293434
B4galnt2	protein_coding	I	0.24813	2.18585	5.69703	5.50709	0.191381	1.03692	1.30529	0.59506
BC022960	transcribed_processed_pseudogene	I	1.94496	2.98523	5.96589	7.98133	6.13026	3.73254	4.75553	3.84221
BC023719	antisense	I	0.158595	0.282513	1.1905	0.501877	0.0747295	0.604243	0.556948	0.330349
BC023829	protein_coding	I	6.68481	15.5385	25.9567	14.5199	7.83282	10.6963	11.8695	11.5432
BC034090	protein_coding	I	0.273773	1.67653	2.21524	2.26482	0.989673	2.02231	1.84088	1.31486
BC067074	protein_coding	I	0.908129	2.39542	4.69153	4.95308	2.20839	3.56902	4.01662	2.77945
BC089491	protein_coding	I	0.187057	0.715929	2.64039	2.15296	0.226404	0.76078	1.0583	0.935392
Bcap29	protein_coding	I	6.31475	11.1101	13.3673	19.67	6.44149	8.22281	9.3172	13.732
Bcl2	protein_coding	I	0.148448	0.577766	0.936832	1.32153	0.113841	0.297618	0.232086	0.5534
Bco2	protein_coding	I	0.256515	0.565793	1.25103	1.51393	0.224046	0.527265	0.579575	0.743613
Best1	protein_coding	I	0.596201	0.398585	1.33754	1.74183	0.657667	0.961889	1.2565	1.00641
Bicc1	protein_coding	I	0.282045	1.16384	5.1452	2.68493	0.799391	1.41132	3.525	2.8658
Bmp5	protein_coding	I	0.0867261	0.594442	2.32327	2.04541	0	0.594515	0.812721	1.26306
Bmp7	protein_coding	I	0.849331	2.26772	8.79025	8.0444	1.32743	0.964596	3.09041	2.04756
Bpifb5	protein_coding	I	0.497738	0.0374462	0.37796	2.17917	0.244702	0.200419	0.193181	0.830902
Btla	protein_coding	I	0.202384	0.434537	2.83507	0.281846	0.116899	0.092438	0.459227	0.0776033
Btn1a1	protein_coding	I	0.0295838	0.0935264	1.19091	0.672637	0.154128	0.209523	1.07464	0.108479
Btn2a2	protein_coding	I	0.753634	0.580928	2.38433	1.05432	0.520419	0.550444	1.07879	0.351864
Bves	protein_coding	I	0.265396	0.458199	1.76702	1.18741	0.545644	0.842989	1.20569	1.01374
C130012C08Rik	TEC	I	0.0105822	0.00835756	0.0591197	1.11439	0	0.00449037	0.00953584	0.597736
C1qtnf6	protein_coding	I	1.37212	7.3188	8.37712	9.41908	1.15018	7.9806	9.36246	5.28786
C1rl	protein_coding	I	0.41243	0.29569	0.571588	1.02863	0.790798	0.234628	0.431147	0.513302
C230037L18Rik	antisense	I	0.615637	2.09738	2.23592	3.19653	0.645541	1.88867	2.14096	1.32565
Cabp7	protein_coding	I	1.14998	1.3055	5.68276	2.77743	0.972981	0.385255	2.64606	1.85708
Cachd1	protein_coding	I	7.95828	10.6987	27.2622	17.3953	6.57678	14.5609	15.7688	12.9636
Cacna2d1	protein_coding	I	0.680163	1.42932	2.26113	2.64856	0.910286	1.28404	0.532459	0.206174
Cadm4	protein_coding	I	2.10031	5.99655	8.99243	7.26574	1.6631	2.76476	4.389	6.59674
Calcrl	protein_coding	I	0.143219	1.03881	1.10193	2.09518	0.0634217	0.490079	0.728354	1.21847
Cap2	protein_coding	I	0.665847	4.32289	5.86732	6.24069	0.415739	4.64091	4.67759	3.54734
Capn6	protein_coding	I	0.35357	3.34856	3.73651	3.60535	0.129341	1.53131	1.02214	0.610677
Car14	protein_coding	I	7.76933	25.7386	29.274	27.3307	1.63065	28.3944	26.4463	21.0363
Cask	protein_coding	I	2.70819	6.42093	9.08718	8.27967	5.16134	6.88699	5.82533	7.79856
Casp8	protein_coding	I	2.62755	10.6399	10.3353	10.7346	3.09716	6.20302	4.14133	2.39833
Catsperg1	protein_coding	I	0.237062	1.09224	1.95123	2.78578	0.294773	0.881038	1.06936	0.33251
Cbx4	protein_coding	I	0.0892544	0.636274	1.57566	1.64459	0.126522	0.205993	0.949748	1.20651
Ccdc159	protein_coding	I	1.18105	2.71635	3.10786	4.34547	1.31359	2.80049	3.00442	2.62493
Ccdc80	protein_coding	I	0	0.325844	0.77682	1.16541	0.00883066	0.280562	0.356251	0.371724
Ccnd2	protein_coding	I	0.996004	17.2655	40.099	48.2658	1.87321	12.1096	31.9637	41.0602
Ccnjl	protein_coding	I	3.3846	9.04728	12.9915	8.88018	2.44753	8.85547	10.2477	8.42853
Ccr1l1	protein_coding	I	0.0265643	1.15286	1.4152	1.60991	0.0375732	0.0904332	0.119282	0.344204
Cd164l2	protein_coding	I	0.490531	0.869343	1.90212	1.6879	0.783104	1.46679	1.87676	0.204754
Cd248	protein_coding	I	0.106011	0.143827	0.476226	1.62806	0.251866	0.0836165	0.252697	0.428697
Cd82	protein_coding	I	0.064534	0.685072	2.24009	2.21771	0.159279	0.673453	1.58219	0.585068
Cdc42ep1	protein_coding	I	1.08366	3.10113	2.58001	6.73845	1.70001	1.97022	1.16939	1.21491
Cdh6	protein_coding	I	0.0884704	2.66433	5.15643	6.12234	0.0346678	1.01511	3.42787	1.74411
Cdkl3	protein_coding	I	1.03647	2.57224	2.50867	3.87689	0.998885	2.35332	2.23648	2.6938
Cdkn2c	protein_coding	I	0.317649	0.147728	0.398239	1.18802	0.568341	0.196506	0.447838	0.895598
Cdx1	protein_coding	I	1.74674	0.0175031	1.8759	7.66669	0.9141	0.0282453	0.36848	4.60748
Cdx2	protein_coding	I	0.240376	0.597353	49.2321	75.5793	0.0484345	0.0145367	10.7702	7.68479
Cep126	protein_coding	I	2.15383	7.76419	8.37408	7.43143	3.59015	6.93019	6.50275	6.20658
Ces1d	protein_coding	I	0.0163789	0	0.0773973	1.06338	0	0	0.0221336	0.0358428
Chst2	protein_coding	I	0.21156	1.06164	2.49333	1.65948	0.172164	1.41083	1.78195	1.53941
Chst7	protein_coding	I	0.755077	1.61343	4.30234	2.69674	0.280413	1.35446	1.61192	1.70431
Cited1	protein_coding	I	0.221087	2.50376	18.1905	17.8433	0.42879	1.48017	3.79028	3.21793
Clcn5	protein_coding	I	1.94787	10.587	16.5962	12.3974	3.27183	6.57176	8.1191	6.58617
Clhc1	protein_coding	I	0.245146	0.482863	0.674699	1.20973	0.255062	0.450674	0.475749	0.698764
Clic6	protein_coding	I	0.337168	13.7262	18.3777	22.1305	0.233538	6.43609	9.0573	2.74291
Clmp	protein_coding	I	1.90992	0.988783	1.45855	2.80754	0.862986	1.35644	2.13627	1.50644
Clu	protein_coding	I	3.52437	3.8816	7.07541	10.2089	6.00818	4.69426	5.05388	2.84053
Cnksr2	protein_coding	I	0.218225	2.30145	3.33822	2.52196	0.70729	2.26788	2.01141	1.4293
Cntnap2	protein_coding	I	0.261184	2.72421	2.79013	1.93585	0.103688	1.54711	1.59661	1.09967
Col13a1	protein_coding	I	0.944022	0.807092	0.926649	1.43118	0.740486	0.298886	0.132426	0.209215
Col4a1	protein_coding	I	10.3343	29.8134	71.2963	97.3555	15.9972	20.8641	48.1787	31.2046
Col4a2	protein_coding	I	4.01723	10.7188	34.2019	56.3427	7.8446	10.1646	28.5849	25.7234
Col4a6	protein_coding	I	0.0876955	0.672666	2.28728	7.93142	0.0366372	1.96498	4.08399	3.50992
Col9a1	protein_coding	I	0.0229584	0.0904383	0.318409	1.54976	0.0180389	0.0750601	0.131145	0.218064
Colec12	protein_coding	I	2.1251	8.41612	13.0485	14.125	1.01427	6.46278	5.87793	5.47112
Cox4i2	protein_coding	I	2.01685	0.272433	1.8686	3.13088	1.99806	0.544657	1.36295	0.759363
Cpm	protein_coding	I	0.488224	1.36359	14.3332	17.4321	0.633609	1.11519	4.37782	2.45457
Cpn1	protein_coding	I	0.884289	2.62906	8.74254	11.6853	1.5905	1.82026	1.65784	3.0484
Cpxm2	protein_coding	I	0.117546	0.272384	1.15577	0.458007	0.26705	0.42425	0.493987	0.102642
Crb2	protein_coding	I	0.457461	1.50943	5.51817	8.79619	0.253833	1.03355	2.54683	6.23319
Ctdspl	protein_coding	I	1.68387	2.06752	3.953	5.24228	1.35661	3.37219	3.16232	2.70177
Cutal	protein_coding	I	0.23851	0.401338	1.07923	1.13624	0.551671	0.548698	1.61478	0.436088
Cxx1a	protein_coding	I	0.745211	2.07876	7.49034	3.90027	0.856194	2.49066	6.49496	2.66714
Cxx1b	protein_coding	I	0.9439	3.40646	14.921	8.28695	1.11146	3.30838	10.5236	4.4636
Cxx1c	protein_coding	I	1.44939	9.34934	67.335	47.5991	0.456379	8.40059	54.5309	23.0202
Cyb5r2	protein_coding	I	0.434134	0.817438	1.42167	1.72705	0.445044	0.877555	0.341873	0.468724
Cyp1a1	protein_coding	I	0.207301	0.503831	3.37833	1.2909	0.0558557	0.319765	1.48298	0.194618
Cyp1b1	protein_coding	I	0.0756216	0.244897	2.40804	1.37537	0.110278	0.214199	1.26735	1.11153
Cyp2j6	protein_coding	I	0.796213	3.34967	3.91408	3.66145	1.23137	2.76213	2.98407	2.37527
Cyp4f15	protein_coding	I	0.322843	1.41455	6.22985	5.3292	0.0721061	1.40826	4.93071	4.63515
D130007C19Rik	pseudogene	I	0.077345	0.326481	1.0416	1.18138	0.0971508	0.152687	0.244122	0.711169
D130058E05Rik	processed_transcript	I	1.52072	1.54675	2.6412	4.6434	1.28387	0.281334	2.09837	4.13409
D330041H03Rik	processed_transcript	I	0.756733	2.00525	3.81692	4.51105	1.14175	2.37045	3.51033	3.42169
Dach1	protein_coding	I	0.0318107	0.376711	1.96566	4.40887	0.0124897	0.662231	1.01098	2.17788
Dact1	protein_coding	I	1.39427	3.18609	6.28018	11.6261	1.18854	3.75705	1.4198	2.17851
Dand5	protein_coding	I	1.46618	2.14623	4.48702	2.21322	1.06425	2.31405	3.00569	1.51914
Ddx26b	protein_coding	I	5.19124	5.47464	18.2281	17.3049	8.32083	6.64673	12.0023	14.2182
Ddx3y	protein_coding	I	4.38746	22.5659	16.6857	16.3188	0.172381	0.111074	0.0976108	0.14285
Defa-ps7	unprocessed_pseudogene	I	0.46182	0.913765	44.4098	29.9618	0	0	3.21618	2.01743
Defa-rs1	protein_coding	I	0.0763461	0.120668	5.456	2.96451	0.0720156	0.0649053	0.412979	0.299863
Defa22	protein_coding	I	0	0	2.39501	1.3941	0.0435772	0.0393865	0.125142	0.0405265
Defa23	protein_coding	I	0.566323	0.596008	9.99744	4.92077	0.133181	0.0799693	0.975759	0.412299
Defa24	protein_coding	I	0.0925629	0.146299	1.55556	0.659098	0	0	0.292315	0
Dgat2	protein_coding	I	1.34498	5.20989	4.13698	4.26001	0.72646	2.65542	3.78462	3.759
DHRSX	protein_coding	I	2.29499	6.45109	6.51472	6.25483	2.53577	5.6451	4.55646	5.31441
Disp1	protein_coding	I	2.39343	4.87944	6.78188	5.73208	2.72568	3.96682	4.67175	4.76282
Dlk1	protein_coding	I	0.382983	1.57059	4.62972	6.03783	0.180121	0.391106	1.15691	1.6281
Dll1	protein_coding	I	0.238799	1.40823	16.1164	18.7694	0.233467	0.825871	3.27603	15.1215
Dll3	protein_coding	I	2.02572	8.1764	23.4091	9.25112	0.936372	5.25938	3.43523	3.69748
Dlx3	protein_coding	I	0.193344	0.117578	0.491877	2.5867	0.042066	0.0758036	0.148244	0.0389833
Dmgdh	protein_coding	I	0.363743	0.0629182	0.892054	0.959501	0.927143	0.0818896	0.89074	0.362643
Dnah11	protein_coding	I	0.0697837	0.176059	1.28199	1.0733	0.0604307	0.43885	0.257747	0.120419
Dock11	protein_coding	I	4.15993	7.76261	13.05	9.39376	5.61005	8.22302	9.04123	9.11507
Draxin	protein_coding	I	0.530194	0.790639	1.43368	1.91845	1.09209	0.940658	1.14398	0.823097
Dsc2	protein_coding	I	0.39023	7.10485	8.06315	10.4012	0.265399	7.86341	5.44625	2.86053
Dsp	protein_coding	I	2.52654	13.5407	20.5548	21.5097	5.87897	11.5519	15.4803	10.5204
Dusp4	protein_coding	I	7.90376	15.9295	30.0769	31.8312	3.38215	6.39015	8.99287	8.32633
Dusp5	protein_coding	I	2.94586	2.86309	2.78152	13.1473	1.89187	1.47085	0.241166	1.277
Dynlt3	protein_coding	I	3.60078	10.6159	15.2547	18.5855	7.61432	8.82111	13.6615	10.3646
Dzip1	protein_coding	I	3.21929	8.91033	16.0551	15.6306	8.90216	9.62467	14.2546	11.2506
E230016M11Rik	processed_transcript	I	0.303409	0.488023	1.12715	1.77223	0.662523	0.458334	0.730506	1.56859
E2f6	protein_coding	I	9.50593	32.0328	36.7606	30.2272	10.5616	26.2465	24.3766	25.4988
Ebf4	protein_coding	I	0.167658	0.832517	1.27892	3.22389	0.227066	1.25202	1.55213	1.87006
Ecscr	protein_coding	I	1.38422	3.13574	3.08508	3.71246	0.738896	1.74633	1.44909	0.504521
Eda	protein_coding	I	0.19907	1.52472	3.0985	2.46757	0.681222	1.25645	1.5534	1.54578
Efemp1	protein_coding	I	0.533252	4.25276	13.1483	13.716	0.18753	5.61285	11.0228	6.7458
Efna3	protein_coding	I	3.24578	3.59766	6.93665	6.26024	7.04152	5.02977	7.28579	3.07932
Efnb3	protein_coding	I	2.49986	5.27976	7.9684	7.25627	2.55698	3.23964	4.51198	6.90226
Egflam	protein_coding	I	0.0570287	3.3858	3.96955	4.28468	0.0807425	1.59027	1.78719	1.42578
Eif2s3y	protein_coding	I	12.4772	26.9538	26.3497	32.1772	0.0308014	0.02371	0.00420954	0.0122178
Eme2	protein_coding	I	0.569246	2.07604	2.51124	1.22779	0.455388	0.678863	0.552051	0.830612
Emp3	protein_coding	I	2.35101	4.34489	8.47924	8.34881	2.73186	5.38435	5.63563	1.3777
Eno3	protein_coding	I	15.2708	38.3028	28.5433	47.539	3.3778	23.2391	17.9124	31.4824
Enpep	protein_coding	I	0.00824136	0.0455201	1.88237	2.26334	0.0116314	0.0244133	0.133512	0.180794
Erich2	protein_coding	I	0.0263063	0.819756	3.62052	2.70463	0.0309846	0.695375	1.3274	1.03139
Erich2os	antisense	I	0.0638186	1.05926	3.22196	5.00796	0.090225	0.969756	2.06597	2.20199
Espn	protein_coding	I	0.538393	0.88166	1.20055	2.92615	0.612767	0.385577	0.462896	0.628672
Esx1	protein_coding	I	0.62507	0.601397	1.33302	5.05559	0.435237	0.132758	0.273828	1.20132
Etv2	protein_coding	I	1.84508	2.54492	1.87324	4.19794	0.750198	1.72665	0.639653	0.325076
Evx1	protein_coding	I	0.727574	1.66485	11.933	5.81547	0.474156	0.344428	0.151275	0.0176474
Evx1os	antisense	I	0.39835	1.39902	8.80265	4.47178	0.151044	0.203816	0.132674	0.0392429
Exoc3l2	protein_coding	I	0.39592	0.359331	1.24747	1.5174	0.500499	0.270753	0.429511	0.300536
Eya2	protein_coding	I	0.0523699	3.00601	4.69693	1.97143	0.0678751	0.859949	1.04829	0.488636
Fam135a	protein_coding	I	5.8543	12.9107	16.542	17.8325	9.45516	11.9328	15.3296	15.91
Fam13c	protein_coding	I	2.9572	5.90007	8.39323	5.61084	2.14746	4.83241	6.93737	5.02997
Fam198b	protein_coding	I	0.287102	1.13368	1.9484	1.96563	1.69618	0.950115	1.45124	0.620067
Fam212a	protein_coding	I	0.938087	1.11322	4.15365	3.45558	0.428565	0.941183	1.06578	0.790748
Fam222a	protein_coding	I	0.802894	2.40296	3.963	3.29028	1.92122	1.73166	1.75114	1.2451
Fam3a	protein_coding	I	2.2023	3.99555	5.70762	6.64819	4.99891	5.41521	5.60572	4.92025
Fam83h	protein_coding	I	2.20468	9.04927	8.78222	8.45882	4.63195	3.92158	3.83648	2.88888
Farp1	protein_coding	I	2.76713	11.6811	14.8319	15.9484	4.02376	13.0821	13.0607	11.8961
Fbln1	protein_coding	I	7.74034	8.89232	18.7289	37.3145	9.24247	11.2314	16.1444	19.1145
Fbn2	protein_coding	I	0.330354	4.46096	4.83323	9.25804	0.259043	4.90835	4.14157	6.07872
Fbxo48	protein_coding	I	1.61308	3.85832	4.26133	8.22008	2.38895	3.15757	4.46843	5.8221
Fcgbp	protein_coding	I	0.0443481	0.374135	1.07128	0.548399	0.0733076	0.292222	0.16064	0.0373272
Fgf3	protein_coding	I	0.966622	0.514541	3.16964	3.83714	1.46044	0.177787	0.498953	3.82831
Fgfr4	protein_coding	I	1.42483	0.268411	1.85972	3.33615	1.10952	0.350051	0.49305	0.562941
Fhit	protein_coding	I	0.286149	0.452699	1.15737	1.59216	0.109946	0.407325	0.814481	0.880798
Flrt3	protein_coding	I	1.48448	4.52946	8.88716	11.9423	1.30314	2.60618	4.45936	9.64619
Flt3l	protein_coding	I	1.26196	1.97211	1.90218	2.46394	1.12415	1.55393	1.6309	0.696603
Flywch2	protein_coding	I	6.41307	18.0916	14.9344	20.6871	6.04749	12.4838	10.8317	9.99566
Fndc3b	protein_coding	I	1.54009	2.4517	2.34343	4.18155	2.4475	2.16156	1.64852	2.24846
Foxa1	protein_coding	I	0.206696	7.39632	10.071	9.49316	0.320892	3.58641	2.43735	2.68727
Foxc1	protein_coding	I	0.078509	0.225317	2.85389	2.66706	0.00462498	0.211451	0.16027	0.462896
Foxc2	protein_coding	I	0.0142326	0.0225222	2.39662	3.36874	0.0335145	0.00605612	0.0514155	0.775927
Foxd1	protein_coding	I	0.157509	0.0623528	0.220087	1.26036	0.317438	0.0668213	0.0990985	0.581087
Foxf1	protein_coding	I	0	0.012699	2.08388	3.36745	0	0.0204035	0.0435167	0.126354
Frem1	protein_coding	I	0.100137	0.942395	5.9408	3.36814	0.17922	0.815937	2.58389	2.34502
Frem2	protein_coding	I	1.28719	3.73961	19.539	21.3244	0.585345	3.38064	17.6254	12.1287
Frzb	protein_coding	I	0.526144	8.08306	20.2867	9.32252	0.0282426	4.05327	3.03557	3.27573
Fst	protein_coding	I	7.99894	24.8034	82.2153	14.9149	2.00936	14.3025	24.8393	10.9337
Fzd1	protein_coding	I	0.396879	2.21342	3.83559	2.7401	0.329595	2.15702	2.35688	2.61288
Fzd4	protein_coding	I	0.942288	1.97037	1.59199	4.48218	0.904429	2.20878	1.99815	2.44728
G0s2	protein_coding	I	2.22328	6.94676	16.1694	16.6077	0.886396	2.2956	7.11596	7.99678
G6pc3	protein_coding	I	5.58738	16.4195	20.2724	18.5233	5.11673	13.7266	15.275	13.9903
Gabra3	protein_coding	I	0.415804	1.14122	3.19482	3.15866	0.0603334	1.99087	2.8832	1.58707
Gabre	protein_coding	I	0.343959	0.80895	2.2355	2.81693	0.346332	1.28768	2.11475	1.20708
Gad1os	antisense	I	0	1.34134	4.37757	4.37177	0.0194951	1.08491	2.07155	2.267
Gal	protein_coding	I	0.108969	0.0430732	2.2611	0.0865388	0	0.302114	0.886802	0.071572
Gal3st1	protein_coding	I	0.531028	0.479993	2.28342	2.29453	0.306006	0.784218	1.31155	0.569138
Galnt10	protein_coding	I	3.18601	8.70981	10.3622	7.40186	2.32115	6.84529	7.38317	5.74344
Gap43	protein_coding	I	12.838	3.39983	6.60454	21.2073	9.48687	8.09267	14.0053	6.06366
Gas6	protein_coding	I	10.1033	8.32277	22.8869	20.8953	15.797	15.9423	12.0202	5.65652
Gbx2	protein_coding	I	19.179	2.49868	35.609	37.463	20.6161	0.204739	49.7514	27.7384
Gck	protein_coding	I	0.511993	0.385355	1.67228	1.57546	0.381918	0.199358	0.276337	0.2573
Gcnt1	protein_coding	I	2.61555	5.25114	8.84492	8.47286	2.72485	4.10356	5.02049	3.7479
Gfra2	protein_coding	I	0.414867	0.567083	1.12084	0.915072	0.690857	0.817701	1.16799	0.474538
Ghr	protein_coding	I	0.265885	1.40789	2.34719	2.94359	0.163242	1.29181	1.65894	2.49757
Glis1	protein_coding	I	0.106349	0.395218	1.53057	1.33707	0.0654037	0.3997	0.759824	0.395441
Gm10830	antisense	I	0	0.0963828	0.0568286	1.5415	0	0.103337	0.0275372	0.79573
Gm11520	antisense	I	0.246305	0.534419	0.869564	2.04956	0.116032	0.263546	0.7523	0.482948
Gm11536	antisense	I	0	0.0573236	0.339661	1.32183	0	0	0	0.189856
Gm11611	sense_intronic	I	1.31699	1.98864	3.59567	9.13714	1.34923	1.35852	3.05053	2.49982
Gm11629	processed_transcript	I	0.202046	1.59663	2.23012	1.83935	0.381152	0.603227	0.772112	0.798733
Gm11770	antisense	I	0.212323	0	0.197975	1.74343	0.233596	0.209567	0.415246	1.08228
Gm12454	antisense	I	0.644948	0.62382	1.19503	2.00911	0.759707	1.15777	1.77999	0.456926
Gm13205	antisense	I	0.482705	2.29545	3.51684	4.80518	0.685343	0.803222	1.62275	1.60525
Gm13563	antisense	I	1.62338	1.89712	3.76794	5.12027	1.70852	1.3553	3.01251	4.12895
Gm14167	antisense	I	0.805862	2.12252	3.22762	5.97865	0.634884	2.03691	1.77681	3.17421
Gm14420	protein_coding	I	1.95196	4.08625	4.43846	4.47071	3.13016	2.01807	2.61839	3.81768
Gm15050	antisense	I	0.210877	0.166479	0.840769	15.1639	0.132544	0.0597317	0.569738	9.06065
Gm15246	processed_transcript	I	1.13066	3.11369	4.98935	8.78911	6.40767	3.14891	4.56837	4.27095
Gm15264	unprocessed_pseudogene	I	0.541267	0.854888	1.73284	2.33161	0.873823	0.590619	0.869919	0.81397
Gm15265	antisense	I	1.5172	2.67207	2.75057	5.38127	1.35246	2.33159	2.37648	3.74704
Gm15284	protein_coding	I	0.0974917	0	1.4709	0.926045	0.0919387	0	0.0439462	0
Gm15308	protein_coding	I	0.456102	0.287817	2.30707	1.59255	0	0.116254	0.0823258	0.199074
Gm15539	processed_pseudogene	I	0.274155	0.0541174	0.256222	1.14072	0.323083	0.175522	0.154515	0.868676
Gm15834	lincRNA	I	0.0925308	0.198672	0.378426	1.68217	0.130735	0.20319	0.321405	1.01633
Gm16136	antisense	I	0.532332	1.10435	1.46296	2.29176	0.642289	0.453358	0.540845	0.364299
Gm19231	processed_pseudogene	I	0.98138	2.40173	3.07266	3.24311	0.61816	1.77992	2.18376	2.98196
Gm1976	lincRNA	I	0.711845	1.44163	2.46731	3.80555	1.23712	1.65946	2.09061	3.17546
Gm20052	lincRNA	I	0	0.016557	1.40041	6.12712	0	0.0355895	0.188889	2.97261
Gm20548	antisense	I	0.426288	0.99346	0.988101	1.12368	0.212485	0.110308	0.150025	0.0727443
Gm21967	protein_coding	I	0.870669	2.82009	3.1762	3.2324	0.607327	2.68583	2.39638	2.78915
Gm26534	lincRNA	I	0.27022	0.427439	0.587259	1.25233	0.169942	0.315665	0.427407	0.837636
Gm26606	lincRNA	I	0.0795099	0.439797	0.884192	1.27224	0.090022	0.24884	0.506005	0.777282
Gm26641	lincRNA	I	0.162584	1.73268	1.34822	2.58609	0.210456	1.35766	0.884562	0.355103
Gm26760	lincRNA	I	0.0725394	0.593556	1.11782	1.09409	0.181749	0.340398	0.64564	1.10673
Gm26944	antisense	I	1.28999	3.2415	4.16357	5.30751	2.65452	1.29733	1.35469	2.79041
Gm27204	lincRNA	I	0.294192	0.698664	4.49129	6.25158	0.104093	0.344337	0.331225	0.611043
Gm27477	misc_RNA	I	0.813302	0	5.06609	52.8139	1.27749	0.115035	1.59116	24.3096
Gm27861	misc_RNA	I	0.181233	0.143133	1.86227	39.7638	0.426957	0	0.897535	15.2877
Gm28230	protein_coding	I	0	0.0260247	0.0102475	1.26588	0	0	0	0.702372
Gm28424	antisense	I	0.558908	0.13943	0.325266	1.62997	0.595765	0.249528	0.385805	1.08112
Gm28523	antisense	I	0.0244343	0.348077	0.792493	0.989617	0.0115025	0.49685	0.740821	0.374171
Gm29202	antisense	I	0.735706	0.798617	0.940671	3.04537	0.477342	1.70196	1.1202	1.65656
Gm29596	processed_pseudogene	I	0	1.19159	1.12727	1.19597	0.0949384	0.257818	0.363958	0.790941
Gm29650	lincRNA	I	1.09743	5.24439	6.30526	8.15128	0	0	0	0.0228639
Gm29666	protein_coding	I	0.367585	0.312669	0.413499	1.16739	0.480113	0.313704	0.465963	0.882127
Gm37292	TEC	I	0.102356	0.323504	1.19007	2.02823	0.265271	0.174097	0.552309	0.87405
Gm38158	processed_pseudogene	I	4.93483	4.94672	10.5852	16.9856	1.73207	3.36876	6.48149	13.9808
Gm42778	TEC	I	0.351119	0.388204	1.97354	1.16458	0.231281	0.267413	0.505531	0.307286
Gm43081	TEC	I	0.168873	0.0888422	0.233315	1.43054	0.329648	0.155824	0.267229	0.910545
Gm43759	TEC	I	0.369437	0.242838	0.51509	1.56089	0.519938	0.653889	0.681727	0.980464
Gm43857	TEC	I	0.277442	0.587367	0.762854	1.88885	0.388619	0.481619	0.546246	1.15968
Gm6685	protein_coding	I	0.761524	4.24988	4.53671	3.74147	3.01495	2.93986	2.73538	3.29276
Gm7849	protein_coding	I	0.158987	0.500915	5.02817	2.82867	0	0.0675653	0.250647	0.138906
Gm9801	lincRNA	I	0.0515108	0.557084	1.313	1.93753	0.0909781	0.343618	0.744363	1.33988
Gna14	protein_coding	I	0.458698	1.06167	4.10397	0.866122	0.538501	0.686247	1.08987	0.159263
Gpc3	protein_coding	I	18.8941	68.0299	147.301	231.165	18.2696	47.1408	54.8602	65.51
Gpc6	protein_coding	I	0.176837	1.87343	5.11835	7.28942	0.249246	2.11374	3.45776	4.82332
Gpld1	protein_coding	I	0.130125	0.188177	1.47447	0.994847	0.137618	0.132669	0.194968	0.199057
Gprc5c	protein_coding	I	2.25556	12.2638	14.1011	8.59937	1.14725	5.6958	3.62198	2.34042
Gpx2	protein_coding	I	0.435974	3.01586	14.6267	8.58732	0.426062	0.704134	0.887123	0.622334
Gpx2-ps1	processed_pseudogene	I	0.135938	0.536825	2.08279	1.62194	0.0319895	0.172709	0.184154	0.148683
Gramd1c	protein_coding	I	0.171075	1.03013	1.55158	1.50928	0.375753	1.17031	1.33176	0.910834
Greb1	protein_coding	I	0.767052	7.01502	17.7123	18.3711	0.703343	4.72329	10.5279	14.0113
Greb1l	protein_coding	I	0.23048	2.64862	11.8968	31.943	0.322202	1.19945	5.15452	21.3343
Grrp1	protein_coding	I	2.61011	3.70376	10.7804	8.80693	2.03053	3.07276	5.34019	8.06487
Grsf1	protein_coding	I	27.5585	30.5056	129.589	179.865	29.5116	28.4953	29.2135	41.1426
Gucy1a2	protein_coding	I	0.670624	1.9016	2.38716	2.41777	0.742204	2.39371	1.47621	2.23293
H19	lincRNA	I	0.784041	21.7121	69.1433	251.432	0.76507	9.18238	16.1021	38.0072
H2-Bl	polymorphic_pseudogene	I	1.43001	14.557	13.1759	38.0966	0.753264	9.67226	6.89475	9.99258
H2-Oa	protein_coding	I	0.236184	2.69735	2.9978	4.60434	0.0695009	0.886549	1.65298	0.596256
Habp2	protein_coding	I	0.0728966	0.0671616	1.04464	2.14186	0.0114429	0.0103029	0.357574	0.26495
Hacd4	protein_coding	I	0.143616	0.326763	1.12729	2.83236	0.612828	0.519208	1.10345	1.30838
Haglr	lincRNA	I	0.031616	0.136928	0.747894	3.50732	0.0822781	0.0134113	0.333592	2.28538
Hand1	protein_coding	I	0.756813	0.168595	3.35013	3.96132	0.617502	0.0330864	0.25448	0.00849525
Hand2	protein_coding	I	0.0520596	0.247529	0.307356	1.32969	0.0163755	0.103599	0.226311	0.303272
Hapln3	protein_coding	I	0.220859	0.296716	1.47716	1.48925	0.306176	0.612071	0.88255	0.749195
Hapln4	protein_coding	I	1.81283	7.06186	6.2201	5.69548	1.31088	3.98261	4.47616	2.79401
Hdx	protein_coding	I	0.82473	3.03763	2.98246	4.31176	1.45719	3.15666	2.46357	2.44692
Hes7	protein_coding	I	0.19289	0.407355	7.63466	8.64238	0.0908393	0.482196	0.397308	0.492679
Hhip	protein_coding	I	0.436369	2.87631	2.34974	1.6325	0.362316	0.387466	0.420774	0.368893
Hip1	protein_coding	I	3.18272	12.6273	12.9585	12.9947	2.4899	13.2179	9.62544	10.9979
Hmcn1	protein_coding	I	0.143345	0.410342	1.50896	1.80021	0.217675	0.480966	1.27476	1.14687
Hmga2	protein_coding	I	12.166	12.6876	29.5697	43.5949	3.21436	7.04925	16.3185	34.9309
Hnf1aos1	antisense	I	0	0.246241	1.22228	2.31615	0.0133477	0.203141	0.368762	0.322367
Hnf1aos2	antisense	I	0	0.13852	0.488089	2.49857	0	0.0372512	0.0790698	0.500119
Hnf1b	protein_coding	I	0.13346	3.90627	8.08348	15.7632	0.211887	1.3958	0.761741	3.13329
Hoga1	protein_coding	I	0.411911	1.25162	1.93184	2.22011	0.76532	1.40481	1.35139	0.916241
Hotairm1	antisense	I	0.151258	0.239487	1.82655	17.5612	0.196103	0	0.527155	6.69405
Hoxa1	protein_coding	I	1.20662	0.422052	12.646	52.3156	1.10361	0.036671	2.26452	18.8401
Hoxa3	protein_coding	I	0.0515634	0.0408171	1.08255	4.97379	0.0763309	0.0163979	0.324168	3.05937
Hoxa4	protein_coding	I	0.0729625	0.115375	0.341175	3.26763	0.137859	0.0309256	0.0986232	2.19342
Hoxa5	protein_coding	I	0.144703	0.146899	0.95738	3.41066	0.116688	0	0.0653408	1.94932
Hoxa7	protein_coding	I	0.337075	0.085263	0.191181	5.51605	0.501117	0.046182	0.0364961	0.568624
Hoxaas2	processed_transcript	I	0.0115447	0.155532	0.803002	18.0776	0.0108871	0	0.139818	12.4346
Hoxaas3	antisense	I	0.0134247	0.202558	0.783675	22.174	0.0505258	0	0.0726263	5.62218
Hoxb1	protein_coding	I	0.150333	1.941	24.7288	58.3787	0.00787528	0	1.71947	23.4368
Hoxb2	protein_coding	I	5.98546	7.71599	13.4139	25.9191	4.47947	6.70786	6.79275	20.0642
Hoxb3	protein_coding	I	0.0182594	0.151752	1.80541	18.0449	0.00430167	0.00386968	0.0532936	6.66016
Hoxb3os	antisense	I	0.092378	0.307269	4.7176	18.5226	0.00871204	0.00392834	0.347914	11.2266
Hoxb4	protein_coding	I	0.0453641	0.0838418	1.97868	18.4977	0.0571905	0	0.088271	5.73756
Hoxb5	protein_coding	I	0	0.0109944	0.311257	1.76802	0	0.00590992	0	0.593324
Hoxb5os	antisense	I	0	0.176355	0.15734	44.7862	0	0	0.0251633	23.4985
Hoxb6	protein_coding	I	0.059243	0.0468454	0.238092	5.38097	0.00929678	0.00840272	0	0.980731
Hoxb7	protein_coding	I	0.100457	0.0793148	1.47213	13.543	0.118487	0.0106588	0.101489	3.06932
Hoxb8	protein_coding	I	0.0147255	0.0349163	1.51926	18.7032	0.0623245	0	0.0730325	6.34149
Hoxb9	protein_coding	I	0.286128	0.191063	2.38044	55.9714	1.81877	0.00639083	0.141939	10.0739
Hoxc4	protein_coding	I	0.135932	0.107482	0.540027	13.1536	0.156882	0	0	2.28305
Hoxc5	protein_coding	I	0.0251168	0.00992817	0.117028	2.21447	0.0296333	0	0.00566873	0.503404
Hoxc6	protein_coding	I	0.0322055	0.0510314	0.0751291	2.0875	0.152249	0.00685338	0.0218339	0.378056
Hoxc8	protein_coding	I	0.0136949	0.0108291	0.0383088	2.6962	0.0386986	0.00582731	0	0.397822
Hoxd1	protein_coding	I	0.0416679	0.230051	1.1189	5.10911	0.216084	0.0442936	0.336794	3.34811
Hoxd8	protein_coding	I	0	0.122941	0.210304	1.2558	0.173041	0.0421431	0.0319463	0.167069
Hoxd9	protein_coding	I	0.0726149	0.215169	0.323799	1.25103	0.403071	0.0077261	0	0.0476582
Hs3st3b1	protein_coding	I	0.703118	3.12224	2.13988	4.45552	1.4377	0.935469	0.307598	3.4344
Hs6st2	protein_coding	I	0.293156	2.21695	3.20511	2.92818	0.188051	1.71568	2.06093	2.43002
Ier5	protein_coding	I	1.67917	2.89517	6.62443	5.74039	0.865322	2.44125	4.90164	5.2356
Ifngr2	protein_coding	I	1.99214	2.42309	2.94724	6.45453	1.49882	3.56874	3.38635	3.77377
Igf2	protein_coding	I	1.11245	6.40504	26.1171	72.6261	0.936346	5.97442	12.797	14.6715
Igf2os	antisense	I	0.0363511	0.189498	1.78217	4.05013	0.0478521	0.122358	0.423885	0.542073
Igfbp4	protein_coding	I	3.8225	9.09347	18.5613	28.5136	0.962065	5.82764	6.04762	9.51655
Igfbpl1	protein_coding	I	1.51403	0.42338	3.07029	3.64982	1.07184	0.256653	0.554794	1.88185
Ihh	protein_coding	I	0.127275	0.261106	1.77945	4.41655	0.209164	0.317527	0.856064	0.452558
Ikzf4	protein_coding	I	0.862604	1.37386	1.89662	2.59946	0.752293	1.31673	1.99304	1.8687
Il10rb	protein_coding	I	0.387222	0.523485	1.01533	1.77089	0.453764	0.623059	0.594587	0.537935
Il13ra1	protein_coding	I	0.251045	1.01936	0.836929	1.16761	0.937076	0.578055	0.623658	0.540913
Inca1	protein_coding	I	0.479331	2.00485	3.22617	6.27734	0.824724	2.53446	3.83767	3.18321
Irak1bp1	protein_coding	I	3.57513	9.39577	12.6262	11.6341	4.00938	6.29234	6.03496	7.61376
Ism1	protein_coding	I	0.0392422	0.423816	0.493608	3.2156	0.0369628	0.449854	0.106343	0.926473
Itga8	protein_coding	I	0.410827	0.719236	2.32939	2.36983	1.87531	0.705755	1.21528	1.18568
Jak2	protein_coding	I	1.98617	3.04923	5.41728	7.47239	2.56989	4.57259	4.34114	4.77095
Jakmip3	protein_coding	I	0	0.0180012	0.259738	3.49618	0.032168	0.0836926	0.378266	1.3264
Jrkl	protein_coding	I	3.53967	5.74217	8.19857	10.2087	4.12933	4.57903	7.00741	6.83953
Kcnk16	protein_coding	I	0	2.33542	6.19118	5.01141	0.0415667	0.601807	1.07403	0.77437
Kcnt2	protein_coding	I	0.405724	1.84445	1.74197	2.10321	0.448475	1.13534	1.42475	1.06168
Kcp	protein_coding	I	0.730525	1.11957	2.53656	2.12574	1.11099	1.06256	0.975291	0.169966
Kdr	protein_coding	I	0.193564	0.339931	0.891421	1.19766	0.0465186	0.0495422	0.040602	0.0577958
Kif12	protein_coding	I	0	1.34908	4.43612	3.57399	0	0.455597	0.58599	0.534551
Kif26b	protein_coding	I	0.0475619	0.62406	1.51916	1.57405	0.0658998	0.306668	0.413451	0.525512
Kitl	protein_coding	I	1.38385	2.60802	11.6624	8.56627	1.89323	1.28585	1.94289	1.94885
Klhdc7a	protein_coding	I	0.109387	0.639677	1.72571	2.39196	0.316334	1.21545	1.48155	0.961383
Klhl32	protein_coding	I	0.0198362	0.259561	1.45963	1.01147	0.0538597	0.174309	0.356647	0.321581
Krt19	protein_coding	I	3.23211	10.1103	10.3108	31.3077	1.2489	8.57558	4.87445	2.30199
Lama4	protein_coding	I	0.135109	0.687717	0.869216	1.18699	0.12673	0.465602	0.471032	0.338052
Lamb1	protein_coding	I	10.2835	25.1183	29.9111	23.2616	9.11988	18.5563	23.5306	12.3536
Lamb3	protein_coding	I	0.0763407	1.06965	1.20374	0.980214	0.121312	0.467818	0.346151	0.144072
Lancl3	protein_coding	I	0.10714	0.484587	1.61184	0.594425	0.0228918	0.192582	0.18833	0.106379
Lbp	protein_coding	I	0.0882821	0.48215	0.935701	1.27252	0.0679775	0.545927	0.795298	0.303526
Ldb2	protein_coding	I	0.209251	2.3978	2.31305	2.89934	0	1.71359	1.37705	1.8154
Lect2	protein_coding	I	0	1.52991	2.20879	2.18074	0	0.680982	0.319789	0.17428
Lef1	protein_coding	I	1.06353	6.97763	14.9559	8.63158	0.451899	4.63319	6.60091	4.88177
Lgalsl	protein_coding	I	5.76505	13.9517	19.8476	16.1342	4.84266	8.49596	8.51359	9.28407
Lhfpl2	protein_coding	I	0.361676	1.25551	8.07174	6.21243	0.355672	1.39904	3.73268	3.13224
Lhpp	protein_coding	I	5.90272	33.8819	94.5291	90.1193	2.76497	26.4417	42.1351	21.1368
Limch1	protein_coding	I	0.314445	0.517698	2.93268	2.42897	0.419645	0.520286	1.15504	0.82017
Lmo2	protein_coding	I	0.608493	1.98697	5.21565	4.95668	0.517365	2.02108	0.210504	0.412342
Lrig1	protein_coding	I	3.06003	5.90763	14.429	9.97573	3.96688	6.42267	7.7763	11.2768
Lrp8	protein_coding	I	1.57703	8.25121	12.7667	10.8401	1.33532	7.13713	5.27836	6.16349
Lrrc27	protein_coding	I	0.959453	2.55874	3.01805	2.94958	0.69553	2.21859	2.48726	2.05211
Lrrc75a	protein_coding	I	1.41163	9.27488	7.97282	10.6579	0.789442	7.51207	5.21365	4.2627
Lrrk1	protein_coding	I	0.151089	1.111	1.25929	1.34361	0.249465	0.960963	0.857154	1.04402
Lrrk2	protein_coding	I	0.337819	1.13324	1.57854	0.934471	0.21405	1.01866	1.30276	0.913186
Lsp1	protein_coding	I	0.119965	0.361029	1.38134	3.27432	0.0317589	0.660087	0.910556	0.862437
Ltbp3	protein_coding	I	1.1063	0.850095	1.67826	4.34964	1.40594	0.588118	1.08623	0.892493
Ltbr	protein_coding	I	1.97487	9.25088	10.2462	7.55906	1.85732	4.80034	3.71544	1.56163
M1ap	protein_coding	I	0.859829	1.16107	5.38832	3.7738	1.49914	1.63736	2.85787	0.321662
Mamld1	protein_coding	I	0.0323683	0.210293	0.858414	0.704568	0.229979	0.254964	0.910961	0.436478
Man2a1	protein_coding	I	5.32626	8.9355	19.7077	10.0933	10.0167	9.1264	9.68573	5.91346
Mapk13	protein_coding	I	3.81451	8.52804	5.55484	18.1994	5.36188	11.7435	6.6179	3.35386
Mcc	protein_coding	I	0.607958	1.17632	4.06406	3.69609	0.634877	0.849445	1.23779	1.03469
Mdfic	protein_coding	I	0.465131	2.14769	2.27729	1.90149	0.467781	1.0852	0.9785	0.686436
Mei4	protein_coding	I	0.556215	1.44931	1.57604	0.953963	0.702898	0.528646	0.393971	0.363783
Meox1	protein_coding	I	0.817402	0.800624	2.67815	20.6537	0.197866	0.281445	0.0471315	2.86339
Mesp1	protein_coding	I	0.546965	0.528102	4.80867	2.57855	0.0573237	0.038681	0.082337	0.0928738
Mgam	protein_coding	I	0.00445586	0.235295	0.456463	1.49185	0.00629673	0.0245151	0.0120959	0.208347
Mipol1	protein_coding	I	0.730511	1.81066	1.99366	2.63671	0.968102	2.07626	1.97689	1.98796
Mir7-1	miRNA	I	6.10743	1.41982	1.68258	8.23872	4.2182	1.06475	2.09972	4.54536
Mnx1	protein_coding	I	0.103406	0.244389	0.446003	1.09227	0.0568137	0.0587517	0.202825	0.685438
Mob1b	protein_coding	I	2.6395	3.78979	5.29861	7.63212	3.33478	2.94046	3.16823	4.05408
Mogat2	protein_coding	I	0.929596	20.4407	54.1811	52.8228	0.0990701	19.8472	26.5509	14.628
Mospd1	protein_coding	I	1.50891	3.32454	6.03784	6.95732	2.30362	3.2038	4.4919	5.08328
Mrip-ps	unprocessed_pseudogene	I	0.82592	3.39011	3.7147	2.96114	1.55724	2.71524	2.70698	2.14342
Mroh6	protein_coding	I	0.315727	0.746329	1.41093	0.512487	0.771288	0.141273	0.332122	0.0690407
Ms4a4d	protein_coding	I	0.717139	4.647	5.81637	4.76352	0.0964908	2.02678	2.97571	0.628368
Msgn1	protein_coding	I	1.36796	1.51841	27.4187	9.24562	0.193579	0.0290123	0	0.148992
Msx1	protein_coding	I	0.749611	1.298	6.81909	36.7625	0.147478	0.491893	0.7704	4.68645
Msx2	protein_coding	I	0.36691	0.196087	1.36471	3.4771	0.341134	0.0300468	0.711913	0.346156
Myh6	protein_coding	I	0.458612	2.81025	2.4638	1.61223	0.573403	0.166115	0.138564	0.0535664
Myl3	protein_coding	I	0	0.404803	0.749981	3.27871	0	0.104936	0.230703	0.206908
Myo7a	protein_coding	I	0.281521	0.935752	1.41984	1.77921	0.420653	0.837056	1.05424	0.349052
Naip6	protein_coding	I	0.0397364	0.394458	1.2884	0.475077	0.0642299	0.173578	0.209942	0.0548555
Naprt	protein_coding	I	3.81097	5.57499	9.7965	5.17386	3.05527	2.04837	3.62883	1.03674
Ncor2	protein_coding	I	8.11727	15.0573	17.2726	12.7359	14.5635	9.92751	8.94645	10.338
Nepn	protein_coding	I	0	0.262947	0.608664	77.4417	0.0276418	0.158166	2.00576	11.0427
Nkd1	protein_coding	I	0.443026	3.79898	34.0228	18.1314	0.461845	6.79733	27.7877	15.9511
Nkx1-2	protein_coding	I	0.49839	9.99519	86.0087	48.6381	0.173031	6.51512	45.1913	15.3423
Nme5	protein_coding	I	0.370123	2.8358	8.11169	6.45472	0.28411	7.56235	6.40505	4.51516
Nog	protein_coding	I	0.297373	0.541824	4.10715	2.31026	0.108208	0.490536	0.88938	1.95237
Nol4l	protein_coding	I	1.16756	2.21166	2.74086	3.86992	1.24345	2.60519	3.396	2.43242
Noto	protein_coding	I	0	1.20075	6.01172	0.345193	0.0228072	0.434118	0.554018	0.643863
Notum	protein_coding	I	19.9862	0.559542	28.0936	33.8243	21.5903	0.30936	8.96154	7.17714
Notumos	antisense	I	0.568122	0	0.446033	1.04247	0.635389	0	0.255179	0.33517
Npnt	protein_coding	I	0.324635	2.08809	1.34994	3.57878	1.53363	2.34094	1.78653	1.19791
Nr6a1	protein_coding	I	7.35011	15.7599	21.0269	50.4788	4.48724	10.8826	19.5419	30.7708
Nrk	protein_coding	I	0.22778	1.24938	1.87256	1.51902	0.469445	0.717732	1.15257	0.244003
Nrp1	protein_coding	I	0.322186	5.50782	10.8529	6.24489	0.458449	4.09781	4.22139	1.36481
Nrp2	protein_coding	I	3.01826	0.82533	6.05966	6.60462	2.97711	0.458566	4.03965	4.63017
Nt5e	protein_coding	I	1.03881	2.00889	1.88222	3.65745	0.69338	0.962402	0.0352006	0.379898
Nt5m	protein_coding	I	1.0488	2.89254	4.82328	4.42789	1.07227	2.71929	3.63977	4.15024
Nudt10	protein_coding	I	0.852282	3.41414	4.81769	5.42048	1.41134	3.39067	3.75851	4.3273
Nudt11	protein_coding	I	1.49642	5.6602	6.01744	6.29085	2.73805	5.32499	5.65539	4.03727
Oaf	protein_coding	I	0.583969	1.25927	3.25047	5.06143	0.346034	1.4065	2.3307	2.86209
Oat	protein_coding	I	29.6908	74.9117	141.062	76.4861	28.5941	69.8281	89.8218	40.5128
Oat-rs1	processed_pseudogene	I	0.35496	0.39768	1.07879	0.469325	0.279196	0.683746	0.758673	0.36187
Olfml2a	protein_coding	I	0.132265	0.643365	1.41796	4.75083	0.0721114	1.14839	2.25667	2.31353
Osr1	protein_coding	I	0	0.0913964	0.269579	2.32069	0	0	0.0173875	0.109767
P2rx3	protein_coding	I	0.404209	1.86598	1.86631	5.95706	0.506307	1.41023	1.98114	2.85352
P3h2	protein_coding	I	0.313109	1.81725	7.09962	5.46276	0.0834225	0.979782	1.66401	1.57606
Pabpc4l	protein_coding	I	0.671192	1.98469	1.74337	2.22413	1.36098	2.02294	1.51588	1.70458
Paqr6	protein_coding	I	0.734523	0.202104	0.681868	1.08712	0.567503	0.328781	0.59832	0.223899
Parva	protein_coding	I	0.916826	2.7799	5.07514	5.97621	1.14131	2.04153	3.17161	3.25029
Pcbd1	protein_coding	I	2.77438	15.3907	18.8221	23.9313	2.67384	19.624	11.1364	12.4785
Pcdh19	protein_coding	I	0.0520116	0.199622	4.5804	4.37745	0.12221	0.0720968	0.0582584	0.294857
Pcdhb16	protein_coding	I	0.0297235	0.499311	0.931837	1.65234	0.0384375	0.0474019	0.16975	0.547187
Pcdhb18	protein_coding	I	0.030782	0.51837	0.584463	1.14739	0.0399002	0.0521294	0.107242	0.322866
Pcdhb19	protein_coding	I	0.0108694	0.373052	0.649952	1.05993	0.0230116	0.0532111	0.104845	0.462048
Pcdhb20	protein_coding	I	0.0218096	0.448456	0.644527	1.11985	0.0359972	0.116412	0.156963	0.563226
Pcdhb21	protein_coding	I	0	0.337373	0.504027	1.05447	0.0233131	0.0701486	0.181508	0.686321
Pcdhga10	protein_coding	I	0.303671	0.749252	0.962617	0.966382	0.311594	0.613676	0.8247	0.835952
Pcdhga11	protein_coding	I	0.711405	1.96358	2.65513	2.06895	0.825367	0.909441	1.22341	0.765705
Pcdhga8	protein_coding	I	0.199266	0.477097	1.47558	0.860856	0.194065	0.319317	0.900346	0.509389
Pcdhga8	protein_coding	I	0.199266	0.477097	1.47558	0.860856	0.194065	0.319317	0.900346	0.509389
Pcdhgb6	protein_coding	I	0.124254	0.706522	0.832237	1.37263	0.163774	0.238889	0.322565	0.490502
Pcsk1	protein_coding	I	1.40126	5.0735	4.34137	5.55963	0.795792	2.65969	3.27577	2.9572
Pcsk5	protein_coding	I	0.0622944	0.259233	0.514962	1.26863	0.0313401	0.115523	0.259714	0.852004
Pcsk9	protein_coding	I	0.671289	11.7163	8.98013	14.343	0.11987	7.29158	5.02063	11.6602
Pde3a	protein_coding	I	0.0518206	0.5394	1.50519	1.63589	0.0828934	0.506503	1.0751	0.445061
Pdgfra	protein_coding	I	0.751739	1.56894	3.85671	5.30357	0.507034	1.30947	1.72709	0.8372
Pdgfrb	protein_coding	I	1.41619	1.65676	3.15115	4.52983	0.974031	2.31794	1.80553	1.66885
Pdlim4	protein_coding	I	1.01292	1.35817	8.77145	8.44138	0.680794	3.14422	5.37004	4.37386
Pdpn	protein_coding	I	4.58598	8.75827	11.5122	16.2518	1.44964	12.2344	13.0344	9.7302
Pdzk1	protein_coding	I	0.174608	0.705884	6.34893	2.40895	0.0515205	0.257603	2.53078	0.25624
Pea15a	protein_coding	I	6.12653	26.3425	33.3856	26.9693	4.27802	27.7199	19.2372	21.9439
Peg3	protein_coding	I	8.13655	66.7771	115.65	144.12	9.32767	36.8945	30.477	20.7029
Peli3	protein_coding	I	0.892215	0.980151	3.15589	3.8379	0.79906	0.879073	0.865734	0.804582
Pgf	protein_coding	I	0.980664	0.639728	1.15125	2.01167	0.507279	1.2344	1.48245	0.569256
Pglyrp3	protein_coding	I	0.070055	0.0553744	0.523166	2.59272	0.131974	0.104637	0.0316517	0.107118
Phldb1	protein_coding	I	4.3627	10.899	13.6413	11.449	5.78981	10.3387	11.5932	10.1035
Phtf1os	antisense	I	0.163026	0.158784	0.225729	1.58769	0.346318	0.259617	0.336932	1.05019
Phykpl	protein_coding	I	0.668143	1.7474	1.73666	2.32885	0.62881	1.76961	1.77774	1.68173
Pid1	protein_coding	I	1.12448	1.71401	4.29336	1.79474	2.70943	1.82034	1.34691	0.522416
Pkd1l1	protein_coding	I	0.0253934	3.17797	6.7602	2.07662	0.0427515	1.99798	0.90739	1.23031
Pla2g4a	protein_coding	I	0.24908	1.18464	1.06456	1.50278	1.49508	1.17291	1.32214	1.04535
Plac8	protein_coding	I	3.96274	5.19071	4.83367	5.9262	0.423908	2.31736	3.28469	0.804705
Plagl1	protein_coding	I	0.560702	1.26792	3.7498	6.48287	0.341303	0.267547	0.802338	1.70817
Plcxd1	protein_coding	I	0.528799	3.62077	7.14077	3.12518	0.34496	1.65486	2.24314	0.452566
Plekha6	protein_coding	I	0.20414	1.77718	2.68999	2.93848	0.563518	1.0383	0.908262	1.07687
Plekhn1	protein_coding	I	1.47658	4.57412	6.76061	7.70844	2.42965	5.05824	7.61912	4.11303
Plg	protein_coding	I	0	0.0890077	1.8838	1.73185	0	0.011968	0.228342	0.267202
Plpp4	protein_coding	I	0.0531899	0.399312	3.3551	0.888124	0.0125395	0.316613	1.79831	0.418051
Plppr3	protein_coding	I	0.515836	1.33005	2.5748	6.60938	0.589972	0.951617	2.46573	4.04355
Plxna2	protein_coding	I	0.464569	1.75217	4.8556	3.2281	0.49614	0.935302	0.619257	3.40129
Plxnd1	protein_coding	I	0.499274	3.70853	4.71476	6.40567	0.201493	2.00044	1.54099	1.22137
Pmp22	protein_coding	I	1.30103	1.8385	3.13825	7.98306	0.297331	1.22811	2.09122	3.22469
Podxl	protein_coding	I	8.61198	47.1518	43.1293	37.7792	10.181	27.9477	37.0948	24.311
Pon3	protein_coding	I	0.40188	1.03369	1.32216	1.48646	0.808746	1.06842	1.17446	0.692778
Prdm6	protein_coding	I	0.268006	1.35089	1.22064	1.78788	0.0126257	0.495237	0.470262	0.268141
Prickle2	protein_coding	I	0.491834	1.58352	1.86678	2.39225	1.17061	2.24065	1.75372	1.7336
Prkd1	protein_coding	I	0.553613	2.48272	4.34709	6.06592	0.644559	3.19067	2.76238	2.3057
Prrx1	protein_coding	I	0.00700803	0.193953	0.509368	1.67036	0.0115675	0.185919	0.883887	0.761497
Prrx2	protein_coding	I	2.76156	0.438705	1.36568	7.40008	1.24562	0.888717	0.438951	1.02708
Prss1	protein_coding	I	0.0482008	1.14497	2.26516	0.421905	0	0.122339	0.108755	0.0421495
Prtg	protein_coding	I	2.74042	20.3232	63.6666	97.8948	0.541107	16.1681	42.384	77.7182
Psat1	protein_coding	I	72.4226	226.242	185.399	200.674	43.6885	144.469	80.0197	123.985
Psd2	protein_coding	I	0.178417	0.294221	0.744498	5.45239	0.894453	0.693886	1.43437	2.65281
Psd3	protein_coding	I	0.419948	0.620371	1.36952	4.3015	0.564889	1.06059	1.68984	2.69821
Pstpip2	protein_coding	I	1.9237	9.86197	10.0814	9.57943	1.5149	6.78591	6.54889	2.91535
Ptgds	protein_coding	I	1.08007	0.0926786	4.11768	1.17275	0.255447	0.0199317	0.127292	0.0617424
Ptges	protein_coding	I	0.552768	0.865115	0.451464	2.24605	0.420292	0.992775	0.47749	0.551257
Pth1r	protein_coding	I	0.489831	5.54453	9.37642	5.55981	0.289681	2.88051	3.46213	2.61572
Ptk7	protein_coding	I	35.137	59.1356	157.914	121.271	58.0331	67.0973	164.892	67.0584
Pycr1	protein_coding	I	4.83478	18.6983	19.8697	35.3595	4.34577	17.1317	14.8271	16.6738
Rab38	protein_coding	I	1.05673	6.71192	5.27663	5.83571	0.996015	1.83048	3.53211	2.76032
Rab3il1	protein_coding	I	1.97873	0.803073	2.81325	2.26881	0.873437	1.09078	1.55519	1.4368
Raet1d	protein_coding	I	1.93579	2.61452	4.76328	5.55809	5.29463	3.48747	4.22797	2.79722
Raet1e	protein_coding	I	1.54649	2.30147	4.34963	5.29647	4.08977	2.81285	3.87609	2.56029
Rai1	protein_coding	I	2.77437	20.0694	20.8343	26.9609	3.69163	16.077	14.9325	19.6022
Rarb	protein_coding	I	0.0511443	0.745529	1.08768	7.08173	0.0722253	0.357443	0.415229	3.10196
Rasgrp3	protein_coding	I	0.165524	0.70446	6.56848	4.21004	0.0706098	0.23336	0.36305	0.184616
Rassf9	protein_coding	I	0.183091	1.15863	1.41171	0.945582	0.38167	0.445806	0.173578	0.120275
Rbbp8nl	protein_coding	I	0.0334415	1.36263	0.815083	0.890187	0.0551233	0.226633	0.0529246	0.0439219
Rbm24	protein_coding	I	0.289427	0.916602	3.74015	3.66906	0.0513116	1.00027	1.61526	0.990652
Rbp1	protein_coding	I	1.70734	14.5977	46.4809	30.5657	0.482644	7.60888	7.80924	2.60594
Rbp4	protein_coding	I	1.22449	5.60093	8.49687	21.1124	0.408445	3.96078	13.52	9.78975
Rcan2	protein_coding	I	0.663039	0.717576	2.8447	3.2606	0.7821	1.18684	1.84925	1.12375
Rdh10	protein_coding	I	1.48428	2.47158	3.34395	4.9374	0.930137	1.94883	2.17839	3.98358
Rel	protein_coding	I	0.369526	0.857471	2.39909	2.79396	0.574945	0.794148	1.1493	1.86505
Reln	protein_coding	I	0.0884995	0.688659	0.933468	1.081	0.0352201	0.366243	0.556389	0.428191
Rerg	protein_coding	I	3.46733	1.72555	3.84113	1.60548	1.17034	1.32893	1.51823	0.58941
Rffl	protein_coding	I	2.21032	5.96045	8.26637	6.89098	1.82196	4.17422	4.44681	4.46475
Rftn1	protein_coding	I	1.38698	5.83213	9.93064	7.69199	1.25726	2.94468	2.67443	4.16819
Rftn2	protein_coding	I	0.0924749	0.396741	1.65801	1.5195	0.0280106	0.672313	1.5852	1.02334
Rhbdd1	protein_coding	I	1.01014	3.00412	2.80698	3.74692	1.46853	3.38453	2.81197	2.49365
Rin2	protein_coding	I	2.02138	3.83993	4.31761	7.22221	2.0369	3.44593	2.61592	2.34057
Rnf128	protein_coding	I	1.31011	3.46209	6.06167	6.45223	1.25447	2.89595	2.92072	1.60369
Rnf213	protein_coding	I	6.45394	2.57393	14.66	19.8185	8.44504	1.58687	3.4281	3.44086
Rnf217	protein_coding	I	0.274591	2.22758	2.19522	2.53696	0.298877	1.91228	1.67766	1.80875
Rnf43	protein_coding	I	0.142014	0.602544	1.62821	2.65507	0.201043	0.419278	0.781294	0.482185
Robo2	protein_coding	I	0.018798	0.0372156	0.194951	1.33519	0.00553149	0.0584549	0.132907	0.302731
Rorc	protein_coding	I	0.141777	1.1315	3.07778	5.71723	0.035974	1.39698	4.49804	1.72423
RP23-429C4.2	TEC	I	0.0545855	0.215127	0.638302	1.84159	0.0773119	0.323203	0.270539	0.238653
RP23-429C4.3	TEC	I	0	0.145184	0.487354	1.48832	0.0173331	0.248913	0.279559	0.0967813
RP23-4H17.4	TEC	I	1.60986	3.05089	3.1765	5.94323	2.87431	2.16158	3.32973	3.88539
RP24-191C15.5	lincRNA	I	0.51317	1.36969	1.15103	1.17176	0.0604946	0.728584	0.491207	0.308062
Rspo1	protein_coding	I	1.26055	1.17128	2.50954	1.76174	1.40392	1.22292	2.30116	0.657474
Rspo3	protein_coding	I	1.08583	3.32988	14.9376	10.333	0.114058	2.17719	2.05737	0.841561
S1pr5	protein_coding	I	0.0930653	0.208543	1.63327	0.762688	0.095044	0.046415	0.0350303	0.0406964
Sall3	protein_coding	I	3.05251	1.06136	11.1133	6.16198	6.80707	0.554912	9.55824	5.52595
Scarf2	protein_coding	I	0.0821563	0.527755	1.06219	1.71141	0.391814	0.747508	0.81368	0.701562
Scml2	protein_coding	I	0.486042	0.941731	3.51449	3.2618	3.39391	1.40238	2.02356	1.12717
Scnn1a	protein_coding	I	0.0563539	0.473981	0.968842	1.16996	0.0530892	0.523484	0.473768	0.218484
Sct	protein_coding	I	0.508219	0.57402	1.08844	3.52243	0.78616	0.429776	0.229363	0.442906
Sdcbp2	protein_coding	I	1.44197	1.00809	2.41083	4.49074	1.71835	1.30579	2.09096	2.30537
Sema3a	protein_coding	I	0.0307536	0.45495	0.605184	1.03182	0.0328335	0.180915	0.22984	0.385311
Sema3b	protein_coding	I	0.673285	0.673161	0.781735	1.26319	0.615822	0.780251	0.607134	0.365975
Sema3e	protein_coding	I	0.954197	3.12455	1.685	5.49815	0.890488	1.836	0.89304	1.87566
Sema4g	protein_coding	I	2.75978	1.74449	3.33827	7.01289	4.18999	3.76398	4.6507	3.20395
Sepp1	protein_coding	I	5.73108	17.6993	26.4752	35.4491	3.11873	14.6413	22.0137	25.3159
Sept8	protein_coding	I	6.623	17.8496	29.5306	21.8753	7.66042	14.775	17.9104	12.393
Serpinf1	protein_coding	I	0.674492	7.53772	6.50307	15.8945	0.061931	3.08115	1.28466	4.44154
Serpinf2	protein_coding	I	0	0.0791343	0.140823	1.65304	0.0314491	0.127827	0.233961	0.211862
Serpinh1	protein_coding	I	20.8466	188.92	243.087	269.202	10.707	166.299	136.115	135.455
Sfmbt2	protein_coding	I	0.541079	2.78925	2.81458	2.80994	1.40639	0.822206	0.437842	0.37381
Sgce	protein_coding	I	0.295402	2.47826	5.70035	7.21114	0.200538	0.62188	0.942583	1.01494
Sh3kbp1	protein_coding	I	0.4345	0.935297	2.26156	1.76105	0.695712	1.35949	2.16045	1.29053
Shisa8	protein_coding	I	1.09459	1.25829	1.36639	2.04768	0.326804	0.33619	0.902974	0.868039
Shroom1	protein_coding	I	0.270085	0.786832	1.14382	0.922334	0.283446	0.499864	0.379847	0.170029
Shroom4	protein_coding	I	0.87714	3.45811	3.99581	4.37339	1.83385	3.10263	2.74783	3.17029
Skap2	protein_coding	I	6.33926	1.84198	3.41133	12.7395	6.86335	2.48877	2.29046	5.91314
Slc13a4	protein_coding	I	0.924973	1.07054	4.27047	3.70916	0.276008	1.109	2.65864	0.531387
Slc16a13	protein_coding	I	4.32011	13.5495	15.0005	8.70909	3.58075	7.96228	10.1556	6.94456
Slc18a1	protein_coding	I	0.301817	0.765461	1.05009	0.685845	0.327464	0.572629	0.380853	0.360298
Slc18b1	protein_coding	I	2.09796	2.446	6.20276	4.3647	3.21477	2.01714	3.4939	3.58309
Slc1a4	protein_coding	I	8.63725	46.938	46.2279	25.3282	3.69072	16.952	10.0373	15.7335
Slc23a1	protein_coding	I	0.407352	0.67216	2.05873	1.07834	0.936588	0.528275	0.447011	0.093998
Slc25a47	protein_coding	I	1.22588	1.9433	4.38178	3.63551	1.03183	2.02361	2.25408	3.03989
Slc27a6	protein_coding	I	0.0781363	0.556348	0.71991	1.20595	0	0.716829	0.756634	0.750822
Slc39a5	protein_coding	I	0	0.501685	0.623294	1.09258	0.0085282	0.527965	0.706494	0.182515
Slc4a4	protein_coding	I	0.244522	1.38112	1.88148	2.69245	0.302739	1.77471	1.3822	1.43706
Slc4a5	protein_coding	I	1.29022	0.69575	1.29335	1.86441	1.21324	1.17414	1.365	0.169277
Slc9a9	protein_coding	I	0.0204973	0.150705	1.54588	1.69984	0.00644467	0.0696285	0.890366	0.196357
Smad6	protein_coding	I	0.615855	1.77302	1.63676	2.46147	1.00219	1.6239	1.0504	0.774624
Smarca2	protein_coding	I	0.304624	2.09065	3.07322	2.86436	0.291966	2.1631	2.66427	2.23671
Smim10l2a	protein_coding	I	1.21479	3.45605	6.56859	3.15004	1.8352	3.35984	2.97944	1.70005
Smim3	protein_coding	I	3.04487	5.67123	7.31634	8.01658	3.45059	4.45963	2.85795	2.71139
Smoc2	protein_coding	I	0.0684762	0.54161	1.2882	1.00407	0.0129092	0.186019	0.23468	0.270249
Snai1	protein_coding	I	1.24118	1.25075	9.80107	5.12449	1.13373	0.3903	2.50178	0.542761
Snai2	protein_coding	I	0.152805	0.211499	0.466966	1.67677	0.306637	0.396656	0.647856	0.901454
Snx19	protein_coding	I	3.30962	8.34167	9.86863	8.46706	4.09696	8.20188	8.48568	7.01965
Soat1	protein_coding	I	9.50841	26.0904	33.9319	23.8203	5.53313	22.5085	23.8351	13.3926
Sort1	protein_coding	I	10.0719	21.8881	31.7593	21.5431	9.11489	22.88	20.6002	16.5907
Sox17	protein_coding	I	0.0973761	8.27052	10.1302	8.13493	0.0647396	4.7316	2.54767	0.904564
Sox9	protein_coding	I	0.103104	1.21589	1.77705	2.69918	0.0132637	0.964776	0.744486	0.908472
Sp4	protein_coding	I	2.00582	4.10111	5.96018	8.04166	2.29252	3.82929	4.83145	5.27308
Sp5	protein_coding	I	1.23393	3.6786	25.4442	21.2922	0.218679	2.49303	7.08577	7.63224
Sp8	protein_coding	I	0.285724	1.84756	8.76826	8.5448	0.114337	2.63923	5.66188	3.10399
Spag4	protein_coding	I	0.232973	0.4628	1.03798	1.5389	0.217084	0.507665	0.894749	0.938702
Spdef	protein_coding	I	0.0531546	0.616543	1.34443	0.49196	0.0750657	0.211812	0.152244	0.131574
Speg	protein_coding	I	1.17431	4.48336	4.99073	5.15387	0.769712	2.60236	2.20431	0.918014
Spink1	protein_coding	I	2.11025	79.8367	162.983	79.0028	8.08329	34.7995	60.4755	17.8919
Spock3	protein_coding	I	0.038498	0.349031	0.530677	1.14192	0.0302645	0.394944	0.375294	0.41263
Spon2	protein_coding	I	0.302905	0.980242	0.793064	0.946834	0.584114	0.554833	1.08134	0.318246
Spry3	protein_coding	I	0.187121	1.2024	0.8377	0.852568	0.125969	0.279686	0.323101	0.238587
Srcin1	protein_coding	I	0.537014	1.55962	2.95329	5.98836	0.646535	1.17932	3.07092	2.83609
St3gal6	protein_coding	I	0.248697	0.792128	1.33574	1.26294	0.189591	0.653485	0.838086	0.721813
Stard13	protein_coding	I	0.185273	1.28964	1.27586	1.69037	0.156966	1.17622	1.0658	0.809175
Stard8	protein_coding	I	0.742167	0.851064	4.05127	4.12757	3.05597	0.758534	1.09566	0.728907
Stox1	protein_coding	I	0.147636	0.540136	1.03748	0.745987	0.234595	0.394256	0.633307	0.55458
Stra6l	protein_coding	I	0.0486944	0.282372	0.877672	1.62016	0.0421856	0.266552	0.179922	0.348508
Sytl5	protein_coding	I	0.236362	1.01228	1.42229	2.07172	0.142888	1.21554	0.99872	0.407994
T	protein_coding	I	8.93286	27.8411	116.051	31.956	0.126474	5.48454	8.92151	11.2444
Tac2	protein_coding	I	0.483181	0.0346891	1.36177	0.104387	0.124247	0	0.237839	0.0576734
Taf9b	protein_coding	I	0.564964	1.10944	0.962427	1.97496	1.09232	0.85858	0.634574	1.57743
Tanc2	protein_coding	I	0.370413	0.841994	1.44215	2.67848	0.871597	0.990907	1.21439	1.31835
Tank	protein_coding	I	1.70136	4.63695	4.92674	6.43281	2.5018	3.97227	4.17684	4.83536
Tarm1	protein_coding	I	0.487933	0.207722	0.942113	2.5295	0.479054	0.238191	0.835844	0.155557
Tbx6	protein_coding	I	0.817176	1.66875	31.8835	18.0163	0.742851	1.08453	1.33323	1.32374
Tchh	protein_coding	I	0.10663	0.394141	0.875772	1.2621	0.303184	0.235221	0.600296	0.548341
Tcp11x2	protein_coding	I	0.218514	3.56503	6.59792	6.92998	0.195744	1.39444	1.34487	0.49766
Tgfb2	protein_coding	I	0.267837	2.35766	1.09283	2.23853	0.161173	1.33154	0.701697	1.49222
Tgfbr3	protein_coding	I	0.391556	4.21621	9.00442	4.35492	0.331479	2.45316	3.56611	1.65992
Thbs1	protein_coding	I	0.102206	1.85459	2.91316	1.94328	0.180007	0.904077	1.91167	1.97894
Thra	protein_coding	I	3.08748	8.91655	9.89595	14.0956	3.45204	10.3455	9.98726	9.77352
Thy1	protein_coding	I	3.64188	3.63273	17.825	10.7812	2.57736	4.31078	14.211	2.65825
Tmed6	protein_coding	I	0.493831	0.284442	1.01115	1.35628	0.361133	0.0571474	0.121461	0.0196582
Tmem114	protein_coding	I	0.110364	0.152686	1.0059	0.196108	0.0520674	0.246309	0.0998873	0.0725519
Tmem119	protein_coding	I	0.686512	1.74638	1.32945	3.72241	0.157599	2.12925	0.773264	0.902025
Tmem176a	protein_coding	I	0.142499	1.83233	4.58252	5.25431	0	1.3049	1.9367	1.06298
Tmem176b	protein_coding	I	0.58874	3.5525	9.53028	11.5279	0.0230978	3.03453	4.33669	2.74706
Tmem200b	protein_coding	I	0.226441	0.33609	0.421223	1.83413	0.227414	0.168446	0.102212	0.285857
Tmem218	protein_coding	I	4.49087	9.30516	15.0602	16.2562	4.51609	9.54702	14.1565	12.0128
Tmem220	protein_coding	I	1.51238	1.96615	3.48212	4.3174	1.69727	2.14944	3.70747	2.71009
Tmem53	protein_coding	I	0.31661	0.430523	1.23609	1.77354	0.277736	0.815269	1.40059	1.03451
Tmem82	protein_coding	I	1.176	1.53671	2.57504	2.76356	1.6037	1.63239	2.14786	0.842846
Tmlhe	protein_coding	I	0.930658	2.69504	3.63547	3.72685	1.68224	1.12116	1.9048	1.38289
Tmprss2	protein_coding	I	0.0245712	5.28087	19.1321	14.7288	0.0289875	5.91372	11.819	4.3778
Tnfaip2	protein_coding	I	0.26485	1.94129	1.65474	1.8401	0.0846723	0.236396	0.165077	0.349967
Tnfrsf1a	protein_coding	I	1.76577	9.68666	17.9552	9.21204	0.218943	5.25931	7.09521	3.64765
Tnnt3	protein_coding	I	0.0557519	0.552901	1.80456	1.17699	0.0524108	0.118713	0.21318	0.256208
Trappc6a	protein_coding	I	7.59102	14.2358	19.821	24.9209	5.84906	16.7367	22.5657	15.873
Trim56	protein_coding	I	2.52954	7.21038	6.8893	7.22739	4.22492	6.51856	6.77112	5.46237
Tspan1	protein_coding	I	0.599803	0.144847	1.50497	1.13519	0.323003	0.147299	0.194625	0.19683
Tspan12	protein_coding	I	0.434106	2.34201	7.01919	11.1776	0.396417	1.68055	2.97479	4.79422
Tspan18	protein_coding	I	0.0142328	0.307176	0.798737	1.49825	0.0425356	0.436554	0.365463	0.721162
Tspan9	protein_coding	I	2.77733	6.01195	7.63888	10.4486	3.87291	5.9847	4.8417	4.76653
Tspear	protein_coding	I	0.469686	1.77623	1.22249	1.43922	0.263244	0.890955	1.05318	0.738269
Ttc28	protein_coding	I	0.410714	0.932341	3.41771	5.12401	0.948901	1.34612	2.23163	2.32441
Ttc39aos1	antisense	I	0.588513	3.60884	3.05938	5.70393	0.813829	2.48273	1.42871	1.5038
Ttr	protein_coding	I	0.0636184	0.428451	1.83906	4.79055	0	0.412067	4.14123	1.04627
Tuft1	protein_coding	I	1.3061	1.66039	4.36695	4.75934	2.16819	2.40262	2.07531	1.70915
Twist1	protein_coding	I	0.719026	3.36142	4.031	12.8729	1.98314	5.81128	3.18421	2.62185
Ube2j1	protein_coding	I	6.24721	16.0296	18.2058	15.7911	5.61336	13.3769	13.8786	14.8107
Upk3a	protein_coding	I	0	0	0.452941	1.30949	0	0.0148734	0.0158351	0.245964
Urad	protein_coding	I	0	0.0400367	1.03396	6.22079	0.0238366	0	0.0456768	0.419645
Usp29	protein_coding	I	0.167654	1.18028	2.23095	3.37422	0.123055	0.832676	0.77576	0.73982
Uty	protein_coding	I	1.17249	4.81494	4.62263	4.87421	0.0149433	0.0202343	0.00357923	0.00867038
Uvssa	protein_coding	I	1.20907	2.70852	4.2996	5.36289	1.85438	2.28396	3.07489	4.74465
Vegfa	protein_coding	I	9.23624	27.1434	20.9235	28.5977	11.853	13.4406	14.4757	13.8144
Vgll4	protein_coding	I	0.719252	2.53997	5.64883	7.69608	1.35618	2.2078	2.79896	3.51408
Vldlr	protein_coding	I	0.97036	6.68094	5.82956	5.96654	0.401682	3.01326	2.94446	2.83315
Vsir	protein_coding	I	0.239884	0.341	0.246093	1.45021	0.191086	0.465474	0.678741	0.44156
Vstm2l	protein_coding	I	0.653162	3.52446	1.50963	4.47681	0.241384	1.76199	1.131	0.472447
Vwf	protein_coding	I	0.198584	0.175271	0.770742	1.82133	0.620702	0.0349345	0.115071	0.0787869
Wfikkn1	protein_coding	I	0.430433	0.139617	0.710306	6.58552	0.297143	0.19295	0.316132	3.84914
Wnk4	protein_coding	I	0.383946	1.02074	5.14616	3.45232	0.332885	0.38503	3.49958	2.30851
Wnt2	protein_coding	I	0.103219	0.149601	1.45737	0.600449	0.0324104	0.0582966	0.0232564	0.0075302
Wnt2b	protein_coding	I	0.0184767	0.0949026	1.1577	0.145709	0.0173906	0.00391573	0.00416946	0
Wnt3a	protein_coding	I	0.0983726	0.477918	12.3882	4.90633	0.0529597	0.0119093	0.107403	0.0613419
Wnt5a	protein_coding	I	0.426792	0.646449	3.97564	4.01367	0.232333	0.207429	1.34876	2.29425
Wnt5b	protein_coding	I	0.758705	2.48001	8.6132	9.93956	0.338492	3.38478	2.58242	3.98728
Xlr3a	protein_coding	I	0.508156	4.52262	4.73181	5.12968	0.113416	0.30768	0.325139	0.1302
Xlr3b	protein_coding	I	0.17444	1.51718	1.79402	2.43852	0.101955	0.0566557	0.0463829	0.0269711
Xlr3c	protein_coding	I	0.0489809	1.00982	1.10622	1.201	0.080844	0	0.0110566	0.021419
Xlr3d-ps	unprocessed_pseudogene	I	0.235824	1.90737	2.51116	2.19715	0.0277909	0.100196	0.0266199	0.0515963
Yaf2	protein_coding	I	5.61241	21.2856	20.0546	26.6659	4.98963	20.128	12.6816	18.3257
Zfp36l2	protein_coding	I	10.5381	26.3926	30.7065	22.2605	10.0183	14.2858	15.7607	5.04351
Zfp36l3	protein_coding	I	0.280948	1.08767	5.10254	1.49296	0.328409	0.980886	3.86883	0.716121
Zfp467	protein_coding	I	0.346376	2.71463	2.6004	2.85074	0.271369	2.12716	2.11023	1.77221
Zfp503	protein_coding	I	0.0368159	0.225662	2.9265	20.804	0.0216961	0.0948661	1.03619	9.5651
Zfp672	protein_coding	I	0.913109	1.19284	1.65304	3.05271	0.749607	0.785826	1.01441	2.1587
Zfp703	protein_coding	I	0.305454	7.2547	19.3212	29.6193	0.115992	5.24195	4.00788	19.9462
Zfp9	protein_coding	I	0.0359702	0.363072	0.653819	1.61784	0.0747095	0.168208	0.175363	0.186195
Zfpm1	protein_coding	I	0.840452	3.91752	6.70016	6.02641	1.44192	3.363	2.68151	2.42476
Zfr2	protein_coding	I	0.109021	0.368497	0.750663	1.79948	0.195813	0.569673	1.05103	0.700055
1110002J07Rik	lincRNA	II	1.63184	0.233578	1.23932	1.19071	2.41003	0.437595	1.21323	0.530043
1190005I06Rik	protein_coding	II	3.42699	0.592713	0.36654	0.623406	2.21689	0.812028	0.615726	0.266735
1600002K03Rik	protein_coding	II	10.1544	5.48523	4.86959	3.17992	4.22222	2.66219	2.00361	2.23311
1700001L05Rik	lincRNA	II	2.65714	0.226596	0.50304	0.569432	7.9707	1.39091	2.1628	1.46551
1700001P01Rik	protein_coding	II	0.621454	0.343665	0.406082	0.539356	1.62611	0.210587	0.448967	0.406988
1700016D06Rik	protein_coding	II	1.01054	0	0.0224212	0.0190937	0.890294	0	0	0
1700019D03Rik	protein_coding	II	5.40664	7.27886	2.70269	2.40349	6.6798	5.96134	2.35333	1.04783
1700029P11Rik	protein_coding	II	4.91809	0	0	0	6.68151	0	0	0
1700030C10Rik	processed_transcript	II	5.79395	0.21747	0.114946	0.163049	12.819	0.370371	0.110998	0.0600188
1700030C10Rik	transcribed_unprocessed_pseudogene	II	5.79395	0.21747	0.114946	0.163049	12.819	0.370371	0.110998	0.0600188
1700042O10Rik	antisense	II	2.88253	0.0853853	0.236725	0.601367	1.71003	0.215471	0.162402	0.110584
1700057H21Rik	lincRNA	II	2.50606	0	0	0	1.97715	0	0	0
1700061G19Rik	protein_coding	II	16.1305	0.0211194	0	0	17.3848	0.0396365	0.0241342	0.0116838
1700067K01Rik	protein_coding	II	0.871449	0.172211	0.167232	0.284848	0.991072	0.217677	0.0896277	0.181997
1700097N02Rik	antisense	II	16.3968	0	0.0429822	0	8.9232	0.155319	0.20711	0
1700102P08Rik	protein_coding	II	2.13434	0.223772	0.292475	0.124516	1.41407	0.238862	0.695348	0.997147
1700123I01Rik	protein_coding	II	0.543323	0	0.0221328	0.0187209	1.47986	0.0100244	0	0.0103312
1810010H24Rik	lincRNA	II	0.809686	1.12427	0.753655	0.984721	1.87554	1.09421	0.813523	0.612137
1810019D21Rik	processed_transcript	II	0.550603	0.670231	0.611482	1.07325	1.30163	0.695899	0.304886	0.120481
1810026B05Rik	processed_transcript	II	6.06727	1.54816	1.74485	1.84552	4.92943	2.12771	2.39882	2.17891
2010008C14Rik	TEC	II	3.6607	0.0517169	0.0609494	0.0518062	3.14612	0.138344	0.0590891	0.0859414
2010204K13Rik	processed_transcript	II	17.2956	12.6389	6.41428	4.43441	8.12681	8.10588	4.84356	5.43189
2200002D01Rik	protein_coding	II	0.470603	0.234964	0.0461223	0.0393236	0.96693	0.996208	0.302352	0.0975767
2210011C24Rik	protein_coding	II	2.65425	0.325863	0.152679	0.651099	3.89198	1.14	0.25996	0.144559
2210409E12Rik	transcribed_processed_pseudogene	II	21.6946	0.0885274	0	0	4.50525	0	0	0.0489986
2310015A10Rik	lincRNA	II	1.44488	0.330101	0.618401	1.88493	1.69348	0.873652	0.88644	1.21532
2310030G06Rik	protein_coding	II	12.4919	4.98427	4.38168	3.25798	11.5849	3.47253	2.50063	0.819897
2310043M15Rik	lincRNA	II	6.63474	0.0591736	0.165274	0.0985911	6.25512	0.0211829	0.101508	0.021881
2410021H03Rik	antisense	II	1.52662	0.120284	0.0473076	0.0402867	1.79735	0.129526	0.0688281	0
2410124H12Rik	sense_overlapping	II	0.714201	0.693468	0.826227	1.52466	1.29368	0.673725	0.298233	0.143984
2410137M14Rik	protein_coding	II	7.98238	0.138845	0	0.17469	7.77151	0.0934085	0.139326	0.134681
2410141K09Rik	protein_coding	II	10.527	0.0175753	0	0.0176448	15.3915	0.0574895	0.010031	0.0194103
2500002B13Rik	lincRNA	II	8.20619	1.29986	1.05686	2.16545	8.40349	2.65201	3.56347	3.65189
2610305D13Rik	protein_coding	II	43.1687	2.73901	2.33302	1.63459	45.6189	3.03847	1.63381	0.91783
2610509F24Rik	TEC	II	3.01645	0.98663	0.945119	1.14009	7.25535	1.64582	1.84026	0.486453
2900041M22Rik	processed_transcript	II	3.2339	0.102975	0.121984	0.0690745	1.85924	0.165735	0.166781	0.0952303
3110001I22Rik	protein_coding	II	6.70853	3.6298	2.77531	2.18512	7.40866	2.30086	2.80751	3.64641
4833407H14Rik	lincRNA	II	1.69855	0.619336	0.0730575	0.373385	0.875703	0.494781	0.106046	0.0572119
4930405N21Rik	TEC	II	1.58462	0.254925	0.0601127	0.230498	3.82201	0.272529	0.4671	0.197704
4930444M15Rik	lincRNA	II	3.17884	0.0924853	0.0219059	0.018529	2.94993	0.0397291	0	0
4930447C04Rik	protein_coding	II	6.76579	0.703482	0.605189	0.516367	17.9524	2.4394	1.52574	0.325094
4930461G14Rik	lincRNA	II	15.1564	1.80917	6.47188	4.68387	13.5368	0.974947	1.79095	0.173991
4930509E16Rik	lincRNA	II	1.10522	1.10523	1.14947	0.978871	1.69573	0.473223	0.632632	0.666546
4930519F16Rik	unitary_pseudogene	II	0.54471	0.0600292	0.0353735	0.0200529	2.23073	0.0809471	0.0285935	0.0332624
4930526L06Rik	antisense	II	3.60242	0.988898	0.1419	0.0901893	2.89097	2.54757	0.102987	0.0662682
4930539E08Rik	protein_coding	II	0.879442	0.347954	0.281581	0.65224	1.16178	0.672486	0.440462	0.137074
4930566F21Rik	antisense	II	14.5392	1.45168	0.377845	0.0943263	16.0924	2.06676	0.385177	0.0104265
4933402E13Rik	protein_coding	II	0.1915	0.120968	0.230919	0.121703	1.74369	0.0486998	0	0.00838548
5730409E04Rik	protein_coding	II	1.23369	0.0424083	0.0250707	0.0959782	2.07714	2.13077	1.89279	0.854556
5830418P13Rik	processed_transcript	II	0.0584286	0.129182	0.141422	0.0647062	0.858912	0.139864	0.188632	0.025567
6030419C18Rik	protein_coding	II	1.37438	0.357608	1.20463	1.42428	2.85127	0.3448	1.17502	0.958958
8030474K03Rik	protein_coding	II	0.232128	0.13759	0.0906781	0.123177	3.68545	0.459323	0.545121	0.169297
9030617O03Rik	protein_coding	II	0.253624	0.19302	0.218498	0.152837	2.31181	0.276743	0.339886	0.145248
9130019O22Rik	protein_coding	II	1.15206	0.451239	0.336081	0.356928	1.34258	0.826316	0.756117	1.18931
9230112E08Rik	sense_overlapping	II	0.857868	0.530518	1.3033	1.16606	1.95606	0.484236	0.828845	0.977831
9330159F19Rik	protein_coding	II	1.03809	0.260746	0.298758	0.327684	1.73416	0.691406	1.17313	1.21189
9330185C12Rik	lincRNA	II	1.03795	1.12607	0.611043	0.488477	0.98009	0.728049	0.155827	0.0168278
9930012K11Rik	protein_coding	II	4.5559	2.31177	1.71682	0.957513	4.19121	3.5104	3.0212	1.38798
A230050P20Rik	protein_coding	II	13.5482	3.81033	1.89132	1.58799	8.38126	5.7154	3.93358	1.98593
A2m	protein_coding	II	4.45717	0.457215	1.45228	1.19447	9.91379	0.63397	1.68731	0.563843
A430105I19Rik	protein_coding	II	0.567758	0.166024	0.159458	0.0899844	2.22675	0.447627	0.186883	0.0602943
A730049H05Rik	protein_coding	II	1.61848	0.360142	0.261452	0.0491871	1.10335	0.531442	0.121658	0.1354
A830080D01Rik	protein_coding	II	30.7145	7.19509	7.79567	7.90929	62.559	11.45	11.0494	10.6776
A930004D18Rik	protein_coding	II	3.85677	2.28135	1.33818	0.938842	5.63581	2.59906	2.07023	2.73937
AA414768	processed_pseudogene	II	2.40925	1.33833	0.77074	0.195431	3.1862	0.696965	0.319219	0.161458
AA623943	unprocessed_pseudogene	II	0	0	0	0	1.29409	0	0	0
Aard	protein_coding	II	26.1315	0.433746	0.241792	0.523325	15.6437	1.33929	1.13416	2.07416
Abca1	protein_coding	II	16.9636	0.150929	0.446517	0.509484	23.6196	0.154325	0.223954	0.468567
Abcb1a	protein_coding	II	2.61746	0.0336335	0.0662322	0.0728117	2.69421	0.0814385	0.0923274	0.0309715
Abcb1b	protein_coding	II	2.45895	2.63492	3.47881	2.4041	9.10404	1.6977	2.28419	1.3625
Abcc4	protein_coding	II	26.6698	6.54561	4.17682	2.63262	28.1526	5.87281	4.30303	2.87151
Abcc5	protein_coding	II	23.0642	5.55995	6.83883	7.41664	24.0005	7.0228	10.8415	9.5387
Abcg1	protein_coding	II	3.24685	1.25039	0.412973	0.15799	2.79354	0.811861	0.500002	0.166206
Abi3	protein_coding	II	1.06311	0.891859	1.27383	0.659836	1.13249	0.359936	0.41978	0.0326782
Acaa2	protein_coding	II	46.6662	10.331	14.7211	18.1047	26.7332	17.2808	19.9622	32.1125
Acadm	protein_coding	II	31.2319	13.1716	14.4505	8.75546	28.4831	12.5352	11.9431	11.3195
Acap1	protein_coding	II	4.23789	0.551629	1.3354	0.918724	2.98942	0.553805	0.616292	0.0627857
Acbd7	protein_coding	II	6.35295	2.0228	1.01673	0.75583	6.52564	2.78655	1.81763	0.605895
Accsl	protein_coding	II	4.69667	0.0218586	0.0129036	0.0109886	5.64765	0.0235268	0.031295	0.00606234
Acer2	protein_coding	II	3.87341	1.12509	1.03542	1.48811	3.642	2.81546	2.40488	1.59083
Acot10	protein_coding	II	1.1651	0.46116	0.30294	0.160868	1.70359	0.601517	0.468708	0.121901
Acot9	protein_coding	II	39.289	14.9987	11.0428	7.46183	54.8402	17.5248	10.4515	4.88516
Acp6	protein_coding	II	18.2234	7.38472	6.13491	6.07282	20.0604	7.47041	6.70381	5.9925
Acsm4	protein_coding	II	0.739027	0	0	0	1.18096	0	0	0.00787804
Acss1	protein_coding	II	15.9062	1.35834	1.4552	0.954541	4.52973	2.58304	3.6939	2.1195
Actr3b	protein_coding	II	4.6839	3.15756	2.37369	1.46018	5.16886	3.89909	3.60583	2.78854
Acvr1b	protein_coding	II	14.1676	13.6496	18.1141	15.0763	18.3444	13.7836	15.4063	6.7171
Acvrl1	protein_coding	II	0.554084	0.230504	0.277314	0.215949	1.42456	0.304964	0.222627	0.0358119
Acyp2	protein_coding	II	3.32876	1.49117	1.17316	1.06841	2.87621	1.74053	0.567668	0.65137
Ada	protein_coding	II	7.2708	2.43014	7.36341	6.91299	11.8746	2.44014	1.08279	1.77397
Adad2	protein_coding	II	4.01432	0.142866	0	0.0318408	4.26034	0.34081	0.191169	0.0614855
Adam23	protein_coding	II	17.0563	2.23951	1.11165	1.25218	23.974	6.77362	5.74694	3.87471
Adamts14	protein_coding	II	1.13668	0.342178	0.712498	1.05682	2.31108	0.340345	0.241599	0.322971
Adamtsl4	protein_coding	II	1.00597	0.058597	0.201426	0.110302	1.21135	0.20242	0.28927	0.0486209
Adamtsl5	protein_coding	II	0.78861	0.129405	0.160325	0.176434	1.61916	0.0662985	0.048105	0.0179548
Adap1	protein_coding	II	7.52543	0.409043	0.0773023	0.243566	10.0832	0.915024	0.197422	0.407966
Adap2	protein_coding	II	1.43698	0.0859051	0.0407993	0.0515452	1.73744	0.292113	0.186051	0.152089
Adgre5	protein_coding	II	32.3856	2.77265	0.436694	0.1468	40.8377	2.80088	0.0981048	0.0765835
Adgrg6	protein_coding	II	0.185362	0.0835653	0.0246046	0.0470091	0.966691	0.0877558	0.0787174	0.0923873
Adhfe1	protein_coding	II	2.28915	0.186754	0.345708	0.262167	1.83651	0.427048	0.560879	0.220488
Adrb2	protein_coding	II	0.542643	0.229489	0.134883	0.12907	3.1628	1.11104	1.55876	0.553662
Adrb3	protein_coding	II	7.73907	1.42617	3.45432	3.49087	10.9419	2.18865	6.58503	1.53486
Aes	protein_coding	II	106.09	48.2827	33.1883	29.5775	103.962	63.7327	43.3612	24.2399
Afap1l2	protein_coding	II	0.541834	0.152963	0.262708	0.114606	0.616469	0.206172	0.805565	0.03941
Agtrap	protein_coding	II	44.7273	16.9903	15.0347	9.76281	51.833	15.1294	12.2941	8.19057
Ahnak	protein_coding	II	8.62504	0.97066	0.71972	0.861648	17.1194	1.97357	1.9771	0.783894
Ahnak2	protein_coding	II	1.38997	0.11263	0.0723352	0.0781344	1.78731	0.296228	0.195595	0.0841485
AI427809	lincRNA	II	1.12985	0	0	0.0129924	1.33363	0	0	0
AI464131	protein_coding	II	2.14811	4.22168	3.22498	3.14867	4.47708	2.64741	3.17613	2.04992
AI467606	protein_coding	II	6.21627	0.158658	0.131157	0.0317749	9.02775	0.516787	0.461535	0.175678
AI480526	lincRNA	II	5.86624	1.81323	2.62785	7.41393	6.88244	4.31641	4.52589	6.77691
AI606181	protein_coding	II	3.03838	0.821924	1.19297	1.20419	1.79917	1.21709	0.953287	1.23562
AI854517	lincRNA	II	1.09301	0.75126	0.307322	0.147541	1.20417	0.434993	0.0480897	0.023303
Aifm2	protein_coding	II	3.29512	0.56571	0.508655	0.469623	4.36168	1.50854	1.33334	0.432496
Aim2	protein_coding	II	5.0213	0.584427	0.305297	0.377077	3.85205	0.254207	0.154934	0.287431
Aire	protein_coding	II	3.71447	0.0561849	0.0665305	0.0724274	5.15294	0.154456	0.239365	0.102277
Ajuba	protein_coding	II	30.8259	23.6986	11.582	8.05597	56.6993	39.3043	17.3921	11.9005
Ak7	protein_coding	II	4.77154	0.218581	0.905539	0.228357	2.4122	0.863938	0.357137	0.115759
Akap12	protein_coding	II	172.395	75.0896	33.4136	29.1084	181.243	68.4199	28.5669	15.3984
Aldh1b1	protein_coding	II	7.34342	1.7221	3.63318	1.4299	4.13719	2.44042	1.58649	0.875429
Aldh3a1	protein_coding	II	1.29697	0	0.112059	0	1.0507	0.0763724	0.307298	0.00873585
Aldh3b1	protein_coding	II	1.44561	0.0980843	0.0969167	0.0823644	1.59477	0.202136	0.196559	0.0453189
Alg13	protein_coding	II	45.8973	17.9304	20.7419	9.46363	90.2683	19.6603	20.474	8.18429
Alkbh7	protein_coding	II	14.7303	8.59473	6.67954	4.41141	10.3611	8.35331	6.31192	2.92792
Alox5ap	protein_coding	II	3.24942	0.628154	1.3011	0.863467	2.10805	0.313833	0.803579	0.119759
Alpk3	protein_coding	II	2.18953	0.104728	0.155703	0.300959	3.74613	0.537545	0.444525	0.121506
Alpl	protein_coding	II	33.7881	6.41348	13.6176	21.6034	26.6152	5.83452	8.89687	8.14074
Als2cl	protein_coding	II	4.88231	3.10743	1.35395	1.36697	8.96412	4.9036	1.63557	0.351908
Amhr2	protein_coding	II	4.52426	0.520661	3.76935	0.939549	4.851	0.360819	0.999269	0.203764
Ampd3	protein_coding	II	0.899802	0.119838	0.142684	0.0932399	3.60832	0.456353	0.704508	0.343786
Angptl4	protein_coding	II	7.7615	0.158661	0.033016	0.0281008	6.8236	1.31453	0.847071	0.59853
Ankrd12	protein_coding	II	3.50314	1.00922	2.08689	2.50435	4.32398	1.59131	2.65839	2.28142
Ankrd33b	protein_coding	II	5.79724	0.316363	0.686142	0.665272	2.94608	0.262329	0.248087	0.173901
Ankrd34a	protein_coding	II	2.32634	0.437583	0.55174	0.226143	4.45648	0.804032	0.605203	0.204073
Ankrd35	protein_coding	II	5.92665	0.112414	0.0620914	0.0226266	6.59437	0.0607304	0.167589	0.0332523
Ankrd45	protein_coding	II	4.31681	0.0327877	0.048222	0.0411347	4.22917	2.11222	2.52316	2.31019
Ano9	protein_coding	II	18.6398	5.98137	5.59333	3.72529	26.5846	7.30126	5.85074	0.936832
Anxa1	protein_coding	II	0.475753	0.281446	0.0975764	0.140693	3.74169	0.126185	0.047125	0.0783615
Anxa11	protein_coding	II	6.39463	3.16702	2.04024	1.46126	7.78383	3.83847	1.63933	0.617009
Anxa8	protein_coding	II	1.17497	0.0977164	0.464161	0.0491167	3.88393	0.235954	0.6775	0
Aoah	protein_coding	II	5.49491	0.516104	0.213759	0.0420519	5.71409	0.326216	0.312836	0.00581596
Ap1m2	protein_coding	II	7.43532	7.53002	6.24383	4.70225	12.3081	14.9043	3.8619	0.851049
Ap1s2	protein_coding	II	4.47185	6.29339	6.0522	4.45811	12.424	9.51349	5.92045	5.60735
Apela	protein_coding	II	30.9576	19.2459	37.2509	13.3733	26.1381	25.1915	11.7815	3.92637
Aplp1	protein_coding	II	15.2881	7.14295	3.07258	3.70926	17.0695	10.4183	6.00965	4.90467
Apobec1	protein_coding	II	3.66589	4.54052	2.39893	2.27443	6.06289	2.24572	1.92991	2.17553
Apobec2	protein_coding	II	4.60744	1.76537	0.210732	0.151502	7.61714	0.529441	0.0573483	0
Apobec3	protein_coding	II	21.0635	12.6405	7.85015	4.78466	24.3196	7.20686	5.98732	2.72918
Apobr	protein_coding	II	1.92683	0.543478	0.306385	0.211433	1.06374	0.364143	0.218533	0.341148
Apoc1	protein_coding	II	20.9755	6.68025	7.11718	2.74224	15.6157	4.63923	2.59161	0.296503
Apod	protein_coding	II	1.95382	0.498451	1.33384	0.404697	1.42681	0.822958	1.82709	0.428734
Apoe	protein_coding	II	616.173	42.5187	105.483	80.8603	347.859	27.1214	54.4348	15.5246
Aqp3	protein_coding	II	14.3298	0.0167471	0	0.0504863	11.0333	0.0179863	0.0287422	0.0185622
Aqp5	protein_coding	II	1.09248	0.146792	0.196325	0.129042	0.939099	0.0885637	0.168252	0.0203541
Arc	protein_coding	II	7.18822	7.45867	0.710944	0.292372	8.85371	7.21562	1.13975	0.344625
Arhgap23	protein_coding	II	7.64525	3.86154	5.4404	3.23159	12.3517	3.49894	3.94863	1.77216
Arhgap30	protein_coding	II	1.25249	0.128641	0.0168041	0.0285487	1.57325	0.0479274	0.0324704	0.0275777
Arhgap9	protein_coding	II	1.94841	1.33612	0.62189	1.81442	1.99829	0.5183	0.18312	0.24381
Arhgdib	protein_coding	II	2.36207	2.25332	1.84337	1.5175	2.88851	1.35181	0.503665	0.218619
Arhgef15	protein_coding	II	4.04525	3.15157	2.24417	1.04137	4.22798	0.939996	1.0932	0.152416
Arhgef3	protein_coding	II	7.42147	2.03544	0.511948	0.988694	7.86426	2.80722	0.522695	0.365232
Arhgef39	protein_coding	II	10.3174	5.1722	4.14747	3.61183	7.28847	7.7162	5.84252	4.39661
Arid5b	protein_coding	II	27.485	3.17488	5.13345	4.45931	45.9666	2.97435	4.93328	2.89436
Arl14epl	protein_coding	II	0.340097	0.0141393	0.0334161	0.0425723	1.9763	0.0304767	0.00807454	0
Arl4a	protein_coding	II	3.35668	4.44424	3.11747	3.60612	8.75255	7.14764	2.72532	7.27735
Arntl	protein_coding	II	9.44109	2.63236	3.41265	2.17367	13.3512	3.38423	2.55421	1.73749
Arrdc2	protein_coding	II	12.6705	5.06281	3.6116	5.01824	9.617	9.14004	7.54716	7.14597
Asap3	protein_coding	II	3.58021	1.05648	2.04477	1.21482	7.8683	1.82543	4.14508	1.73619
Asb16	protein_coding	II	2.48167	0.086072	0.0895108	0.0432685	2.28565	0.640895	0.319876	0.275592
Ass1	protein_coding	II	59.839	11.8576	10.6201	9.03856	101.633	13.4122	19.9048	2.61256
Atcay	protein_coding	II	0.923015	1.51686	0.301743	0.184782	0.910279	0.598562	0.436908	0.272911
Atf7ip2	protein_coding	II	4.79277	4.63052	3.99005	5.39144	6.02754	3.0992	2.54543	1.82769
Atg101	protein_coding	II	53.5667	29.9756	20.9225	18.0441	36.8801	26.6546	16.8162	13.1422
Atg14	protein_coding	II	16.7218	4.07153	4.94137	4.20722	19.5761	7.08224	7.6656	6.44133
Atg2a	protein_coding	II	9.94363	4.84828	4.58701	2.95074	13.0341	4.39356	3.7116	2.80404
Atg9b	protein_coding	II	1.76757	0.66879	1.04469	0.357771	2.55339	0.800674	1.19931	0.309952
Atp11b	protein_coding	II	24.5561	9.489	8.43596	11.7441	35.4725	9.79779	8.8949	8.79567
Atp1a3	protein_coding	II	3.34683	2.0788	1.10177	0.516646	4.83653	2.64759	2.37904	2.60374
Atp1b1	protein_coding	II	50.2865	13.5585	5.99241	4.51825	57.7733	13.7161	10.8402	6.2226
Atp2a3	protein_coding	II	16.6832	3.87609	2.27189	1.53915	12.2043	5.58627	2.84469	0.907345
Atp9a	protein_coding	II	3.44346	3.48624	5.13207	5.26505	9.14073	3.89588	3.99745	3.70173
AU015836	protein_coding	II	3.1324	0.284869	0.889307	1.12397	8.85035	0.434518	0.677026	0.340243
AU018091	protein_coding	II	43.2771	0.0167806	0.00989406	0.0168361	54.0818	0.0269826	0.0191942	0.00464413
AU022751	protein_coding	II	0.140836	0.139548	0.0658891	0.0557912	2.51447	0.112461	0.023827	0.0308179
Aven	protein_coding	II	11.2523	5.07475	3.9715	3.25176	7.354	3.52774	1.72327	1.82555
Avpi1	protein_coding	II	30.9421	14.8635	10.4367	9.69586	24.4981	12.7194	8.93285	6.83148
B3gnt3	protein_coding	II	0.184606	0.0437491	0.0689595	0.102457	1.37029	0.180638	0.0831455	0.0322515
B3gnt7	protein_coding	II	18.5659	7.79307	15.3788	11.9175	17.3977	8.16519	3.38644	1.61829
B4galnt3	protein_coding	II	7.58108	4.12166	5.11461	3.66924	6.54646	3.82425	2.65045	0.602063
B4galt6	protein_coding	II	23.7068	7.60818	15.9363	10.7075	22.291	9.17706	9.02804	8.21662
B930041F14Rik	protein_coding	II	5.73789	1.82003	1.77567	2.14038	6.42868	3.87422	3.53043	5.17605
BC021614	protein_coding	II	3.55122	0.129919	0	0.130239	1.88867	0.0465249	0.0739556	0
BC028528	protein_coding	II	9.1926	1.92232	4.15778	5.63072	7.16349	1.51193	2.25715	1.94484
Bcam	protein_coding	II	27.6188	16.3579	11.9847	18.1551	25.9546	13.9897	10.2536	4.34291
Bcar3	protein_coding	II	11.6617	10.4249	3.14568	1.3997	10.2772	7.19516	2.57851	1.59896
Bcat2	protein_coding	II	25.2661	7.1992	4.56934	2.66284	14.2027	5.27954	4.04377	1.87923
Bckdha	protein_coding	II	65.2369	22.5752	17.2061	15.598	65.4075	21.9542	15.768	13.9125
Bcl3	protein_coding	II	13.0155	0.0866452	0.0583288	0.260208	18.1167	0.416159	0.261656	0.116757
Bcl6b	protein_coding	II	4.92163	2.26666	1.80495	1.66689	6.48714	2.74837	3.33358	0.941901
Bdh1	protein_coding	II	9.42983	7.04057	3.8497	2.01747	6.51171	8.80708	4.25181	2.49784
Bdh2	protein_coding	II	8.3212	0.823033	1.17065	1.48762	5.56239	1.14503	1.80779	1.62383
Bin2	protein_coding	II	3.33058	0.108872	0.042683	0.0487071	5.26153	0.317519	0.117772	0
Birc3	protein_coding	II	1.23142	1.38669	1.48158	1.1801	1.38105	1.13845	0.483553	0.300782
Birc7	protein_coding	II	1.6944	0.0199938	0	0.0200529	0.757163	0	0.0457081	0.0881973
Bmp4	protein_coding	II	71.5696	2.31526	3.64004	4.39198	34.0443	3.91031	1.44661	0.681476
Bnc2	protein_coding	II	3.04319	0.187438	0.0786447	0.278643	3.75877	0.156761	0.122216	0.103881
Bnip3	protein_coding	II	14.8542	10.1243	15.0875	23.2418	28.9316	21.3527	26.7646	14.3505
Bnipl	protein_coding	II	1.01259	1.46595	1.16427	1.12491	0.884344	0.171594	0.0911508	0.0738227
Btnl7-ps	unprocessed_pseudogene	II	2.82617	0.191728	0.0621148	0.06953	2.76999	0.316053	0.209775	0.163543
Bvht	lincRNA	II	20.4221	1.75001	1.94848	1.28009	16.185	1.49196	1.22961	1.23971
C1s1	protein_coding	II	1.88571	0.392174	0.22104	0.351154	2.36126	0.232876	0.257074	0.130415
C2cd5	protein_coding	II	11.3882	4.40646	3.80408	3.89866	10.7685	5.34378	6.34848	5.61545
C330002G04Rik	lincRNA	II	2.26919	0.538406	0.783789	0.538214	2.93316	0.569726	0.723072	0.445623
C77080	protein_coding	II	11.7611	6.89577	11.6637	7.21913	26.1292	10.7026	8.01135	2.76488
C77370	protein_coding	II	3.57599	0.579806	0.378427	0.731129	9.86902	0.962612	0.950697	1.35411
C78283	lincRNA	II	0.960846	0.866261	0.379687	0.362713	5.48797	0.642357	0.269057	0.180363
Cabp1	protein_coding	II	8.97202	3.85018	2.96759	4.61475	6.76914	2.00001	1.22071	1.18292
Cacna1a	protein_coding	II	3.62745	1.21074	0.96566	0.986599	6.0171	1.99185	2.13685	2.21863
Calb2	protein_coding	II	1.43653	0.494845	0.279789	0.150429	1.10817	0.554336	1.50367	0.851903
Calcoco2	protein_coding	II	10.6713	0.0568244	0.157663	0.0757535	16.1515	0.416511	0.237819	0.0522987
Calhm2	protein_coding	II	0.470762	0.0562884	0.352379	0.0351696	1.17776	0.0787335	0.0997458	0.0506285
Camk1d	protein_coding	II	5.73049	1.24475	0.638945	0.51396	8.08441	1.3099	0.516523	0.279137
Camk2a	protein_coding	II	0.577474	0.0287886	0.107132	0.429077	1.04258	0.155134	0.268433	0.118338
Camk2n1	protein_coding	II	2.70924	0.366548	0.63789	1.02985	2.01302	0.438198	0.927306	1.22317
Camkk1	protein_coding	II	2.85345	1.05774	0.642865	0.781027	2.44409	1.61443	0.970973	1.15599
Capg	protein_coding	II	15.1694	13.2184	8.64971	5.46675	12.5623	10.7004	5.66902	0.701224
Capn11	protein_coding	II	0.688381	0.0226636	0.225286	0.0340987	1.11492	0.0668997	0.135492	0.0564843
Capn3	protein_coding	II	0.75742	0.0427846	0.0433245	0.0428257	1.72328	0.0590516	0.038377	0.0337613
Caps2	protein_coding	II	0.885977	0.259142	0.304258	0.323713	2.04843	0.839388	0.523418	0.358378
Capsl	protein_coding	II	12.49	9.699	9.50733	6.82388	12.5264	8.72285	4.44319	0.881654
Card6	protein_coding	II	0.866194	0.280686	0.344284	0.419927	0.9692	0.351567	0.481143	0.508892
Cars2	protein_coding	II	35.1552	13.5646	14.3374	10.9247	35.0557	17.4628	19.2615	19.3482
Casq2	protein_coding	II	1.77133	0.190219	0.052526	0.0112285	0.800248	0.036154	0.0382811	0.0682223
Casz1	protein_coding	II	1.71948	0.237719	0.177436	0.339903	2.05566	0.114287	0.39309	0.879288
Catip	protein_coding	II	1.72049	0.2487	0.393436	0.17994	2.06684	0.446146	0.253404	0.161238
Catsperd	protein_coding	II	1.59214	0.93081	1.8021	1.70354	2.39726	0.781247	1.41982	0.57539
Cblc	protein_coding	II	1.87413	1.83286	1.16732	1.09023	2.87926	2.26113	0.582782	0.0936034
Cbr3	protein_coding	II	27.0245	17.8748	9.37708	3.50332	23.6206	15.9642	4.57304	1.78328
Cbs	protein_coding	II	10.1786	8.0635	5.25042	1.41365	12.5795	7.76089	6.39674	1.53905
Cbx7	protein_coding	II	49.4493	21.257	11.6258	7.56269	47.4732	17.3948	13.4124	4.63117
Ccbl2	protein_coding	II	3.89246	2.8071	1.25218	0.782688	2.64817	1.26583	1.01308	0.757348
Ccdc113	protein_coding	II	0.396575	0.193541	0.404531	0.145184	3.26868	1.32832	1.10995	0.495236
Ccdc141	protein_coding	II	1.77663	0.00523167	0.0492511	0.0972177	4.17794	0.075954	0.120889	0.165372
Ccdc151	protein_coding	II	2.94453	0.986158	1.32595	0.508156	3.57312	2.28731	2.16367	1.46396
Ccdc3	protein_coding	II	2.74654	0.274479	0.486846	0.207669	2.77819	0.346655	0.307476	0.114224
Ccdc36	protein_coding	II	1.51569	0.169256	0.137357	0.0850023	1.70738	1.65839	1.58983	1.27713
Ccdc68	protein_coding	II	1.57652	0.363701	0.207602	0.288407	2.11857	1.33275	1.0145	0.37697
Ccdc73	protein_coding	II	0.124911	0.119719	0.0834181	0.225327	0.92211	0.0865769	0.197879	0.261704
Ccdc92	protein_coding	II	5.99567	4.61141	3.07162	1.32204	5.76108	4.6123	3.21201	2.00321
Ccnb1ip1	protein_coding	II	39.9917	12.3868	6.51916	1.84706	41.9516	10.318	7.44933	4.53549
Ccnd1	protein_coding	II	26.2147	35.4406	37.6687	34.2879	57.8154	33.6938	27.2936	62.9854
Ccnd3-ps	processed_pseudogene	II	1.14489	0.59178	0.990491	0.659563	1.99846	0.728932	0.517896	0.653996
Ccpg1	protein_coding	II	0.823065	0.171652	0.140915	0.127577	1.16059	0.279559	0.203072	0.131368
Ccser2	protein_coding	II	7.44078	2.80725	2.46956	2.14081	9.62638	5.38771	5.16209	4.61887
Cd34	protein_coding	II	0.595809	0.0420476	0.130097	0.12676	1.65054	0.379454	0.229369	0.156437
Cd37	protein_coding	II	1.14578	0.57257	0.0847568	0.119265	1.26062	0.374161	0	0
Cd37	protein_coding	II	1.14578	0.57257	0.0847568	0.119265	1.26062	0.374161	0	0
Cd38	protein_coding	II	4.16664	1.00596	2.30151	1.42607	3.97398	0.560063	0.578363	0.17918
Cd3e	protein_coding	II	0.649132	0.0213566	0.0502335	0	1.65643	0.0229817	0.0121977	0.0118249
Cd68	protein_coding	II	14.4727	4.19894	4.61998	2.08075	20.2669	4.90159	5.63139	2.29189
Cd74	protein_coding	II	2.38752	0.695285	0.857512	1.13878	0.802925	0.304142	0.260249	0.156763
Cd79a	protein_coding	II	1.22535	0.0631464	0.0748094	0.231344	1.924	0.0113006	0.0719743	0.0581899
Cd79b	protein_coding	II	1.27404	0.300178	0.178596	0.107549	0.623193	0.137154	0.0366996	0
Cd80	protein_coding	II	1.59732	0.773858	1.23993	0.234231	3.31839	0.61511	0.541882	0.07979
Cd9	protein_coding	II	93.5485	14.1188	12.0655	13.8453	112.536	13.5553	11.6324	6.58593
Cdc42ep3	protein_coding	II	2.95935	1.77829	0.673137	1.46166	7.0662	2.07838	1.19381	1.03988
Cdh3	protein_coding	II	5.3169	7.385	4.28674	4.54579	10.8571	10.7135	2.99338	0.708499
Cdh9	protein_coding	II	1.08499	1.19516	0.166504	0.0382145	1.48774	0.421596	0.168901	0.0317015
Cdhr1	protein_coding	II	1.19205	0.932285	0.126847	0.135571	1.28733	1.23254	0.18041	0.0473151
Cdk18	protein_coding	II	4.22543	3.97244	4.86729	5.19727	4.78624	3.7997	3.32156	1.5426
Cdk3-ps	polymorphic_pseudogene	II	1.42668	0.475663	0.770381	0.935593	1.2265	0.589621	0.857044	0.798319
Cdk5r2	protein_coding	II	0.622531	0.482824	0.155655	0.175603	2.10437	2.52976	0.983521	0.739533
Cdkl2	protein_coding	II	1.96282	1.81159	1.11744	0.367864	3.83013	1.72133	0.617649	0.0952252
Cdkn2a	protein_coding	II	5.01667	7.11352	4.54745	5.00449	10.2879	1.23326	0.593579	0.449069
Cdo1	protein_coding	II	6.11279	1.68888	3.11991	2.98894	2.9813	2.92166	3.22323	1.35549
Cdsn	protein_coding	II	0.855434	0.537616	0.148815	0.0229235	1.08442	0.496472	0.182875	0.012669
Cdyl2	protein_coding	II	13.4307	0.359998	0.296915	0.411953	22.5708	1.25412	1.72279	2.34393
Ceacam1	protein_coding	II	8.833	1.07589	1.76498	1.56422	8.29629	0.626016	0.548059	0.124973
Ceacam16	protein_coding	II	1.35498	0.037492	0	0	1.66817	0.302	0.258047	0
Cela1	protein_coding	II	1.01872	0.304642	0.454173	0.361748	1.24047	0.575969	0.270735	0.0922774
Cend1	protein_coding	II	1.72405	1.8362	0.532688	0.138398	1.62341	1.54211	0.405223	0.39042
Cep55	protein_coding	II	54.3562	15.2033	12.8196	19.2206	59.2156	15.9752	14.9269	18.996
Cfap45	protein_coding	II	0.834817	0.365204	0.899901	0.216136	0.910518	0.895837	0.202088	0.119383
Cfp	protein_coding	II	9.60743	3.04181	4.80903	4.11298	11.3328	3.6401	4.86414	3.60147
Chchd10	protein_coding	II	308.931	94.3687	47.0048	32.0017	255.651	70.8609	19.0386	4.65104
Chchd2	protein_coding	II	121.159	49.7396	49.5513	39.3638	75.3641	45.3809	41.7972	43.8929
Chd9	protein_coding	II	15.0126	18.805	5.7735	4.97464	24.4123	23.1773	9.54437	10.0656
Chga	protein_coding	II	8.6187	8.98252	1.66664	0.618239	8.13618	3.79371	3.44833	2.56909
Chic1	protein_coding	II	6.40357	2.88643	3.13259	7.02009	11.0739	2.93112	2.90451	3.21488
Chmp4c	protein_coding	II	5.94685	5.00024	1.97144	1.32653	6.66717	3.92341	1.56218	0.352259
Chrna9	protein_coding	II	6.33059	0.243142	1.46991	0.0608789	6.52966	0.0328608	0.00578011	0
Chst5	protein_coding	II	0.981459	0.0474918	0.0186786	0.0158765	1.47875	0.0846318	0.0452021	0.0175468
Ciart	protein_coding	II	6.80363	5.17558	4.41768	3.11695	7.25212	1.65315	1.795	0.946101
Cilp2	protein_coding	II	0.933788	0.305687	0.246537	0.47645	1.74233	0.213068	0.173112	0.23321
Cisd3	protein_coding	II	36.036	8.99679	8.03563	8.6317	23.7211	8.56774	5.58549	6.64406
Ckb	protein_coding	II	69.5315	16.4988	8.65251	7.46525	72.9403	14.4022	27.1748	47.0531
Clcn2	protein_coding	II	13.7035	7.05513	7.82547	4.32711	19.6969	7.79171	12.3645	6.4732
Cldn4	protein_coding	II	19.3879	3.77745	2.90954	7.70692	14.6968	5.02255	1.36694	1.28587
Clgn	protein_coding	II	8.49184	0.548475	0.13268	0.227816	5.92572	0.572043	0.579269	0.795542
Cln5	protein_coding	II	24.0135	8.41092	10.6719	13.6336	19.382	11.7768	12.2354	15.7446
Clnk	protein_coding	II	1.15205	0.675107	0.871597	1.09339	1.09031	0.17274	0.192958	0.078803
Cltb	protein_coding	II	14.2554	2.21214	1.36271	0.92253	23.8488	2.39439	1.43763	1.35822
Cmklr1	protein_coding	II	1.33244	0.29594	1.89416	1.58571	3.65841	0.540023	0.563196	0.264115
Cmtm7	protein_coding	II	32.8742	9.28503	14.7155	14.2633	29.8635	11.0963	13.441	16.1414
CN725425	protein_coding	II	1.48542	0.0450339	0	0.0150656	6.00605	0.178775	0.0599795	0.00830398
Cnnm2	protein_coding	II	10.9317	3.06936	2.79294	2.78173	14.1835	3.85147	4.01712	2.88862
Cnpy1	protein_coding	II	15.0718	5.14262	3.96776	2.12434	18.1621	4.497	0.166771	0.277438
Cntn2	protein_coding	II	1.26032	0.953649	0.318244	0.072656	1.0888	1.32839	0.417405	0.0982032
Cobl	protein_coding	II	22.4413	1.59858	1.1425	1.18325	32.9862	2.36154	0.99432	0.872113
Coch	protein_coding	II	6.38226	10.4106	5.7896	3.66676	13.5529	6.05783	8.39986	1.80276
Col5a3	protein_coding	II	1.34613	0.0360514	0.0160078	0.0271464	0.803612	0.387597	0.717319	0.964015
Col9a2	protein_coding	II	1.85125	1.38745	0.502827	1.07415	4.59639	2.76732	2.48234	1.1535
Coro1a	protein_coding	II	3.95189	1.81336	0.773109	0.881939	2.63171	3.41488	2.61434	2.9369
Coro2b	protein_coding	II	8.85468	2.70404	2.84669	2.77924	8.30422	2.87944	1.63152	1.71468
Cox17	protein_coding	II	3.13197	1.06852	1.12527	3.31841	2.80085	1.53347	1.69911	2.7918
Cox5a	protein_coding	II	416.819	160.932	144.895	128.736	251.813	155.152	134.28	142.122
Cox6b2	protein_coding	II	28.4729	7.29694	14.8946	14.868	52.2549	28.551	46.1597	22.4784
Cox7a1	protein_coding	II	21.2115	7.57893	3.77406	3.55856	10.3402	6.96416	4.73414	3.05451
Cpeb2	protein_coding	II	0.408017	1.01506	0.435439	0.485015	1.28119	1.00225	0.586928	0.571318
Cpeb3	protein_coding	II	0.823623	0.684902	0.313178	0.237272	1.19014	0.626731	0.451883	0.307829
Cpne5	protein_coding	II	1.04494	0.254646	0.993843	0.932342	0.918309	0.0491945	0.172282	0.123044
Cpne8	protein_coding	II	0.568478	0.635044	0.668035	1.22684	1.18171	0.843656	0.478313	0.264647
Cpsf4l	protein_coding	II	4.21047	0.695228	1.14101	0.42399	5.04294	0.694934	0.577224	0.0905154
Cpt1a	protein_coding	II	17.2158	2.08211	0.361918	0.214428	29.8893	8.82397	0.984499	0.130172
Cracr2b	protein_coding	II	2.08771	1.19894	1.20678	0.542961	2.32677	1.71586	0.727848	0.196074
Cradd	protein_coding	II	12.4407	4.46123	4.4257	4.20142	9.22934	4.56402	3.94998	4.86097
Crebl2	protein_coding	II	1.69702	0.450109	0.410526	0.628054	2.93908	0.777936	0.884074	0.880896
Crebrf	protein_coding	II	6.13841	0.893634	0.578371	1.07885	7.55948	1.68907	0.963423	0.825294
Creld1	protein_coding	II	7.49149	8.03732	3.64429	2.31327	7.83741	8.65099	5.41119	2.52335
Crip1	protein_coding	II	12.4117	9.11659	3.40328	1.15959	11.5562	14.9543	4.4932	1.10642
Crocc2	protein_coding	II	1.43281	0.309536	0.151712	0.220534	1.07896	0.17706	0.105965	0.0477162
Crtac1	protein_coding	II	2.47493	0.270284	0.274169	0.29315	7.29557	0.543628	1.06452	0.739426
Crtap	protein_coding	II	41.2802	11.5047	13.5024	10.867	45.3759	12.1094	8.88203	8.28549
Cryab	protein_coding	II	3.85716	0.180968	0.121826	0.259964	7.831	0.180424	0.103391	0.0716553
Csad	protein_coding	II	23.4236	7.80369	6.83736	8.30617	19.4597	7.36622	7.02089	5.79266
Csrnp1	protein_coding	II	5.59238	8.49418	1.66912	1.64282	6.73623	4.27732	1.50879	0.721099
Csrp2	protein_coding	II	209.993	57.2106	65.8515	87.7458	223.001	64.8054	72.8876	65.6214
Cth	protein_coding	II	24.3697	12.9535	4.60292	2.74902	23.799	15.2747	6.2434	5.08698
Ctrl	protein_coding	II	4.57981	1.3145	0.659255	1.07122	2.6881	1.2408	0.884323	1.20251
Ctsw	protein_coding	II	2.80113	0.422433	0	0	1.57613	0.214894	0	0
Cx3cl1	protein_coding	II	1.49731	0.834756	0.773603	0.338794	1.94948	0.90622	0.700966	0.684801
Cxcl16	protein_coding	II	1.38533	0.628627	0.625679	0.632113	1.44355	1.25729	0.618175	0.174575
Cyct	protein_coding	II	2.54652	0.374376	0.549704	0.0938965	3.78495	0.252097	0.241075	0.0776794
Cyp2b23	protein_coding	II	1.09758	1.7809	0.530409	0.154684	2.43842	1.8068	0.0240143	0.0309941
Cyp2s1	protein_coding	II	1.6813	1.279	1.3056	0.566703	2.46343	1.36759	1.09214	0.137431
Cyyr1	protein_coding	II	0.170458	0.676062	1.33907	0.627519	1.90321	1.26085	1.72938	0.78967
D1Pas1	protein_coding	II	3.66266	0.124124	0.0563234	0.0191476	6.20947	0.0565941	0.0707302	0.10042
D230025D16Rik	protein_coding	II	25.7169	8.16621	8.78191	6.40068	28.3959	9.68378	9.92279	9.22516
D5Ertd605e	lincRNA	II	2.15165	2.29894	1.7639	1.05057	2.88653	1.16176	0.471557	0.141391
D630023F18Rik	protein_coding	II	1.19169	0.115281	0.0681361	0.0805249	3.31563	0.446646	0.343097	0.172242
D630039A03Rik	protein_coding	II	2.02949	0.0433224	0.16712	0.108518	0.345794	0.156712	0.037079	0.0240071
D930048N14Rik	protein_coding	II	11.1975	4.49247	2.91064	5.60821	14.0227	3.42763	1.73088	1.99339
Dact2	protein_coding	II	15.0049	6.73026	3.2476	5.98097	10.7798	8.5711	3.69252	2.05352
Dapp1	protein_coding	II	5.58996	0.431651	0.525941	0.513679	4.43475	0.741624	0.606742	0.41415
Dazl	protein_coding	II	0.818472	0.0104114	0.0123453	0	1.5191	0.0281328	0.0118793	0.00577179
Dcaf12l1	protein_coding	II	4.68169	2.05396	1.31529	1.58353	5.82854	1.71081	1.14524	1.36874
Dcbld1	protein_coding	II	6.35575	2.35305	1.67403	2.21541	8.37093	2.48678	2.02915	2.22391
Ddc	protein_coding	II	10.1792	1.96238	1.45004	1.74659	6.9625	1.12741	0.512729	1.05593
Ddx39	protein_coding	II	106.866	57.5204	41.1861	34.518	90.7909	57.2685	39.3745	47.6806
Ddx4	protein_coding	II	3.0956	0.0538226	0.0509027	0.0865039	7.52016	1.12343	0.571041	0.243544
Ddx43	protein_coding	II	10.0434	0.347396	0.249133	0.266413	13.5843	1.9097	0.905728	0.522956
Ddx58	protein_coding	II	17.2124	3.62398	7.12629	4.43997	15.5775	1.79437	1.73499	0.893338
Dedd2	protein_coding	II	5.1793	2.54364	2.08459	1.05839	5.86794	3.0045	2.2629	1.11963
Def6	protein_coding	II	11.9216	6.54635	4.67929	2.52299	20.8535	9.12188	7.80583	1.99615
Dennd2c	protein_coding	II	14.0801	1.99542	2.92355	0.979788	16.8486	2.49358	2.24021	0.541332
Depdc7	protein_coding	II	15.2045	8.10636	5.2199	4.50108	18.6443	7.6783	5.73843	4.18758
Deptor	protein_coding	II	7.31598	5.49633	2.4414	1.80419	9.76284	6.14751	2.10174	1.42655
Derl3	protein_coding	II	4.2409	1.37558	0.243964	0.228808	4.74911	1.87371	0.248988	0.0508122
Dgka	protein_coding	II	21.1736	5.77497	4.31293	3.75084	23.2266	7.60653	6.71558	2.84147
Dgke	protein_coding	II	7.66027	2.40016	1.95093	3.2962	6.83042	1.86602	1.32811	2.58738
Dgkh	protein_coding	II	5.90515	1.94699	0.978155	1.3239	9.34269	3.36043	2.05416	1.70556
Dhtkd1	protein_coding	II	11.0872	3.68105	4.48086	4.83815	11.3684	4.14072	5.39003	4.53068
Diaph1	protein_coding	II	32.1061	23.3644	16.2401	11.2847	31.3694	25.906	15.0719	9.94957
Dlc1	protein_coding	II	21.1331	2.87752	1.67272	1.52109	28.5273	1.78073	1.19879	0.586449
Dleu2	processed_transcript	II	2.40604	0.439961	0.60353	1.86132	3.33594	1.52019	1.76902	2.74213
Dlgap3	protein_coding	II	10.3153	0.669864	2.06838	1.22617	11.2851	0.781867	3.19857	1.70105
Dmbx1	protein_coding	II	1.39896	0.272252	0.167436	0.151264	0.7161	0.0281161	0.0359058	0.0637562
Dmc1	protein_coding	II	5.06829	1.51283	1.28885	1.10821	5.1387	5.11717	4.36327	1.30706
Dmd	protein_coding	II	2.56734	1.17087	0.822645	0.90447	4.85996	1.60499	1.21717	0.950248
Dmrt1	protein_coding	II	6.72968	1.86491	0.847651	0.494963	5.06223	0.460869	0.0742402	0.0391848
Dmrtb1	protein_coding	II	0.483398	0.457064	0.466503	0.192114	3.0692	0.691956	0.218523	0.252537
Dmtn	protein_coding	II	12.6008	3.70811	2.09323	1.73335	31.2004	4.38658	1.83362	0.403412
Dnah2os	antisense	II	1.26173	0.0714471	0.380994	0.926894	0.790447	0.0191502	0.0611274	0.335071
Dnah8	protein_coding	II	7.82868	0.259773	0.23662	0.428362	8.06717	0.872298	1.62094	0.470721
Dnajc21	protein_coding	II	41.1875	20.665	12.7221	11.6487	40.4595	15.8591	10.0581	10.6274
Dnajc6	protein_coding	II	5.12344	3.04683	1.29546	1.15431	9.66979	1.55286	0.628737	0.288606
Dnd1	protein_coding	II	6.50332	1.07902	0.892276	0.839103	5.45179	4.74107	4.93207	2.6249
Dnmt3l	protein_coding	II	46.9742	0.0718463	0.0487568	0.0102815	32.8665	0.150031	0.0526851	0.0170294
Dok4	protein_coding	II	3.21546	1.71833	1.36594	3.0052	3.49544	1.79357	1.30039	0.750258
Dpf1	protein_coding	II	2.94566	2.25256	1.7997	0.685802	4.00998	2.23639	1.97292	1.39345
Dpp4	protein_coding	II	0.892176	0.19395	2.13302	2.05229	4.28572	0.350973	2.10544	1.34335
Dpp7	protein_coding	II	22.9033	3.80725	6.1719	6.72553	16.7952	4.28556	5.02467	6.08785
Dppa2	protein_coding	II	37.6251	0.471453	0.240955	0.0788696	54.9754	0.82287	0.178867	0.0782638
Dppa3	protein_coding	II	2.56431	0.0686391	0.0407174	0.0689486	0.827214	0.0557404	0.0196308	0.0190062
Dppa4	protein_coding	II	66.9625	0.358458	0.189221	0.11989	67.6951	1.16692	0.484441	0.088028
Dppa5a	protein_coding	II	1294.93	1.62822	0.117091	0.149444	1089.89	6.12578	0.479961	0.109501
Dpy30	protein_coding	II	247.584	118.307	85.6044	72.7932	206.24	112.691	77.4366	85.2381
Dpys	protein_coding	II	4.04114	0.373143	1.04497	0.7287	2.56347	0.528466	0.207189	0.0611054
Dpysl3	protein_coding	II	5.78529	10.386	4.19975	5.51757	16.4456	12.4397	12.9713	10.0857
Dsg2	protein_coding	II	9.88355	9.53206	15.1538	10.1117	11.462	7.272	4.40692	1.15516
Dtx1	protein_coding	II	6.48489	4.72633	2.48185	0.934671	5.62558	3.74265	1.48867	0.158149
Dubr	lincRNA	II	0.389138	0.17048	0.217661	0.0985461	1.13436	0.457698	0.495132	0.178243
Dusp1	protein_coding	II	9.13501	5.81548	2.90058	2.02227	9.09202	6.36659	4.60799	3.7034
Dusp27	protein_coding	II	18.9017	0.0303143	0.0707981	0.0758473	16.2197	0.0932131	0.0433531	0.0125558
Dusp6	protein_coding	II	58.2566	55.2769	15.4602	11.2921	49.185	26.6576	5.62014	1.87449
Dusp9	protein_coding	II	17.9114	11.1497	16.0547	15.8438	80.8185	9.87676	11.417	6.50819
Dyrk3	protein_coding	II	18.7246	6.58186	6.84308	5.67221	28.2694	9.20699	8.85063	10.6307
E130012A19Rik	protein_coding	II	124.828	24.3212	40.392	29.2487	134.364	14.2358	23.315	26.9552
E130102H24Rik	lincRNA	II	4.02063	0.967407	0.862756	1.91474	5.09233	2.52186	2.70409	2.43639
E130309D14Rik	protein_coding	II	5.3884	0.851469	0.463704	0.216004	5.58496	1.93434	1.98317	0.720182
E2f2	protein_coding	II	9.69329	1.95533	2.15211	2.68827	14.1739	2.31654	2.79979	3.70578
Ebf1	protein_coding	II	2.5183	0.972331	0.805807	0.427208	1.89539	0.53841	0.982162	0.613375
Eda2r	protein_coding	II	5.49892	4.01578	3.91048	5.33017	28.3128	10.4779	13.298	16.0144
Eed	protein_coding	II	100.635	23.9179	21.7615	21.3067	77.4741	21.6192	21.7994	25.6342
Eef1a2	protein_coding	II	1.06077	0.23535	0.259061	0.0739767	0.812719	0.61452	1.00999	0.178891
Efhb	protein_coding	II	0.627962	0.542305	0.931526	0.567914	1.82091	1.39976	0.966589	0.585227
Efhd1	protein_coding	II	2.15274	0.215493	0.75579	0.362175	3.83912	0.186012	1.11571	0.579499
Egr1	protein_coding	II	6.44071	7.78048	1.83632	1.05857	5.52461	3.17854	5.63632	0.529944
Ehbp1l1	protein_coding	II	3.60493	1.85008	1.2228	1.02058	3.78927	1.22927	0.760035	0.54538
Ehhadh	protein_coding	II	3.88964	1.17667	1.76622	1.9507	2.88323	1.86663	1.67275	1.10126
Elavl3	protein_coding	II	3.71957	3.27241	0.733471	0.660639	4.69151	1.90913	1.90078	3.08043
Elf3	protein_coding	II	13.8371	6.46464	13.6044	2.50046	20.3887	5.34039	6.47243	1.12286
Elk3	protein_coding	II	6.72063	1.52027	1.51857	2.02408	5.54319	1.84149	1.37649	0.667358
Emilin1	protein_coding	II	2.12131	0.802292	0.998824	3.0456	2.17699	0.919142	0.634922	0.961989
Emp1	protein_coding	II	11.7579	0.257717	0.31061	0.288985	17.5381	0.517169	0.339783	0.309908
Emp2	protein_coding	II	2.38113	1.23326	2.73358	3.1068	2.97889	2.02186	1.64004	0.900658
En1	protein_coding	II	1.03333	0.279071	0.191619	0.329064	1.08139	0.0816182	0.100225	0.122318
En2	protein_coding	II	0.887172	0.164509	0.0204802	0.0955328	1.7102	0.139948	0.0296636	0.0383421
Enah	protein_coding	II	41.1362	10.1828	9.48689	9.21016	56.1679	9.47244	9.19789	10.357
Enc1	protein_coding	II	35.2083	40.5335	10.0092	7.05928	46.724	26.0464	11.6197	7.29483
Eng	protein_coding	II	4.61097	0.286872	0.161013	0.128754	19.6696	2.05767	1.18476	0.113058
Enox1	protein_coding	II	30.8449	0.350443	0.371925	0.639578	34.1652	0.977104	1.61215	2.53306
Enpp4	protein_coding	II	2.13152	0.883116	0.236602	0.241447	2.52882	1.38202	0.406885	0.186386
Epas1	protein_coding	II	13.5205	0.820397	1.69884	1.24134	16.7432	0.404695	0.686713	0.2471
Epb41l4a	protein_coding	II	38.4288	6.8039	13.9272	10.0397	31.8561	7.86358	10.7931	13.8155
Epha2	protein_coding	II	40.6015	30.0269	7.58549	7.41927	66.3183	19.7466	0.928692	0.669905
Epha4	protein_coding	II	18.7704	1.80359	7.08918	6.67752	22.6743	1.27157	5.20677	15.4376
Ephx1	protein_coding	II	5.60717	2.60913	2.96763	2.40935	17.0079	4.00467	5.20818	2.35061
Ephx2	protein_coding	II	9.84707	0.770292	15.8738	6.98781	19.672	1.19374	20.3453	5.67483
Eras	protein_coding	II	36.0704	19.7404	10.003	4.67265	32.5039	18.5652	14.0442	0.711459
Erbb3	protein_coding	II	5.6143	8.32492	4.65733	3.38188	8.75424	7.28293	4.06435	1.09342
Ero1lb	protein_coding	II	1.25555	0.484502	0.272504	0.224754	1.73693	1.07055	0.635509	0.45482
Esam	protein_coding	II	1.90588	0.0536047	0.379574	0.900698	2.14408	0.0923437	0.202543	0.178176
Esco2	protein_coding	II	50.053	14.3256	15.1336	11.8931	69.8832	24.16	23.0547	14.8385
Esrp2	protein_coding	II	2.02181	3.15146	1.16978	1.39999	2.87058	1.54019	0.548382	0.271381
Esrrb	protein_coding	II	105.964	0.0759353	0.0478014	0.0253637	118.681	0.0575386	0.170649	0.047755
Esyt1	protein_coding	II	31.735	14.4628	12.8382	10.2409	35.9003	15.318	14.4864	11.3002
Esyt3	protein_coding	II	3.09404	1.30126	1.08571	1.13138	3.12666	1.70158	1.17398	0.37082
Etl4	protein_coding	II	13.662	5.49392	5.78871	4.67473	22.4544	4.99736	2.87935	1.71787
Etnk1	protein_coding	II	39.6024	10.6146	11.17	10.2995	43.0603	12.9495	12.8543	11.3656
Etnk2	protein_coding	II	1.62989	0.918087	1.53059	2.50847	2.27566	1.25787	1.83987	0.919588
Etv1	protein_coding	II	7.82468	7.26424	3.51356	2.29197	8.7985	6.57968	0.816006	0.604106
Etv4	protein_coding	II	49.8091	57.5995	45.4256	42.0239	38.4976	27.783	1.67157	1.00291
Etv5	protein_coding	II	54.8895	31.9431	17.9469	14.9357	70.2633	29.1811	2.05339	0.946589
EU599041	lincRNA	II	9.04459	0.513813	0.580563	0.468589	14.4732	1.27857	0.854326	0.24694
Evpl	protein_coding	II	1.09311	0.977068	0.551469	0.272927	1.45362	1.81509	0.549566	0.125305
Exoc3l	protein_coding	II	37.0658	15.0515	5.63489	2.32832	28.8208	10.145	2.0246	0.394364
Extl1	protein_coding	II	1.44185	1.11787	1.78997	0.815978	1.93305	0.480508	0.616598	0.314501
F2rl1	protein_coding	II	41.9638	17.093	17.992	10.8267	44.52	22.6349	17.8144	2.1276
F730043M19Rik	processed_transcript	II	1.75576	0.438963	0.335135	0.607067	2.8539	0.902865	0.919368	1.06949
Faah	protein_coding	II	1.36812	0.7509	0.310597	0.389103	1.36909	0.687029	0.518167	0.16868
Fabp3	protein_coding	II	113.475	4.77336	3.1326	3.78071	55.7244	2.84103	6.36378	1.82126
Fabp3-ps1	protein_coding	II	8.3856	0.279735	0.165382	0.187519	3.57514	0.150578	0.266862	0.0518047
Fam102a	protein_coding	II	8.00371	2.57761	3.46384	2.83445	9.11619	3.41097	3.90147	2.25038
Fam109b	protein_coding	II	1.38361	0.360548	0.294365	0.315311	1.61858	0.814816	0.663523	0.394804
Fam122b	protein_coding	II	8.8349	5.53579	7.76091	11.3778	27.0491	11.466	15.1219	13.2246
Fam131c	protein_coding	II	2.21584	0.918028	0.61279	0.449987	2.16404	0.750483	0.0488879	0.106725
Fam159a	protein_coding	II	0.850902	0.413518	0.425496	0.571001	1.91168	0.111127	0.324791	0.200031
Fam159b	protein_coding	II	0.266365	0.327904	0.083204	0.0234512	1.00949	0.362206	0.361972	0.142795
Fam178b	protein_coding	II	1.45904	0.694535	1.09948	0.279241	3.02045	0.377906	0.736127	0.319308
Fam189a2	protein_coding	II	4.38099	0.397076	0.588251	1.26325	1.29629	0.266234	0.281484	0.287149
Fam196b	protein_coding	II	1.47557	1.23421	1.20727	0.810411	1.31393	0.258047	0.436461	0.728825
Fam208a	protein_coding	II	22.0213	5.89322	4.77281	5.16419	32.6015	10.1244	7.57544	8.05402
Fam217b	protein_coding	II	0.400074	0.0739233	0.102569	0.114788	1.03437	1.29897	0.910903	0.75399
Fam234b	protein_coding	II	3.20426	0.399094	0.862171	0.974754	5.54593	1.97985	3.23211	2.95568
Fam25c	protein_coding	II	125.861	0.899823	0.0885858	0	50.7981	0.203488	0	0
Fam26e	protein_coding	II	1.02058	0.377005	0.302287	0.553079	2.57492	0.331738	0.51843	0.931964
Fam46b	protein_coding	II	1.86456	1.24806	0.688772	0.495082	1.35602	0.742831	0.314492	0.133621
Fam63a	protein_coding	II	19.7778	2.7873	2.5373	2.86439	15.0644	3.17967	2.63616	3.57025
Fam72a	protein_coding	II	5.99711	3.73914	3.19395	2.04373	4.50843	2.74586	2.8335	3.67125
Fam78a	protein_coding	II	1.5469	0.174275	0.229202	0.149469	2.63053	0.285837	0.32793	0.242166
Fam81a	protein_coding	II	3.46564	0.750231	0.786466	0.721294	5.97312	0.988195	2.22567	2.69966
Fancd2os	protein_coding	II	0.428112	0.0225667	0.0267255	0	1.09392	0.0482776	0	0.0249652
Fastkd5	protein_coding	II	7.28133	3.85329	3.49875	2.40051	5.49976	2.4952	2.52239	2.49059
Fblim1	protein_coding	II	26.1042	8.45799	9.11878	7.74523	40.442	12.3305	14.626	2.80638
Fbp2	protein_coding	II	1.31565	0.0231457	0.0274113	0	9.68786	0.0744917	0.0657675	0.0128038
Fbxo15	protein_coding	II	91.5981	1.21459	2.44074	1.24316	75.9417	2.21677	2.27568	0.852796
Fbxo17	protein_coding	II	5.95956	2.12178	1.71414	2.37211	3.98253	3.13052	2.78277	2.19238
Fbxo2	protein_coding	II	15.9177	1.76238	1.65068	1.42705	18.7707	2.50192	3.05955	0.644813
Fbxo22	protein_coding	II	92.3394	31.6489	28.3096	21.6696	72.8945	30.7499	22.8452	19.3661
Fbxo24	protein_coding	II	1.1127	0.14615	0.144487	0.122634	1.3918	0.250639	0.236956	0.188818
Fbxo27	protein_coding	II	3.36982	1.03235	1.39539	1.45385	2.38347	1.58465	1.67569	1.80745
Fbxo44	protein_coding	II	3.78794	1.25814	1.09966	1.45481	2.73578	1.59193	2.08533	1.52111
Fbxo8	protein_coding	II	14.1548	6.49597	4.54061	3.95419	15.3126	7.62683	5.94014	6.42881
Fcer1g	protein_coding	II	0.487796	0.140117	0.165929	0.105462	1.1681	0.0376559	0.24005	0.0776212
Fcgrt	protein_coding	II	2.94487	0.28195	0.252626	0.388948	2.47668	0.265383	0.191501	0.224218
Fcho1	protein_coding	II	11.1908	4.59125	4.29488	3.00761	12.9269	10.3475	9.86064	6.54646
Fetub	protein_coding	II	1.23624	1.65299	0.209147	0.112633	2.25364	0.922816	0.0550264	0.0354779
Fgf1	protein_coding	II	1.60322	0.309754	0.784355	0.119453	3.22682	0.161497	0.796891	0.0329591
Fgf17	protein_coding	II	10.7278	3.0337	1.99926	1.87585	8.92859	1.33782	0.271102	0.179823
Fgf18	protein_coding	II	0.7823	0.311094	0.393944	0.908703	1.46677	0.429632	0.206275	0.285358
Fgf4	protein_coding	II	74.1342	9.30151	3.48953	4.20337	95.6585	4.09654	0.109123	0.0794081
Fkbp6	protein_coding	II	0.221214	0.0174946	0.0206178	0	1.10214	0.028197	0.0199877	0.0193556
Fmnl1	protein_coding	II	2.43841	0.314733	0.103672	0.0823252	2.12273	0.309213	0.104728	0.0663485
Fmr1nb	protein_coding	II	1.90286	0.065421	0	0	16.215	0.297576	0.205791	0.0362088
Fn1	protein_coding	II	148.366	25.7405	90.6678	73.6242	125.513	29.8556	40.2981	47.7523
Folr1	protein_coding	II	8.3817	0.306837	0.189673	2.24747	8.6812	0.156684	0.0836441	0.236973
Fos	protein_coding	II	0.511386	0.781367	0.277117	0.19522	1.2929	0.83441	0.774195	0.0789538
Foxd3	protein_coding	II	13.8296	8.69422	0.202737	0.0663371	10.9905	9.85948	0.0226202	0
Foxn4	protein_coding	II	1.46266	1.27992	0.672535	0.392716	1.5277	0.545231	0.809501	0.30824
Foxr1	protein_coding	II	1.11701	0	0	0.0184748	1.04193	0.059425	0.0105138	0.0305878
Frat2	protein_coding	II	4.11494	2.60843	1.97811	1.19679	3.57711	2.96942	2.10125	4.73074
Frrs1	protein_coding	II	26.2449	7.62602	6.30343	4.27253	36.8115	6.13196	5.28273	2.52527
Frs3os	antisense	II	2.18355	0.0288234	0	0	4.19976	0.357599	0.180941	0
Ftl1	protein_coding	II	1077.88	418.922	345.166	321.364	784.782	481.861	387.953	287.302
Ftl2-ps	processed_pseudogene	II	94.6166	31.1421	28.6839	27.1576	58.6989	37.3236	27.6373	22.6923
Fzd5	protein_coding	II	20.8308	20.6003	2.83674	1.89028	24.9014	9.95185	2.4894	0.73066
G3bp2	protein_coding	II	103.335	96.1678	39.2294	32.5476	129.455	65.9448	28.6389	35.1045
G430095P16Rik	protein_coding	II	0.752747	0.424713	0.455785	0.555027	2.25817	0.437536	0.437112	0.16488
Gab1	protein_coding	II	78.0144	6.81028	8.15356	9.15013	111.865	12.3217	14.1912	12.3315
Gabarapl2	protein_coding	II	39.177	10.2173	6.96574	7.83329	34.6661	11.6125	10.7413	12.1123
Gabbr1	protein_coding	II	23.6907	3.63072	4.7423	8.2674	30.9065	4.18591	5.01939	5.5369
Gadd45a	protein_coding	II	13.4294	9.43728	9.65367	7.70829	22.7143	5.18936	8.24555	5.41012
Gadd45b	protein_coding	II	5.01774	1.25933	0.795002	1.06952	6.55401	1.3084	0.928641	0.470301
Galnt6	protein_coding	II	0.873401	2.25018	0.148015	0.17463	2.48258	2.27543	0.203858	0.078735
Galnt9	protein_coding	II	0.619474	0.112225	0.393882	0.0921606	1.23873	0.203647	0.471698	0.643333
Gareml	protein_coding	II	1.20352	0.860614	0.881892	0.841096	1.52269	0.588018	0.353898	0.478664
Gas7	protein_coding	II	1.03822	0.259243	0.431792	0.510168	1.77426	0.674787	0.602111	0.480497
Gbp4	protein_coding	II	1.1805	0.64717	0.512298	0.307311	0.489107	0.275401	0.233233	0.0949501
Gclm	protein_coding	II	14.8631	15.511	8.70371	4.35307	13.7288	13.8711	7.16181	4.21504
Gcnt2	protein_coding	II	13.2266	1.25952	1.38735	1.68412	14.6336	1.66657	1.48007	0.594922
Gdf15	protein_coding	II	2.9027	0.231941	0.138591	0.149823	3.96196	0.665035	0.244937	0.0549747
Gdf3	protein_coding	II	35.9979	10.6762	7.13676	5.96548	43.1985	2.18153	0.237235	0.0627823
Gfod1	protein_coding	II	1.16442	0.353671	0.142098	0.115114	2.98973	0.145513	0.0968858	0.206868
Gipr	protein_coding	II	1.30303	0.782045	0.744432	1.36373	0.803683	0.654142	0.645802	0.117073
Gjb1	protein_coding	II	0.38641	0.0898305	0.0857378	0.16255	1.24674	0.0289568	0.0102464	0
Gjb3	protein_coding	II	23.4111	0.716517	1.1144	0.817414	22.35	0.388041	0.500945	0.103636
Gjb4	protein_coding	II	1.6064	0	0.0249952	0.0212856	2.51655	0.0113866	0.0363189	0.0117432
Gjb5	protein_coding	II	8.18674	0.338579	0.552763	0.498309	9.54047	0.531671	1.50321	0.356374
Glb1	protein_coding	II	48.354	7.03	13.2845	12.7544	46.9201	14.917	16.7031	12.6703
Gli1	protein_coding	II	9.14857	0.729159	3.85904	9.57132	22.8264	0.470639	4.35944	11.0854
Gli2	protein_coding	II	12.6635	3.76662	9.74956	6.43427	17.8874	3.94502	14.1392	13.6778
Glod5	protein_coding	II	5.7026	1.49964	0.906498	0.136959	5.55705	0.461877	0.364392	0.227002
Glp1r	protein_coding	II	1.10244	0.373477	0.273563	0.646949	2.28979	0.765667	0.557765	0.148955
Gls2	protein_coding	II	11.4355	2.73252	2.21531	1.92168	10.3098	5.40151	4.05791	2.26254
Gltscr1l	protein_coding	II	18.6009	6.32796	4.64499	3.56	25.9685	6.59783	5.60297	3.50297
Glud1	protein_coding	II	139.678	46.784	30.9949	23.6461	135.631	52.8921	26.1074	28.4395
Glyctk	protein_coding	II	1.6615	0.521314	0.408993	0.4163	1.69941	0.641865	0.675619	0.55025
Gm10037	protein_coding	II	4.19159	0.389214	0.344414	0.685152	4.80707	0.523304	0.667054	0.702264
Gm10112	protein_coding	II	26.9668	0	0	0	25.5451	0.185337	0	0
Gm10116	protein_coding	II	71.3499	29.2011	26.1361	21.342	52.0541	30.5552	25.9191	18.6949
Gm10130	protein_coding	II	8.08324	3.54729	5.24997	4.76289	12.6332	2.86903	2.35795	3.02059
Gm10139	protein_coding	II	9.78307	0	0	0	11.6297	0.192207	0.102432	0.198111
Gm10323	protein_coding	II	4.726	0.037956	0.089387	0.0762109	9.78243	0.0203841	0.108547	0.0420069
Gm10324	protein_coding	II	3.49528	0	0.0597744	0	6.18708	0.0453798	0.0289627	0.0280352
Gm10351	TEC	II	2.79473	0	0.579835	0	5.39571	0.525776	0.139925	0
Gm10416	TEC	II	9.87248	1.56799	2.24072	2.57442	10.4727	2.11053	2.27361	1.57246
Gm10451	protein_coding	II	7.04575	0.0768102	0.067577	0.0384162	4.16538	0.974943	0.394726	0.0743154
Gm10478	pseudogene	II	1.86579	0.617936	0.547156	0.853764	3.65311	1.41307	0.660997	0.598371
Gm10522	lincRNA	II	2.39973	0.105178	0.155555	0	1.24094	0.0425015	0.0451435	0
Gm10535	antisense	II	0.0847931	0.0670744	0	0.235484	1.05602	0.107867	0.268829	0.166824
Gm10687	lincRNA	II	1.43269	0.0926698	0.065712	0.317402	1.98659	0.0697686	0.0636719	0.318794
Gm10699	protein_coding	II	1.65375	0.965134	0.693012	0.621523	2.14211	1.59833	1.7769	2.43118
Gm1070	lincRNA	II	0.932932	0	0.0125759	0.0320715	2.38172	0.0228381	0.0182445	0.0236432
Gm10772	protein_coding	II	3.65658	0.120267	0	0.120702	4.75934	0	0.137388	0.0665906
Gm10863	antisense	II	0.718912	0.0166651	0	0.0167459	3.28708	0.0447133	0.00951611	0
Gm11223	processed_pseudogene	II	34.5307	12.124	8.76146	8.86488	28.3818	13.1792	8.83993	10.1728
Gm11496	lincRNA	II	3.53426	0.421617	0.247351	0.052976	2.69175	0.11317	0.0904022	0.0584874
Gm11543	unprocessed_pseudogene	II	0	0	0	0	1.23797	0	0	0
Gm11635	lincRNA	II	2.15152	0.495156	0.129891	0.494135	5.70996	1.21008	0.59843	0.0913177
Gm11712	antisense	II	1.5853	0	0	0	0.0997046	0	0	0
Gm11744	protein_coding	II	2.26951	0.438582	0.259795	0.201131	1.48467	0.226113	0.171801	0.0998118
Gm11950	processed_pseudogene	II	1.80525	0.550464	0.258561	0.257121	1.83295	0.765052	0.271834	0.182112
Gm12100	processed_transcript	II	1.04298	0.460102	0.0940087	0.0794816	0.975541	0.253008	0.0361874	0.0351392
Gm12164	processed_pseudogene	II	45.3961	16.2983	12.9879	12.3817	33.1201	18.9815	14.8436	10.9636
Gm12201	processed_pseudogene	II	1.59986	0.868675	0.674383	0.249255	0.886831	0.772854	0.311994	0.192731
Gm12346	transcribed_processed_pseudogene	II	99.8919	61.8466	38.861	32.5692	83.0797	48.8254	31.0571	32.2871
Gm12350	processed_pseudogene	II	11.0662	4.3635	4.87842	3.8363	7.57147	4.4942	3.94427	4.31497
Gm12439	processed_pseudogene	II	3.71766	0.8398	0.892974	1.76666	2.1611	0.997368	1.1962	1.02181
Gm12466	processed_pseudogene	II	7.74479	2.51573	3.44313	2.6275	4.62618	4.32306	4.91954	5.29979
Gm12569	antisense	II	1.26859	0	0.0914908	0	1.76063	0	0.0658917	0.0213128
Gm12617	processed_pseudogene	II	2.54222	0	0.0948636	0.0807849	2.50431	0	0.0459071	0.044565
Gm12688	lincRNA	II	13.0811	11.2703	0.515691	0.175481	10.8448	10.0872	0.150207	0.0727604
Gm12746	lincRNA	II	0.694251	0.0996739	0.0587691	0.150145	1.30933	0.239758	0.398927	0.248508
Gm128	protein_coding	II	1.68165	0.015655	0.0371754	0.125197	1.51139	0.0842926	0.0803807	0.0260129
Gm12827	lincRNA	II	0.587335	0.185761	0.387229	0.186055	1.13932	0.0499574	0.45046	0.179807
Gm12854	processed_pseudogene	II	2.48057	1.85465	3.28162	1.45417	3.26154	2.09756	1.47367	0.913481
Gm12892	processed_pseudogene	II	7.1884	1.14933	0.510836	0.913853	6.43622	1.26867	2.2971	4.52479
Gm13036	processed_pseudogene	II	0.777813	0.410208	0.388054	0.369783	1.431	0.242423	0.210039	0.158877
Gm13051	protein_coding	II	2.77478	0.0806898	0.0360344	0.070668	5.03405	0.146713	0.0801958	0.0669504
Gm13110	processed_transcript	II	5.07236	0.223882	0.0634662	0.0269987	3.31953	0.187778	0.112984	0.0149045
Gm13136	processed_pseudogene	II	1.05306	0.455644	0.267612	0.249697	1.41835	0.446539	0.57655	0.578779
Gm13139	protein_coding	II	3.42729	0.356855	0.346057	0.253439	4.51307	0.744099	0.816725	0.739932
Gm13145	protein_coding	II	14.6996	0.737657	0.513512	0.502307	31.7965	0.93377	0.419575	0.34301
Gm13147	transcribed_unprocessed_pseudogene	II	10.3933	0.670461	0.882088	0.433351	19.1862	0.581478	0.467826	0.357308
Gm13148	processed_pseudogene	II	2.45089	0.53464	0.639676	0.622418	3.88413	0.623477	0.636433	0.569141
Gm13150	protein_coding	II	4.8886	0.409619	0.519861	0.244215	10.0445	0.457977	0.343008	0.17751
Gm13151	protein_coding	II	8.7367	0.120363	0.209833	0.132023	14.9172	0.26583	0.218019	0.121242
Gm13152	protein_coding	II	15.1339	0.494453	0.608107	1.01296	22.4436	1.63754	0.77389	0.763323
Gm13154	protein_coding	II	25.651	0.67297	0.552747	0.560219	30.2232	1.40181	0.859553	0.51144
Gm13155	processed_pseudogene	II	1.26286	0.331251	0.335408	0.14294	1.55731	0.204021	0.190244	0.394086
Gm13157	protein_coding	II	29.4713	5.11814	5.21066	4.87646	40.3329	4.45589	3.9805	3.46641
Gm13166	lincRNA	II	2.31459	0.648084	0.999081	0.652281	2.81069	0.890109	0.95213	0.528728
Gm13212	protein_coding	II	8.27974	0.884257	0.934923	0.72574	10.4976	1.04439	0.889745	0.733489
Gm13225	protein_coding	II	67.4328	10.2101	13.1979	12.4177	102.07	11.9944	10.2618	4.70712
Gm13228	processed_pseudogene	II	1.77668	0.193158	0.171121	0.243166	4.07663	0.442253	0.468227	0.479342
Gm13230	transcribed_unprocessed_pseudogene	II	17.9781	0.954661	1.44226	0.682025	31.8899	1.52951	1.09001	0.609537
Gm13234	processed_pseudogene	II	1.71358	3.36027	1.55865	1.89332	3.31756	1.6415	1.41047	1.86095
Gm13235	protein_coding	II	3.02506	0.107216	0.153169	0.151492	4.55394	0.243463	0.13505	0.0952143
Gm13239	processed_pseudogene	II	1.77073	0.0480855	0.113242	0.14496	2.46479	0.181294	0.137121	0.186228
Gm13242	protein_coding	II	10.3714	0.176501	0.13526	0.0615201	18.0014	0.374769	0.126218	0.105667
Gm13247	protein_coding	II	8.85874	0.232537	0.301584	0.0970625	18.171	0.535744	0.281138	0.239576
Gm13248	protein_coding	II	5.28057	1.10873	1.1693	1.09256	9.16405	2.14446	1.68989	1.18154
Gm13251	protein_coding	II	6.58512	0.679794	0.556761	0.513769	7.8834	1.4019	1.25324	1.01546
Gm13455	processed_pseudogene	II	0.975987	0.534974	0.0699091	0	1.69145	0.383985	0	0
Gm13580	antisense	II	6.77146	0	0.0638569	0.108661	2.98532	0	0.0309468	0.0299987
Gm13929	transcribed_processed_pseudogene	II	24.2035	0.0544884	0.22524	0.0273592	20.0181	0.161509	0.0155697	0.0150698
Gm14058	processed_pseudogene	II	6.54505	0.0417253	0	0.0835227	7.50835	0.111963	0.0476033	0
Gm14124	protein_coding	II	5.74743	1.90767	2.39338	1.86129	10.6684	1.43265	0.935057	0.380039
Gm14139	protein_coding	II	5.27745	2.38906	2.87608	2.65712	9.03462	1.43505	1.32401	0.569565
Gm14197	processed_pseudogene	II	2.74216	0.20443	0.17479	0.117061	4.85035	0.2359	0.133323	0.129434
Gm14295	protein_coding	II	2.17598	3.03347	2.20851	2.41661	3.81912	1.38169	1.41191	1.98453
Gm14393	protein_coding	II	1.36858	0.915427	0.655683	0.592548	2.07195	0.353298	0.506318	0.400349
Gm14401	protein_coding	II	6.38656	1.69447	1.57401	1.10952	10.8434	0.979937	0.907315	0.801225
Gm14406	protein_coding	II	0.600129	0.623046	0.561677	0.380061	1.17112	0.275631	0.28109	0.406759
Gm14409	protein_coding	II	3.22807	1.36484	1.188	1.31945	5.5815	0.673636	0.432124	0.418289
Gm14411	unprocessed_pseudogene	II	1.06126	0.369456	0.236034	0.640768	1.83717	0.252298	0.26793	0.166651
Gm14412	protein_coding	II	9.25287	7.62519	6.34958	5.57268	13.0486	2.97678	2.27323	2.63107
Gm14443	protein_coding	II	4.00622	0.868665	0.696991	1.51208	5.22025	0.720083	0.769552	0.575901
Gm14820	antisense	II	5.88692	0.0146138	0	0.0292887	9.72452	0	0.0167168	0.0243126
Gm14861	processed_pseudogene	II	3.23136	0.33739	0.238441	0.60983	2.52089	0.954408	0.538285	0.858946
Gm14870	processed_pseudogene	II	33.4145	1.1789	0.464612	0.787157	51.7747	2.82037	2.24786	1.74011
Gm15019	unprocessed_pseudogene	II	0.714521	0	0	0	1.09357	0.0379032	0	0
Gm15222	antisense	II	2.25333	0.089042	0.105067	1.51716	1.11653	0.43118	0.152426	0.0492835
Gm15238	processed_pseudogene	II	0.869622	0.710678	0.533669	0.450716	1.24407	0.343605	0.405438	0.484901
Gm15513	sense_intronic	II	5.21705	0.136824	0.0691462	0.136877	4.79869	0.377921	0.100299	0.411405
Gm15580	processed_pseudogene	II	12.0397	4.352	3.10367	3.75343	7.90589	4.79459	3.60768	2.4436
Gm15590	processed_pseudogene	II	22.2436	7.37851	9.06431	5.94335	15.5351	10.217	7.80455	5.8879
Gm15603	processed_pseudogene	II	12.9694	10.4962	6.37523	4.28747	10.4084	10.0693	3.05698	2.78803
Gm15675	lincRNA	II	0.105348	0.854822	0.721394	0.403059	1.49855	0.540616	0.611802	0.14727
Gm15698	protein_coding	II	3.1614	0.0735888	0	0	1.1148	0.217937	0.126303	0.0407567
Gm15816	antisense	II	2.89388	0.127451	0.0642716	0.0911743	3.4801	0.155365	0.532558	0.594599
Gm15989	processed_pseudogene	II	17.7631	6.19323	2.79191	1.79072	15.9753	3.34476	2.54695	5.20077
Gm16048	antisense	II	6.14843	0	0.1644	0.325525	6.42788	0.124669	0.158733	0.102556
Gm16096	processed_transcript	II	10.0828	0.626237	1.2284	1.50773	7.18838	0.411439	0.545324	0.366256
Gm16104	antisense	II	7.43441	3.76023	1.36615	1.7657	5.22232	3.15568	0.656383	0.380169
Gm16165	processed_pseudogene	II	9.20676	4.89624	3.54077	3.24412	7.29355	5.78152	3.42201	2.72267
Gm16211	lincRNA	II	1.17503	0.0189309	0	0	1.06356	0.0101636	0.0215734	0
Gm16411	processed_pseudogene	II	1.05688	0.0278801	0	0	3.10494	0.0749457	0.0159188	0
Gm16586	antisense	II	51.791	14.9882	20.8748	46.1544	50.1578	24.2017	34.1214	44.6346
Gm17067	protein_coding	II	9.46577	0.208579	0.0790266	0.0843928	15.2526	0.850283	0.480221	0.138379
Gm17250	lincRNA	II	0.884617	0	0	0	1.35974	0	0	0
Gm17322	lincRNA	II	2.12783	0.551433	0.4346	0.338787	2.86066	0.673197	0.502961	0.289936
Gm17404	protein_coding	II	10.9131	0	0	0	18.2231	0	0	0
Gm17514	lincRNA	II	1.12533	0	0	0	0.791231	0	0	0
Gm17530	TEC	II	3.03624	0.647463	1.15641	0.907191	2.43778	0.561377	1.40482	0.897687
Gm17538	processed_pseudogene	II	5.34996	2.05744	2.00012	1.22377	7.61532	2.7071	2.1449	1.29959
Gm17546	protein_coding	II	1.0055	0	0	0	1.69113	0.0674975	0	0
Gm17768	lincRNA	II	1.74903	0.0811326	0	0.0812726	1.82892	0.0436586	0.46226	0.0448506
Gm17771	processed_pseudogene	II	12.2637	0.479403	0.572199	0.454398	17.6081	1.28431	0.94851	0.471226
Gm18336	protein_coding	II	0.219576	0.119987	0.0625375	0.0401103	2.16659	0	0	0
Gm19553	antisense	II	1.02143	0.433175	0	0	0.663621	0.364934	0.070928	0
Gm19705	lincRNA	II	12.1504	1.75533	1.19738	1.30666	14.2785	2.23742	0.607171	0.500207
Gm2004	protein_coding	II	0.842782	0.85627	0.769245	0.421214	1.86979	0.537053	0.794183	0.697775
Gm20045	lincRNA	II	0.473932	0.268996	0.169024	1.11405	0.801549	0.436385	0.484791	0.664767
Gm20394	processed_transcript	II	2.8868	0.39011	0.421404	0.587048	3.4806	1.06785	1.50429	1.24657
Gm20610	lincRNA	II	1.91946	0	0	0	1.54387	0	0	0
Gm20667	sense_overlapping	II	3.50071	1.36684	1.56936	1.11317	3.97549	2.18883	2.59192	2.84651
Gm20684	bidirectional_promoter_lncRNA	II	1.22506	0.0807056	0	0	1.77818	0.0868058	0.230202	0.22363
Gm20703	antisense	II	5.2355	0.876232	0.942733	2.24021	3.71087	1.51224	1.59236	1.31906
Gm20746	processed_pseudogene	II	59.444	18.0784	17.983	17.7608	36.0134	23.0486	18.8579	15.732
Gm20939	protein_coding	II	13.8972	3.68153	4.96068	3.41997	23.4751	3.40186	3.61942	2.65978
Gm21028	protein_coding	II	7.24222	0.497773	0.586466	0.250236	7.44234	0.267571	0.142406	0.413964
Gm21054	processed_pseudogene	II	8.14941	4.10007	2.47311	0.725598	6.74846	4.69563	1.10758	0.0446146
Gm21060	protein_coding	II	46.2868	13.1406	15.0513	16.165	62.3968	21.6608	19.6613	4.87481
Gm21411	protein_coding	II	20.3092	1.30714	1.79329	2.01321	36.4713	2.40772	1.66134	1.15453
Gm21761	protein_coding	II	0	0.0446674	0	0	1.06564	0	0	0
Gm21781	lincRNA	II	3.51517	0.955932	0.726742	6.31247	5.27965	2.46066	2.51139	4.07457
Gm22270	snoRNA	II	19.1464	5.79488	4.41906	9.93606	14.4201	8.31939	7.39883	11.415
Gm22571	snoRNA	II	36.0917	14.3783	9.21515	9.68115	28.4177	16.237	11.4473	10.3815
Gm2260	unprocessed_pseudogene	II	2.30424	0.93319	0.830782	0.513818	2.30925	0.900316	0.426509	0.310072
Gm22728	scaRNA	II	4.81648	3.09353	0.561856	0.955263	5.65585	1.27214	1.08492	0.659709
Gm22774	miRNA	II	30.8799	10.994	10.0414	10.7064	19.3749	13.9452	10.7959	9.03612
Gm2381	protein_coding	II	4.74724	0.150656	0.141683	0.105582	6.79037	0.198778	0.107973	0.0791261
Gm24098	miRNA	II	50.763	16.558	13.4947	13.299	34.5592	21.7719	14.8505	10.5939
Gm25092	snoRNA	II	5.40956	0	0	0	1.5589	0.127636	0	0
Gm2559	processed_pseudogene	II	2.67293	0.506634	0.300268	0.254378	1.1565	0.0909138	0.048247	0
Gm25908	rRNA	II	9.92951	0	0	0.314072	9.67367	0	0.178681	0.173258
Gm26532	lincRNA	II	3.81659	0.666699	0.208277	1.1607	10.1134	3.03542	0.634235	0.270881
Gm26562	lincRNA	II	0.868437	0.381149	0.322035	1.30125	1.25939	0.745433	0.22641	0.572984
Gm26621	processed_transcript	II	0.81457	0.236538	0.199504	1.15036	1.06706	0.497572	0.405301	1.10743
Gm26644	lincRNA	II	0.525958	0.450065	0	0	0.953727	0.499904	0.146496	0.0531541
Gm26779	lincRNA	II	1.90446	1.67399	3.27598	6.65963	5.84604	1.92107	2.43534	3.45049
Gm26829	lincRNA	II	7.2508	5.02381	1.44755	0.560299	4.67395	3.94659	0.263506	0.090839
Gm26917	lincRNA	II	69.7187	15.5074	11.441	12.661	53.4534	47.6247	31.9801	20.8886
Gm27167	lincRNA	II	0.531094	0	0.07073	0.120135	1.75489	0.0965132	0.205276	0.132965
Gm27234	antisense	II	2.27023	0.105633	0.0625128	0	3.30785	0.0283132	0	0
Gm27631	misc_RNA	II	5.24239	0	0	0	2.73211	0	0	0
Gm28060	processed_pseudogene	II	4.93348	0.323947	0.770822	0.650859	3.66795	0.435609	0.555692	0.449267
Gm28729	lincRNA	II	0.671293	0	0.0698461	0.0591905	1.1639	0.0316635	0	0
Gm29630	lincRNA	II	1.40603	0	0	0	0.817318	0	0	0
Gm3336	protein_coding	II	2.08483	1.43873	0.312549	0.133596	3.2472	1.20561	0.380495	0.205572
Gm364	protein_coding	II	0.126028	0.185095	0.0500872	0.0284736	6.61222	0.308497	0.218149	0.133658
Gm37019	TEC	II	0.965556	0.0716153	0.0513161	0.273366	1.05721	0.130623	0.0573516	0.167611
Gm37144	TEC	II	2.7009	0.478567	0.595313	0.642076	1.6691	0.611954	0.744095	0.735925
Gm3724	processed_pseudogene	II	2.55777	1.31691	0.41365	0.882686	2.41053	0.707018	0.603508	0.730186
Gm37249	TEC	II	1.38073	0.288183	0.496739	1.0091	1.06095	0.493916	0.904445	0.662509
Gm37416	TEC	II	0.609826	0.481125	0	0.0966071	4.37516	0.206318	0	0
Gm37795	TEC	II	3.76129	1.19574	2.39267	5.02818	15.704	6.61609	9.69221	12.3933
Gm37874	TEC	II	3.31224	1.4853	1.30697	0.963367	2.02313	1.63489	1.80638	1.9863
Gm38103	TEC	II	0.224638	0.0709484	0.124986	0.106874	4.95259	0.114586	0.223026	0.19675
Gm38509	lincRNA	II	2.73358	0	0	0.0267644	1.35861	0	0	0.0147522
Gm42434	lincRNA	II	6.80229	0.810682	2.41153	2.47528	11.1653	3.52785	3.84272	1.76946
Gm42793	TEC	II	1.21177	0.0978132	0	0	1.54127	0	0	0
Gm43041	TEC	II	0.295753	2.3965	0.607786	0.396128	2.49281	0.58223	0.133139	0.0836036
Gm43141	processed_pseudogene	II	2.1241	0.893075	0.797707	0.224048	2.92214	0.601609	0.319425	0.55663
Gm43162	TEC	II	1.44762	0.277601	0.0819332	0.104254	1.56143	0.270032	0.138253	0.314722
Gm43203	TEC	II	1.81278	0.439917	0.581732	1.70846	3.12143	0.586297	0.940287	0.729694
Gm43314	TEC	II	2.02349	0.247327	0.0814518	0.123589	1.27926	0.287419	0.235724	0.197508
Gm43424	processed_pseudogene	II	5.824	1.93687	2.42836	0.974109	5.07922	2.3856	2.69985	1.27331
Gm43444	TEC	II	19.2926	3.68861	4.17794	2.96385	14.3048	5.73406	2.7716	3.14996
Gm43568	lincRNA	II	2.64756	0.0498355	0	0	2.9341	0.0628161	0.0761082	0.0276126
Gm43668	TEC	II	1.61492	0.486606	0.41553	0.668778	1.93785	0.796827	0.686291	0.832316
Gm43733	lincRNA	II	6.66354	5.74971	3.85523	6.99281	7.28057	4.47399	2.96782	2.36844
Gm43860	TEC	II	0.559127	0.621586	1.07665	0.977997	1.18909	0.354649	0.655299	0.760021
Gm43956	antisense	II	1.73018	0	0	0	2.61822	0	0	0
Gm44421	lincRNA	II	1.14438	0.0502043	0.1177	0.0754901	1.15758	0.121322	0.115008	0.0696378
Gm4714	processed_pseudogene	II	2.91591	2.97459	1.67603	1.43014	2.35717	2.4213	0.754641	0.0608624
Gm4779	antisense	II	0.403847	0.171879	0.0876769	0.0245965	2.72974	0.327495	0.435779	0.0816198
Gm4961	lincRNA	II	1.0346	0.547347	0.565605	0.286719	1.56937	0.867241	0.374681	0.128968
Gm4984	processed_pseudogene	II	2.04712	0	0	0	2.17657	0	0	0
Gm5229	pseudogene	II	2.7377	0	0	0	2.89392	0	0	0
Gm5250	processed_pseudogene	II	13.1476	0	0.112595	0.191596	11.7433	0.0512461	0	0
Gm5279	processed_pseudogene	II	0.624861	0.577121	0.146991	0.0412363	1.50943	0.528769	0.0469781	0
Gm53	lincRNA	II	1.7065	0.0539389	0.0366044	0.698186	6.95834	0.0455608	0.043875	0.214582
Gm5393	processed_pseudogene	II	14.393	7.86908	6.59186	4.82641	7.73564	6.26363	4.82287	5.16662
Gm5424	protein_coding	II	3.01502	0.576208	0.474641	0.59965	5.11116	0.59708	0.942925	0.169786
Gm5501	processed_pseudogene	II	3.03493	0	0	0.0369243	3.32021	0.0595719	0.0420058	0
Gm5511	processed_pseudogene	II	22.5961	12.5791	8.25824	7.25649	18.7113	11.2974	6.94741	8.09276
Gm5514	processed_pseudogene	II	19.0979	4.00765	7.13111	8.05733	9.03107	4.34793	9.90897	7.72198
Gm5560	processed_pseudogene	II	4.86088	3.64757	2.14231	1.59413	4.93599	2.67039	1.4854	2.32969
Gm5712	processed_pseudogene	II	4.97453	2.79024	1.91112	0.412897	4.25359	3.20561	0.789851	0.0325289
Gm5829	processed_pseudogene	II	2.10028	0.348895	0.513132	0.0876896	1.19265	0.516336	0.399042	0.483069
Gm5844	processed_pseudogene	II	35.8839	21.7611	14.6862	10.6885	30.0969	16.2114	11.0754	11.9647
Gm6055	processed_pseudogene	II	7.69551	3.56236	1.72428	2.34865	5.40408	5.05526	2.44686	2.93312
Gm6083	processed_pseudogene	II	67.6785	0.0859051	0	0.171958	50.551	0.230417	0.0981508	0
Gm6425	processed_pseudogene	II	1.86696	1.81088	1.89655	0.97189	2.89153	0.956474	0.708739	0.834755
Gm6445	unprocessed_pseudogene	II	10.2625	0.357171	0.323791	0.359869	16.9921	0.875587	0.813774	0.425004
Gm650	processed_pseudogene	II	0	0	0	0	1.83149	0	0.011277	0
Gm6723	processed_pseudogene	II	1.93589	0.208382	0.330352	0.279923	2.78866	2.5655	1.7959	1.6981
Gm6733	processed_pseudogene	II	2.12617	1.75497	1.09625	0.705864	1.91939	1.22423	0.784243	0.736959
Gm6792	protein_coding	II	18.1993	2.91792	5.80686	2.62814	13.3261	0.516844	0.92157	0.11641
Gm6798	processed_pseudogene	II	40.4337	0	0	0	31.1834	0.1378	0	0
Gm6871	protein_coding	II	11.605	0.955868	1.02384	0.831315	17.5173	2.33176	1.91995	0.86582
Gm7221	protein_coding	II	7.76073	0.860048	1.12976	0.796962	14.8678	0.501426	0.62421	0.689632
Gm7325	protein_coding	II	62.0604	0.0298618	0	0.0897502	57.304	0.773735	0.872007	0.182129
Gm7357	processed_pseudogene	II	1.80397	0.55354	0.421884	0.667619	2.68007	0.619519	0.431573	0.19316
Gm7367	processed_pseudogene	II	29.1626	21.6017	10.0559	6.85748	21.4295	18.0867	5.83777	3.81837
Gm7541	processed_pseudogene	II	4.19931	1.26163	1.43856	1.77223	3.58794	1.60281	1.14595	1.04966
Gm7665	processed_pseudogene	II	7.55278	5.77497	12.4257	6.98085	13.9089	5.3959	4.27306	3.05361
Gm7676	protein_coding	II	2.97261	0	4.35065	1.79504	1.74348	0.173795	0.370451	0.357924
Gm807	lincRNA	II	1.84745	0	0	0	1.38278	0.0287268	0.081424	0.0987584
Gm8178	processed_pseudogene	II	0.480979	0.237635	0.338346	0.23783	1.38189	0.280906	0.216851	0.183662
Gm8258	processed_pseudogene	II	1.28595	1.35031	0.963707	0.742097	2.52722	0.835514	0.64085	0.677503
Gm8615	transcribed_processed_pseudogene	II	1.55001	0.723292	0.684727	0.362605	1.78681	0.942943	0.702379	0.432583
Gm867	antisense	II	6.9602	0.428127	0.419526	0.201517	6.47163	0.284441	0.0717449	0.0138944
Gm8723	pseudogene	II	0.0444259	0.070217	0	0	1.257	0	0	0.019433
Gm8935	transcribed_processed_pseudogene	II	6.6304	0.361705	0.400244	0.18678	11.4968	0.494225	0.462416	0.267513
Gm9397	processed_pseudogene	II	6.97938	1.57031	0.840391	0.306552	5.11221	0.73975	0.608366	1.29603
Gm9697	processed_pseudogene	II	1.20384	0.0307604	0.0364292	0	1.94552	0.0992964	0.0175432	0.0340016
Gm9788	processed_pseudogene	II	0.941156	0.0338085	0	0.0339725	1.24542	0.0182152	0	0
Gm9805	protein_coding	II	3.40353	1.07431	0.634447	0.539996	7.44828	4.44594	2.96386	1.1872
Gm9847	protein_coding	II	4.48422	4.88202	1.30963	0.926297	4.70321	3.4312	1.53134	1.3658
Gm9873	lincRNA	II	5.61574	0.202385	1.07535	1.4419	6.74692	0.479677	1.18544	1.11388
Gm9888	antisense	II	1.04374	0.0953413	0.0374539	0.0956885	1.23746	0.119571	0.127098	0.193123
Gm9918	lincRNA	II	2.97311	0.996066	0.670074	0.99519	5.56918	1.14443	0.907391	0.263877
Gna15	protein_coding	II	2.46677	1.00759	0.549937	0.115062	2.08851	0.638734	0.221656	0.0397682
Gngt2	protein_coding	II	7.0368	5.08864	6.46292	4.0291	5.98506	2.77882	4.86372	0.490322
Gnpda1	protein_coding	II	63.962	19.3541	22.375	18.2668	65.3996	23.1102	21.5706	13.1329
Gnpnat1	protein_coding	II	19.139	10.0866	6.40324	3.59754	18.4608	11.4463	7.14333	5.78085
Got1	protein_coding	II	127.057	64.2086	41.4261	36.7663	102.687	50.7971	34.8238	32.0318
Gpa33	protein_coding	II	22.0119	0.144986	0.209707	0.0895903	22.3504	0.0844123	0.044753	0.0123928
Gpr160	protein_coding	II	1.21176	0.333256	0.321528	0.292888	1.5564	1.10741	0.61238	0.160814
Gprc5a	protein_coding	II	3.7062	0.26513	1.08263	6.20601	4.33031	0.0949895	0.760014	2.85085
Gpsm3	protein_coding	II	4.98576	2.62695	1.57343	1.67587	2.35217	1.28069	0.600459	0.380996
Gpx1	protein_coding	II	313.877	138.438	121.582	92.6797	262.397	104.416	88.7232	88.4851
Grasp	protein_coding	II	18.5902	1.82275	3.05757	10.9212	16.8174	2.38035	3.05876	4.41811
Grhl1	protein_coding	II	2.34014	1.02454	0.382275	0.246423	2.78703	0.993187	0.423471	0.300529
Grhl3	protein_coding	II	7.99831	2.01275	2.61284	3.15356	16.4052	1.12071	0.39282	0.247406
Grik3	protein_coding	II	10.4662	7.50058	10.8851	2.67473	14.222	7.59142	7.15166	4.23538
Grin1	protein_coding	II	0.332135	0.170684	0.0938637	0.0951607	1.5378	0.194963	0.124895	0.0543137
Grm4	protein_coding	II	0.866109	0.0750404	0.295489	0.358813	0.905609	0.0589597	1.0459	0.805231
Grtp1	protein_coding	II	63.3502	7.7219	6.80059	5.45049	44.1006	10.9032	10.9998	8.8797
Gsdmd	protein_coding	II	1.50684	0.984283	1.76048	0.869382	1.84654	0.511082	0.544092	0.324254
Gse1	protein_coding	II	15.5378	12.4396	6.72352	9.26257	22.5345	14.9013	3.85956	3.55559
Gsta3	protein_coding	II	1.97979	0.0845138	0.110124	0.155227	1.36517	0.109743	0.153571	0.148761
Gsta4	protein_coding	II	414.286	189.07	147.861	145.406	362.295	213.191	190.745	170.244
Gstm1	protein_coding	II	27.015	14.4998	10.9649	8.15231	19.9802	16.4758	21.2788	21.1887
Gstm2	protein_coding	II	9.30419	5.05801	2.29332	2.14035	5.3774	2.6971	1.56953	1.19243
Gstm3	protein_coding	II	0.916234	0.538038	1.228	0.352705	0.587574	0.364282	0.240813	0.0518529
Gstp2	protein_coding	II	4.27772	0.558384	0.611896	0.439745	7.73258	0.681642	0.454228	0.352346
Gstt3	protein_coding	II	2.77432	1.46984	2.51982	1.67183	2.66355	2.13047	2.10373	0.439008
Gsx2	protein_coding	II	1.09356	0	0	0	1.08503	0.0198208	0.0105201	0.0101977
Gtsf1l	protein_coding	II	25.1961	3.83879	1.3277	0.375347	17.0376	1.09993	0.0638075	0
H2-M5	protein_coding	II	22.1797	0.397543	0.713645	0.978865	30.1441	0.521954	0.697618	0.7113
H2-M6-ps	unprocessed_pseudogene	II	29.9276	0.0889791	0.0349546	0.32747	31.4705	0.0477186	0.16957	0.0822319
H2afx	protein_coding	II	161.523	49.7469	43.7559	33.8035	155.03	67.5559	63.0526	67.1851
H60b	protein_coding	II	0.384056	1.15859	1.04868	0.890144	3.04886	1.00103	1.28554	0.657001
Halr1	lincRNA	II	28.9924	0.470223	1.64495	2.19775	27.7708	0.288191	0.445708	2.20412
Hap1	protein_coding	II	29.8475	13.0968	7.8436	13.2882	34.1093	23.0309	29.6593	37.9218
Hbegf	protein_coding	II	20.18	1.84353	4.68307	4.40793	14.8997	0.84978	0.966779	1.51762
Hck	protein_coding	II	7.7663	0.777387	0.363072	0.190731	19.4275	0.85319	0.572752	0.0891437
Hebp1	protein_coding	II	8.20302	1.71737	2.74828	4.55604	7.96374	5.83821	8.55073	6.8755
Helb	protein_coding	II	27.5907	10.0096	8.07594	7.20385	34.7731	9.88765	8.2789	6.07243
Hes1	protein_coding	II	32.4596	22.4641	11.31	14.4248	29.8543	28.9348	14.7204	15.8211
Hexa	protein_coding	II	57.5505	10.1856	14.4591	12.4785	31.8075	28.093	38.7921	20.2391
Hexb	protein_coding	II	69.1812	8.54531	19.545	30.0641	61.2741	12.2273	26.3029	17.9616
Hexim1	protein_coding	II	51.4515	14.9984	14.0946	7.69787	46.0331	11.3077	11.9203	8.05458
Hist1h1c	protein_coding	II	4.11766	1.76966	2.27829	1.04687	6.70992	1.70149	1.89741	0.903858
Hist1h2bc	protein_coding	II	3.10606	1.08629	1.46591	1.29527	8.02363	0.897192	0.691133	0.76169
Hist1h4i	protein_coding	II	3.09028	1.2669	0.893437	0.378671	4.05287	2.16152	1.8251	0.677232
Hk2	protein_coding	II	57.8393	30.6884	22.5934	19.6473	69.1086	26.6221	21.3237	16.5274
Hmces	protein_coding	II	78.704	15.1422	15.9701	16.1876	63.3868	15.7114	16.421	17.1233
Hnf4a	protein_coding	II	0.587221	1.87389	0.608229	0.370891	1.60563	0.720992	0.679079	0.094658
Hook2	protein_coding	II	45.4851	16.7021	16.0586	14.5867	31.7693	18.9752	14.8977	11.6352
Hopx	protein_coding	II	11.1916	9.52725	4.16415	3.02263	8.28637	2.9678	1.17455	0.392956
Hormad1	protein_coding	II	1.39217	0	0.0210063	0	5.80308	0.00951417	0	0.0196227
Hormad2	protein_coding	II	0.808893	0.39287	0.437395	0.303322	1.83452	0.370817	0.416566	0.0311025
Hoxc13	protein_coding	II	0.456831	0.0249084	0.0591976	0.0374537	1.81427	0	0.0142213	0
Hoxd13	protein_coding	II	0.436741	0.222033	0.278548	0.607041	1.66507	0.0527447	0.0983566	0.102699
Hpdl	protein_coding	II	7.68654	4.12883	1.45054	0.751945	6.72296	2.16025	0.959515	0.996624
Hpgd	protein_coding	II	0.879837	0.446709	0.126046	0.0893764	1.19377	1.03712	0.305747	0.353556
Hprt	protein_coding	II	144.846	94.2945	83.9065	50.3818	224.873	86.7017	82.7604	55.9569
Hr	protein_coding	II	0.734729	0.239545	0.172834	0.0974573	1.81127	0.265093	0.16734	0.0245709
Hsd17b1	protein_coding	II	0.870346	0.481775	0.297629	0.343876	1.22927	0.295085	0.27493	0.241729
Hsd17b11	protein_coding	II	21.7403	9.59223	11.1492	4.24849	18.7188	11.7015	6.48241	2.13995
Hsd17b14	protein_coding	II	84.9737	1.52601	1.1203	1.09945	87.9192	0.992319	0.630114	0.410755
Hsf2bp	protein_coding	II	14.6339	0.102793	0.134048	0.238159	18.2086	0.18222	0.206663	0.263959
Hsf4	protein_coding	II	1.50173	0.29636	0.399974	1.03623	1.53737	0.215379	0.66421	0.40751
Hsp25-ps1	pseudogene	II	13.7442	1.23571	0.426591	0.515419	13.3318	0.553895	0.176783	0.0285846
Hsp90aa1	protein_coding	II	589.134	366.168	230.58	189.862	494.897	283.612	192.677	203.64
Hspa1b	protein_coding	II	0.843085	0.371874	0.129487	0.132275	1.48719	0.461445	0.455121	0.38809
Hspb1	protein_coding	II	180.172	10.4592	6.94405	5.84517	168.845	7.02018	4.15375	0.836797
Hspb2	protein_coding	II	4.70334	0.0730631	0.0430274	0	6.90702	0.569152	0.187967	0
Hspb8	protein_coding	II	7.32315	5.63714	5.58927	4.50693	8.20488	3.23438	0.814887	0.225624
Hspbap1	protein_coding	II	23.3942	11.6279	8.67784	6.86515	22.5511	11.7713	7.94809	4.85329
Hspg2	protein_coding	II	23.5929	16.5544	18.0566	19.7487	54.8088	18.4218	16.3516	12.8167
Htatip2	protein_coding	II	0.689504	0.21223	0.0179446	0	1.26671	1.04404	0.556561	0.0419124
Htra1	protein_coding	II	1.65544	0.551955	1.87321	0.74053	1.62053	0.562007	0.533878	0.481834
Hyal1	protein_coding	II	0.752252	2.34409	1.61073	1.86803	2.78662	1.84187	1.96747	1.54732
Icam1	protein_coding	II	28.0324	2.75109	2.5438	2.15977	40.665	3.00776	4.63956	0.651707
Id1	protein_coding	II	117.385	16.0026	37.124	50.4875	153.735	8.15536	19.8409	10.3069
Id4	protein_coding	II	7.40135	0.606731	1.79235	1.04157	4.33654	0.637946	1.08597	0.725097
Ier2	protein_coding	II	107.154	51.0439	31.2215	27.3156	102.782	42.0523	27.2326	25.1358
Ier3	protein_coding	II	3.66157	2.94367	2.79707	1.16615	6.70036	2.68991	3.0601	1.32149
Iffo2	protein_coding	II	4.5289	3.03386	1.53657	1.70497	3.71051	2.5346	1.83883	1.79026
Ifi35	protein_coding	II	5.33197	4.2797	2.07179	1.87203	2.73245	1.7118	0.435776	0.186588
Ifitm1	protein_coding	II	161.179	9.08863	199.616	103.501	93.6533	2.49896	28.0717	15.4384
Ifitm3	protein_coding	II	68.3597	19.7186	52.4101	38.5676	47.5054	15.3878	20.3463	12.7101
Ifitm5	protein_coding	II	3.28026	0.9104	0.66548	1.4319	3.05176	0.464333	1.03666	0.696502
Igfals	protein_coding	II	2.13001	0.188324	0.333284	0.232513	2.47499	0.357834	0.165961	0.0482457
Igsf21	protein_coding	II	2.36605	0.371484	1.50113	0.620767	4.88424	0.461291	1.29867	0.385559
Igsf23	protein_coding	II	0.617143	0.135179	0.111973	0.122419	1.70496	0.446749	0.0771256	0.0674989
Il17b	protein_coding	II	1.78832	0.0443181	0.105241	0.0443946	1.69691	0.0238482	0.075785	0
Il17d	protein_coding	II	3.51957	1.52757	1.43389	0.907244	1.80525	1.48174	2.72273	1.09687
Il23a	protein_coding	II	1.76727	0.022539	0.080204	0.068069	1.37688	0.0851616	0.0903711	0.0750133
Il27ra	protein_coding	II	0.686762	0.218558	0.163342	0.0692174	1.34295	1.06575	0.431827	0.0638539
Ildr1	protein_coding	II	10.0501	1.70072	0.807305	1.16092	9.23929	1.25573	0.315331	0.107189
Impa2	protein_coding	II	38.7207	15.0408	14.1721	8.4739	40.1155	15.061	12.5839	8.28999
Inf2	protein_coding	II	4.35218	4.25339	5.55265	4.69177	8.29289	6.17988	4.90879	1.7534
Inhbb	protein_coding	II	7.78885	0.931855	0.0340827	0.0720639	23.2896	0.637041	0.0082229	0.0199413
Inpp5d	protein_coding	II	10.7574	0.314468	0.481631	0.189839	13.6927	0.686204	0.729939	0.0978898
Ints6	protein_coding	II	17.0578	7.3349	6.48207	5.63868	22.4728	8.90141	7.95448	9.14433
Iqsec2	protein_coding	II	0.629571	0.919032	1.22574	1.07318	1.74893	1.27558	1.15671	0.851398
Irak2	protein_coding	II	1.82982	0.512678	0.356167	1.07208	2.26367	0.442839	0.396661	0.261911
Irak3	protein_coding	II	12.3149	0.149975	0.176085	0.309253	20.2791	0.251571	0.362515	0.313914
Irf2bpl	protein_coding	II	27.4547	7.95616	4.30408	2.45859	37.1226	13.2223	4.21346	2.33263
Irf9	protein_coding	II	4.84292	1.79818	2.22251	1.59753	5.51816	2.20885	2.61643	2.15929
Islr2	protein_coding	II	4.9601	0.957535	0.111461	0.298129	11.6839	0.147533	0.720913	1.17444
Isoc2a	protein_coding	II	19.2397	6.45296	6.45383	7.57383	15.0941	9.99573	11.325	12.2998
Itga6	protein_coding	II	34.4426	16.143	10.5876	10.7986	40.8178	11.8888	11.518	9.54073
Itga9	protein_coding	II	4.40957	1.1781	1.07768	1.92528	6.09927	1.78343	0.409615	0.451466
Itgal	protein_coding	II	0.981895	0.0466157	0.08848	0.178181	1.01333	0.0628966	0.0852933	0.0615858
Itgb4	protein_coding	II	1.96845	0.485594	0.468916	0.510292	5.87146	0.707101	0.434519	0.164518
Itgb7	protein_coding	II	19.4723	1.14835	0.731317	0.604861	14.5712	0.614798	0.262973	0.148828
Itpk1	protein_coding	II	63.8812	13.763	12.0257	6.5124	60.3004	14.9737	11.3325	8.47811
Itpka	protein_coding	II	5.64682	0.336676	0.394513	0.473333	7.77792	0.640697	1.06169	0.964185
Itpr3	protein_coding	II	14.1641	9.31063	6.50785	6.63993	23.4976	6.42089	5.09969	1.77464
Jade1	protein_coding	II	47.0458	13.3429	8.47659	10.7188	67.2058	13.6017	10.8208	13.4707
Jak3	protein_coding	II	7.5828	2.13412	2.89094	3.67642	15.5319	2.66851	2.92595	1.66346
Jam2	protein_coding	II	61.0247	0.266067	0.539962	0.970784	105.449	0.704947	1.63707	2.27615
Jarid2	protein_coding	II	49.6798	23.7075	16.6791	14.9031	75.3928	23.5254	16.1288	13.8441
Jdp2	protein_coding	II	6.48809	6.41352	5.3755	5.83523	6.09221	2.26192	1.35528	1.76771
Junb	protein_coding	II	9.59058	8.26359	2.50574	2.59979	20.7102	9.38019	3.15174	1.01821
Jund	protein_coding	II	22.9451	21.8292	9.22019	6.95153	31.7117	34.1481	11.6929	7.50018
Jup	protein_coding	II	29.5623	13.3487	7.85927	5.72945	31.6328	10.2553	6.42838	1.4755
Kank3	protein_coding	II	21.4445	4.15921	3.34738	2.90666	29.6318	6.03146	5.9316	3.62667
Kank4	protein_coding	II	4.73437	0.524353	0.0905109	0.0639482	4.26449	0.983837	0.0364619	0.0601811
Kat2b	protein_coding	II	17.7625	4.71224	1.38909	1.15989	20.3992	3.78637	1.70387	1.48176
Kat6b	protein_coding	II	15.7989	2.13817	2.06237	2.60744	27.3854	2.53166	2.27586	2.40868
Kbtbd11	protein_coding	II	3.94602	1.91623	0.783797	1.85189	9.65066	2.69266	1.10736	2.7474
Kcnh3	protein_coding	II	3.71053	0.597922	0.242782	0.0773192	3.05756	0.192263	0.00488799	0.0236832
Kcnj12	protein_coding	II	2.43767	0.122431	0.590981	1.33679	1.74155	0.466055	1.40482	0.883455
Kcnk5	protein_coding	II	14.157	4.34524	4.65294	4.31478	19.7071	4.50381	3.26675	4.22297
Kcnk6	protein_coding	II	1.05851	0.655237	0.264433	0.489714	1.90132	0.950269	0.20647	0.147281
Kcnrg	protein_coding	II	0.816287	0.178936	0.0842702	0.286982	1.30553	0.13498	0.266165	0.138421
Kdelr3	protein_coding	II	16.0082	4.14169	6.63238	8.50126	13.9778	2.81588	5.09887	4.22618
Kdm3a	protein_coding	II	32.8482	9.91099	11.2177	12.0747	42.9485	12.3723	15.173	12.9459
Kdm5b	protein_coding	II	37.7954	17.8835	13.3196	12.0016	50.278	18.4498	15.7971	11.9031
Khdc3	protein_coding	II	2.13465	0.0149417	0	0	1.5401	0	0	0
Kif13b	protein_coding	II	8.99882	3.17851	3.08517	3.38993	15.1192	4.35546	4.29842	4.35302
Kif22-ps	processed_pseudogene	II	1.54415	0.910616	0.55485	0.418468	1.25982	0.86162	0.809635	0.647089
Kifc3	protein_coding	II	25.2566	1.75353	2.5492	2.35334	20.3622	2.76433	1.87558	2.33956
Kifc5c-ps	transcribed_processed_pseudogene	II	1.8493	1.00251	0.80429	0.525914	1.74069	0.879656	0.975416	1.03696
Kirrel2	protein_coding	II	5.97907	1.61133	0.0932641	0.0545214	6.30154	1.65375	0.0801758	0.0429583
Klf15	protein_coding	II	12.6311	3.49493	2.86189	2.67439	9.88403	5.12326	2.32445	1.58779
Klf2	protein_coding	II	190.138	3.71689	2.4657	0.648164	123.425	7.78231	5.8771	0.453814
Klf3	protein_coding	II	11.744	3.50224	3.07686	3.56825	17.1321	3.85561	4.11032	4.53287
Klf4	protein_coding	II	47.916	0.423884	1.25393	0.924974	99.5724	1.07022	1.33124	0.704802
Klf5	protein_coding	II	59.337	4.5964	5.08537	3.97265	103.869	3.37003	2.0418	0.41414
Klf8	protein_coding	II	10.8818	2.92944	3.53541	2.12105	18.8842	3.15156	3.22422	1.66801
Klf9	protein_coding	II	45.8356	11.8817	9.6808	4.50156	80.3108	14.9408	10.7409	4.17937
Klhl13	protein_coding	II	3.77342	5.73734	9.58501	11.3193	17.8941	5.65031	7.56409	10.8107
Klk13	protein_coding	II	1.11311	0.493679	0.425585	0.281798	0.984046	1.01107	1.4571	0.169137
Kndc1	protein_coding	II	1.70426	0.534455	0.250689	0.103472	3.03643	1.45726	0.537493	0.328199
Krt17	protein_coding	II	5.61138	0.592981	0.326596	0.297709	10.3611	0.275336	0.192025	0.0437938
Krt42	protein_coding	II	8.50663	0.104142	0	0.0174484	5.21701	0.065725	0.00992838	0.00961736
L1td1	protein_coding	II	308.961	245.373	22.1742	5.29016	250.866	199.52	1.63128	0.224294
Lama1	protein_coding	II	7.80324	0.171143	1.71504	1.77372	14.0503	0.369397	2.56506	4.83176
Lamc2	protein_coding	II	0.376596	0.77965	0.511278	0.938704	1.03392	0.491088	0.291073	0.0589604
Laptm5	protein_coding	II	16.246	0.0809205	0.134724	0.121726	55.0875	0.337153	0.165701	0.0268991
Lat	protein_coding	II	1.93138	0.576502	0.44959	0.432656	1.75867	0.439041	0.384609	0.257933
Ldb3	protein_coding	II	0.400035	0.163186	0.224736	0.137212	0.943553	0.577202	0.89697	0.284905
Ldhb	protein_coding	II	112.63	24.9763	49.369	47.4399	60.6618	35.0174	69.7652	46.7715
Ldlrad4	protein_coding	II	1.18518	0.616292	0.0725675	0.14784	2.51095	1.44018	0.119029	0.0136102
Lemd1	protein_coding	II	2.50215	1.69739	2.07846	3.38298	2.89832	0.900143	0.947002	1.07905
Lgals3	protein_coding	II	79.311	0.197784	0.445051	0.149576	54.2496	0.0970602	0.0938912	0.319441
Lgals4	protein_coding	II	1.5928	0.48984	1.14503	0.876179	2.13308	0.907405	1.17032	0.718264
Lif	protein_coding	II	0.687878	1.16271	0.85431	0.624193	2.29646	2.00484	1.98031	0.43141
Lifr	protein_coding	II	16.8689	2.78144	2.07307	2.31473	18.7244	2.13445	1.5436	1.79806
Lims2	protein_coding	II	0.482103	0	0	0.018234	1.26199	0.0489666	0.0415246	0.0302162
Lin7b	protein_coding	II	1.03006	0.557603	0.559578	0.644891	1.71774	0.229892	0.391769	0.450092
Lingo3	protein_coding	II	0.801728	0.723903	0.221978	0.278602	1.06474	0.407461	0.265603	0.515299
Liph	protein_coding	II	7.45205	0.881019	1.51604	1.63332	2.76419	0.619657	0.584392	0.102349
Lipo1	protein_coding	II	1.57246	0.0894305	0.114796	0.117147	1.93628	0.732973	0.863068	0.508031
Lix1l	protein_coding	II	8.57696	2.22922	4.8434	5.19198	9.09422	5.11097	6.39159	8.36556
Llgl2	protein_coding	II	32.726	16.2467	8.55104	13.4437	26.0545	12.8257	4.70182	2.75532
Lmna	protein_coding	II	6.70564	1.71733	1.31437	1.20717	6.7698	1.37626	1.17198	0.736213
Lmo7	protein_coding	II	1.71857	1.71335	2.165	2.03053	2.58083	2.04106	1.93288	0.564723
Lncenc1	lincRNA	II	15.0741	1.0856	0.836403	0.36516	10.5168	0.443527	0.116515	0.0411381
Lnpep	protein_coding	II	8.77954	6.47859	8.57731	10.6683	25.5693	9.63927	14.4595	13.2973
Lpar5	protein_coding	II	2.71754	0.121259	0.144905	0.203338	3.85639	0.335283	0.232027	0.0336089
Lrch1	protein_coding	II	7.84398	1.83008	1.52195	1.57407	9.97147	4.06241	4.04173	3.23013
Lrmp	protein_coding	II	11.3951	1.6079	1.65435	0.4281	6.67504	0.996837	0.860189	0.150145
Lrp1	protein_coding	II	6.30496	9.35804	11.0358	11.6216	20.1676	11.5373	14.2394	11.4759
Lrrc2	protein_coding	II	19.5175	0.924236	0.0677347	0.0245779	19.011	0.722963	0.0280275	0.00903656
Lrrc31	protein_coding	II	2.7958	0	0	0	1.51495	0	0	0.00307063
Lrrc34	protein_coding	II	36.1607	1.2461	1.42723	1.20119	33.7623	2.47238	2.38829	1.4658
Lrriq4	protein_coding	II	2.65462	0.110868	0.0130858	0.0223083	2.58407	0.0891586	0.0507961	0
Lrrn4cl	protein_coding	II	1.4723	0.212882	0.153683	0.130692	1.65669	0.361935	0.202777	0.216909
Lst1	protein_coding	II	3.26811	0	0	0.297461	3.69285	0.159219	0.126547	0
Ltb	protein_coding	II	2.91089	0.403745	0.547191	0.668017	1.93026	1.55399	0.369805	0.0672977
Ltb4r1	protein_coding	II	0.222542	0.197392	0.283651	0.0882441	1.3424	0.249608	0.651593	0.0972802
Ltbp4	protein_coding	II	29.4974	8.74339	4.17947	4.91064	38.0218	10.1937	8.80721	5.141
Ltbp4	protein_coding	II	29.4974	8.74339	4.17947	4.91064	38.0218	10.1937	8.80721	5.141
Ltk	protein_coding	II	0.388784	0.204876	0.162888	0.187387	0.935631	0.490188	0.355254	0.0947725
Ly6g6d	protein_coding	II	2.90479	0.339208	0.338706	0.418802	3.30022	1.00793	0.837303	0.801038
Ly6g6e	protein_coding	II	9.70469	0.240549	0.199905	0.144956	11.6775	0.260224	0.110336	0.0400308
Ly75	protein_coding	II	45.8979	7.48858	9.21348	10.1925	28.5509	7.88437	8.00852	7.0958
Lzts3	protein_coding	II	2.5092	0.692287	1.17142	0.845168	4.07001	0.762323	0.825456	0.822458
Mab21l3	protein_coding	II	0.7744	0.991407	0.975229	1.60721	2.29771	1.46915	1.59761	1.75534
Madcam1	protein_coding	II	2.15609	0.605397	1.3028	2.23822	1.72575	0.670874	0.891829	0.563056
Mael	protein_coding	II	1.16335	0.0529655	0.0208557	0	5.68899	1.17216	0.460683	0.0977223
Mageb16	protein_coding	II	3.27404	0	0	0.0316627	4.62563	0.0338038	0	0.0087259
Manba	protein_coding	II	17.4115	1.88896	2.22425	2.70418	16.7567	2.6395	3.30874	2.69731
Mansc4	protein_coding	II	0.606721	0.143746	0.315549	0.549962	1.51719	0.28158	0.493098	0.225782
Map1a	protein_coding	II	2.71526	2.57635	1.93853	0.588895	4.00153	3.62732	3.89123	3.04566
Map1lc3b	protein_coding	II	22.7083	9.95825	8.67793	7.55559	18.3131	14.4441	10.9913	8.86342
Map3k6	protein_coding	II	0.58187	0.186721	1.14564	0.96165	1.22168	0.320343	0.684879	0.543005
Map7	protein_coding	II	12.3966	6.96618	4.08757	3.81574	16.8212	6.0928	2.76221	1.02391
Mapk15	protein_coding	II	1.87755	2.29847	2.72305	2.22816	2.39829	1.70827	1.37601	0.925756
Mapkapk3	protein_coding	II	12.7417	5.57501	5.09591	2.63354	15.4932	10.0467	10.5656	4.78928
Mapt	protein_coding	II	1.16926	0.0326294	0.0632796	0.0572659	1.31851	0.0528079	0.102714	0.18496
Matn1	protein_coding	II	0.639207	0.122676	0.290467	0.122767	4.98688	0.296516	0.289253	0.0169567
Mb21d1	protein_coding	II	1.76218	0.267319	0.390185	0.521803	2.27062	0.268289	0.257	0.385066
Mc5r	protein_coding	II	1.47162	0.0526902	0.0626736	0.105492	1.75776	0.268277	0.30243	0.146249
Mcam	protein_coding	II	42.9672	3.33856	2.91088	1.84397	67.2073	3.64023	3.72221	1.11857
Mcf2	protein_coding	II	14.4107	0.607227	1.34227	0.888519	18.6917	0.746801	2.4352	1.91034
Mcl1	protein_coding	II	116.836	47.2875	40.1428	33.8914	151.091	48.4111	36.3849	42.2472
Mctp2	protein_coding	II	0.827625	0.643437	0.351561	0.523633	1.40212	0.741467	0.408063	0.102799
Mdga1	protein_coding	II	0.36322	0.117321	0.250488	0.383073	2.61808	0.22236	0.456223	0.659228
Me1	protein_coding	II	9.76638	13.1913	9.28762	6.27576	14.8714	13.0294	6.42223	3.02194
Meioc	protein_coding	II	2.91724	0.570347	0.17857	0.160156	4.2635	3.51231	1.21257	0.716592
Mep1b	protein_coding	II	2.86795	0.0133992	0.015888	0	1.97709	0.0720303	0	0
Mesp2	protein_coding	II	0.817338	0.0788789	0.731234	0.867521	1.29547	0.13527	0.153345	0.288603
Mfsd12	protein_coding	II	4.69051	5.93311	3.71077	3.11801	9.47992	4.09759	2.50395	1.72673
Mfsd7c	protein_coding	II	0.87027	0.107086	0.373311	0.483406	1.07958	0.148759	0.404443	0.163997
Mgarp	protein_coding	II	7.29494	2.10191	4.87277	7.13284	7.91658	3.56694	6.99134	3.55883
Mgst3	protein_coding	II	24.4882	9.12572	9.7382	7.4461	16.1697	18.1192	19.2568	13.173
Mif4gd	protein_coding	II	56.8282	20.7473	18.0031	13.561	34.0398	17.0179	13.5456	11.0669
Mip	protein_coding	II	1.64532	0.457254	0.0847569	0	1.68565	0.278059	0.00816869	0
Mir124a-1hg	lincRNA	II	9.37393	0.00637603	0.00752352	0.019256	16.4052	0.0408998	0.0621857	0.445774
Mir196a-1	miRNA	II	4.18593	0	0	3.31461	27.4094	0	0.343024	1.32285
Mir290a	miRNA	II	23.3947	3.6931	0.43759	0	30.1082	1.1928	0	0
Mir291a	miRNA	II	26.0182	7.08786	0.879699	0	50.6428	1.20834	0	0
Mir291b	miRNA	II	136.594	17.4485	0.917461	1.95149	163.615	3.13985	0	0.214944
Mir292	miRNA	II	43.0376	6.72327	1.76856	0.374647	67.5156	1.40288	0	0
Mir293	miRNA	II	138.117	15.6881	1.36247	0	148.91	3.71191	0.437852	0
Mir294	miRNA	II	187.339	20.3651	3.0038	0.365727	175.791	4.28867	0.208496	0
Mir295	miRNA	II	141.935	9.34922	0.523812	0.445233	113.013	3.11372	0	0
Mir363	miRNA	II	32.5548	4.90453	9.69174	30.8514	17.0131	10.6131	14.5096	22.9876
Misp	protein_coding	II	0.280684	0.0861349	0.0878857	0.135943	0.91208	0.813009	0.435777	0.0817376
Mitf	protein_coding	II	4.96354	0.198174	0.310617	0.390533	3.4565	0.271145	0.363838	0.327148
Mkrn1	protein_coding	II	190.331	51.5896	22.3774	15.1315	149.665	28.8388	21.8533	43.4648
Mllt6	protein_coding	II	41.2775	15.3498	17.9014	11.8545	44.9254	12.8854	10.4631	8.39362
Mme	protein_coding	II	7.43086	0.52776	0.297539	0.329785	13.418	0.914667	0.443103	0.230807
Mmp11	protein_coding	II	21.6839	6.00157	6.0701	9.14494	30.138	7.49658	5.1503	3.24365
Mmrn2	protein_coding	II	5.53456	0.0932079	0.286212	0.211233	15.6038	0.120826	0.10659	0.0129427
Mob3c	protein_coding	II	3.48194	0.442733	0.890647	1.05854	2.20339	0.355973	0.52146	0.704007
Morc1	protein_coding	II	39.2074	0.171391	0.0951687	0.0301666	24.5476	0.0536245	0.0343304	0.0111414
Mospd3	protein_coding	II	18.0341	9.63396	8.43916	6.29656	11.6621	9.86022	6.69003	6.03045
Mov10	protein_coding	II	27.8441	5.27132	4.63188	4.67582	36.5134	7.77612	4.65211	1.84197
Mov10l1	protein_coding	II	0.640987	0.00732261	0	0.0147029	1.83341	0.102414	0.0292816	0.00405911
Mpc1	protein_coding	II	3.48524	2.24666	0.955091	0.683594	6.1057	2.53606	0.753705	0.852257
Mpc1-ps	processed_pseudogene	II	1.17511	0.371522	0.109524	0.558241	2.05051	0.652986	0.0530785	0.205712
Mpzl2	protein_coding	II	9.73968	11.861	5.41025	4.4239	12.1561	10.125	3.02833	0.681234
Mras	protein_coding	II	24.6294	0.269128	0.469917	0.644505	23.3793	0.386736	0.419559	0.733634
Mreg	protein_coding	II	45.5777	6.23504	3.48092	4.21812	59.5411	3.63739	3.88892	2.35522
Ms4a14	protein_coding	II	1.29	0	0.0177455	0	0.469401	0.0284353	0.0129172	0
Msc	protein_coding	II	3.1018	0.204414	0	0.0362032	2.91586	0.227472	0.0206299	0.0266225
Msh6	protein_coding	II	175.165	74.9551	64.3358	51.8557	211.785	84.1794	76.47	65.7181
Msln	protein_coding	II	0.183507	0.0289969	0	0.0291465	0.966645	0.015611	0	0
Msrb2	protein_coding	II	15.0584	6.83148	8.32393	3.83083	8.61432	6.28482	6.50628	2.81325
Mst1	protein_coding	II	0.20595	0.380046	0.427023	0.081578	1.61706	0.24899	0.254758	0.0749536
mt-Rnr1	Mt_rRNA	II	226.396	142.553	103.373	68.5015	391.552	197.984	224.16	199.097
Mt1	protein_coding	II	258.043	44.1136	41.8681	17.1954	231.928	30.4227	30.4276	26.4221
Mt2	protein_coding	II	446.845	28.2065	23.5335	8.16449	568.559	36.1697	26.6562	23.8946
Mtm1	protein_coding	II	0.776306	0.268039	0.337721	0.420357	1.33171	0.437077	0.410456	0.381034
Mtmr1	protein_coding	II	1.87045	2.14357	2.06246	2.24681	5.51717	2.28349	2.48184	2.95312
Mtus1	protein_coding	II	7.42676	3.31767	3.67553	2.50093	12.1189	4.78001	3.7615	1.39323
Mvp	protein_coding	II	5.66149	0.852368	0.921162	0.722919	6.76802	0.939478	0.938927	0.558425
Mybl2	protein_coding	II	147.171	21.3742	16.259	14.8044	177.516	16.9242	13.3416	14.9771
Mybpc2	protein_coding	II	1.23514	0.602182	0.213841	0.0763576	2.81029	0.191469	0.116235	0.0282355
Myc	protein_coding	II	30.2511	22.6716	3.26569	7.5904	20.458	5.76613	2.53445	11.8229
Myh13	protein_coding	II	1.55624	0.0198613	0.081966	0.0748215	1.13006	0.00797689	0.0113184	0
Myh14	protein_coding	II	6.24905	4.08737	3.34153	2.90723	5.39318	3.85798	3.31398	0.878285
Myl7	protein_coding	II	8.79301	1.81686	2.09138	1.45685	4.67481	2.97984	2.5764	0.288387
Mylpf	protein_coding	II	143.638	2.83778	2.40872	2.95646	76.3763	2.75843	2.41212	2.79805
Myo10	protein_coding	II	27.8629	25.2662	10.2518	7.42749	35.5985	29.7593	15.1243	7.35763
Myo1a	protein_coding	II	1.38644	0.334903	0.644454	0.402472	1.49552	0.361788	0.628619	0.327327
Myo1c	protein_coding	II	18.5273	12.1171	5.67022	5.09917	22.2037	12.1964	7.79288	5.40878
Myo1g	protein_coding	II	1.29509	0.00440283	0.0261203	0.0353107	1.37211	0.0284172	0.0377411	0.0195286
Myof	protein_coding	II	10.1424	2.6646	0.421285	0.967623	15.379	1.26651	0.814644	0.398209
Mypn	protein_coding	II	0.837049	0.0350568	0.0969189	0.0526424	2.46506	0.122284	0.194512	0.166662
N4bp3	protein_coding	II	22.7222	8.63382	7.04426	6.30462	21.0189	4.72497	2.44128	3.43647
Naa11	protein_coding	II	0.838025	0.0268704	0.0211681	0.0358635	3.42551	0.0337129	0.0255377	0.0395687
Naaladl1	protein_coding	II	4.1129	1.04733	1.41767	2.00059	4.31491	1.98822	2.68503	1.92799
Nab2	protein_coding	II	4.37198	3.7635	1.2713	2.29964	6.0933	2.01616	1.6371	2.70317
Nanog	protein_coding	II	110.478	41.6422	16.3416	1.92656	200.633	83.9838	29.9241	1.94276
Nanog-ps1	processed_pseudogene	II	3.41386	1.96012	0.144572	0	5.69132	2.24017	0.561395	0.135812
Nanos3	protein_coding	II	3.98088	0.58898	0.392687	0.421996	4.00081	0.569555	0.453804	0.6731
Napepld	protein_coding	II	11.6278	3.93942	4.06238	3.42294	11.2996	7.10303	5.64317	4.08341
Napsa	protein_coding	II	5.12696	0.196346	0.40677	0.507622	11.359	0.304707	1.24999	0.636104
Nckap1l	protein_coding	II	0.592362	0.617194	0.277035	0.318433	1.27383	0.260579	0.177576	0.053725
Ncoa3	protein_coding	II	42.4552	10.4761	10.7491	8.52956	68.3495	9.1185	9.88345	9.92911
Ndrg1	protein_coding	II	3.36119	2.98867	1.0836	1.07683	3.80077	3.61038	1.36788	0.131404
Ndrg2	protein_coding	II	17.6564	5.60465	3.26812	1.6392	17.5524	18.978	14.2048	3.85986
Ndrg4	protein_coding	II	6.52682	1.45658	1.45123	1.52694	9.20765	2.78746	3.26145	2.20718
Ndufa4l2	protein_coding	II	4.59453	2.19919	2.73068	6.30412	17.2483	10.318	6.90913	0.89997
Neat1	lincRNA	II	14.1639	1.11046	0.582145	1.8239	18.5232	2.09003	0.365558	0.371988
Nefh	protein_coding	II	7.28262	1.61201	1.21204	0.491709	6.66595	1.20119	1.77686	1.0788
Neil2	protein_coding	II	10.7333	1.63212	1.72383	3.38547	7.82233	3.55441	6.65924	5.14638
Neurod1	protein_coding	II	0.540454	0.86569	0.372089	0.292098	4.00373	1.34809	1.9322	1.17876
Nfatc2	protein_coding	II	0.789782	0.775664	0.262472	0.264566	2.80604	0.897037	0.486908	0.254787
Nfatc2ip	protein_coding	II	33.0454	9.74115	7.05147	4.79179	37.309	7.99782	6.66364	5.55512
Nfib	protein_coding	II	2.57525	0.620276	0.418769	0.342448	3.3671	0.974411	0.808877	0.413329
Nfic	protein_coding	II	3.59605	3.09568	1.97952	1.67656	7.78322	4.51743	2.02408	1.08249
Nfkbia	protein_coding	II	25.1279	7.11635	8.05412	10.7028	30.7426	9.24627	9.83247	7.57294
Nfkbid	protein_coding	II	4.06031	1.80989	1.27661	0.487505	4.01411	2.72535	2.42052	1.36759
Ngdn	protein_coding	II	83.5371	40.3881	32.0585	27.0708	72.1125	39.9326	36.3468	36.7374
Ngfr	protein_coding	II	8.14896	0.798024	1.27596	2.71184	7.86568	1.8283	0.335308	0.308579
Nhlrc1	protein_coding	II	0.575231	0.34814	0.236308	0.187811	1.14442	0.785681	0.783867	0.884391
Nhs	protein_coding	II	1.4066	3.09731	1.68175	1.42191	4.19665	3.76193	2.22736	1.97908
Nid1	protein_coding	II	19.381	2.31364	2.12727	3.78778	20.814	4.73924	6.47832	4.18274
Nipal3	protein_coding	II	3.82932	1.88672	1.42969	1.21093	4.68923	2.57929	1.83361	0.596946
Nkain4	protein_coding	II	1.937	0.0988395	0.416536	0.720564	2.93018	0.864496	1.91363	3.11511
Nkx2-9	protein_coding	II	0.153357	0.121178	0.403745	0.317056	4.13589	0.261374	0.345365	0.21499
Nkx6-2	protein_coding	II	1.17606	0.0481891	0	0.0161096	3.16237	0.0519365	0.109653	0.124749
Nkx6-3	protein_coding	II	13.3235	0.0273903	0	0	12.7498	0.00735354	0	0
Nlrc4	protein_coding	II	1.84252	0.160149	0.0930684	0.00800444	1.56341	0.00428797	0.00456246	0
Nlrp4f	protein_coding	II	1.5968	0.0434276	0.0102475	0.0261337	1.76784	0.037352	0.0298182	0.014427
Nmi	protein_coding	II	0.833191	0.198865	0.181385	0.0770452	1.06491	1.24353	0.558709	0.390529
Nmnat2	protein_coding	II	4.30012	2.29042	2.72929	1.20701	5.60116	1.99196	2.21472	1.36673
Noct	protein_coding	II	5.98316	3.30301	2.11249	1.41264	6.95047	2.41909	1.40466	1.33163
Nodal	protein_coding	II	28.7249	25.4961	4.53411	0.775649	53.7596	47.3016	0.834562	0.224563
Nos1	protein_coding	II	1.31248	0.332054	0.349892	0.145968	3.25359	0.475488	0.421716	0.0853724
Nos3	protein_coding	II	2.68683	0.0961215	0.113168	0.292294	3.71062	0.451155	0.407821	0.201377
Notch4	protein_coding	II	3.58845	0.660974	0.615896	0.379754	7.51133	0.555742	0.249968	0.268402
Noxred1	protein_coding	II	4.54423	0.111483	0.463518	0.223481	4.96573	0.388855	0.447003	0.230467
Npepl1	protein_coding	II	12.415	2.83864	2.65475	2.39451	15.0363	10.9811	9.14402	5.63764
Nphs1	protein_coding	II	6.12216	0.704626	0.0273279	0.0604493	8.93621	1.09868	0.0529349	0.038415
Nphs1os	antisense	II	2.08852	0.684892	0	0	3.04845	1.31641	0	0
Npl	protein_coding	II	8.76066	0.569354	3.79309	5.50883	13.2425	1.68128	5.75915	7.99542
Npr1	protein_coding	II	7.05179	2.69139	1.67828	1.7431	9.37731	1.73412	1.2688	0.745641
Nptx2	protein_coding	II	6.902	6.53446	0.370576	0.497738	6.49679	4.5621	1.66567	0.939747
Nptxr	protein_coding	II	1.79229	2.31025	2.60762	2.42069	5.72014	3.16831	3.71624	2.7788
Npw	protein_coding	II	2.30506	0.624306	0.283559	0.289231	0.630079	1.38314	0.275323	0.344885
Nqo1	protein_coding	II	64.1385	8.35147	4.27086	2.22683	72.2024	4.80175	3.86379	2.78632
Nr0b1	protein_coding	II	47.6336	0.271766	0.100061	0.0510727	57.5845	0.190292	0.222395	0.263021
Nr3c1	protein_coding	II	3.02245	3.69029	3.33113	3.07197	8.69123	5.4405	3.97279	2.66905
Nr4a1	protein_coding	II	16.7022	5.27936	2.96026	4.20656	24.2431	5.37322	2.88344	1.71948
Nr5a2	protein_coding	II	15.5719	0.0726824	0.243773	0.446812	20.3741	0.0502591	0.162048	0.0718403
Nrg2	protein_coding	II	0.666745	0	0.0589805	0.0199251	1.72058	0.10623	0.272701	0.286769
Nrros	protein_coding	II	2.38222	0.725558	0.650495	0.427007	1.25657	0.683264	0.862796	0.604092
Nrsn2	protein_coding	II	0.346424	0.0631592	0.049814	0.0632358	1.09231	0.124926	0.108266	0.0466832
Ntf5	protein_coding	II	1.20604	0.780461	0.572405	0.409155	1.54952	0.918156	0.196132	0.0172924
Ntn1	protein_coding	II	25.7736	9.06683	21.9516	8.3298	20.922	3.63279	30.6368	7.19239
Nufip1	protein_coding	II	25.2841	9.7013	8.38371	8.02524	25.6234	13.4627	13.0589	12.5949
Nup62cl	protein_coding	II	6.63206	4.8123	5.5607	5.05324	17.2424	3.28282	4.56148	2.89747
Nupr1	protein_coding	II	6.45787	0.611828	0.271396	0.404541	2.65622	0.136909	0.00695728	0.0471313
Nxph3	protein_coding	II	1.29201	0.306069	0.223621	1.39834	1.21775	0.431634	0.426723	0.400925
Nxph4	protein_coding	II	1.03982	0.531747	0.322319	1.73841	2.60085	1.43599	0.460551	0.182417
Nxt2	protein_coding	II	3.00951	4.57459	3.73576	2.89764	7.3795	4.45481	3.0639	2.85801
Oas1a	protein_coding	II	0.801207	0.292725	0.404272	0.358169	0.645675	0.539827	0.456266	0.0631242
Oas1c	protein_coding	II	1.546	0.53673	0.49723	0.783909	1.84363	2.13376	1.50711	1.12801
Oas2	protein_coding	II	0.846097	0.0068817	0	0.0138176	1.17641	0.00739413	0.0274935	0.0114498
Olfr153	protein_coding	II	0.336004	0	0	0	1.06714	0	0	0
Olfr985	protein_coding	II	2.9869	0.22019	0.25901	0.165627	2.54419	0.294962	0.800666	0.076074
Ooep	protein_coding	II	27.9504	0.085737	0.0337396	0.0143962	31.9155	1.49876	0.502058	0.126869
Oplah	protein_coding	II	1.74266	0.55174	0.63283	0.729851	2.44221	0.869057	1.15991	0.589946
Osbpl10	protein_coding	II	4.70076	0.833264	1.29532	1.31685	5.81943	1.62004	1.52029	1.13999
Osgep	protein_coding	II	15.8807	5.91719	6.44137	7.14303	10.9034	12.099	14.2401	11.8047
Ostf1	protein_coding	II	12.6766	4.57531	3.45229	2.44979	8.89702	6.38564	4.69244	3.19252
Otud1	protein_coding	II	2.7167	1.46236	0.623833	0.48965	3.67273	1.96043	0.985528	0.534071
Otud6a	protein_coding	II	0.222043	0	0	0	1.2779	0.0189037	0	0
Oxnad1	protein_coding	II	8.88576	5.60582	3.32898	2.35759	10.6191	5.54483	4.45384	3.58324
P2rx5	protein_coding	II	1.41145	0.307443	0.24009	0.282956	1.63192	0.235303	0.3523	0.276418
P2rx7	protein_coding	II	0.858915	0.143571	0.140287	0.0666411	4.58807	0.254519	0.20307	0.079394
P4htm	protein_coding	II	1.63332	0.433612	0.493681	0.473601	2.17205	0.968781	1.37105	1.08971
Padi2	protein_coding	II	1.43285	0.165427	0.164428	0.262609	2.43939	0.17634	0.132405	0.0778897
Pafah2	protein_coding	II	8.4552	3.42118	3.37876	1.97029	14.3708	3.55112	3.77521	1.62024
Pak6	protein_coding	II	0.729396	2.21286	0.845894	0.612694	1.84457	1.27686	0.502364	0.0679284
Pald1	protein_coding	II	38.5852	22.0382	16.869	10.8517	37.3071	28.4126	11.2627	7.83281
Palm3	protein_coding	II	16.2612	5.33474	4.15864	3.82849	20.5871	7.19689	7.754	2.84535
Panct2	antisense	II	2.82233	0.596374	0.687995	0.697446	3.72899	0.507733	0.383034	0.0701841
Parp12	protein_coding	II	1.42212	0.765871	0.675567	0.478726	2.13327	2.04533	1.41873	1.36308
Parp14	protein_coding	II	2.42894	0.83463	0.374431	0.421667	2.23783	0.552289	0.464838	0.170166
Parvb	protein_coding	II	40.5962	3.19705	4.39709	10.2255	31.2353	4.33628	6.20513	4.39728
Patl2	protein_coding	II	15.5474	0.391152	0.252414	0.190242	4.18699	0.377969	0.512723	0.166257
Pcdhga1	protein_coding	II	1.00903	0.200035	0.161603	0.309448	1.74591	0.524709	0.325274	0.367144
Pced1b	protein_coding	II	20.8159	5.54053	8.939	7.14052	25.6885	6.48302	8.55522	2.66483
Pcolce	protein_coding	II	40.4759	1.56046	1.34737	1.32016	39.9978	2.1175	1.09577	0.624076
Pcolce2	protein_coding	II	9.57296	1.77579	1.59143	1.16694	9.44881	1.14523	0.829101	0.558496
Pcsk6	protein_coding	II	13.7356	1.46584	1.14063	1.23884	19.862	1.64151	1.17559	1.65198
Pcyt1b	protein_coding	II	14.3848	8.09399	5.53971	4.72243	30.1668	9.88199	9.31232	5.567
Pdcl2	protein_coding	II	1.1059	0	0	0.0257997	3.70564	0.0138014	0.014661	0
Pde1b	protein_coding	II	5.00547	3.83259	1.35866	1.06578	4.2568	4.04009	2.26026	1.45254
Pde4a	protein_coding	II	1.92793	1.58849	1.32291	1.18868	3.62447	1.4014	1.01578	0.355746
Pde4d	protein_coding	II	2.95263	2.1671	1.15423	0.894218	2.85783	2.40892	0.667654	0.624503
Pde8a	protein_coding	II	1.99963	0.167274	0.215052	0.0911164	4.43212	0.189195	0.215669	0.05452
Pde9a	protein_coding	II	9.66636	4.79394	3.32824	3.0617	7.96608	4.92466	6.34264	2.57027
Pdgfa	protein_coding	II	18.5305	2.90021	8.48448	7.57498	20.0084	2.95413	5.39829	4.27317
Pdgfb	protein_coding	II	1.47419	0.884455	0.237024	0.473492	2.58397	1.04136	0.289346	0.145655
Pdk1	protein_coding	II	41.4124	9.4247	5.99381	8.23012	48.0324	10.2712	10.035	8.66471
Pdk4	protein_coding	II	1.8155	0.393769	0.396004	0.3499	2.37445	0.854193	0.736093	0.333783
Pdyn	protein_coding	II	2.7676	1.0308	0.367344	0.170016	3.00477	0.744276	0.387562	0.146885
Pdzd2	protein_coding	II	1.64603	0.0696234	0.176973	0.168871	3.0151	0.028036	0.113284	0.0883225
Pdzd4	protein_coding	II	56.6726	58.4111	15.846	5.14982	46.729	34.0071	10.7104	4.64314
Pecam1	protein_coding	II	9.92542	0.196536	0.197586	0.232339	5.8191	0.340287	0.253838	0.146771
Perp	protein_coding	II	7.43699	23.1084	18.7952	12.6933	51.7901	20.2534	20.283	6.7649
Pfkp	protein_coding	II	42.7947	6.45811	7.20038	13.7241	55.7317	11.0161	15.4429	15.4084
Pgam2	protein_coding	II	1.79923	1.2787	0.173435	0.146186	1.71625	0.702912	0.543967	0.100851
Pgc	protein_coding	II	5.50387	0.0220681	0.0778012	0.132723	2.42608	0.130417	0.113927	0.0489839
Phc1	protein_coding	II	105.851	96.985	54.9643	25.8338	116.884	130.505	57.4094	19.5392
Phf11c	protein_coding	II	1.05606	0.345782	0.610905	0.773475	1.69568	0.510679	0.811729	0.807783
Phf11d	protein_coding	II	13.2399	0.0068098	0.00803535	0	14.9637	0.00365718	0.0194455	0.0113117
Phf19	protein_coding	II	3.24903	1.48848	0.628228	0.500882	3.37053	1.58464	1.0078	1.07641
Phka1	protein_coding	II	3.09772	3.52696	3.71377	3.02336	8.80967	4.6062	4.15279	3.26953
Phkg1	protein_coding	II	1.19872	0.164797	0.0880269	0.0565399	1.44172	0.169125	0.0941812	0.0235016
Phlda1	protein_coding	II	3.25209	1.29153	3.22325	5.95727	5.89973	0.671687	0.948657	1.16576
Phlda2	protein_coding	II	54.3119	8.85967	29.7547	16.6538	23.6929	5.93374	4.44663	0.760878
Piezo1	protein_coding	II	24.3888	16.0206	13.4342	12.0076	53.3339	20.1217	17.2991	7.69339
Pik3c2b	protein_coding	II	2.22573	1.26762	5.58399	3.65022	4.90131	1.78298	2.22324	3.25057
Pik3cb	protein_coding	II	11.2471	6.58703	4.27529	3.7977	12.0447	4.05804	2.95172	2.48857
Pim1	protein_coding	II	15.9509	3.83461	2.68053	9.08482	14.7269	2.61573	0.523258	3.25748
Pim3	protein_coding	II	71.0715	13.3198	6.59407	7.78872	62.3048	10.2352	8.10415	11.1517
Pip5k1b	protein_coding	II	1.0011	0.349522	0.46502	1.07185	1.60003	0.638574	0.696946	1.39685
Pipox	protein_coding	II	42.2189	14.7054	6.81897	7.05024	34.9524	12.0605	10.7642	20.8253
Pitpnc1	protein_coding	II	20.4745	6.28937	6.68637	5.95339	24.0823	8.02354	10.8317	7.28679
Piwil2	protein_coding	II	1.12339	0.130979	0.0515765	0.06892	3.40218	0.153329	0.103238	0.0448684
Pkp3	protein_coding	II	2.02667	0.897618	0.934649	0.541092	2.75996	1.92511	0.808116	0.215987
Pla1a	protein_coding	II	7.46982	0.731359	2.8167	3.06499	3.03647	0.764664	0.726868	0.240574
Pla2g10	protein_coding	II	8.03512	3.46192	0.240359	0.18449	4.68637	1.94126	0.081707	0
Pla2g1b	protein_coding	II	23.4061	1.02947	2.02702	1.98717	11.6481	0.824309	1.22501	0.47655
Pla2g4c	protein_coding	II	1.42005	0.996521	1.9538	1.01969	2.82501	0.566857	0.924977	1.33571
Pla2g5	protein_coding	II	1.25182	0.223866	0.050285	0.0319603	1.6617	0.693642	0.115294	0.041271
Platr10	lincRNA	II	78.14	78.3288	9.97205	1.51697	57.9758	39.8905	2.3697	0.0973587
Platr11	lincRNA	II	3.70898	1.2641	1.58903	1.75535	12.6751	2.31138	2.34669	0.83221
Platr12	processed_transcript	II	1.5789	0	0	0	3.91237	0.0180571	0	0
Platr13	lincRNA	II	5.70515	3.18543	5.69265	2.21398	8.04496	10.5268	2.51332	0.181159
Platr16	processed_transcript	II	0.525933	0.0920692	0.108992	0.0924845	1.50221	0.0247368	0.237037	0.127473
Platr17	lincRNA	II	24.0804	0.266018	0.135065	0	26.1852	0.843186	0.10852	0.315827
Platr20	lincRNA	II	1.62171	0.0851684	0	0.114207	2.5675	0.0762361	0.242772	0.0785752
Platr21	processed_transcript	II	0.932326	0.144442	0.0629743	0.1218	3.92488	0.261698	0.0691358	0.0209957
Platr22	lincRNA	II	2.90662	3.18592	1.06156	0.514039	4.99988	2.42504	0.369048	0.136384
Platr26	lincRNA	II	14.3763	0	0	0.239685	6.78603	0	0	0.0529293
Platr27	lincRNA	II	3.88316	2.23561	1.08841	0.879172	3.47258	2.26215	0.921188	0.837063
Platr28	lincRNA	II	2.07349	0	0.0560119	0	3.47503	0.152966	0.081128	0.0394135
Platr3	lincRNA	II	5.17325	2.67708	2.80243	2.09102	4.64408	1.39357	1.06683	0.247668
Platr4	lincRNA	II	2.76991	0.986458	0.83617	1.22916	3.81248	0.995315	0.826188	0.512298
Platr6	lincRNA	II	0.897272	0	0	0	0.831259	0.0090484	0	0
Platr7	lincRNA	II	4.71833	0.160927	0.189951	0.0461036	11.6372	0	0.130936	0.0127088
Platr8	processed_transcript	II	1.98655	0.545401	0.294265	0.13679	1.85047	0.304113	0.0908436	0
Plaur	protein_coding	II	3.64057	0.657116	0.235591	0.341146	3.52791	0.677827	0.187882	0.265921
Plcd1	protein_coding	II	11.5562	2.67085	0.880926	2.67551	10.348	3.69183	3.3652	2.2687
Plcd3	protein_coding	II	8.3762	4.63389	2.47485	2.66478	12.3446	5.52751	2.49327	1.06059
Plekha4	protein_coding	II	2.31645	0.885854	0.598023	0.413489	2.22537	0.455227	0.449231	0.153023
Plekhb1	protein_coding	II	6.66623	1.87808	1.14661	1.13959	8.00903	3.65919	1.95235	1.09272
Plekhd1	protein_coding	II	1.52668	0.612996	0.710953	0.533232	3.03775	1.5075	1.22737	0.181571
Plekhf2	protein_coding	II	37.5254	25.8411	21.2177	11.7014	27.0612	18.0197	10.2884	9.00514
Plekhg5	protein_coding	II	9.28865	4.41602	3.35486	3.11494	8.45978	2.37123	2.50835	1.91531
Plet1	protein_coding	II	1.23355	0.80155	0.575184	0.0949359	1.29362	1.44655	0.493606	0.0260768
Plk2	protein_coding	II	7.4466	9.33724	11.6594	8.68357	36.612	16.4603	29.186	14.9347
Plk3	protein_coding	II	8.88257	5.06075	3.28707	2.53718	12.3992	2.16651	2.78068	8.12087
Plk5	protein_coding	II	3.7451	1.17623	0.634032	0.503282	4.47463	1.48218	1.03834	0.242014
Plpp1	protein_coding	II	15.8572	5.05995	4.62465	4.864	13.0258	6.04099	6.08305	5.02609
Pls1	protein_coding	II	2.9966	1.48429	1.52743	1.27963	5.26383	2.04776	1.43111	0.550978
Pltp	protein_coding	II	39.8553	5.87692	6.09379	7.2972	28.4582	13.7926	17.1214	11.3582
Plvap	protein_coding	II	2.41847	1.45076	1.47448	1.34507	0.836286	0.86827	1.02352	0.750527
Plxdc1	protein_coding	II	2.97139	0.0317081	0.105136	0.134018	2.978	0.0923088	0.0904835	0.0386437
Pmaip1	protein_coding	II	6.96079	0.824413	1.1482	0.431365	22.0747	12.3635	5.06878	2.64746
Pmel	protein_coding	II	28.0253	1.65364	2.84128	2.58585	9.40407	2.01785	3.01509	1.24766
Pml	protein_coding	II	43.5152	12.4422	10.3283	8.27035	66.0067	15.0887	9.34935	6.64725
Pmm1	protein_coding	II	98.8168	77.4329	30.8712	27.2461	87.8506	40.5463	35.3451	30.7005
Pnck	protein_coding	II	1.59394	0.451561	0.365105	0.469356	3.06256	1.34946	0.871139	0.992302
Pnldc1	protein_coding	II	20.1517	1.30882	1.14501	0.688884	18.5423	1.00955	1.11705	0.481219
Pnma2	protein_coding	II	3.93994	2.81767	1.85968	1.25079	7.2587	6.25121	6.62029	5.69065
Pnma5	protein_coding	II	0.857658	0.0685935	0.0233195	0.0295144	7.75345	0.0526577	0.0391662	0.0380588
Pnp	protein_coding	II	69.5898	16.0644	14.369	12.4987	46.8791	22.5519	21.2299	22.6148
Pnp2	protein_coding	II	3.75033	1.00648	0.528025	0.469994	2.02526	1.08353	1.08395	1.12101
Pole4	protein_coding	II	21.2027	8.60695	7.33423	7.50627	17.1604	7.28314	6.04915	7.75562
Polk	protein_coding	II	4.71567	4.66483	6.61184	7.2816	13.8042	9.36263	13.6061	9.08017
Polr2a	protein_coding	II	71.9974	100.375	100.517	76.6016	146.733	64.6733	65.6811	76.0302
Polr3gl	protein_coding	II	16.0423	2.80411	4.58776	6.1629	16.5044	3.99703	6.16182	5.7914
Porcn	protein_coding	II	8.78507	2.79721	13.9385	8.66984	10.8859	2.81146	8.70538	5.26774
Pou2f2	protein_coding	II	1.21751	1.08044	1.03387	0.351123	1.40926	1.02331	0.679114	0.870298
Pou2f3	protein_coding	II	1.71822	0.236887	0.563866	0.228639	0.618531	0.298328	0.0840368	0.00626078
Pou4f1	protein_coding	II	1.08081	0.393161	0.367412	0.701101	2.19296	0.547276	0.46917	0.927918
Pou4f2	protein_coding	II	9.02738	0.190875	0.180757	0.471256	8.88201	0.265555	0.708142	0.245621
Pou4f3	protein_coding	II	0.164193	0.28531	0.0308588	0.0130174	1.00132	0.331768	0.0964957	0.0215593
Pou5f1	protein_coding	II	534.661	351.46	194.071	36.0233	517.323	337.341	89.4422	3.98275
Ppcs	protein_coding	II	6.93907	3.4609	3.34159	1.49288	5.6182	2.74969	1.6192	1.73431
Ppfibp2	protein_coding	II	2.44082	0.790272	0.253418	0.320369	2.55843	0.855368	0.231302	0.180799
Ppm1j	protein_coding	II	23.3954	0.708978	0.374852	0.442018	20.5116	2.67733	0.841455	0.149858
Ppm1n	protein_coding	II	2.80671	1.63311	0.882844	0.563945	2.77139	1.63016	1.29569	0.695566
Ppp1r13b	protein_coding	II	1.43255	1.27523	1.35609	1.47938	2.60242	1.60908	1.35451	0.430981
Ppp1r14a	protein_coding	II	3.28252	2.38095	1.3797	1.07773	5.33759	1.90568	0.991902	0.767005
Ppp1r14d	protein_coding	II	1.63757	1.08181	0.938664	0.833084	2.70872	1.30767	0.862909	0.439648
Pqlc1	protein_coding	II	3.19568	0.994723	0.851635	1.37981	5.5694	0.838233	1.12697	1.21794
Pramef12	protein_coding	II	6.78591	0.178952	0.125136	0.178703	13.7095	0.69249	0.345623	0.0264091
Prdm1	protein_coding	II	1.41624	2.75869	2.153	2.17875	2.05428	1.00333	0.379983	0.161087
Prdm14	protein_coding	II	9.76233	0	0.0282681	0.0120043	20.1679	0.00641857	0.0273376	0.00662217
Prdm16	protein_coding	II	0.775778	0.0625142	0.0308823	0.0528047	1.13287	0.119874	0.161316	0.176755
Prdm5	protein_coding	II	2.9821	0.761631	0.679806	0.724419	4.03352	2.31608	3.12103	2.02564
Prelid2	protein_coding	II	37.1272	12.1646	11.9412	24.2156	36.0198	20.9418	24.9585	27.0224
Prkcg	protein_coding	II	3.37548	1.93854	0.997075	1.26759	4.86567	3.53375	2.5279	1.61353
Procr	protein_coding	II	1.52667	0.591536	0.556099	0.452981	2.12129	1.29939	1.20022	0.420522
Pros1	protein_coding	II	24.9986	5.26713	8.84081	8.09099	42.8296	8.52541	12.625	12.3086
Prph	protein_coding	II	4.445	2.18006	1.02749	2.54105	7.41753	4.52275	3.07884	0.702078
Prr19	protein_coding	II	1.56364	1.38538	1.58998	0.223063	1.40905	1.1733	0.771885	0.123167
Prr23a3	protein_coding	II	1.79322	0.0505169	0	0	3.70316	1.15381	1.14438	0.337905
Prrg4	protein_coding	II	5.46275	13.8854	4.99998	3.47329	17.6665	12.7539	6.66592	1.83405
Prss35	protein_coding	II	3.29248	0.275658	0.336187	0.151129	4.7268	0.385273	0.483815	0.187198
Prune2	protein_coding	II	5.76808	0.577458	2.45618	4.49827	6.15493	0.969455	4.37105	1.83412
Prx	protein_coding	II	10.3032	2.01131	1.80559	1.55293	5.89383	1.24105	1.02976	1.05775
Psma8	protein_coding	II	4.60759	0	0	0	9.79742	0.175283	0.134191	0.0100139
Pstpip1	protein_coding	II	0.880002	0.0799526	0.00948302	0.0723328	1.47308	0.112401	0.0503048	0.0221381
Ptgs1	protein_coding	II	1.54949	0.402921	1.42563	0.325612	1.42673	0.543337	0.547724	0.294007
Ptk2b	protein_coding	II	0.783195	0.748622	0.91665	0.614349	2.85318	1.78646	2.17295	0.407449
Ptp4a3	protein_coding	II	4.73916	5.20698	4.60975	8.07411	14.0818	6.06704	6.94594	4.49895
Ptpn3	protein_coding	II	9.97523	10.6527	4.67918	2.26653	8.7609	9.77373	5.42568	2.35167
Ptpn6	protein_coding	II	14.7516	13.6251	13.6726	9.04898	15.2691	11.8103	9.03616	2.57007
Ptprv	processed_transcript	II	1.07945	0.192725	0.865909	0.657982	10.2146	0.489646	1.51833	0.223266
Ptrf	protein_coding	II	30.6784	6.49333	4.45205	3.61883	21.4062	4.66202	4.94416	1.98582
Pura	protein_coding	II	7.71562	1.1835	1.82992	2.15595	12.7252	1.70288	1.83418	2.19519
Pvr	protein_coding	II	2.98803	2.5545	1.60198	1.7426	4.63182	1.95265	0.887536	0.615755
Pvrl1	protein_coding	II	15.7588	8.09559	7.20601	5.43432	11.0387	5.79199	5.57563	4.85144
[truncated: 2,636 more rows]

## Sheet: ESC-3BKO vs ESC-WT
genes	logFC	logCPM	F	PValue	FDR
[truncated: 1,322 more rows]

[truncated: 3 more sheets: EpiLC-3BKO vs EpiLC-WT, ME24h-3BKO vs ME24h-WT, ME48h-3BKO vs ME48h-WT]
