# Supplementary material for: DNMT3B supports meso-endoderm differentiation from mouse embryonic stem cells
Source: Nat Commun. 2023 Jan 23;14:367. doi: 10.1038/s41467-023-35938-x (PMC9871038; doi:10.1038/s41467-023-35938-x)
Supplement: Supplementary file 6 — Supplementary Data 4 [file 41467_2023_35938_MOESM6_ESM.xlsx]

## Sheet: Legend
Supplementary Data 4. Gene ontology analysis of gene expression clusters.
Legend: Results of gene ontology analysis (adjusted P-value less than or equal to 0.05) for each of the four gene clusters identified by K-means.

## Sheet: cluster I
term.id	term.name	domain	p.value	intersection
GO:0009887	animal organ morphogenesis	BP	1.64e-31	AXIN2,SOX9,HOXB6,DLX3,HOXC8,LAMB1,PGF,IHH,BMP7,WNT3A,WNT2,ALDH1A2,ALX3,DLL1,RARB,DNAH11,HOXB1,ARG1,EFEMP1,HNF1B,MSX2,FST,WNT5A,SNAI2,VEGFA,PTK7,MAN2A1,FBN2,CDX1,PDGFRB,RBP4,NRP1,SOX17,RDH10,NRP2,KIF26B,PRRX1,ITGA8,FRZB,HOXD8,WNT2B,LEF1,SEMA3A,PDGFRA,TGFBR3,NCOR2,CDX2,TSPAN12,HOXA1,LRIG1,PLXND1,WNT5B,MESP1,MYO7A,PARVA,NKD1,THY1,BMP5,GBX2,WNK4,CRB2,FOXA1,ACTA2,TWIST1,LRRK2,SMAD6,STOX1,HAND1,HAND2,H…
GO:0007389	pattern specification process	BP	1.79e-29	AXIN2,HOXB6,MEOX1,MNX1,HOXC8,HOXC6,DLL3,EVX1,IHH,BMP7,WNT3A,WNT2,ALDH1A2,BICC1,ALX3,DLL1,DNAH11,HOXB1,HNF1B,HOXB9,MSX2,FST,WNT5A,HOXC5,HES7,CDX1,PCSK5,NRP1,SOX17,NRP2,PLXNA2,HOXD8,WNT2B,LEF1,SEMA3A,CDX2,MESP1,TBX6,DISP1,ADGRG1,BMP5,GBX2,CRB2,FOXA1,SMAD6,HAND1,HAND2,HOXA7,HOXA5,HOXB4,HOXB5,HOXB7,ALX4,RELN,FOXF1,SNAI1,HOXD9,GRSF1,FOXC2,MSGN1,OSR1,MSX1,SP8,NOG,HOXB3,FOXC1,CITED1,DAND5,GPC3,HOXB8,T,H…
GO:0001501	skeletal system development	BP	9.44e-27	AXIN2,SOX9,HOXB6,HOXC8,HOXC6,DLL3,IHH,HAPLN4,BMP7,ALX3,LRRK1,RARB,HOXB1,EFEMP1,HOXB9,MSX2,FST,WNT5A,HOXC5,SNAI2,HES7,VEGFA,FBN2,CDX1,PCSK5,RBP4,RDH10,PRRX1,FRZB,HOXD8,WNT2B,PDGFRA,HOXA1,WNT5B,HAPLN3,SNX19,BMP5,PTH1R,TWIST1,HAND1,HAND2,HOXA7,HOXA5,HOXB4,HOXB5,HOXB7,TGFB2,ALX4,HOXD1,SNAI1,HOXD9,FOXC2,OSR1,MSX1,NOG,HOXB3,ZFPM1,FOXC1,TMEM119,GHR,HOXB8,HMGA2,THRA,COL13A1,FREM1,RAI1,T,HHIP,SERPINH1,WFI…
GO:0048568	embryonic organ development	BP	2.05e-24	SOX9,HOXB6,IHH,BMP7,WNT3A,WNT2,ALDH1A2,ALX3,DLL1,RARB,HOXB1,RSPO3,KITL,EFEMP1,HNF1B,KRT19,WNT5A,ESX1,VEGFA,PTK7,FBN2,PCSK5,RBP4,SOX17,RDH10,PRRX1,ITGA8,FRZB,LEF1,PDGFRA,CDX2,HOXA1,LRIG1,MESP1,MYO7A,BMP5,LMO2,GBX2,CRB2,TWIST1,STOX1,HAND1,HAND2,HOXA7,HOXA5,SCT,HOXB4,HOXB5,HOXB7,TGFB2,ALX4,FOXF1,SNAI1,HOXD9,FOXC2,OSR1,MSX1,IGF2,NOG,HOXB3,ZFPM1,FOXC1,CITED1,NRK,HOXB8,PLG,T,NOTO,HOXC4,HOXB2,HOXA3,FLT3L
GO:0048598	embryonic morphogenesis	BP	9.82e-24	SOX9,HOXB6,LAMB1,ETV2,IHH,BMP7,WNT3A,WNT2,ALDH1A2,ALX3,DLL1,RARB,HOXB1,RSPO3,EFEMP1,HNF1B,MSX2,WNT5A,ESX1,PTK7,FBN2,RBP4,SOX17,RDH10,CASP8,PRRX1,LAMB3,ITGA8,FRZB,WNT2B,LEF1,PDGFRA,HOXA1,LRIG1,MESP1,TBX6,MYO7A,COL4A2,DUSP4,BMP5,GBX2,DUSP5,CRB2,TWIST1,STOX1,APLN,FREM2,HAND1,ATOH8,HAND2,HOXA7,HOXA5,HOXB4,HOXB5,HOXB7,TGFB2,ALX4,FOXF1,SNAI1,HOXD9,GRSF1,APLNR,DACT1,FZD1,FOXC2,MSGN1,OSR1,MSX1,PHLDB1,SP8…
GO:0048729	tissue morphogenesis	BP	6.23e-22	SOX9,PGF,ETV2,IHH,BMP7,WNT3A,WNT2,ALDH1A2,DLL1,STARD13,RSPO3,HNF1B,MSX2,FST,WNT5A,SNAI2,VEGFA,PTK7,PODXL,NRP1,SOX17,RDH10,NRP2,CASP8,KIF26B,ITGA8,FRZB,WNT2B,LEF1,SEMA3A,PDGFRA,PLXND1,MESP1,TBX6,COL4A1,NKD1,BMP5,GBX2,WNK4,CRB2,FOXA1,ACTA2,TWIST1,STOX1,FREM2,HAND1,HAND2,HOXA5,HOXB4,HOXB7,GCNT1,TGFB2,MYH6,NPNT,FOXF1,SNAI1,GREB1L,GRSF1,DACT1,FZD1,FOXC2,MSGN1,OSR1,MSX1,NOG,ZFPM1,FOXC1,CITED1,FLRT3,DSP…
GO:0035239	tube morphogenesis	BP	9.69e-21	SOX9,SERPINF1,PRKD1,PGF,ETV2,IHH,BMP7,WNT3A,WNT2,ALDH1A2,DLL1,STARD13,RSPO3,HNF1B,TNFAIP2,GPLD1,MSX2,WNT5A,SMOC2,VEGFA,PTK7,CYP1B1,PODXL,NRP1,SOX17,RDH10,NRP2,CASP8,KIF26B,PRRX1,WNT2B,LEF1,ENPEP,EFNA3,PDGFRA,TSPAN12,HOXA1,PLXND1,TNFRSF1A,MESP1,PARVA,ADGRA2,COL4A1,COL4A2,ADGRG1,THY1,BMP5,GBX2,WNK4,FOXA1,TWIST1,SMAD6,STOX1,APLN,HAND1,ATOH8,HAND2,SERPINF2,HOXA7,HOXA5,HOXB7,TGFB2,THBS1,NPNT,FOXF1,GRE…
GO:0009792	embryo development ending in birth or egg hatching	BP	1.59e-18	AXIN2,SOX9,HOXB6,MEOX1,MNX1,HOXC6,DLL3,EVX1,ETV2,IHH,BMP7,WNT3A,WNT2,ALDH1A2,ALX3,DLL1,HOXB1,RSPO3,HNF1B,HOXB9,KRT19,WNT5A,HOXC5,ESX1,HES7,VEGFA,PTK7,MAN2A1,CDX1,PCSK5,RBP4,SOX17,RDH10,CASP8,SPEG,PRRX1,PLXNA2,LEF1,PDGFRA,NCOR2,CDX2,HOXA1,PRICKLE2,MESP1,TBX6,BMP5,GBX2,CRB2,FOXA1,TWIST1,HAND1,HAND2,HOXA7,HOXA5,HOXB4,HOXB5,HOXB7,TGFB2,ALX4,MYH6,FAM212A,HOXD1,FOXF1,SNAI1,HOXD9,DACT1,FZD1,FOXC2,MSGN1,…
GO:0060485	mesenchyme development	BP	5.93e-18	AXIN2,SOX9,MEOX1,DLL3,BMP7,WNT3A,WNT2,ALDH1A2,KITL,MSX2,WNT5A,SNAI2,VEGFA,PTK7,PDGFRB,NRP1,RDH10,NRP2,FRZB,LEF1,SEMA3A,TGFBR3,MESP1,BMP5,GBX2,CRB2,FOXA1,ACTA2,TWIST1,HAND1,RBM24,HAND2,HOXA5,TGFB2,FOXF1,SNAI1,FOXC2,OSR1,MSX1,PHLDB1,NOG,FOXC1,DAND5,HMGA2,BCL2,FOXD1,ZFP703
GO:0001568	blood vessel development	BP	3.63e-17	SERPINF1,DLX3,PRKD1,PGF,ETV2,IHH,BMP7,WNT2,ALDH1A2,DLL1,STARD13,LAMA4,RSPO3,TNFAIP2,GPLD1,WNT5A,ESX1,SMOC2,VEGFA,PTK7,CYP1B1,PCSK5,NRP1,SOX17,NRP2,CASP8,PRRX1,LEF1,ENPEP,EFNA3,PDGFRA,CDX2,TSPAN12,HOXA1,PLXND1,TNFRSF1A,MESP1,PARVA,ADGRA2,COL4A1,COL4A2,ADGRG1,THY1,GBX2,ACTA2,SMAD6,APLN,HAND1,HAND2,SERPINF2,HOXA7,HOXA5,TGFB2,THBS1,FOXF1,APLNR,FOXC2,OSR1,IGF2,NOG,HOXB3,FZD4,FOXC1,CITED1,GPC3,HMGA2,PL…
GO:0003007	heart morphogenesis	BP	2.02e-14	AXIN2,SOX9,IHH,BMP7,WNT3A,WNT2,ALDH1A2,DLL1,RARB,DNAH11,MSX2,WNT5A,SNAI2,VEGFA,RBP4,NRP1,SOX17,NRP2,TGFBR3,NCOR2,PLXND1,MESP1,PARVA,BMP5,TWIST1,SMAD6,HAND1,HAND2,TGFB2,MYH6,FOXF1,SNAI1,FZD1,FOXC2,MSX1,NOG,ZFPM1,FOXC1,DSP,MYL3,T,NOTO
GO:0001763	morphogenesis of a branching structure	BP	1.02e-13	SOX9,PGF,IHH,BMP7,WNT2,RSPO3,HNF1B,MSX2,WNT5A,SNAI2,VEGFA,NRP1,RDH10,WNT2B,LEF1,SEMA3A,PDGFRA,PLXND1,COL4A1,GBX2,FOXA1,LRRK2,HOXA5,HOXB7,NPNT,FOXF1,GREB1L,FOXC2,NOG,CITED1,GPC3,HMGA2,BCL2,COL13A1,SEMA3E,HHIP,FOXD1
GO:0072001	renal system development	BP	1.02e-13	SOX9,SERPINF1,PGF,BMP7,ALDH1A2,DLL1,RARB,HNF1B,WNT5A,UPK3A,VEGFA,PDGFRB,PCSK5,RBP4,PODXL,NRP1,SOX17,RDH10,KIF26B,ITGA8,WNT2B,ENPEP,PDGFRA,COL4A1,WNK4,ACTA2,LRRK2,SMAD6,HOXB7,GCNT1,TGFB2,NPNT,FOXF1,GREB1L,PCSK9,FOXC2,OSR1,NOG,FOXC1,CITED1,ROBO2,GPC3,BCL2,FOXD1
GO:0007155	cell adhesion	BP	1.02e-13	SOX9,BTN1A1,VWF,LAMB1,EFNB3,FBLN1,IHH,HAPLN4,BMP7,WNT3A,SCARF2,B4GALNT2,DLL1,ALOX15,LAMA4,KITL,ARG1,VSIR,WNT5A,CCDC80,SNAI2,SMOC2,VEGFA,PTK7,CYP1B1,DSC2,PCSK5,JAK2,PODXL,NRP1,KIF26B,LAMB3,ITGA8,LEF1,PDGFRA,PLXND1,HAPLN3,PARVA,CASK,GAS6,ADGRG1,THY1,BMP5,NT5E,SMAD6,FREM2,SPON2,LIMCH1,HOXA7,SRCIN1,GCNT1,TGFB2,CDH6,CNTNAP2,THBS1,NPNT,RELN,FOXF1,EGFLAM,PCDHB19,PCDHB21,PCDHB20,FOXC2,PCDHB16,PCDHB18,IGF…
GO:0061448	connective tissue development	BP	1.45e-13	AXIN2,SOX9,IHH,BMP7,RARB,EFEMP1,MSX2,WNT5A,SNAI2,PRRX1,FRZB,WNT2B,RORC,WNT5B,DGAT2,SNX19,BMP5,PTH1R,FOXA1,ACTA2,HAND1,HAND2,HOXA5,TGFB2,SNAI1,FOXC2,OSR1,MSX1,NOG,HOXB3,GHR,HMGA2,THRA,SERPINH1,HOXC4,FOXD1,HOXA3
GO:0048863	stem cell differentiation	BP	1.94e-13	SOX9,MEOX1,BMP7,WNT3A,ALDH1A2,KITL,VSIR,HNF1B,MSX2,SNAI2,LTBP3,NRP1,SOX17,RDH10,NRP2,FRZB,LEF1,SEMA3A,PDGFRA,GBX2,FOXA1,TWIST1,RBM24,HAND2,HOXA7,HOXB4,TGFB2,FZD1,ZFP36L2,FOXC2,OSR1,MSX1,FOXC1,T
GO:0061053	somite development	BP	9.64e-11	AXIN2,MEOX1,DLL3,IHH,WNT3A,ALDH1A2,DLL1,WNT5A,HES7,CDX1,PLXNA2,FRZB,LEF1,CDX2,MESP1,TBX6,CRB2,FOXF1,FOXC2,MSGN1,NOG,FOXC1,T
GO:0051093	negative regulation of developmental process	BP	1.73e-10	AXIN2,SOX9,SERPINF1,DLL3,EFNB3,FBLN1,IHH,BMP7,WNT3A,DLL1,STARD13,RARB,PMP22,CDKL3,EFEMP1,HNF1B,MSX2,FST,WNT5A,SNAI2,TMEM176A,VEGFA,SPDEF,GAL,RBP4,NRP1,SOX17,FRZB,LEF1,EFNA3,SEMA3A,DRAXIN,PLAC8,NCOR2,TMEM176B,MESP1,TBX6,FGF3,GAS6,COL4A2,NKD1,ADGRG1,THY1,LMO2,FOXA1,TWIST1,PRTG,LRRK2,SMAD6,HAND2,HOXA7,HOXA5,TGFB2,THBS1,PGLYRP3,SNAI1,ZFP36L2,FOXC2,OSR1,MSX1,NOG,ZFPM1,FOXC1,CITED1,DAND5,HOXB8,HMGA2,BC…
GO:0071363	cellular response to growth factor stimulus	BP	2.01e-10	SOX9,PRKD1,FGFR4,ETV2,BMP7,WNT3A,WNT2,DLL1,ARG1,VSIR,MSX2,FST,WNT5A,SNAI2,SMOC2,VEGFA,FBN2,PDGFRB,NRP1,NRP2,ITGA8,LEF1,LRP8,PDGFRA,TGFBR3,CASK,FGF3,GAS6,ADGRA2,COL4A2,BMP5,CRB2,TWIST1,SMAD6,APLN,NEPN,TGFB2,SLC39A5,THBS1,MYH6,NPNT,PDE3A,FZD1,ZFP36L2,MSX1,NOG,FZD4,FOXC1,CITED1,FLRT3,DAND5,GPC3,KCP,T,KDR,HHIP,SORT1,WFIKKN1,FOXD1,ZFP703
GO:2000027	regulation of animal organ morphogenesis	BP	2.04e-10	SOX9,BMP7,WNT3A,WNT2,HNF1B,WNT5A,SNAI2,VEGFA,PTK7,SOX17,WNT2B,PDGFRA,MESP1,NKD1,TWIST1,STOX1,HAND2,HOXB7,TGFB2,DACT1,FZD1,FOXC2,MSX1,NOG,FOXC1,CITED1,GPC3,HMGA2,BCL2
GO:0001707	mesoderm formation	BP	7.58e-10	ETV2,BMP7,WNT3A,WNT5A,SOX17,ITGA8,LEF1,MESP1,TBX6,CRB2,HAND1,FOXF1,SNAI1,FOXC2,MSGN1,NOG,FOXC1,HMGA2,T
GO:0035108	limb morphogenesis	BP	9.56e-10	SOX9,IHH,BMP7,ALDH1A2,ALX3,RARB,MSX2,WNT5A,SALL3,FBN2,PCSK5,RDH10,PRRX1,PLXNA2,LEF1,TWIST1,FREM2,HAND2,TGFB2,ALX4,HOXD9,OSR1,MSX1,SP8,NOG,GPC3
GO:0030111	regulation of Wnt signaling pathway	BP	2.33e-09	AXIN2,SOX9,WNT3A,WNT2,BICC1,LRRK1,RSPO3,ATP6V1C2,HNF1B,WNT5A,SNAI2,SOX17,FRZB,WNT2B,LEF1,RSPO1,DRAXIN,WNT5B,MESP1,NKD1,RNF43,LRRK2,MDFIC,NOTUM,DACT1,FZD1,NOG,GPC3,HMGA2,THRA,EDA,RNF213,APCDD1,MCC,NAIP6,ZFP703
GO:0007167	enzyme linked receptor protein signaling pathway	BP	3.57e-09	SOX9,PRKD1,EFNB3,PGF,FGFR4,ETV2,BMP7,WNT3A,DLL1,IGFBP4,VSIR,EFEMP1,GPLD1,MSX2,FST,WNT5A,GFRA2,SMOC2,VEGFA,FBN2,PDGFRB,JAK2,NRP1,NRP2,ITGA8,LEF1,EFNA3,PDGFRA,TGFBR3,FGF3,GAS6,ADGRA2,COL4A1,COL4A2,BMP5,CRB2,SMAD6,APLN,ATOH8,NEPN,TGFB2,SLC39A5,HIP1,THBS1,MYH6,NPNT,FZD1,PID1,FOXC2,MSX1,IGF2,NOG,FZD4,FOXC1,CITED1,FLRT3,DAND5,GPC3,GHR,KCP,T,KDR,HHIP,SORT1,WFIKKN1,FOXD1,ZFP703
GO:0007423	sensory organ development	BP	3.37e-08	SOX9,SERPINF1,IHH,BMP7,WNT3A,ALDH1A2,DLL1,RARB,EFEMP1,WNT5A,VEGFA,PTK7,MAN2A1,CYP1B1,FBN2,PDGFRB,RBP4,NRP1,RDH10,PRRX1,ITGA8,FRZB,LEF1,PDGFRA,TSPAN12,HOXA1,LRIG1,MYO7A,COL4A1,THY1,BMP5,CYP1A1,GBX2,TWIST1,STOX1,FREM2,HAND2,TGFB2,SLC39A5,FOXC2,OSR1,MSX1,NOG,FZD4,FOXC1,BCL2,SLC4A5
GO:0060541	respiratory system development	BP	6.55e-08	SOX9,MNX1,WNT2,ALDH1A2,ARG1,WNT5A,VEGFA,PTK7,MAN2A1,SPDEF,SLC23A1,PDGFRB,RBP4,RDH10,SPEG,WNT2B,LEF1,PDGFRA,NCOR2,DISP1,FOXA1,HOXA5,FOXF1,NOG,GPC3,HMGA2,THRA,EDA,HHIP
GO:0001503	ossification	BP	1.07e-07	AXIN2,SOX9,PRKD1,IHH,BMP7,WNT3A,ALOX15,MSX2,WNT5A,SNAI2,VEGFA,FBN2,LEF1,BMP5,PTH1R,TWIST1,SMAD6,HAND2,TGFB2,NPNT,SNAI1,FZD1,FOXC2,OSR1,IGF2,NOG,FOXC1,CITED1,TMEM119,GPC3,BCL2,THRA,COL13A1,SORT1,HOXA3
GO:0043062	extracellular structure organization	BP	1.25e-07	SOX9,FGFR4,FBLN1,IHH,BMP7,WNT3A,CCDC80,SMOC2,CYP1B1,APOM,SOAT1,ITGA8,PDGFRA,TNFRSF1A,GAS6,COL4A1,SERPINF2,NEPN,TGFB2,NPNT,FOXF1,EGFLAM,OLFML2A,FOXC2,PHLDB1,FOXC1,CES1D,PLG,SERPINH1
GO:0060537	muscle tissue development	BP	2.14e-07	SOX9,IHH,BMP7,WNT3A,WNT2,ALDH1A2,DLL1,RARB,EYA2,PLAGL1,WNT5A,VEGFA,RBP4,SOX17,CASP8,SPEG,ITGA8,LEF1,PDGFRA,MESP1,FGF3,BMP5,TWIST1,HAND1,RBM24,TGFB2,MYH6,HOXD9,FOXC2,OSR1,NOG,ZFPM1,FOXC1,DSP,BCL2,MYL3,T,BVES
GO:0048732	gland development	BP	3.89e-07	SOX9,SERPINF1,IHH,BMP7,WNT3A,WNT2,ALDH1A2,ARG1,HNF1B,HOXB9,MSX2,WNT5A,SNAI2,VEGFA,MAN2A1,NRP1,FRZB,LEF1,SEMA3A,PDGFRA,NCOR2,PLXND1,MESP1,CYP1A1,ATP2C2,FOXA1,HAND2,HOXA5,TGFB2,FOXF1,HOXD9,PCSK9,MSX1,IGF2,NOG,HOXB3,FOXC1,HMGA2,BCL2,THRA,EDA,HOXA3,ZFP703
GO:0030855	epithelial cell differentiation	BP	4.13e-07	SOX9,DLX3,ETV2,IHH,BMP7,DLL1,ALDOC,RARB,HNF1B,MSX2,WNT5A,UPK3A,VEGFA,PTK7,SPDEF,PODXL,SOX17,FRZB,LEF1,NCOR2,CDX2,TNFRSF1A,MESP1,MYO7A,COL4A1,BMP5,CYP1A1,FOXA1,ACTA2,ARHGEF26,ATOH8,HOXA7,HOXA5,HOXB5,TGFB2,FOXF1,FZD1,FOXC2,OSR1,FOXC1,CITED1,DSP,CES1D,THRA,SLC4A5,ZFP703
GO:0045995	regulation of embryonic development	BP	4.17e-07	BMP7,WNT3A,WNT2,DLL1,LAMA4,HNF1B,WNT5A,HES7,PTK7,CDX1,SOX17,WNT2B,CDX2,MESP1,CRB2,STOX1,SNAI1,FZD1,OSR1,PHLDB1,NRK
GO:0003006	developmental process involved in reproduction	BP	4.17e-07	SOX9,SERPINF1,DLX3,ETV2,IHH,BMP7,WNT2,RSPO3,KITL,HNF1B,KRT19,FST,WNT5A,ESX1,VEGFA,SPINK1,PDGFRB,SMARCA2,RBP4,RDH10,RHBDD1,WNT2B,LEF1,UBE2J1,SEMA3A,PDGFRA,CDX2,ADGRG1,BMP5,FOXA1,NME5,HAND1,TGFB2,KLHL32,PDE3A,SNAI1,GREB1L,MEI4,LHFPL2,OSR1,IGF2,NOG,FZD4,FOXC1,CITED1,ROBO2,NRK,TMEM119,DACH1,PLA2G4A,HMGA2,BCL2,PLG,HOXC4
GO:0006935	chemotaxis	BP	4.35e-07	MNX1,PRKD1,EFNB3,PGF,BMP7,WNT3A,LBP,LSP1,HOXB9,WNT5A,SNAI2,SMOC2,VEGFA,PDGFRB,SEMA4G,NRP1,NRP2,PLXNA2,LEF1,EFNA3,SEMA3A,DRAXIN,PDGFRA,PARVA,GAS6,ADGRA2,GBX2,TGFB2,THBS1,RELN,GAP43,NOG,FLRT3,ROBO2,SEMA3E,CCR1L1,ECSCR,FOXD1,2610528A11RIK
GO:0048608	reproductive structure development	BP	6.37e-07	SOX9,SERPINF1,DLX3,ETV2,BMP7,WNT2,RSPO3,KITL,HNF1B,KRT19,FST,WNT5A,ESX1,VEGFA,PDGFRB,RBP4,RDH10,WNT2B,LEF1,SEMA3A,PDGFRA,CDX2,ADGRG1,BMP5,FOXA1,HAND1,TGFB2,KLHL32,SNAI1,GREB1L,OSR1,IGF2,NOG,FZD4,FOXC1,CITED1,ROBO2,NRK,PLA2G4A,HMGA2,BCL2,PLG
GO:0051270	regulation of cellular component movement	BP	7.46e-07	SOX9,SERPINF1,PRKD1,LAMB1,PGF,FBLN1,ATP1A2,BMP7,WNT3A,LBP,STARD13,DNAH11,LAMA4,KITL,VSIR,EFEMP1,RFFL,GPLD1,WNT5A,SNAI2,SMOC2,VEGFA,CYP1B1,DSC2,PDGFRB,PCSK5,JAK2,PODXL,NRP1,PLXNA2,LEF1,SEMA3A,PDGFRA,TGFBR3,PLXND1,WNT5B,GAS6,ADGRA2,ADGRG1,THY1,ACTA2,TWIST1,ATOH8,LIMCH1,HOXA7,SRCIN1,TGFB2,LDB2,THBS1,ARSB,RELN,FOXF1,SNAI1,FOXC2,FAM83H,IGF2,NOG,DSP,DACH1,BCL2,CCR1L1,MCC,ZFP703,2610528A11RIK
GO:0045597	positive regulation of cell differentiation	BP	1.12e-06	AXIN2,SOX9,SERPINF1,PRKD1,DLL3,ETV2,IHH,BMP7,WNT3A,RARB,KITL,VSIR,CDKL3,MSX2,WNT5A,CLU,SNAI2,VEGFA,PTK7,MAN2A1,SPDEF,FBN2,JAK2,VLDLR,LTBP3,NRP1,SOX17,CASP8,FRZB,LEF1,LRP8,SEMA3A,CDX2,PLXND1,WNT5B,MESP1,CASK,GAS6,BMP5,CRB2,FOXA1,TWIST1,ATOH8,RBM24,SERPINF2,HOXA5,HOXB4,TGFB2,NPNT,PDE3A,ARSB,RELN,SNAI1,DACT1,FZD1,NOG,FZD4,FOXC1,ROBO2,BTN2A2,TMEM119,GHR,BCL2,THRA,XLR3B,HOXC4,ZFP703,FLT3L
GO:0030334	regulation of cell migration	BP	1.28e-06	SOX9,SERPINF1,PRKD1,LAMB1,PGF,FBLN1,BMP7,LBP,STARD13,LAMA4,KITL,VSIR,EFEMP1,RFFL,GPLD1,WNT5A,SNAI2,SMOC2,VEGFA,CYP1B1,PDGFRB,PCSK5,JAK2,PODXL,NRP1,PLXNA2,LEF1,SEMA3A,PDGFRA,PLXND1,WNT5B,GAS6,ADGRA2,ADGRG1,THY1,ACTA2,ATOH8,LIMCH1,HOXA7,SRCIN1,TGFB2,LDB2,THBS1,ARSB,RELN,FOXF1,SNAI1,FOXC2,FAM83H,IGF2,NOG,DACH1,BCL2,CCR1L1,MCC,ZFP703,2610528A11RIK
GO:0030323	respiratory tube development	BP	1.43e-06	SOX9,WNT2,ALDH1A2,ARG1,WNT5A,VEGFA,PTK7,MAN2A1,SPDEF,SLC23A1,PDGFRB,PCSK5,RBP4,RDH10,WNT2B,PDGFRA,NCOR2,FOXA1,HOXA5,FOXF1,NOG,GPC3,HMGA2,THRA,HHIP
GO:0042445	hormone metabolic process	BP	2.45e-06	ALDH1A2,PCSK1,CYP1B1,PCSK5,GAL,RBP4,CPN1,RDH10,ENPEP,PDGFRA,PON3,DGAT2,BCO2,BMP5,CYP1A1,FOXA1,RBP1,IGF2,GHR,TTR
GO:0008285	negative regulation of cell proliferation	BP	2.85e-06	AXIN2,SOX9,BTN1A1,SERPINF1,FBLN1,IHH,BMP7,ALDH1A2,DLL1,PTGDS,RARB,PMP22,ARG1,VSIR,GPLD1,MSX2,WNT5A,SNAI2,CYP1B1,GAL,SMARCA2,RBP4,FRZB,CDKN2C,RERG,CASK,ADGRG1,BMP5,PTH1R,SMAD6,APLN,ATOH8,P3H2,ZFP503,TGFB2,THBS1,MSX1,NOG,PTGES,NRK,BTN2A2,TARM1,DACH1,GPC3,INCA1,BCL2,SKAP2,MCC
GO:0061061	muscle structure development	BP	3.76e-06	SOX9,MNX1,WNT3A,WNT2,DLL1,RARB,PLAGL1,KRT19,WNT5A,VEGFA,RBP4,SOX17,SPEG,ITGA8,LEF1,PDGFRA,MESP1,DISP1,FGF3,TWIST1,SMAD6,HAND1,RBM24,TGFB2,ALX4,MYH6,NPNT,FOXF1,HOXD9,FZD1,FOXC2,MSX1,IGF2,NOG,ZFPM1,FOXC1,DSP,BCL2,THRA,PLG,MYL3,T,SORT1,PRDM6,WFIKKN1,BVES,FLT3L
GO:0048565	digestive tract development	BP	4.06e-06	IHH,ALDH1A2,RARB,HNF1B,WNT5A,SPDEF,PCSK5,SOX17,PDGFRA,CDX2,CLMP,CYP1A1,HOXA5,SCT,TGFB2,ALX4,FOXF1,DACT1,BCL2
GO:0010463	mesenchymal cell proliferation	BP	5.63e-06	SOX9,IHH,BMP7,WNT2,WNT5A,VEGFA,PRRX1,HAND2,FOXF1,OSR1,MSX1,GPC3
GO:0001523	retinoid metabolic process	BP	6.25e-06	ALDH1A2,CYP1B1,RBP4,RDH10,DGAT2,BCO2,CYP1A1,RBP1,CYP2J6,TTR
GO:0045165	cell fate commitment	BP	9.2e-06	SOX9,MNX1,DLL3,EVX1,ETV2,IHH,WNT3A,WNT2,DLL1,HNF1B,WNT5A,SPDEF,SOX17,PRRX1,WNT2B,PRICKLE2,WNT5B,MESP1,TBX6,FOXA1,HAND1,TGFB2,FOXC2,GAP43,BCL2
GO:0050678	regulation of epithelial cell proliferation	BP	1.29e-05	CCND2,SOX9,SERPINF1,PRKD1,PGF,IHH,WNT3A,WNT2,ALDH1A2,ARG1,WNT5A,SNAI2,VEGFA,CASK,BMP5,TWIST1,STOX1,APLN,ATOH8,HOXA5,TGFB2,THBS1,APLNR,OSR1,IGF2,NOG,GPC3,HMGA2,MCC,ZFP703
GO:0060021	roof of mouth development	BP	1.61e-05	WNT3A,WNT5A,SNAI2,PRRX1,LEF1,PDGFRA,TWIST1,HAND2,TGFB2,ALX4,SNAI1,FZD1,OSR1,MSX1,WFIKKN1
GO:0001667	ameboidal-type cell migration	BP	1.76e-05	SOX9,SERPINF1,PRKD1,BMP7,STARD13,KITL,RFFL,GPLD1,WNT5A,SNAI2,SMOC2,VEGFA,CYP1B1,NRP1,SOX17,NRP2,LEF1,SEMA3A,PLXND1,MESP1,ADGRA2,GBX2,CRB2,ACTA2,TWIST1,ATOH8,HAND2,TGFB2,THBS1,ARSB,FOXC2,IGF2,T,MCC
GO:0035270	endocrine system development	BP	3.17e-05	SOX9,MNX1,ALDH1A2,DLL1,HNF1B,WNT5A,CLU,PDGFRA,BMP5,HOXA5,GCK,MSX1,NOG,HOXB3,HMGA2,THRA,HOXA3
GO:0050679	positive regulation of epithelial cell proliferation	BP	5.64e-05	CCND2,SOX9,PRKD1,PGF,IHH,WNT3A,WNT2,ARG1,WNT5A,VEGFA,BMP5,TWIST1,STOX1,APLN,APLNR,OSR1,IGF2,NOG,HMGA2,ZFP703
GO:0007411	axon guidance	BP	6.3e-05	MNX1,EFNB3,BMP7,WNT3A,WNT5A,VEGFA,NRP1,NRP2,PLXNA2,EFNA3,SEMA3A,DRAXIN,GBX2,TGFB2,RELN,GAP43,NOG,FLRT3,ROBO2,FOXD1
GO:0060041	retina development in camera-type eye	BP	7.33e-05	SOX9,SERPINF1,IHH,DLL1,RARB,VEGFA,MAN2A1,CYP1B1,RBP4,NRP1,PDGFRA,TSPAN12,COL4A1,THY1,TGFB2,FZD4,SLC4A5
GO:0031214	biomineral tissue development	BP	7.4e-05	AXIN2,SOX9,TUFT1,BMP7,ALOX15,MSX2,FBN2,GAS6,PTH1R,TWIST1,FAM83H,OSR1,TMEM119,GPC3,HOXA3
GO:0042572	retinol metabolic process	BP	9.8e-05	ALDH1A2,CYP1B1,RBP4,RDH10,DGAT2,RBP1,TTR
GO:0021602	cranial nerve morphogenesis	BP	0.000102	HOXB1,NRP1,NRP2,SEMA3A,HOXA1,HOXB3,HOXB2,HOXA3
GO:0023019	signal transduction involved in regulation of gene expression	BP	0.000102	MSX2,SOX17,PDGFRA,MESP1,TBX6,MSX1,DAND5,T
GO:0009611	response to wounding	BP	0.000147	VWF,FBLN1,WNT3A,ALOX15,ARG1,MSX2,WNT5A,SNAI2,SMOC2,PTK7,PDGFRB,JAK2,HABP2,NRP1,PDGFRA,WNT5B,CASK,GAS6,CYP1A1,ACTA2,SERPINF2,TGFB2,THBS1,FOXF1,ZFP36L2,FOXC2,GAP43,NOG,FLRT3,DSP,BCL2,PLG,ENO3,ARFGEF1
GO:1902742	apoptotic process involved in development	BP	0.000147	BMP7,HNF1B,LEF1,TNFRSF1A,HAND2,TGFB2,FOXC2,FOXC1,ROBO2
GO:0050920	regulation of chemotaxis	BP	0.00017	PRKD1,PGF,WNT3A,LBP,WNT5A,SNAI2,SMOC2,VEGFA,NRP1,PLXNA2,SEMA3A,PDGFRA,GAS6,ADGRA2,THBS1,ROBO2,CCR1L1
GO:0098773	skin epidermis development	BP	0.000217	SOX9,DLL1,MSX2,FST,WNT5A,GAL,TGFB2,LDB2,ALX4,SNAI1,BCL2,EDA,APCDD1
GO:0022404	molting cycle process	BP	0.000217	SOX9,MSX2,FST,WNT5A,GAL,LRIG1,TGFB2,LDB2,ALX4,SNAI1,BCL2,EDA,APCDD1
GO:0007417	central nervous system development	BP	0.000234	SOX9,MNX1,LAMB1,DLL3,EVX1,HAPLN4,BMP7,WNT3A,WNT2,ALDH1A2,DLL1,RARB,HOXB1,HNF1B,WNT5A,CLU,SLC23A1,SALL3,VLDLR,NRP1,NRP2,PLXNA2,ITGA8,WNT2B,LEF1,CDKN2C,LRP8,SEMA3A,DRAXIN,NCOR2,HAPLN3,ADGRA2,COL4A1,ADGRG1,BMP5,GBX2,NME5,LRRK2,SCT,CNTNAP2,ARSB,RELN,MSX1,NOG,HOXB3,FZD4,FOXC1,CITED1,PCDH19,ROBO2,HOXB8,HMGA2,BCL2,SHROOM4,HOXB2,PLEKHN1
GO:0021536	diencephalon development	BP	0.000334	ALDH1A2,WNT5A,NRP1,NRP2,LEF1,SEMA3A,GBX2,CNTNAP2,MSX1,NOG,HMGA2
GO:0060322	head development	BP	0.000372	SOX9,LAMB1,IHH,BMP7,WNT3A,WNT2,ALDH1A2,DLL1,RARB,HOXB1,HNF1B,WNT5A,SLC23A1,SALL3,NRP1,NRP2,PLXNA2,ITGA8,WNT2B,LEF1,LRP8,SEMA3A,DRAXIN,PDGFRA,NCOR2,COL4A1,ADGRG1,BMP5,GBX2,NME5,LRRK2,SCT,TGFB2,CNTNAP2,RELN,MSX1,NOG,HOXB3,FZD4,FOXC1,CITED1,PCDH19,FLRT3,ROBO2,HMGA2,BCL2,SHROOM4,HOXB2,PLEKHN1
GO:0035272	exocrine system development	BP	0.000376	SOX9,BMP7,SNAI2,NRP1,SEMA3A,PLXND1,TGFB2,IGF2,FOXC1,EDA
GO:0031016	pancreas development	BP	0.000442	SOX9,MNX1,IHH,ALDH1A2,DLL1,HNF1B,WNT5A,CLU,BMP5,GCK,FOXF1,IGF2
GO:0001706	endoderm formation	BP	0.000671	LAMB1,HNF1B,SOX17,LAMB3,MESP1,COL4A2,DUSP4,DUSP5,NOG,HMGA2
GO:0048532	anatomical structure arrangement	BP	0.000678	DLL1,HOXB1,NRP1,NRP2,SEMA3A,HOXB2
GO:0045926	negative regulation of growth	BP	0.000705	WNT3A,LBP,CDKL3,WNT5A,GAL,SMARCA2,RBP4,NRP1,SOX17,FRZB,CDKN2C,SEMA3A,DRAXIN,PLAC8,RERG,NKD1,TGFB2,MSX1,NOG,GPC3,BCL2,RAI1
GO:0010469	regulation of signaling receptor activity	BP	0.000922	PGF,BMP7,WNT3A,WNT2,KITL,EFEMP1,WNT5A,VEGFA,GAL,FGF3,GAS6,BMP5,APLN,SCT,TGFB2,RELN,PCSK9,IGF2,NOG,DAND5,EDA,TTR,2610528A11RIK,FLT3L
GO:0007219	Notch signaling pathway	BP	0.00106	SOX9,DLL3,ETV2,BMP7,DLL1,HNF1B,KRT19,SNAI2,HES7,MESP1,FOXA1,TGFB2,CDH6,RCAN2,SNAI1,FOXC2,FOXC1
GO:0090130	tissue migration	BP	0.00112	SOX9,SERPINF1,PRKD1,STARD13,GPLD1,WNT5A,SNAI2,SMOC2,VEGFA,CYP1B1,NRP1,SEMA3A,PLXND1,ADGRA2,ACTA2,ATOH8,TGFB2,THBS1,ARSB,FOXF1,FOXC2,IGF2,T,MCC
GO:0000122	negative regulation of transcription by RNA polymerase II	BP	0.00136	SOX9,HOXC8,PEG3,RARB,HNF1B,MSX2,FST,SNAI2,MOSPD1,HES7,VEGFA,SPDEF,VLDLR,SOX17,PRRX1,HOXD8,LEF1,RORC,LRP8,NCOR2,CDX2,TBX6,GLIS1,FOXA1,TWIST1,HAND1,HOXA7,NEPN,HOXB4,CBX4,FOXF1,SNAI1,HOXD9,DACT1,FOXC2,TAF9B,OSR1,MSX1,IGF2,NOG,HOXB3,ZFPM1,FOXC1,DACH1,HOXB8,HMGA2,E2F6,THRA,T,NR6A1,SP5
GO:0032680	regulation of tumor necrosis factor production	BP	0.0015	LBP,VSIR,WNT5A,CLU,UBE2J1,TNFRSF1A,GAS6,TWIST1,LRRK2,SPON2,THBS1,CYP2J6
GO:0071526	semaphorin-plexin signaling pathway	BP	0.00178	NRP1,NRP2,PLXNA2,SEMA3A,PLXND1,HAND2,SEMA3E
GO:0060548	negative regulation of cell death	BP	0.00194	CCND2,SOX9,SERPINF1,PRKD1,IHH,BMP7,WNT3A,PEA15A,DLL1,RARB,EYA2,KITL,REL,HNF1B,RFFL,MSX2,WNT5A,CLU,SNAI2,VEGFA,PDGFRB,JAK2,PELI3,PYCR1,NRP1,CASP8,RHBDD1,LEF1,DRAXIN,PLAC8,TNFRSF1A,GAS6,TWIST1,NME5,LRRK2,SMAD6,VSTM2L,HAND2,SCT,TGFB2,THBS1,PDE3A,SNAI1,FZD1,FOXC2,TAF9B,OSR1,MSX1,NOG,FOXC1,CITED1,GHR,HMGA2,BCL2,HHIP,NAIP6,FLT3L
GO:1904888	cranial skeletal system development	BP	0.00201	ALX3,MSX2,RDH10,PRRX1,PDGFRA,HOXA1,TWIST1,TGFB2,FOXC2,FREM1
GO:0072089	stem cell proliferation	BP	0.00207	FBLN1,WNT3A,KITL,WNT5A,SNAI2,VEGFA,LTBP3,SOX17,WNT2B,LEF1,RNF43,LRRK2,HMGA2,HHIP
GO:0008015	blood circulation	BP	0.00231	ATP1A2,DLL1,ADCY6,VEGFA,DSC2,PCSK5,JAK2,TAC2,ENPEP,SEMA3A,GAS6,DUSP5,ACTA2,SMAD6,APLN,SERPINF2,TGFB2,CACNA2D1,MYH6,PDE3A,FOXC2,FOXC1,DSP,THRA,MYL3,SLC4A5,BVES
GO:0033993	response to lipid	BP	0.00233	SOX9,SERPINF1,IHH,ATP1A2,BMP7,ALDH1A2,PTGDS,LBP,RARB,ARG1,GPLD1,MSX2,WNT5A,CLU,SNAI2,ADCY6,PTK7,PDGFRB,JAK2,RBP4,CPN1,LEF1,RORC,LRP8,TGFBR3,NCOR2,LTBR,TNFRSF1A,DGAT2,CYP1A1,FOXA1,SPON2,TGFB2,THBS1,PAQR6,PID1,ZFP36L2,RBP1,OSR1,PTGES,CITED1,GHR,HMGA2,BCL2,THRA,T,NR6A1,ZFP703
GO:0021783	preganglionic parasympathetic fiber development	BP	0.00306	HOXB1,NRP1,NRP2,SEMA3A,HOXB2
GO:0008038	neuron recognition	BP	0.0033	EFNB3,WNT5A,NRP1,SEMA3A,CNTNAP2,GAP43
GO:0035019	somatic stem cell population maintenance	BP	0.00362	SOX9,BMP7,HNF1B,CDX2,LDB2,ZFP36L2,NOG,HMGA2
GO:2000241	regulation of reproductive process	BP	0.00362	SOX9,SERPINF1,BMP7,PTGDS,MSX2,WNT5A,SPINK1,SEMA3A,PDE3A,SNAI1,LHFPL2,MSX1,NRK,HOXC4
GO:0045599	negative regulation of fat cell differentiation	BP	0.00362	WNT3A,MSX2,WNT5A,VEGFA,NCOR2,ZFP36L2,ZFPM1,SORT1
GO:0002682	regulation of immune system process	BP	0.00419	SOX9,BTN1A1,EFNB3,PGF,IHH,WNT3A,DLL1,LBP,ALOX15,KITL,ARG1,VSIR,GPLD1,WNT5A,TMEM176A,VEGFA,H2-OA,GAL,RBP4,RFTN2,CASP8,LEF1,RORC,TMEM176B,FAM3A,GAS6,THY1,LMO2,COLEC12,LRRK2,SPON2,HOXA7,HOXA5,C1RL,TGFB2,RFTN1,THBS1,PGLYRP3,FOXF1,ZFP36L2,RBP1,IGF2,ZFPM1,FOXC1,BTN2A2,RAET1E,TARM1,HOXB8,BCL2,SKAP2,CCR1L1,2610528A11RIK,FLT3L
GO:2000677	regulation of transcription regulatory region DNA binding	BP	0.00685	WNT3A,MSX2,TWIST1,HAND1,HAND2,MSX1,FOXC1,HMGA2
GO:0060284	regulation of cell development	BP	0.00697	AXIN2,SOX9,SERPINF1,PRKD1,DLL3,EFNB3,FBLN1,BMP7,WNT3A,DLL1,RARB,PMP22,CDKL3,EFEMP1,WNT5A,VEGFA,PTK7,MAN2A1,GAL,VLDLR,NRP1,PRRX1,PLXNA2,FRZB,EFNA3,LRP8,SEMA3A,DRAXIN,PLXND1,TNFRSF1A,TBX6,CASK,ADGRA2,ADGRG1,THY1,BMP5,FOXA1,PRTG,LRRK2,SRCIN1,PDE3A,ARSB,RELN,FZD1,S1PR5,NOG,HOXB3,FZD4,ROBO2,HMGA2,BCL2,XLR3B,HOXC4
GO:0048534	hematopoietic or lymphoid organ development	BP	0.00721	MEOX1,ETV2,IHH,WNT3A,DLL1,LRRK1,KITL,FST,WNT5A,TMEM176A,VEGFA,H2-OA,CASP8,WNT2B,LEF1,RORC,PDGFRA,TMEM176B,LTBR,DOCK11,GAS6,LMO2,HAND2,HOXA7,HOXA5,HOXB4,HOXB7,TGFB2,PGLYRP3,ZFP36L2,RBP1,HOXB3,ZFPM1,FOXC1,BTN2A2,GPC3,CD248,HOXB8,BCL2,THRA,KCP,BVES,HOXA3,FLT3L
GO:0036342	post-anal tail morphogenesis	BP	0.00764	WNT3A,WNT5A,HES7,T,SP5
GO:0021700	developmental maturation	BP	0.00764	IHH,ALDH1A2,MSX2,WNT5A,VEGFA,SPINK1,GAL,RAB38,TBX6,SNX19,PTH1R,FOXA1,LRRK2,HOXA5,TGFB2,CNTNAP2,PDE3A,RELN,BCL2
GO:0061383	trabecula morphogenesis	BP	0.0078	BMP7,MSX2,VEGFA,FBN2,RBP4,BMP5,TGFB2,NOG
GO:0009125	nucleoside monophosphate catabolic process	BP	0.00938	NT5E,NT5M,NUDT10,NUDT11
GO:0010562	positive regulation of phosphorus metabolic process	BP	0.0102	AXIN2,CCND2,SOX9,PRKD1,FGFR4,MOB1B,BMP7,WNT3A,LRRK1,IGFBP4,ALOX15,KITL,WNT5A,CLU,GFRA2,VEGFA,PDGFRB,JAK2,VLDLR,NRP1,LRP8,RSPO1,PDGFRA,LTBR,TNFRSF1A,RAB38,GAS6,BMP5,PTH1R,ACTA2,LRRK2,STOX1,APLN,LIMCH1,HAND2,SERPINF2,SRCIN1,TGFB2,THBS1,NPNT,MDFIC,GCK,RELN,APLNR,FZD1,PID1,IGF2,FZD4,NRK,GHR,BCL2,FLT3L
GO:0010466	negative regulation of peptidase activity	BP	0.0112	SERPINF1,RFFL,VEGFA,SPINK1,LEF1,AMBP,GAS6,CRB2,SERPINF2,THBS1,SPOCK3,GPC3,SERPINH1,WFIKKN1,NAIP6
GO:0010171	body morphogenesis	BP	0.0118	IHH,LEF1,PDGFRA,TGFB2,MSX1,PHLDB1,NOG,GPC3
GO:0021872	forebrain generation of neurons	BP	0.0118	WNT3A,WNT5A,SALL3,NRP1,NRP2,LEF1,SEMA3A,GBX2
GO:0010934	macrophage cytokine production	BP	0.013	WNT5A,GAS6,SPON2,TGFB2
GO:0050832	defense response to fungus	BP	0.013	ARG1,FAM3A,SPON2,2610528A11RIK
GO:0050865	regulation of cell activation	BP	0.0136	BTN1A1,EFNB3,IHH,WNT3A,LBP,ARG1,VSIR,WNT5A,H2-OA,PDGFRB,JAK2,GAL,RORC,PDGFRA,GAS6,THY1,ACTA2,LRRK2,THBS1,PGLYRP3,FOXF1,ZFP36L2,IGF2,BTN2A2,TARM1,BCL2,FLT3L
GO:0045807	positive regulation of endocytosis	BP	0.0144	WNT3A,DLL1,LBP,WNT5A,CLU,VEGFA,TSPAN1,GAS6,LRRK2,APLN,HIP1,PCSK9,GPC3
GO:0042742	defense response to bacterium	BP	0.0144	PRKD1,LBP,PLAC8,TNFRSF1A,SPON2,PGLYRP3,DEFA24,DEFA22,DEFA23,NAIP6,2610528A11RIK
GO:0048643	positive regulation of skeletal muscle tissue development	BP	0.0155	WNT3A,DLL1,SOX17,RBM24,BCL2
GO:0006805	xenobiotic metabolic process	BP	0.0165	AKR1C13,CYP1B1,RORC,PON3,CYP1A1,GHR
GO:0043473	pigmentation	BP	0.0171	TRAPPC6A,IHH,KITL,SNAI2,LEF1,RAB38,MYO7A,CITED1,BCL2,EDA
GO:0017145	stem cell division	BP	0.0173	WNT3A,SOX17,LEF1,HOXB4,TGFB2,ZFP36L2,HOXC4
GO:0043032	positive regulation of macrophage activation	BP	0.0173	LBP,WNT5A,LRRK2,THBS1
GO:0050731	positive regulation of peptidyl-tyrosine phosphorylation	BP	0.019	WNT3A,LRRK1,KITL,VEGFA,NRP1,LRP8,PDGFRA,TNFRSF1A,GAS6,SRCIN1,RELN,IGF2,GHR
GO:0052652	cyclic purine nucleotide metabolic process	BP	0.0229	ADCY4,ADCY8,ADCY6,GUCY1A2
GO:0022029	telencephalon cell migration	BP	0.0229	LAMB1,NRP1,NRP2,LRP8,SEMA3A,ADGRG1,LRRK2,RELN
GO:0006929	substrate-dependent cell migration	BP	0.0229	FBLN1,SNAI2,NRP1,NRP2,SEMA3A
GO:0010766	negative regulation of sodium ion transport	BP	0.0229	ATP1A2,WNK4,PCSK9,OSR1
GO:0007416	synapse assembly	BP	0.0231	WNT5A,FARP1,PLXND1,RELN,PCDHB19,PCDHB21,PCDHB20,PCDHB16,PCDHB18,FLRT3,XLR3B
GO:0008347	glial cell migration	BP	0.0252	LAMB1,EFEMP1,LRP8,ADGRG1,TGFB2,RELN,APCDD1
GO:0007186	G-protein coupled receptor signaling pathway	BP	0.0265	WNT5A,ADCY4,ADCY8,ADCY6,GNA14,JAK2,GAL,TAC2,FRZB,GABRE,GABRA3,ADGRA2,ADGRG1,PTH1R,LRRK2,APLN,APLNR,FZD1,S1PR5,FZD4,GPRC5C,ATRNL1,CALCRL,CCR1L1,SORT1,2610528A11RIK
GO:0008202	steroid metabolic process	BP	0.0271	FGFR4,SNAI2,CYP1B1,GAL,VLDLR,SOAT1,RORC,PDGFRA,DGAT2,BMP5,CYP1A1,SNAI1,PCSK9,CYB5R2,IGF2,CES1D
GO:0019369	arachidonic acid metabolic process	BP	0.0292	ALOX15,CYP1B1,CYP2J6,PLA2G4A
GO:0003158	endothelium development	BP	0.0292	ETV2,DLL1,STARD13,VEGFA,SOX17,TNFRSF1A,MESP1,ARHGEF26,ATOH8,HOXB5,FOXC2
GO:0045197	establishment or maintenance of epithelial cell apical/basal polarity	BP	0.0293	WNT5A,PTK7,CDX2,PRICKLE2,CRB2,FOXF1
GO:0050878	regulation of body fluid levels	BP	0.0304	VWF,FBLN1,WNT3A,VEGFA,HABP2,PDGFRA,NCOR2,SCNN1A,GAS6,WNK4,APLN,SERPINF2,SCT,THBS1,APLNR,PLG,SLC4A5
GO:0061351	neural precursor cell proliferation	BP	0.0315	WNT3A,WNT2,WNT5A,VEGFA,LEF1,NCOR2,ADGRG1,GBX2,LRRK2,ZFP503,NOG,HMGA2,HHIP
GO:0043627	response to estrogen	BP	0.0336	KRT19,PDGFRB,GAL,SMAD6,TGFB2,ARSB,CITED1,NAIP6
GO:0050886	endocrine process	BP	0.0351	PCSK5,GAL,ENPEP,APLN,SERPINF2,FZD4,FOXD1
GO:1900120	regulation of receptor binding	BP	0.0367	LEF1,PCSK9,NOG,HOXA3
GO:0018149	peptide cross-linking	BP	0.0367	THBS1,EGFLAM,SPOCK3,DSP
GO:1904037	positive regulation of epithelial cell apoptotic process	BP	0.038	JAK2,THBS1,CD248,SORT1,ECSCR
GO:0031128	developmental induction	BP	0.038	SOX9,WNT3A,WNT2,WNT2B,MESP1
GO:0019935	cyclic-nucleotide-mediated signaling	BP	0.0381	SOX9,ADCY8,ADCY6,GAL,PTH1R,SCT,THBS1,PDE3A,APLNR,CALCRL
GO:0014070	response to organic cyclic compound	BP	0.0388	SERPINF1,IHH,ATP1A2,BMP7,ALDH1A2,PEA15A,PTGDS,RARB,ARG1,HNF1B,GPLD1,MSX2,CLU,SNAI2,ADCY6,CYP1B1,PDGFRB,JAK2,CPN1,RFTN2,P2RX3,LEF1,RORC,LRP8,NCOR2,CYP1A1,FOXA1,COLEC12,LRRK2,TGFB2,RFTN1,THBS1,PAQR6,PDE3A,FOXF1,ZFP36L2,IGF2,PTGES,CITED1,CYP2J6,GHR,HMGA2,BCL2,THRA,NR6A1,SP5,ZFP703
GO:0044057	regulation of system process	BP	0.0398	ATP1A2,DSC2,JAK2,GAL,P2RX3,SEMA3A,TNFRSF1A,GAS6,DUSP5,WNK4,LRRK2,SMAD6,APLN,HAND2,SCT,TGFB2,CACNA2D1,MYH6,NPNT,RELN,DSP,THRA,CALCRL,MYL3,TNNT3,BVES
GO:0032964	collagen biosynthetic process	BP	0.0432	IHH,ARG1,PDGFRB,SERPINF2,CYP2J6,SERPINH1
GO:0006821	chloride transport	BP	0.0432	CLCN5,SLC1A4,CLIC6,GABRE,GABRA3,WNK4,BEST1
GO:0055067	monovalent inorganic cation homeostasis	BP	0.0439	ATP1A2,UPK3A,SCNN1A,RAB38,SLC9A9,LRRK2,CAR14,BCL2,SLC4A4,SLC4A5
GO:0007263	nitric oxide mediated signal transduction	BP	0.0442	VEGFA,SPINK1,THBS1,GUCY1A2
GO:0001974	blood vessel remodeling	BP	0.0482	RSPO3,VEGFA,TGFB2,FOXC2,FOXC1,HOXA3
GO:2001236	regulation of extrinsic apoptotic signaling pathway	BP	0.0499	G0S2,PEA15A,EYA2,RFFL,SNAI2,PELI3,NRP1,CASP8,LTBR,TGFB2,THBS1,BCL2

## Sheet: cluster II
term.id	term.name	domain	p.value	intersection
GO:1990823	response to leukemia inhibitory factor	BP	1.19e-20	TRIM25,HK2,RARG,KLF4,KLF5,TEX14,PCOLCE2,MYBL2,ARID5B,SIRT1,NEFH,PFKP,KAT6B,SPRY2,SYNGR1,PMM1,PLA2G10,ILDR1,ENAH,MPC1,RFX2,POU5F1,SPRY4,TLE4,SMAD7,MSC,ADAM23,NR5A2,TRIM2,GCLM,CTH,LAPTM5,PADI2,SPP1,DTX1,PCOLCE,PRDM5,MKRN1,EED,BCAT2,MCF2,VEGFC,MRAS,RNF125,PML,ICAM1,GNPNAT1,JARID2,KDM5B,FGF4,SOCS3,KDM3A,PTP4A3,WDR35
GO:0006955	immune response	BP	2.07e-06	TRIM25,BCL6B,AIRE,VPREB3,CFP,OAS1C,HCK,CD79A,FCGRT,STAT3,PTPN6,ZP3,MSH6,IL27RA,TRIM28,SUSD2,TEK,POU2F2,APOBEC3,ADA,MYO1C,HIST1H2BC,CXCL16,TRAF3IP2,SIRT1,IRAK3,MYO1G,SEC14L1,COCH,NFKBIA,CHGA,SERPINB9B,SYK,F2RL1,PDE4D,RIPK3,MYC,NCKAP1L,EMP2,GSDMD,PGC,TFEB,TMEM173,LTB,CD74,ANXA1,TNFRSF25,IL23A,IFITM1,IFITM3,HPRT,SMAD7,STAT1,ZAP70,INPP5D,RAB29,NMI,NFATC2,SEMA4A,TNFRSF1B,CD38,P2RX7,PLA2G1B,A2M,MYLPF,C…
GO:0050900	leukocyte migration	BP	2.07e-06	PDGFB,AIRE,ITGB7,ZP3,CD34,ADA,CXCL16,MADCAM1,MYO1G,PECAM1,CHGA,SYK,F2RL1,PDE4D,RIPK3,NCKAP1L,APOD,IL17B,CD74,ANXA1,IL23A,ITGA6,PADI2,EMILIN1,SPP1,CORO1A,PYCARD,VEGFC,CX3CL1,MST1,GPSM3,PLVAP,ICAM1,ITGA9,CAMK1D,CMKLR1,LGALS3,SPN,FCER1G,PTK2B,TRP53,LRCH1,TMEM102
GO:0006952	defense response	BP	2.07e-06	TRIM25,BCL6B,CFP,TIMP1,OAS1C,APOE,ELF3,HCK,STAT3,PTPN6,ZP3,IL27RA,TRIM28,CALCOCO2,HTRA1,EPHA2,APOBEC3,HYAL1,ADA,MYO1C,HIST1H2BC,CXCL16,TRAF3IP2,IRAK3,SEC14L1,COCH,NFKBIA,CHGA,AOAH,SYK,F2RL1,EPHX2,RB1,MYC,APOD,GSDMD,MORC1,CELA1,PGC,TFEB,MEP1B,TMEM173,IL17B,CD74,ANXA1,TNFRSF25,RPS6KA4,AFAP1L2,IL23A,IFITM1,IFITM3,SIGIRR,STAT1,ZAP70,FN1,NMI,TNFRSF1B,P2RX7,PLA2G1B,A2M,CORO1A,NUPR1,LAT,PYCARD,CD37,1700…
GO:0032101	regulation of response to external stimulus	BP	1.12e-05	BCL6B,PDGFB,APOE,KLF4,ZP3,HSPB1,P2RX5,HTRA1,APOBEC3,CD34,ADA,TRAF3IP2,SEC14L1,NFKBIA,AOAH,SYK,F2RL1,DMTN,RB1,NCKAP1L,APOD,PROS1,ENPP4,PGC,TFEB,TMEM173,IL17B,CD74,ANXA1,IL23A,PDGFA,STAT1,FN1,EPHA4,GRIN1,TFPI,TNFRSF1B,PADI2,A2M,CD9,PYCARD,CD37,VEGFC,SETD6,POU4F2,CX3CL1,MB21D1,MST1,RNF125,GPSM3,FGF1,PML,TGM2,AIM2,PRDM1,SEMA7A,CAMK1D,DDX58,SOX15,CMKLR1,ZC3H12A,ZFP36,NAPEPLD,ADRB2,IL17D,FGF4,SPN,SOCS3…
GO:0002682	regulation of immune system process	BP	1.12e-05	ACVR1B,AIRE,VPREB3,CFP,RARG,CD79A,FCGRT,STAT3,PTPN6,ZP3,MSH6,IL27RA,HTRA1,TEK,P4HTM,APOBEC3,SDC4,ADA,TRAF3IP2,SIRT1,IRAK3,MADCAM1,MYO1G,PECAM1,SEC14L1,COCH,NFKBIA,FOS,HSP90AA1,RIPK1,SYK,F2RL1,PDE4D,BMP4,RB1,RIPK3,MYC,NCKAP1L,HES1,APOD,PLA2G10,PGC,TFEB,TMEM173,CD74,ANXA1,IL23A,SMAD7,STAT1,ZAP70,INPP5D,RAB29,SPTA1,NMI,NFATC2,AQP3,PADI2,CD38,EMILIN1,TESC,P2RX7,DTX1,A2M,CORO1A,LAT,PYCARD,CD37,ITGAL,V…
GO:0002685	regulation of leukocyte migration	BP	3.12e-05	AIRE,ZP3,ADA,MADCAM1,PECAM1,F2RL1,RIPK3,NCKAP1L,APOD,CD74,ANXA1,IL23A,PADI2,EMILIN1,PYCARD,VEGFC,CX3CL1,MST1,GPSM3,PLVAP,ICAM1,CAMK1D,CMKLR1,LGALS3,SPN,PTK2B,TRP53,LRCH1,TMEM102
GO:0002252	immune effector process	BP	3.81e-05	TRIM25,AIRE,VPREB3,CFP,OAS1C,STAT3,PTPN6,ZP3,MSH6,IL27RA,HTRA1,TEK,POU2F2,APOBEC3,ADA,TRAF3IP2,IRAK3,MYO1G,SEC14L1,CHGA,SERPINB9B,SYK,F2RL1,RIPK3,EMP2,PGC,TMEM173,CD74,ANXA1,IL23A,IFITM1,IFITM3,HPRT,SMAD7,STAT1,INPP5D,SEMA4A,P2RX7,A2M,CORO1A,LAT,PYCARD,CD37,ITGAL,RAB27A,MB21D1,OAS2,RNF125,DPP4,NFKBID,PML,ICAM1,AIM2,SEMA7A,C1S1,A230050P20RIK,LRP1,DDX58,PVR,APOBEC1,ZC3H12A,FZD5,SPN,OAS1A,BCL3,FCER1…
GO:0009607	response to biotic stimulus	BP	3.81e-05	TRIM25,OAS1C,HCK,GSTM3,HSPB1,IL27RA,CALCOCO2,HTRA1,EPHA2,SOD2,APOBEC3,HYAL1,ABCA1,HIST1H2BC,CXCL16,TRAF3IP2,IRAK3,SEC14L1,COCH,NFKBIA,CHGA,FOS,SYK,F2RL1,PDE4D,MYC,GSDMD,NOCT,PGC,TFEB,TMEM173,TNFRSF25,IL23A,IFITM5,IFITM1,IFITM3,STAT1,RAB29,TNFRSF1B,ALPL,STMN1,NOS3,P2RX7,PLA2G1B,PYCARD,CD37,1700016D06RIK,HPGD,CX3CL1,MB21D1,MAPKAPK3,OAS2,RNF125,PLK5,PML,AIM2,TIGAR,PRDM1,A230050P20RIK,RBPJ,NLRC4,DDX5…
GO:0060326	cell chemotaxis	BP	5.75e-05	PDGFB,HSPB1,EPHA2,CXCL16,CHGA,SYK,F2RL1,PDE4D,NCKAP1L,NR4A1,HBEGF,IL17B,CD74,ANXA1,IL23A,ENG,PADI2,SPP1,CORO1A,VEGFC,GAB1,CX3CL1,PIK3CB,MST1,GPSM3,FGF1,ITGA9,CAMK1D,PLEKHG5,CMKLR1,LGALS3,FGF4,FGF18,FCER1G,PTK2B,TMEM102
GO:0003006	developmental process involved in reproduction	BP	0.000238	RNF17,ACVR1B,DNMT3L,RARG,HOXD13,REC8,ZP3,TRIM28,HTRA1,TAF7L,TEX11,DAZL,PLCD1,PHLDA2,NANOG,ETV5,MOV10L1,ADA,HNF4A,TBX3,ARID5B,SYCP3,SIRT1,NEFH,LLGL2,PLCD3,4930447C04RIK,ESRRB,ID4,HEXB,BMP4,MYC,DMC1,HES1,AMHR2,TFEB,EPAS1,RFX2,ANXA1,DMRT1,NR0B1,GLI1,SOHLH2,HORMAD1,TFAP2C,ALPL,NOS3,TESC,NUPR1,TSX,SFRP1,SALL1,GAB1,PIWIL2,IRF2BPL,LIF,PCYT1B,INHBB,NODAL,ICAM1,PRDM1,RBPJ,TEX19.1,CATSPERD,KDM5B,GJB5,GJB3,…
GO:1901342	regulation of vasculature development	BP	0.000264	NGFR,PDGFB,ACVRL1,HK2,JUP,KLF4,STAT3,HSPB1,KLF5,TEK,EPHA2,SOD2,HYAL1,CD34,E2F2,SIRT1,PLK2,BMP4,SPRY2,RAPGEF3,EMP2,CELA1,ANXA1,STAT1,ENG,NFATC2,SEMA4A,CTH,NOS3,EMILIN1,VEGFC,GAB1,CX3CL1,LIF,FGF1,PML,NODAL,EGR1,HTATIP2,MMRN2,ZC3H12A,ID1,ADRB2,KLF2,FGF18,PTK2B,CEACAM1,APELA
GO:0007600	sensory perception	BP	0.000264	SPTBN4,CEACAM16,COCH,TFAP2A,HEXB,EPHX2,SPRY2,CLN5,MYC,EPAS1,DIAPH1,POU4F3,HEXA,MIP,MYO1A,GRIN1,MAP1A,SLC52A3,MME,CHRNA9,NOS1,P2RX7,CABP1,TRPM1,MYH14,POU4F2,PDE4A,HSF4,SLC24A1,CACNA1A,VAX2,ICAM1,SHANK1,RLBP1,ITPR3,ADRB2,GJB4,PTGS1,POU4F1,TPRN,OLFR985,SCN3B,SIX1,SEMA5B,PRX,SCN3A,OLFR153,GPX1
GO:0030855	epithelial cell differentiation	BP	0.000493	ACVRL1,RARG,TMEM79,KLF4,ELF3,SULT2B1,KLF5,EPHA2,NPHS1,SLC44A4,NFIB,NOTCH4,ADAMTSL4,CD34,TBX3,MADCAM1,GRHL1,PECAM1,SFRP4,F2RL1,PDE4D,BMP4,TGM1,RAPGEF3,HES1,POU4F3,ANXA1,DMRT1,CPT1A,NR0B1,GLI1,TFCP2L1,NR5A2,ENG,TGM3,SKIL,NCOA3,BDH2,TFAP2C,ABCB1B,KLF15,GDF3,SALL1,EVPL,LIF,NEUROD1,KRT17,NODAL,ICAM1,TIGAR,PRDM1,RBPJ,KDM5B,ID1,ZFP36,TST,DMD,PLAUR,PTGS1,SFN,GLI2,DACT2,LGALS3,SIX1,ARNTL,KLF2,CDH3,NKX6-3,…
GO:0050878	regulation of body fluid levels	BP	0.000575	PDGFB,HK2,TMEM79,APOE,PTPN6,CD34,ADA,HNF4A,SOCS2,GRHL1,SYK,F2RL1,ANXA8,DMTN,EMP2,PROS1,SLC29A1,ENPP4,PDGFA,TFPI,PROCR,AQP3,STMN1,CD9,CX3CL1,MAP1LC3B,RAB27A,PIK3CB,OAS2,CDO1,GRHL3,MLLT6,AQP5,ADRB2,SFN,CLDN4,FCER1G,CCND1,UPRT,CEACAM1
GO:0002230	positive regulation of defense response to virus by host	BP	0.000633	TRAF3IP2,TMEM173,IL23A,STAT1,PYCARD,MB21D1,PML,AIM2,DDX58,ZC3H12A
GO:0001525	angiogenesis	BP	0.000639	NGFR,ACVRL1,HK2,JUP,ANGPTL4,KLF4,STAT3,HSPB1,KLF5,TEK,EPHA2,ELK3,HYAL1,PLCD1,CD34,PLXDC1,E2F2,SIRT1,PECAM1,PLCD3,SYK,PLK2,BMP4,SPRY2,RAPGEF3,EMP2,CELA1,NR4A1,EPAS1,HBEGF,ANXA1,SAT1,STAT1,FN1,ENG,SEMA4A,NOS3,EMILIN1,VEGFC,GAB1,CX3CL1,TBX20,ROBO4,MCAM,PIK3CB,TDGF1,LIF,TGFBI,FGF1,PML,NODAL,RBPJ,HTATIP2,MMRN2,ZC3H12A,ID1,RASIP1,FZD5,ADRB2,KLF2,FGF18,PTK2B,GPX1,CEACAM1,APELA,TNFSF12
GO:0007155	cell adhesion	BP	0.000739	ACVRL1,ITGB7,JUP,ESAM,BCAM,KLF4,COL5A3,PTPN6,ZP3,NID1,FBLIM1,TEK,EPHA2,NPHS1,HYAL1,PIEZO1,CD34,SDC4,ADA,ERBB3,PERP,MADCAM1,MYO1G,PECAM1,ITGB4,NTN1,HSP90AA1,GCNT2,SYK,CDHR1,BMP4,DMTN,AJUBA,MYO10,PARVB,NCKAP1L,EMP2,HES1,APOD,LIMS2,CD74,ANXA1,CDH9,IL23A,MIP,SMAD7,ADAM23,ZAP70,FN1,EPHA4,SPTA1,ATP1B1,ENG,ITGA6,SERPINI1,EMILIN1,SPP1,TESC,DTX1,CD9,CORO1A,PYCARD,ITGAL,VEGFC,DLC1,SFRP1,CX3CL1,KIFC3,PLET1,…
GO:0050818	regulation of coagulation	BP	0.00116	PDGFB,APOE,CD34,SYK,F2RL1,DMTN,PROS1,ENPP4,PDGFA,TFPI,PROCR,CD9,ADRB2,FCER1G,CEACAM1
GO:0044703	multi-organism reproductive process	BP	0.0012	RNF17,SEPT1,ACVR1B,DNMT3L,TIMP1,CLGN,REC8,STAT3,ZP3,TRIM28,TAF7L,TEX11,SPIRE2,TEX14,DAZL,ZFP296,SPTBN4,ETV5,MOV10L1,ADA,SYCP3,SIRT1,PGAM2,ITGB4,4930447C04RIK,FOS,HEXB,DDX4,BMP4,MYC,DMC1,WBP2NL,EMP2,MORC1,FETUB,CBS,RFX2,DMRT1,NR0B1,HEXA,GLI1,GRIN1,SKIL,SOHLH2,HORMAD1,SLC2A1,NOS3,CD38,A2M,ARHGDIB,CD9,TDRD12,TSX,HPGD,POU4F2,BIRC3,OOEP,CRTAP,MST1,PIWIL2,LIF,TLE6,PCYT1B,STAG3,INHBB,NODAL,PRDM1,RPL39L,…
GO:0008015	blood circulation	BP	0.00124	ACVRL1,KAT2B,JUP,APOE,SOD2,SPTBN4,CD34,ADA,SCN1B,SIRT1,CHGA,HSP90AA1,RYR2,F2RL1,PDE4D,EPHX2,EMP2,LNPEP,GLP1R,CBS,EPAS1,HBEGF,SMAD7,ATP1B1,ENG,SNTA1,CASQ2,NPR1,GCLM,NOS3,AGTRAP,CD38,NOS1,ADRB3,VEGFC,CX3CL1,TBX20,ICAM1,ATP1A3,FOXN4,ZC3H12A,DSG2,DMD,ADRB2,KCNK6,PTGS1,SCN3B,HOPX,PTP4A3,GPX1,WDR35,CEACAM1,APELA
GO:0032526	response to retinoic acid	BP	0.00133	RARG,KLF4,TEK,NANOG,ABCA1,MYC,TWF2,DUSP1,POU5F1,LTK,AQP3,CD38,TESC,SLC10A3,ACER2,ATP1A3,GJB3,SETX,RHOX13,PTK2B,TRP53,TRIML2
GO:0050702	interleukin-1 beta secretion	BP	0.00149	ABCA1,F2RL1,GSDMD,P2RX7,PYCARD,PML,AIM2,NLRC4,ZC3H12A,FZD5
GO:0032196	transposition	BP	0.00151	DNMT3L,APOBEC3,DDX4,MORC1,PIWIL2,TEX19.1,L1TD1
GO:0015711	organic anion transport	BP	0.00173	SLC7A7,FOLR1,APOE,SLC2A3,SLC44A4,SLC25A41,ABCA1,PLTP,SLC6A8,SLC6A15,SLC13A5,SYK,MYC,PLA2G10,ABCC5,MPC1,ABCG1,SLC37A1,GABBR1,ANXA1,MIP,SLC15A1,SLC25A12,SLC23A2,SLC52A3,ATP9A,SLC2A1,FABP3,P2RX7,PLA2G1B,SLC6A1,SLC7A3,SLC10A3,ABCC4,CACNA1A,ATP11B,SLCO4A1,PITPNC1,APOC1,ABCB1A,SLCO4C1,PLA2G5,SLC7A1,SLC6A7,PRELID2,SLC22A7,CEACAM1,SLC4A11
GO:0042060	wound healing	BP	0.00201	PDGFB,ACVRL1,TIMP1,APOE,PTPN6,P2RX5,ELK3,NOTCH4,CD34,SDC4,HNF4A,PECAM1,SYK,F2RL1,ANXA8,DMTN,AJUBA,APOD,PROS1,ENPP4,HBEGF,ANXA1,PDGFA,FN1,ENG,TFPI,PROCR,CD9,CX3CL1,PLET1,MCAM,RAB27A,PIK3CB,GRHL3,ITGA9,SOX15,DMD,ADRB2,MYOF,FCER1G,HOPX,TRP53,CDH3,GPX1,CEACAM1,SOX2,CAPN3
GO:0019932	second-messenger-mediated signaling	BP	0.00204	APOE,APLP1,HAP1,MC5R,ABCA1,ADA,ERBB3,MAPT,CHGA,RYR2,SYK,PDE4D,DMTN,GLP1R,CBS,ZAP70,NR5A2,ATP1B1,GRIN1,NFATC2,CASQ2,NPR1,NOS3,NOS1,GIPR,LAT,ITGAL,ADRB3,MT2,MT1,CD3E,PDE4A,NEUROD1,ADGRG6,PDE9A,CMKLR1,ITPR3,DMD,ADRB2,PTK2B,CEACAM1
GO:0009913	epidermal cell differentiation	BP	0.00214	TMEM79,KLF4,SULT2B1,EPHA2,SLC44A4,MADCAM1,GRHL1,SFRP4,BMP4,TGM1,HES1,POU4F3,ANXA1,GLI1,TGM3,NCOA3,TFAP2C,GDF3,EVPL,KRT17,RBPJ,ZFP36,PTGS1,SFN,GLI2,CDH3
GO:0045765	regulation of angiogenesis	BP	0.00215	NGFR,ACVRL1,HK2,JUP,KLF4,STAT3,HSPB1,TEK,EPHA2,HYAL1,CD34,E2F2,SIRT1,PLK2,SPRY2,RAPGEF3,EMP2,CELA1,ANXA1,STAT1,ENG,SEMA4A,NOS3,EMILIN1,VEGFC,GAB1,CX3CL1,LIF,FGF1,PML,NODAL,HTATIP2,MMRN2,ZC3H12A,ID1,ADRB2,KLF2,FGF18,PTK2B,CEACAM1,APELA
GO:0048608	reproductive structure development	BP	0.00217	DNMT3L,RARG,HOXD13,REC8,ZP3,TRIM28,HTRA1,TEX11,PLCD1,PHLDA2,NANOG,ADA,TBX3,ARID5B,SIRT1,NEFH,LLGL2,PLCD3,ESRRB,ID4,BMP4,MYC,DMC1,HES1,AMHR2,TFEB,EPAS1,ANXA1,DMRT1,NR0B1,GLI1,SOHLH2,TFAP2C,NOS3,TESC,NUPR1,TSX,SFRP1,SALL1,GAB1,LIF,PCYT1B,NODAL,ICAM1,PRDM1,RBPJ,TEX19.1,KDM5B,GJB5,GJB3,FZD5,PLAUR,UTF1,GJB1,GLI2,ZFP42,JUNB,SOCS3,CCND1,ETNK2,TTPA,SPINT2,APELA
GO:0072593	reactive oxygen species metabolic process	BP	0.00217	PDGFB,HK2,KLF4,NQO1,STAT3,SOD2,CD34,MAPT,PDK4,SIRT1,HSP90AA1,TFAP2A,RIPK1,SYK,F2RL1,RIPK3,CBS,GRIN1,NOS3,NOS1,P2RX7,CRYAB,RAB27A,GADD45A,ICAM1,TIGAR,ZC3H12A,GLS2,NRROS,SH3PXD2A,KLF2,CYCT,PTK2B,TRP53,GPX1,WDR35,ASS1,BNIP3
GO:0010469	regulation of signaling receptor activity	BP	0.0025	PDGFB,TIMP1,ZP3,PHLDA2,LY6G6E,MAPT,CXCL16,BMP4,FGF17,ARC,LTB,HBEGF,IL17B,IL23A,PDGFA,PDYN,SPP1,GDF3,VEGFC,CX3CL1,CMTM7,TDGF1,LIF,FGF1,INHBB,NODAL,ZFYVE28,GDF15,SHANK1,CBLC,RLN3,ADRB2,IL17D,FGF4,FAM72A,FGF18,PTK2B,SCGB3A1,LY6G6D,NTF5,APELA,TNFSF13,TNFSF12
GO:0042102	positive regulation of T cell proliferation	BP	0.00264	ZP3,SYK,NCKAP1L,HES1,ANXA1,IL23A,ZAP70,SPTA1,CORO1A,PYCARD,ITGAL,CD3E,SPN,CEACAM1,CD80
GO:0010543	regulation of platelet activation	BP	0.00281	PDGFB,APOE,SYK,DMTN,PDGFA,CD9,ADRB2,FCER1G,CEACAM1
GO:0007129	synapsis	BP	0.0035	REC8,TEX11,4930447C04RIK,DMC1,SYCE1,HORMAD1,STAG3,TEX19.1,MAEL,CCDC36,MEIOC,CCNB1IP1
GO:0007160	cell-matrix adhesion	BP	0.00364	ACVRL1,ITGB7,JUP,BCAM,COL5A3,NID1,TEK,CD34,SDC4,MADCAM1,PECAM1,ITGB4,DMTN,AJUBA,EMP2,APOD,FN1,ITGA6,EMILIN1,ITGAL,VEGFC,DLC1,PLET1,PIK3CB,ACER2,S100A10,CDKN2A,DMD,SNED1,CNTN2,PTK2B,MSLN
GO:0007167	enzyme linked receptor protein signaling pathway	BP	0.00433	PDGFB,ACVRL1,ACVR1B,FOLR1,HCK,STAT3,HSPB1,HTRA1,TEK,EPHA2,HAP1,NANOG,LY6G6E,MYO1C,HNF4A,ERBB3,PDK4,ARID5B,DUSP6,SOCS2,SIRT1,FOS,RYR2,SFRP4,GCNT2,SYK,BMP4,FGF17,SPRY2,HES1,APOD,AMHR2,LNPEP,POU5F1,HBEGF,LDLRAD4,DMRT1,AFAP1L2,GOT1,HEXA,PDGFA,SMAD7,ZAP70,EPHA4,ENG,LTK,SKIL,NPR1,STMN1,EMILIN1,GDF3,C2CD5,MVP,LAT,VEGFC,SFRP1,HPGD,GAB1,TBX20,CSRNP1,LIF,NDRG4,FGF1,PML,INHBB,NODAL,ZFYVE28,TOB1,EGR1,GDF15,R…
GO:0006814	sodium ion transport	BP	0.00489	SLC34A3,SPTBN4,SCN1B,SLC6A8,SLC6A15,SGK1,SLC13A5,SIK1,ATP1B1,SLC23A2,SLC20A1,SNTA1,NKAIN4,NOS3,TESC,NOS1,SLC5A11,SLC24A1,CAPS2,SLC9B2,MLLT6,PTPN3,ATP1A3,DMD,ADRB2,SCN3B,SLC9B1,SCN3A,SLC4A11
GO:0051924	regulation of calcium ion transport	BP	0.00542	PDGFB,PTPN6,ZP3,HAP1,STAC2,TRPV2,RYR2,PDE4D,BMP4,RAPGEF3,HES1,GLP1R,DIAPH1,CAMK2A,ATP1B1,GRIN1,CASQ2,NOS3,NOS1,P2RX7,CORO1A,CX3CL1,CACNA1A,PML,ICAM1,DMD,ADRB2,CRACR2B,LGALS3,PTK2B,AHNAK,CAPN3
GO:0008285	negative regulation of cell proliferation	BP	0.00549	NGFR,ACVRL1,KAT2B,RARG,APOE,KLF4,SULT2B1,STAT3,PTPN6,NDRG2,NDRG1,SOD2,NFIB,SDC4,ETV4,HNF4A,TRPV2,SFRP4,TFAP2A,BMP4,RB1,SPRY2,MYC,HES1,APOD,RIPPLY3,DUSP1,LIMS2,GABBR1,PMAIP1,IFITM1,IFITM3,STAT1,INPP5D,ENG,NPR1,LMNA,BNIPL,CTH,TRP53INP1,NOS3,REST,TESC,NOS1,CD9,NUPR1,CD37,VEGFC,DLC1,SFRP1,KLF9,LIF,PLK5,NDRG4,PML,NODAL,TOB1,PRDM1,JARID2,RBPJ,RAP1GAP,FBXO2,CDKN2A,ZBTB7C,FZD5,CAMK2N1,SFN,SPN,NKX2-9,PTK2…
GO:0048771	tissue remodeling	BP	0.0067	ACVRL1,TIMP1,ELF3,EPHA2,PDK4,SYK,CELA1,CBS,EPAS1,ANXA1,IL23A,INPP5D,NOS3,CD38,SPP1,P2RX7,SFRP1,LIF,MITF,PML,TGM2,RBPJ,CDKN2A,ADRB2,PTK2B,TRP53,CEACAM1
GO:0055081	anion homeostasis	BP	0.00689	CKB,APOE,STAT3,SLC34A3,ABCA1,HNF4A,SIRT1,SFRP4,ABCG1,GOT1,FABP3,CACNA1A
GO:0048732	gland development	BP	0.0071	HK2,AIRE,RARG,HOXD13,ELF3,EPHA2,SOD2,NFIB,ETV5,NOTCH4,ADA,ETV4,TBX3,ARID5B,SOCS2,COBL,NTN1,NFKBIA,ID4,BMP4,RIPK3,MYC,HES1,CLCN2,CELA1,SLC29A1,LIMS2,ANXA1,NR0B1,GLI1,TFCP2L1,TFAP2C,SFRP1,SALL1,MST1,OAS2,CDO1,PML,NODAL,GNPNAT1,TGM2,JARID2,PTPN3,RBPJ,TET2,RAP1GAP,KDM5B,CDKN2A,PLAUR,GLI2,SIX1,CBX7,ACADM,GPX1,WDR35,CCND1,UPRT,CEACAM1,SOX2,ASS1,ESRP2
GO:0002521	leukocyte differentiation	BP	0.00712	AIRE,CD79A,STAT3,PTPN6,EPHA2,SPIB,POU2F2,ADA,SIRT1,FOS,HSP90AA1,RIPK1,SYK,F2RL1,BMP4,RB1,RIPK3,MYC,NCKAP1L,PDE1B,CD74,ANXA1,IL23A,SMAD7,ZAP70,INPP5D,SEMA4A,TESC,DTX1,SFRP1,POU4F2,CD3E,CMTM7,LIF,ZBTB7A,MITF,NFKBID,SLC9B2,PRDM1,EGR1,RBPJ,PRDM16,CD79B,ZC3H12A,CDKN2A,FZD5,POU4F1,SPN,JUNB,BCL3,SH3PXD2A,FCER1G,PTK2B,TRP53,CEACAM1
GO:0043046	DNA methylation involved in gamete generation	BP	0.00724	DNMT3L,DDX4,MORC1,TDRD12,PIWIL2,FKBP6,MAEL
GO:0045597	positive regulation of cell differentiation	BP	0.0073	ACVRL1,ACVR1B,KAT2B,APOE,SULT2B1,STAT3,HSPB1,KLF5,SOD2,HAP1,ETV5,CD34,ADA,MAPT,TRPV2,SCN1B,SGK1,SOCS2,SIRT1,COBL,NTN1,FOS,HSP90AA1,SFRP4,GCNT2,ID4,RIPK1,SYK,BMP4,DMTN,RB1,MYC,NCKAP1L,HES1,RRN3,NOCT,TWF2,CPNE5,GLP1R,DPYSL3,CD74,ANXA1,IL23A,IFITM1,STAT1,ZAP70,FN1,EPHA4,INPP5D,CCDC3,ENG,ITPKA,LTK,NFATC2,SKIL,NCOA3,SERPINI1,LMNA,CTH,SMARCD3,TESC,RASAL1,GDF3,VEGFC,SFRP1,POU4F2,CX3CL1,HSF4,LIF,NEUROD1,…
GO:1905063	regulation of vascular smooth muscle cell differentiation	BP	0.009	PDGFB,KLF5,SOD2,ENG,NFATC2,CTH
GO:0015748	organophosphate ester transport	BP	0.0094	APOE,SLC44A4,SLC25A41,ABCA1,PLTP,PLA2G10,ABCG1,SLC37A1,ATP9A,P2RX7,SLC25A36,ATP11B,PITPNC1,APOC1,ABCB1A,GJB1,PRELID2
GO:0043066	negative regulation of apoptotic process	BP	0.01	TIMP1,RARG,ANGPTL4,APOE,KLF4,HCK,IER3,AVEN,NQO1,STAT3,HSPB1,TEK,SOD2,TEX11,DYRK3,ADA,ERBB3,TBX3,PDK4,SGK1,SIRT1,TFAP2A,RIPK1,PLK2,BMP4,RB1,SPRY2,MYC,RAPGEF3,NCKAP1L,RRN3,NR4A1,PIM1,GLP1R,CBS,DUSP1,LIMS2,CD74,FN1,GRIN1,ITGA6,LTK,LMNA,GCLM,CTH,PRAMEF12,TNFRSF1B,PLK3,CD38,SPP1,NOS1,SIRT4,CORO1A,SFRP1,MT1,CX3CL1,CRYAB,TDGF1,MST1,CACNA1A,NEUROD1,MITF,PIM3,ACAA2,PAFAH2,ICAM1,MCL1,BIRC7,EN2,CAMK1D,RBPJ,…
GO:2000108	positive regulation of leukocyte apoptotic process	BP	0.01	SIRT1,MYC,ANXA1,P2RX7,PIK3CB,NFKBID,CDKN2A,TRP53,CEACAM1
GO:0045165	cell fate commitment	BP	0.01	STAT3,NANOG,TBX3,DUSP6,BMP4,SPRY2,HES1,EPAS1,POU5F1,IL23A,TFAP2C,CASZ1,GDF3,SFRP1,WNT6,NEUROD1,MITF,GSX2,PML,NODAL,PRDM1,RBPJ,NKX6-2,FOXN4,PRDM14,TENM4,POU4F1,GLI2,SIX1,SPN,TRP53,NKX6-3,NTF5,SOX2
GO:0071456	cellular response to hypoxia	BP	0.01	NDRG1,PDK1,CD34,SIRT1,AJUBA,MYC,SLC29A1,CBS,EPAS1,LMNA,AQP3,PLK3,SIRT4,SFRP1,MST1,ACAA2,MGARP,TIGAR,EGR1,RBPJ,CPEB2,ADRB2,TRP53,CHCHD2,BNIP3
GO:0051093	negative regulation of developmental process	BP	0.0103	NGFR,PDGFB,ACVRL1,MMP11,TIMP1,RARG,APOE,KLF4,STAT3,KLF5,TEK,EPHA2,SOD2,NFIB,NANOG,ETV4,MAPT,TBX3,E2F2,SOCS2,SIRT1,NTN1,NFKBIA,ESRRB,ID4,PLK2,BMP4,DMTN,RB1,SPRY2,MYC,RAPGEF3,HES1,NOCT,ABCG1,LIMS2,POU5F1,DPYSL3,LDLRAD4,CD74,ANXA1,NR0B1,SMAD7,STAT1,EPHA4,INPP5D,RAB29,NFATC2,SKIL,LMNA,SEMA4A,TRP53INP1,PRAMEF12,CASZ1,NOS3,CD38,EMILIN1,REST,DTX1,GDF3,ARHGDIB,ADRB3,SFRP1,POU4F2,JDP2,LIF,NFKBID,PML,NODAL…
GO:0035150	regulation of tube size	BP	0.0114	KAT2B,APOE,SOD2,SIRT1,CHGA,F2RL1,CBS,SNTA1,NPR1,GCLM,NOS3,CD38,NOS1,ADRB3,CX3CL1,ICAM1,ADRB2,PTGS1,GPX1,WDR35
GO:0046903	secretion	BP	0.0121	HK2,VPREB3,TMEM79,HCK,LIN7B,ZP3,TEK,NPHS1,HAP1,SYNGR3,SLC44A4,POU2F2,PLCD1,ABCA1,CD34,SDC4,ADA,HNF4A,ERBB3,TBX3,TRAF3IP2,SOCS2,SIRT1,MYO1G,LLGL2,CHGA,SYK,F2RL1,GLUD1,DMTN,MYC,SYNGR1,GSDMD,PLA2G10,ILDR1,SNCG,SLC17A9,SLC29A1,GLP1R,POU5F1,GABBR1,CD74,CAMK2A,ANXA1,CPT1A,MIP,FN1,ENG,TNFRSF1B,CD38,REST,SPP1,NOS1,P2RX7,PLA2G1B,SIRT4,SLC6A1,GIPR,PCSK6,CORO1A,LAT,PYCARD,VEGFC,SFRP1,CX3CL1,MAP1LC3B,RAB27A,…
GO:0061450	trophoblast cell migration	BP	0.0136	ACVR1B,TIMP1,ITGB4,ARHGDIB,NODAL,APELA
GO:0072215	regulation of metanephros development	BP	0.0136	PDGFB,BMP4,MYC,PDGFA,LIF,EGR1
GO:0010875	positive regulation of cholesterol efflux	BP	0.0136	APOE,ABCA1,PLTP,SIRT1,NFKBIA,ABCG1
GO:2000241	regulation of reproductive process	BP	0.0136	ACVR1B,TIMP1,HOXD13,ZP3,DAZL,PHLDA2,ADA,BMP4,DUSP1,DMRT1,HORMAD1,ARHGDIB,NUPR1,SFRP1,PIWIL2,LIF,INHBB,NODAL,SPINK10,CCDC36,MEIOC,MAPK15,APELA
GO:0001825	blastocyst formation	BP	0.014	ZP3,ADA,ESRRB,POU5F1,SKIL,TFAP2C,NODAL,PRDM14,TET1,JUNB,HOPX,CCNB1IP1
GO:0003176	aortic valve development	BP	0.0146	BMP4,RB1,TNFRSF1B,NOS3,EMILIN1,TBX20,RBPJ
GO:0043542	endothelial cell migration	BP	0.0162	PDGFB,ACVRL1,JUP,APOE,KLF4,HSPB1,TEK,EPHA2,SIRT1,PECAM1,PLK2,BMP4,EMP2,NR4A1,ANXA1,SEMA4A,NOS3,VEGFC,TDGF1,DPP4,FGF1,PLEKHG5,MMRN2,ZC3H12A,FGF4,FGF18,PTK2B,PTP4A3,GPX1,CEACAM1
GO:0050678	regulation of epithelial cell proliferation	BP	0.0172	NGFR,PDGFB,ACVRL1,APOE,STAT3,HTRA1,TEK,NFIB,HYAL1,ETV4,SIRT1,BMP4,RB1,TGM1,MYC,HES1,NR4A1,LIMS2,GLI1,STAT1,ENG,VEGFC,SFRP1,MST1,KLF9,FGF1,NODAL,RAP1GAP,KDM5B,ID1,CDKN2A,ZFP36,SFN,SIX1,NKX2-9,CDH3,GPX1,CCND1,CEACAM1,SOX2,APELA,ESRP2
GO:0006809	nitric oxide biosynthetic process	BP	0.0172	KLF4,SOD2,CD34,HSP90AA1,NOS3,NOS1,ICAM1,ZC3H12A,KLF2,PTK2B,WDR35,ASS1
GO:0015850	organic hydroxy compound transport	BP	0.0173	APOE,PLCD1,ABCA1,PLTP,SIRT1,NFKBIA,CHGA,SYK,MYC,PLA2G10,SOAT2,SNCG,ABCG1,GABBR1,MIP,AQP3,SPP1,NOS1,SLC10A3,APOC1,KDM5B,PTGS1,FCER1G,MAPK15,CEACAM1
GO:0070848	response to growth factor	BP	0.0174	PDGFB,ACVRL1,FOLR1,KLF4,HSPB1,HTRA1,TEK,EPHA2,HAP1,HYAL1,NANOG,MYO1C,DUSP6,SIRT1,DDC,FOS,RYR2,SFRP4,GCNT2,RIPK1,BMP4,FGF17,SPRY2,MYC,HES1,NR4A1,AMHR2,TWF2,POU5F1,NR3C1,LDLRAD4,ANXA1,GOT1,PDE8A,SMAD7,ENG,SKIL,GCLM,SH3GL2,TNFRSF1B,NOS3,EMILIN1,NOS1,GDF3,CORO1A,VEGFC,SFRP1,HPGD,GAB1,TDGF1,PLK5,FGF1,PML,NODAL,TOB1,EGR1,GDF15,RBPJ,PRDM16,LTBP4,RAP1GAP,MMRN2,KDM5B,PRDM14,ID1,SETX,ZFP36,DMD,MYOF,FGF4,IE…
GO:0052547	regulation of peptidase activity	BP	0.0178	NGFR,TIMP1,KLF4,STAT3,PCOLCE2,PERP,SIRT1,SERPINB9B,MYC,FETUB,NR4A1,PMAIP1,FN1,EPHA4,GRIN1,TFPI,SERPINI1,TNFRSF1B,REST,PCOLCE,A2M,PYCARD,RENBP,DLC1,CRYAB,PML,NODAL,AIM2,ACER2,BIRC7,NLRC4,SPINK10,CDKN2A,SERPINB1A,CRADD,PLAUR,SFN,WFDC15A,SERPINB6C,CYCT,GPX1,WDR35,SPINT2,SOX2,R3HDML,HSPA1B
GO:0070372	regulation of ERK1 and ERK2 cascade	BP	0.0179	PDGFB,KLF4,PTPN6,NDRG2,TEK,EPHA2,DUSP6,GCNT2,SYK,F2RL1,BMP4,SPRY2,DUSP1,SPRY4,CD74,PDE8A,PDGFA,FN1,EMILIN1,CHRNA9,PYCARD,CX3CL1,LIF,NDRG4,NODAL,ICAM1,SEMA7A,PLA2G5,DMD,CAMK2N1,FGF4,FGF18,PTK2B,CEACAM1,APELA
GO:0030216	keratinocyte differentiation	BP	0.0227	TMEM79,EPHA2,MADCAM1,GRHL1,TGM1,ANXA1,TGM3,NCOA3,TFAP2C,EVPL,KRT17,RBPJ,ZFP36,PTGS1,SFN,CDH3
GO:0042035	regulation of cytokine biosynthetic process	BP	0.0264	KLF4,HSPB1,SYK,LTB,SIGIRR,INPP5D,NMI,CD3E,INHBB,EGR1,ZFP36,SPN,BCL3
GO:0051592	response to calcium ion	BP	0.0274	RASA4,PLCD1,FOS,RYR2,ANXA11,DMTN,DUSP1,SLC25A12,P2RX7,RASAL1,SLC6A1,GIPR,APOBEC1,ITPR3,JUNB,PTK2B,ALOX5AP,CCND1,S100A16,CAPN3
GO:0034220	ion transmembrane transport	BP	0.0274	COX5A,SLC7A7,S100A6,FOLR1,GRIK3,PTPN6,P2RX5,SLC34A3,HAP1,SLC44A4,SLC47A1,ABCA1,STAC2,TRPV2,SCN1B,SLC6A8,SLC6A15,ATP2A3,SLC13A5,RYR2,RIPK1,PDE4D,BMP4,SCARA5,SLC39A14,MYC,RAPGEF3,ARC,CLCN2,KCNK5,MPC1,GLP1R,SLC37A1,DIAPH1,MIP,SLC15A1,ATP1B1,GRIN1,SLC25A12,SLC23A2,SLC20A1,SNTA1,LRRIQ4,CASQ2,TMEM38B,NIPAL3,SLC30A2,CHRNA9,REST,TESC,NOS1,P2RX7,TRPM1,CORO1A,SLC7A3,CX3CL1,CALHM2,SLC24A1,CACNA1A,SLC12A8,CA…
GO:0006941	striated muscle contraction	BP	0.0326	JUP,SCN1B,PGAM2,CHGA,HSP90AA1,RYR2,PDE4D,SMAD7,ATP1B1,SNTA1,CASQ2,NOS1,MYH14,MYBPC2,ATP1A3,ZC3H12A,DSG2,DMD,ADRB2,SCN3B,TNNT1
GO:0007186	G-protein coupled receptor signaling pathway	BP	0.0337	DGKE,GRIK3,ADGRE5,APOE,APLP1,MC5R,PLCD1,LY6G6E,ABCA1,ADA,CHGA,SFRP4,SYK,F2RL1,GLP1R,GABBR1,CAMK2A,ANXA1,DGKA,PDYN,STMN1,AGTRAP,NOS1,GIPR,TRPM1,ADRB3,SFRP1,HPGD,CX3CL1,CACNA1A,DGKH,GNA15,GPR160,TGM2,AKAP12,GNGT2,ADGRG6,LRP1,CMKLR1,ITPR3,FZD5,ADRB2,GPRC5A,LTB4R1,OLFR985,CNTN2,OLFR153,GRM4,LPAR5,NPW,APELA
GO:0043086	negative regulation of catalytic activity	BP	0.0358	KAT2B,TIMP1,ANGPTL4,APOE,KLF4,NQO1,PTPN6,HSPB1,RASA4,GADD45B,MAPT,DUSP6,SOCS2,SIRT1,IRAK3,PECAM1,SERPINB9B,BMP4,RB1,SPRY2,AJUBA,DEPTOR,NCKAP1L,FETUB,NR4A1,DUSP1,SPRY4,GABBR1,ANXA1,SMAD7,TERF1,ENG,TFPI,PPP1R14D,SERPINI1,TNFRSF1B,NOS3,TESC,NOS1,A2M,MVP,PYCARD,DUSP9,RENBP,SFRP1,CRYAB,TMEM132D,GADD45A,PML,PPP1R14A,ZFYVE28,TIGAR,BIRC7,NLRC4,CBLC,APOC1,SPINK10,CDKN2A,SERPINB1A,ZFP36,PLAUR,CAMK2N1,SFN,H…
GO:0072332	intrinsic apoptotic signaling pathway by p53 class mediator	BP	0.0372	E2F2,PERP,SIRT1,PPP1R13B,RRN3,PMAIP1,CD74,NUPR1,PYCARD,USP28,EDA2R,PML,ZMAT4,POU4F1,BCL3,TRP53
GO:0051196	regulation of coenzyme metabolic process	BP	0.0386	STAT3,PDK1,PDK4,PGAM2,ESRRB,MYC,P2RX7,ME1,TIGAR,TRP53
GO:0014070	response to organic cyclic compound	BP	0.0389	TRIM25,RARG,JUP,HOXD13,FOLR1,KLF4,NQO1,GSTM3,STAT3,KLF5,POLR2A,P2RX5,TEK,APLP1,ABCA1,ADA,HNF4A,ALDH3A1,DUSP6,SGK1,SOCS2,SIRT1,IRAK3,NFKBIA,FOS,ESRRB,HSP90AA1,RYR2,PDE4D,BMP4,DMTN,MYC,RAPGEF3,NR4A1,PIM1,CBS,DUSP1,TMEM173,NR3C1,DIAPH1,ANXA1,CPT1A,NR0B1,GOT1,NR5A2,GRIN1,TFPI,ITGA6,NCOA3,CASQ2,GCLM,ALPL,TRIM63,PADI2,NOS3,CD38,REST,SPP1,NOS1,P2RX7,SLC6A1,SFRP1,HPGD,POU4F2,CRYAB,MB21D1,ABCC4,CDO1,KLF9,…
GO:0060914	heart formation	BP	0.0395	FOLR1,BMP4,HES1,PIM1,POU5F1,SMARCD3,RBPJ,SIX1
GO:0034405	response to fluid shear stress	BP	0.0395	KLF4,ABCA1,SMAD7,NOS3,SPP1,P2RX7,KLF2,PTK2B,ASS1
GO:0007229	integrin-mediated signaling pathway	BP	0.0411	TIMP1,ITGB7,MADCAM1,ITGB4,SYK,DMTN,EMP2,LIMS2,ITGA6,LAT,ITGAL,SEMA7A,ITGA9,FCER1G,PTK2B,ADAMTS14
GO:1990000	amyloid fibril formation	BP	0.0412	APOE,MAPT,RIPK1,RIPK3,CRYAB,CDKN2A
GO:0045927	positive regulation of growth	BP	0.0416	APOE,ZP3,SLC44A4,HYAL1,SPTBN4,MAPT,TRPV2,CXCL16,SGK1,SIRT1,NTN1,TWF2,CPNE5,PIM1,HBEGF,GLI1,FN1,TFCP2L1,CD38,RASAL1,MTM1,SFRP1,POU4F2,TBX20,UNC13A,KRT17,SEMA7A,RBPJ,SOX15,SHTN1,ADRB2,SFN,PLS1,ISLR2,HOPX,PTK2B,CAPN3
GO:0060538	skeletal muscle organ development	BP	0.0417	KLF5,NPHS1,FOS,RB1,MYC,NR4A1,MSC,SKIL,MYLPF,NUPR1,MYH14,MTM1,SAP30,FBXO22,EGR1,DMD,ADRB2,AI464131,SIX1,ARNTL,GPX1,ASS1,CAPN3
GO:0060856	establishment of blood-brain barrier	BP	0.0418	ENG,ABCB1B,ABCB1A,DMD,TTPA
GO:0045060	negative thymic T cell selection	BP	0.0418	AIRE,CD74,ZAP70,CD3E,SPN
GO:0008630	intrinsic apoptotic signaling pathway in response to DNA damage	BP	0.0418	MSH6,CRIP1,EPHA2,SOD2,SIRT1,MYC,PMAIP1,CD74,SKIL,TNFRSF1B,NUPR1,PYCARD,USP28,PML,MCL1,MAEL,SFN,BCL3,TRP53
GO:0010876	lipid localization	BP	0.0435	ALKBH7,APOE,ABCA1,PLTP,SIRT1,NFKBIA,SYK,HEXB,APOD,PLA2G10,SOAT2,ABCG1,ANXA1,HEXA,ESYT1,MIP,ATP9A,FABP3,SPP1,P2RX7,PLA2G1B,SLC10A3,ABCC4,ATP11B,ESYT3,PITPNC1,APOC1,ABCB1A,OSBPL10,PLA2G5,KDM5B,ZC3H12A,APOBR,ANO9,PRELID2,TTPA,CEACAM1
GO:0042493	response to drug	BP	0.0444	SLC22A18,JUP,FOLR1,KLF4,NQO1,GSTM3,STAT3,P2RX5,SOD2,SLC44A4,SLC47A1,SLC25A41,LY6G6E,ABCA1,ADA,ALDH3A1,SLC6A8,DUSP6,SIRT1,DDC,NEFH,SLC13A5,NFKBIA,FOS,HSP90AA1,RYR2,RIPK1,BMP4,MYC,NCKAP1L,PDE1B,APOD,SNCG,CBS,DUSP1,NR3C1,GABBR1,ANXA1,CPT1A,PDE8A,HPRT,GRIN1,SLC25A12,SLC52A3,NFATC2,CASQ2,GCLM,TRP53INP1,FABP3,ABCB1B,CD38,REST,NOS1,P2RX7,SLC6A1,SLC7A3,VEGFC,SFRP1,HPGD,CRYAB,PDE4A,GSTA4,ABCC4,CDO1,KLF9,C…
GO:0010043	response to zinc ion	BP	0.0462	CRIP1,SOD2,SLC30A2,P2RX7,MT2,MT1,GSTA4,APOBEC1,ASS1
GO:0061982	meiosis I cell cycle process	BP	0.0465	DNMT3L,REC8,TEX11,4930447C04RIK,DDX4,DMC1,DMRT1,SYCE1,TERF1,HORMAD1,PIWIL2,STAG3,TEX19.1,MAEL,CCDC36,MEIOC,MAPK15,CCNB1IP1
GO:0051480	regulation of cytosolic calcium ion concentration	BP	0.0478	CALB2,PTPN6,HAP1,PLCD1,RYR2,F2RL1,PDE4D,BMP4,GLP1R,DIAPH1,GOT1,GRIN1,CASQ2,CD38,CHRNA9,NOS1,P2RX7,GIPR,TRPM1,CORO1A,CX3CL1,CACNA1A,GNA15,PML,TGM2,ITPR3,DMD,ADRB2,PTK2B,CAPN3

## Sheet: cluster III
term.id	term.name	domain	p.value	intersection
GO:0007417	central nervous system development	BP	2.12e-11	DRP2,CTTNBP2,SRR,NAGLU,SMO,AXL,SHH,PAX3,BCAN,SLC1A2,ID3,PHOX2A,FZD3,PROX1,PTPRS,HOXA2,ARNT2,CELSR1,VTN,TIMP2,RAC3,FABP7,RFX4,ASCL1,H2AFY2,DDIT4,SEPT4,ID2,MYH10,TTC8,NIN,GLI3,ROR2,DPYSL2,COL2A1,APP,CDH2,BIN1,SLIT1,GDF11,COL3A1,SEMA4C,SERPINE2,PAM,RGS2,SLC45A3,ATP2B4,BMI1,ZEB2,GSN,PAX6,MDK,SNPH,DCLK1,CHRNB2,SFRP2,WLS,LMO4,B4GALT2,EPHB2,HES3,PTN,IFT122,NR2F2,FGF13,OPHN1,SLIT2,FGFR1,CDH11,PHLPP2,GNAO…
GO:0050877	nervous system process	BP	4.92e-10	GLRA1,COL1A1,GRIA3,PRKAR2B,GRIK5,CACNA1B,GABRB2,RAC3,FABP7,RGS9,ASIC2,CACNG4,CACNA1G,DLG4,MYH10,TTC8,ATP8A2,EDNRB,COL2A1,FGF12,MAPK8IP2,APP,GNAL,JPH3,ALOX5,HOMER2,PRKAR1B,GRIA4,SERPINE2,PAX6,MEIS2,MDK,SNAP25,CHRNA4,OPRL1,P2RY1,BCHE,CHRNB2,GLRB,B4GALT2,ELAVL4,KCNQ4,EPHB2,KCNAB2,PTN,SLC8A2,TUB,ANO1,FGF13,FGFR1,EDNRA,IRX5,OLFM2,CLN6,DRD2,CHRNA3,STRA6,IGDCC3,EPHB1,NDN,GABRB3,DBN1,CHRNB4,ROR1,NPY1R,SP…
GO:0051960	regulation of nervous system development	BP	1.37e-09	EFNB2,SMO,METRN,SHH,MMD,ULK2,CRABP2,NSMF,FZD3,PROX1,PTPRS,CSF1,HOXA2,RXRA,CELSR1,TIMP2,RAC3,HEY2,RFX4,ASCL1,MEIS1,ID2,ASIC2,DLG4,NIN,GLI3,ATP8A2,DPYSL2,EDNRB,SDC2,IL1RAP,APP,ADAMTS1,CDH2,BIN1,SLIT1,GDF11,CPEB1,STAU2,COL3A1,ITM2C,SERPINE2,NGEF,RGS2,SLC45A3,OLFM1,ZEB2,PAX6,LRP4,SNAP25,CHRNB2,SFRP2,ADGRL2,PTPRD,ELAVL4,EPHB2,HES3,PTN,IFT122,SH3GL3,SLIT2,FGFR1,IRX3,FEZ1,TCF12,DRD2,EPHB1,SLITRK5,LRRN1,…
GO:0098916	anterograde trans-synaptic signaling	BP	3.51e-09	GLRA1,GRIA3,GRIK5,CACNA1B,NSMF,GABRB2,CACNA2D2,CELSR1,CADPS2,RAC3,CACNA1G,DLG4,TRIM9,ROR2,FGF12,MAPK8IP2,APP,CDH2,SNCAIP,JPH3,CPEB1,CPLX2,GRIA4,STAU2,SERPINE2,SNAP25,CHRNA4,OPRL1,BCHE,PFN2,CHRNB2,GLRB,KCNQ4,EPHB2,NSG1,PTN,SLC8A2,APBA2,SYP,OPHN1,SYTL4,PLAT,DRD2,CHRNA3,RIMS3,SLITRK5,CPLX1,GABRB3,DBN1,CHRNB4,PCDH8,NPY1R,SHANK2,PLCL2,MYCBPAP,TMEM108,PRKCE,CD24A,NTF3,PROKR1,SV2C,CADPS,GABRA5,NTRK2,PTP…
GO:0061564	axon development	BP	9.46e-09	EFNB2,SMO,METRN,SHH,DDR1,ULK2,CRABP2,FZD3,PTPRS,HOXA2,STXBP5,MYH10,TTC8,NIN,GLI3,ATP8A2,DPYSL2,MATN2,ALCAM,BOC,APP,CDH2,GFRA3,SLIT1,RNF165,OLFM1,ZEB2,PAX6,LRP4,DCLK1,CHRNB2,DOCK7,EPHA8,EPHB2,DPYSL5,EFNB1,SLIT2,CDH11,MMP2,FEZ1,DRD2,EPHB1,SLITRK5,PTPRM,NDN,DBN1,NKX6-1,FSTL4,SPG20,LRFN3,NREP,TUBB2B,SLITRK4,EFNA5,NTF3,LINGO1,RTN4RL2,TRIM32,BMPR1B,GAS1,BRSK2,PLXNB1,NTRK2,FOXB1,DCC,CXCL12,NRG1,CTNNA2,P…
GO:0007409	axonogenesis	BP	1.01e-08	EFNB2,SMO,METRN,SHH,ULK2,CRABP2,FZD3,PTPRS,HOXA2,STXBP5,MYH10,TTC8,NIN,GLI3,ATP8A2,DPYSL2,MATN2,ALCAM,BOC,APP,CDH2,GFRA3,SLIT1,RNF165,OLFM1,ZEB2,PAX6,LRP4,DCLK1,CHRNB2,DOCK7,EPHA8,EPHB2,DPYSL5,EFNB1,SLIT2,CDH11,FEZ1,DRD2,EPHB1,SLITRK5,PTPRM,NDN,DBN1,NKX6-1,FSTL4,SPG20,LRFN3,TUBB2B,SLITRK4,EFNA5,NTF3,LINGO1,BMPR1B,GAS1,BRSK2,PLXNB1,NTRK2,FOXB1,DCC,CXCL12,NRG1,CTNNA2,PTPRZ1,RGMA,PLXNC1,POU3F2
GO:0045664	regulation of neuron differentiation	BP	3.23e-08	EFNB2,METRN,SHH,MMD,ULK2,CRABP2,NSMF,PROX1,PTPRS,HOXA2,TIMP2,RAC3,HEY2,ASCL1,MEIS1,ID2,DLG4,NIN,GLI3,ATP8A2,DPYSL2,EDNRB,SDC2,IL1RAP,APP,ADAMTS1,CDH2,BIN1,SLIT1,GDF11,CPEB1,STAU2,ITM2C,SERPINE2,NGEF,RGS2,OLFM1,ZEB2,PAX6,LRP4,SNAP25,CHRNB2,SFRP2,PTPRD,ELAVL4,EPHB2,HES3,PTN,SH3GL3,SLIT2,FGFR1,IRX3,FEZ1,TCF12,DBN1,GRIP1,NKX6-1,FSTL4,SPG20,ARHGAP33,ZFP365,PREX1,OLIG2,ULK4,BEND6,NREP,ZFP536,TUBB2B,KCT…
GO:0007610	behavior	BP	3.4e-08	GLRA1,NAGLU,PRKAR2B,CACNA1B,SLC1A2,CELSR1,MEIS1,ID2,DLG4,RNF180,MSS51,ATP8A2,FGF12,MAPK8IP2,APP,JPH3,HOMER2,PRKAR1B,SERPINE2,ASTN1,PAX6,MEIS2,MDK,SNAP25,CHRNA4,OPRL1,P2RY1,BCHE,CHRNB2,GLRB,CNTFR,B4GALT2,ELAVL4,EPHB2,PER3,CORT,PTN,SLC8A2,APBA2,FGF13,GNAO1,OLFM2,CLN6,DRD2,CHRNA3,STRA6,ZIC1,SLITRK5,DBN1,CHRNB4,NPY1R,MCOLN3,SHANK2,SOBP,PBX3,KCNA2,CHD7,PRKCE,AR,NEUROG1,AGTR1A,PROKR1,FZD9,GJA1,PDE5A,GA…
GO:0060322	head development	BP	1.25e-07	CTTNBP2,SRR,COL1A1,NAGLU,SMO,AXL,SHH,BCAN,SLC1A2,PHOX2A,FZD3,PROX1,PTPRS,HOXA2,ARNT2,RAC3,FABP7,RFX4,ASCL1,H2AFY2,DDIT4,SEPT4,ID2,MYH10,TTC8,NIN,GLI3,DPYSL2,COL2A1,APP,CDH2,SLIT1,COL3A1,SEMA4C,SERPINE2,RGS2,ATP2B4,BMI1,ZEB2,PAX6,MDK,SNPH,DCLK1,CHRNB2,SFRP2,WLS,B4GALT2,EPHB2,HES3,PTN,NR2F2,FGF13,OPHN1,SLIT2,FGFR1,EDNRA,PHLPP2,MMP2,GNAO1,FEZ1,DRD2,STRA6,ZIC1,SLITRK5,TTC21B,GNG12,ZFP365,PCDH18,OLIG2…
GO:0001764	neuron migration	BP	4.08e-07	AXL,NSMF,FZD3,CELSR1,ASCL1,DDIT4,MYH10,MATN2,GFRA3,COL3A1,ASTN1,OLFM1,PAX6,DCLK1,NR2F2,GPM6A,DRD2,NDN,NKX6-1,IGSF10,ULK4,TUBB2B,OLIG3,NEUROD4,NDNF,GJA1,NTRK2,GPR173,DCC,CXCL12,NRG1,PTPRZ1,SOX1
GO:0090596	sensory organ morphogenesis	BP	8.35e-07	NAGLU,SHH,FZD3,PROX1,HOXA2,CELSR1,MEIS1,WDPCP,TTC8,GLI3,ROR2,ATP8A2,COL2A1,GDF11,STAU2,COL5A2,PAX6,FBN1,KCNQ4,EPHB2,PROM1,PTN,IFT122,FGFR1,IRX5,STRA6,ZIC1,EPHB1,PTPRM,SOBP,CHD7,SDK2,PPP2R3A,TSHZ1,NEUROG1,FZD2,GAS1,NTRK2,MFAP2,HIPK2,SOX11,SOX1
GO:0007155	cell adhesion	BP	9.3e-07	ALOX12,COL6A1,EFNB2,COL1A1,NCAN,AXL,SHH,DDR1,COL26A1,BCAN,CD44,CADM3,ZMIZ1,PTPRS,CSF1,CD83,CELSR1,VTN,RAC3,NUAK1,COL6A2,WDPCP,MYH10,GLI3,NEDD9,VCAN,PLAU,ALCAM,CXADR,APP,CCL25,EMILIN2,CDH2,ITGB8,SDC3,COL3A1,SERPINE2,ASTN1,BMI1,GSN,FBN1,FRMD5,FBLN7,PTPRD,MPDZ,EPHA8,PTPRU,PTN,EPHB6,PDE3B,IL4RA,EFNB1,SLIT2,CDH11,MMP2,CDH13,UBASH3B,SMAD3,EPHB1,PHLDB2,PODXL2,PTPRM,ANTXR1,ITGA2B,DBN1,HPSE,CD99L2,PCDH8,D…
GO:0007186	G-protein coupled receptor signaling pathway	BP	1.13e-06	GLRA1,SMO,RGS20,FZD3,VIPR2,CELSR1,RGS17,NSG2,RGS9,POMC,EDNRB,CCL25,SCG5,GNAL,PLCE1,HOMER2,RGS2,ATP2B4,OPN3,GPSM1,OPRL1,GNB4,P2RY1,SFRP2,GLRB,ADGRL2,CORT,NSG1,ADCYAP1R1,RGS10,ANO1,SYP,EDNRA,GNAO1,NECAB2,GNB5,DRD2,LPAR6,GABRB3,GNG12,NPY1R,PLCL2,PREX1,GPR63,GPR153,ACKR3,S1PR1,CXCR4,SSTR2,AGTR1A,PROKR1,FZD9,FZD2,ACTN2,SENP7,PDE5A,GABRA5,GPR173,CELSR2,GPR27,FZD10
GO:0007416	synapse assembly	BP	4.63e-06	ASIC2,IL1RAP,APP,CDH2,SLIT1,STAU2,LRP4,CHRNB2,ADGRL2,PTPRD,EPHB2,GPM6A,DRD2,EPHB1,BSN,SLITRK5,LRRN1,SHANK2,SDK2,SLITRK4,LRRC4B,EFNA5,NTRK2,PCLO,NRG1,PCDHB22
GO:0010721	negative regulation of cell development	BP	8.86e-06	EFNB2,SHH,ULK2,PTPRS,HOXA2,ASCL1,MEIS1,ID2,GLI3,EDNRB,APP,SLIT1,GDF11,COL3A1,ITM2C,NPPC,NGEF,RGS2,OLFM1,PAX6,FBN1,LRP4,NPR2,EPHB2,PTN,SLIT2,IRX3,NKX6-1,FSTL4,SPG20,ZFP365,DUSP10,OLIG2,DAAM2,ZFP536,KCTD11,CD24A,HES5,EFNA5,LINGO1,RTN4RL2,PBX1,GPR173,B2M,H2-K1,NRG1,SOX11,PTPRZ1,NR2F1,RGMA,ZHX2,H2-D1
GO:0007411	axon guidance	BP	1.49e-05	EFNB2,SMO,SHH,FZD3,HOXA2,MYH10,TTC8,GLI3,DPYSL2,MATN2,ALCAM,BOC,APP,GFRA3,SLIT1,RNF165,PAX6,EPHA8,EPHB2,DPYSL5,EFNB1,SLIT2,FEZ1,EPHB1,PTPRM,TUBB2B,EFNA5,NTF3,BMPR1B,GAS1,DCC,CXCL12
GO:0034762	regulation of transmembrane transport	BP	1.61e-05	GSTM7,CACNA1B,SH2B2,SLC1A2,CACNA2D2,GRB10,STXBP4,TSPAN13,RGS9,ASIC2,CACNG4,CACNA1G,DLG4,FGF12,MAPK8IP2,FHL1,EHD3,BIN1,JPH3,RGS2,ATP2B4,CHRNA4,OPRL1,KCNQ4,EPHB2,PIK3R3,AZIN2,KCNAB2,FGF15,EDNRA,RRAD,UBASH3B,GNB5,DRD2,HTR3A,HCN4,TRPC1,FXYD1,TCAF1,WNK2,KCNA6,HRC,KCNA2,CHD7,PRKCE,KCNA3,GJA1,ACTN2,PRKCB,CAMK2D,SLC8A1,IRS1,FXYD6,RNASEL,KCNG1,KCNIP3,KCNE1L,KCNJ11
GO:0043269	regulation of ion transport	BP	2.57e-05	GSTM7,CACNA1B,CACNA2D2,TSPAN13,RGS9,MAP2K6,ASIC2,CACNG4,CACNA1G,DLG4,ATP8A2,DPYSL2,FGF12,MAPK8IP2,MYLK,FHL1,EHD3,BIN1,JPH3,SERPINE2,RGS2,ATP2B4,SLC30A10,CHRNA4,OPRL1,P2RY1,CHRNB2,KCNQ4,EPHB2,KCNAB2,ADCYAP1R1,FGFR1,EDNRA,GNAO1,RRAD,UBASH3B,GNB5,DRD2,HTR3A,HCN4,TRPC1,FXYD1,TCAF1,WNK2,KCNA6,HRC,MAOB,KCNA2,CHD7,PRKCE,KCNA3,GJA1,ACTN2,PRKCB,CAMK2D,SLC8A1,ABAT,B2M,CXCL12,FXYD6,KCNG1,KCNIP3,KCNE1L,KCNJ11
GO:0034765	regulation of ion transmembrane transport	BP	3.49e-05	GSTM7,CACNA1B,CACNA2D2,TSPAN13,RGS9,ASIC2,CACNG4,CACNA1G,DLG4,FGF12,MAPK8IP2,FHL1,EHD3,BIN1,JPH3,RGS2,ATP2B4,CHRNA4,OPRL1,KCNQ4,EPHB2,KCNAB2,EDNRA,RRAD,UBASH3B,GNB5,DRD2,HTR3A,HCN4,TRPC1,FXYD1,TCAF1,WNK2,KCNA6,HRC,KCNA2,CHD7,PRKCE,KCNA3,GJA1,ACTN2,CAMK2D,SLC8A1,FXYD6,KCNG1,KCNIP3,KCNE1L,KCNJ11
GO:0048592	eye morphogenesis	BP	3.49e-05	NAGLU,PROX1,MEIS1,TTC8,GLI3,ATP8A2,GDF11,STAU2,COL5A2,PAX6,FBN1,EPHB2,PROM1,PTN,IFT122,IRX5,STRA6,EPHB1,PTPRM,SDK2,PPP2R3A,GAS1,NTRK2,MFAP2,HIPK2,SOX11,SOX1
GO:0008015	blood circulation	BP	3.49e-05	ALOX12,CACNA1B,CACNA2D2,HEY2,MAP2K6,ID2,POMC,RASL10B,ASIC2,CACNA1G,EDNRB,CXADR,EHD3,BIN1,ALOX5,NPPC,RGS2,ATP2B4,OPRL1,P2RY1,COL1A2,NR2F2,FGF13,SLIT2,EDNRA,IRX5,MMP2,GNAO1,HSD11B2,SMPD3,DRD2,HCN4,SMAD3,PTPRM,NPY1R,FXYD1,HRC,IL18,CHD7,AR,FGFBP3,AGTR1A,PROKR1,GJA1,CAMK2D,PDE5A,SLC8A1,IMMP2L,ABAT,RNLS,KCNE1L
GO:0010001	glial cell differentiation	BP	6.59e-05	SMO,METRN,SHH,VTN,ASCL1,ID2,GLI3,ROR2,APP,CDH2,BIN1,SERPINE2,SLC45A3,GSN,PAX6,MXRA8,GPC1,HDAC11,NKX6-1,ROR1,ZFP365,DUSP10,OLIG2,DAAM2,HES5,NEUROD4,NTF3,LINGO1,NTRK2,NRG1,SOX11,PTPRZ1,SLC8A3,POU3F2
GO:0023061	signal release	BP	0.000107	GRIK5,CACNA1B,CELSR1,CADPS2,STXBP4,POMC,RASL10B,TRIM9,NELL2,SCG5,SNCAIP,CPLX2,PAX6,SNAP25,PEX5L,P2RY1,PFN2,WLS,ENHO,ANO1,SYTL4,FGFR1,SMPD3,DRD2,RIMS3,CPLX1,NKX6-1,NPY1R,RAB11FIP2,ILDR2,CHD7,PRKCE,EFNA5,AGTR1A,GJA1,BRSK2,CADPS,NTRK2,IRS1,PTPRN2,ABAT,SYT17,PCLO,SOX11,HMGN3,NNAT,SYT11,GPR27,KCNJ11
GO:0007389	pattern specification process	BP	0.00011	IRX2,SMO,SHH,PAX3,TGFBR1,WNT8A,HOXA2,CELSR1,HEY2,RFX4,ASCL1,CCDC103,TTC8,GLI3,ROR2,GDF11,BMI1,ZEB2,PAX6,LRP4,SFRP2,WLS,MLLT3,HES3,LFNG,IFT122,NR2F2,EFNB1,FGFR1,IRX3,ZIC1,SMAD3,NPHP3,TTC21B,NKX6-1,PCDH8,DCHS1,DAAM2,PPP2R3A,AR,TSHZ1,DYNC2H1,HES5,NEUROG1,GJA1,BMPR1B,PBX1,GAS1,FOXB1,IRX1,HIPK2,HSPB11,ANKS6,ZBTB16,PEG12,NRARP,HOXD3,SOX1
GO:0045165	cell fate commitment	BP	0.000224	SMO,SHH,PAX3,TGFBR1,PROX1,WNT8A,HOXA2,HEY2,ASCL1,ID2,GLI3,ROR2,ZFP521,PAX6,SFRP2,LMO4,DOCK7,NR2F2,CHRDL1,FGFR1,NKX6-1,AW551984,OLIG2,SH3PXD2B,OLIG3,ONECUT2,AR,HES5,NEUROD4,NEUROG1,NTF3,GAS1,NRG1,POU3F2,SOX1
GO:0051480	regulation of cytosolic calcium ion concentration	BP	0.000284	GSTM7,CACNA1G,DLG4,EDNRB,JPH3,OPRL1,P2RY1,ADCYAP1R1,ITPR2,SLC8A2,EDNRA,SMPD3,UBASH3B,DRD2,SMAD3,TRPC1,LPAR6,NPY1R,FXYD1,CIB2,HRC,CHD7,PRKCE,S1PR1,CD24A,AGTR1A,FZD9,FZD2,GJA1,CAMK2D,SLC8A1,TMEM28,SLC8A3,FAM155A
GO:1904062	regulation of cation transmembrane transport	BP	0.000307	GSTM7,TSPAN13,RGS9,ASIC2,CACNG4,DLG4,FGF12,MAPK8IP2,FHL1,EHD3,BIN1,JPH3,RGS2,ATP2B4,CHRNA4,OPRL1,EPHB2,KCNAB2,EDNRA,RRAD,UBASH3B,GNB5,DRD2,TRPC1,FXYD1,WNK2,HRC,CHD7,PRKCE,ACTN2,CAMK2D,SLC8A1,FXYD6,KCNG1,KCNIP3,KCNE1L,KCNJ11
GO:0045597	positive regulation of cell differentiation	BP	0.000324	ALOX12,EFNB2,FNDC5,COL1A1,SMO,METRN,AXL,SHH,MMD,CRABP2,NSMF,SCUBE2,TGFBR1,ZMIZ1,FZD3,PROX1,CSF1,CD83,LPL,TIMP2,RAC3,GDPD2,ASCL1,H2AFY2,APOB,ID2,DLG4,NIN,GLI3,ROR2,ATP8A2,DAB2,ADAMTS20,IL1RAP,BOC,APP,ADAMTS1,BIN1,CPEB1,STAU2,NPPC,SERPINE2,RGS2,BMI1,OLFM1,ZEB2,PAX6,SFRP2,PTPRD,ELAVL4,EPHB2,PROM1,PTN,SH3GL3,IL4RA,FGFR1,IRX3,FEZ1,OLFM2,TCF12,DRD2,SMAD3,LOXL2,GPC1,DBN1,GRIP1,NKX6-1,ZFP365,ITPKB,METRNL…
GO:0042391	regulation of membrane potential	BP	0.000341	GLRA1,ALOX12,GRIA3,GRIK5,CACNA1B,SLC1A6,ASIC2,CACNA1G,DLG4,FGF12,MAPK8IP2,CXADR,APP,FHL1,EHD3,CACNA1H,BIN1,GRIA4,CHRNA4,PEX5L,CHRNB2,GLRB,PTN,ANO1,FGF13,CHRNA3,HCN4,RIMS3,GABRB3,DBN1,CHRNB4,FXYD1,SPG20,KCNA2,TMEM108,PRKCE,FZD9,GJA1,ACTN2,CAMK2D,SLC8A1,ABAT,SLC8A3,KCNE1L,KCNJ11
GO:0007620	copulation	BP	0.000608	SHH,EDNRB,SERPINE2,P2RY1,EDNRA,AR,ABAT
GO:0048668	collateral sprouting	BP	0.000744	ULK2,CRABP2,PTPRS,NIN,APP,ZEB2,FSTL4,SPG20,EFNA5,RGMA
GO:0021675	nerve development	BP	0.00132	GABRB2,PHOX2A,GLI3,RNF165,SERPINE2,CHRNB2,EPHB2,HES3,EPHB1,GABRB3,KCNA2,CHD7,NEUROG1,NTF3,GABRA5,HOXD3
GO:1903035	negative regulation of response to wounding	BP	0.00138	ALOX12,PTPRS,PLAU,SERPINE2,UBASH3B,SMAD3,PHLDB2,DUSP10,AJAP1,CD109,CD24A,GJA1,ABAT,RGMA
GO:0048562	embryonic organ morphogenesis	BP	0.0015	NAGLU,SMO,SHH,TGFBR1,FZD3,PROX1,HOXA2,CELSR1,WDPCP,ID2,CCDC103,GLI3,ROR2,ATP8A2,COL2A1,BMI1,PAX6,FBN1,MMP16,KCNQ4,EPHB2,FGFR2,FGFR1,IRX5,STRA6,ZIC1,SMAD3,NPHP3,CHST11,SOBP,CHD7,TSHZ1,NEUROG1,FZD2,GJA1,GAS1,MFAP2,HIPK2,SOX11,HOXD3
GO:0051965	positive regulation of synapse assembly	BP	0.00151	ASIC2,IL1RAP,STAU2,ADGRL2,PTPRD,EPHB2,EPHB1,SLITRK5,LRRN1,SLITRK4,LRRC4B,EFNA5,NTRK2
GO:0002474	antigen processing and presentation of peptide antigen via MHC class I	BP	0.00187	MR1,H2-Q4,TAP1,H2-T22,H2-Q7,B2M,H2-K1,H2-Q6,H2-D1
GO:0007405	neuroblast proliferation	BP	0.00203	SMO,SHH,FZD3,ASCL1,GLI3,PAX6,DOCK7,FGFR1,DRD2,KCTD11,CD24A,NEUROD4,FZD9,EML1
GO:0010975	regulation of neuron projection development	BP	0.00211	EFNB2,METRN,ULK2,CRABP2,NSMF,PTPRS,DLG4,NIN,ATP8A2,DPYSL2,SDC2,IL1RAP,ADAMTS1,CDH2,SLIT1,CPEB1,STAU2,ITM2C,SERPINE2,NGEF,RGS2,OLFM1,ZEB2,PAX6,LRP4,SNAP25,CHRNB2,SFRP2,PTPRD,ELAVL4,EPHB2,PTN,SLIT2,FGFR1,FEZ1,DBN1,GRIP1,NKX6-1,FSTL4,SPG20,ARHGAP33,ZFP365,PREX1,ULK4,TUBB2B,CD24A,EFNA5,NDNF,RTN4RL2,BRSK2,PLXNB1,NTRK2,SYT17,DCC,B2M,H2-K1,CXCL12,NRG1,PTPRZ1,NR2F1,RGMA,H2-D1,PLXNC1,POU3F2
GO:0048736	appendage development	BP	0.00292	SHH,CRABP2,WDPCP,SMOC1,GLI3,ROR2,COL2A1,RNF165,PAM,LRP4,SFRP2,RECK,IFT122,NR2F2,FGFR1,RSPO4,CHST11,FRAS1,AFF3,CHD7,DYNC2H1,GJA1,BMPR1B,PBX1,GAS1,SOX11,ZBTB16
GO:0007224	smoothened signaling pathway	BP	0.00337	SMO,SHH,SCUBE2,SCUBE1,RFX4,WDPCP,GLI3,ROR2,BOC,SERPINE2,PAX6,DYRK2,GPC2,IFT122,ZIC1,TTC21B,NKX6-1,PTPDC1,KCTD11,DYNC2H1,HES5,GAS1,HIPK2,HSPB11
GO:0046879	hormone secretion	BP	0.00351	STXBP4,POMC,RASL10B,NELL2,SCG5,PAX6,SNAP25,PEX5L,P2RY1,ENHO,ANO1,SYTL4,FGFR1,SMPD3,DRD2,CPLX1,NKX6-1,NPY1R,RAB11FIP2,ILDR2,CHD7,PRKCE,EFNA5,AGTR1A,GJA1,BRSK2,IRS1,PTPRN2,ABAT,PCLO,SOX11,HMGN3,NNAT,GPR27,KCNJ11
GO:0009410	response to xenobiotic stimulus	BP	0.00384	SRR,PRKAR2B,AS3MT,GSTM5,GSTM7,ARNT2,RGS17,DDIT4,RGS9,CACNG4,DLG4,CYP46A1,DPYSL2,GNAL,HOMER2,RGS2,BMI1,GSTM4,CHRNB2,RGS10,EDNRA,GNAO1,DRD2,HTR3A,SLITRK5,PRKCE,AGTR1A,ABAT,PPP1R1B
GO:2001257	regulation of cation channel activity	BP	0.00397	GSTM7,RGS9,ASIC2,CACNG4,DLG4,FGF12,MAPK8IP2,EHD3,JPH3,CHRNA4,OPRL1,EPHB2,RRAD,GNB5,DRD2,HRC,ACTN2,KCNG1,KCNE1L,KCNJ11
GO:0006836	neurotransmitter transport	BP	0.00419	GRIK5,CACNA1B,SLC1A2,SLC1A6,CELSR1,CADPS2,TRIM9,SNCAIP,CPLX2,RGS2,SNAP25,PFN2,SYTL4,EDNRA,DRD2,RIMS3,CPLX1,MAOB,SV2C,CADPS,NTRK2,PTPRN2,ABAT,SYT17,PCLO,SYT11
GO:0006936	muscle contraction	BP	0.00505	GLRA1,MAP2K6,CACNA1G,ATP8A2,EDNRB,EHD3,BIN1,RGS2,CHRNB2,CALD1,SYNM,FGF13,EDNRA,SMPD3,DRD2,HCN4,DBN1,CHRNB4,NPY1R,FXYD1,HRC,SSTR2,NEUROG1,ACTN2,CAMK2D,PDE5A,SLC8A1,ABAT,SLC8A3,KCNE1L
GO:0099565	chemical synaptic transmission, postsynaptic	BP	0.00533	GLRA1,GRIA3,GRIK5,DLG4,MAPK8IP2,APP,GRIA4,CHRNA4,CHRNB2,GLRB,CHRNA3,GABRB3,DBN1,CHRNB4,TMEM108,ABAT
GO:0044057	regulation of system process	BP	0.00533	GLRA1,SGCA,CACNA1B,CACNA2D2,HEY2,POMC,ASIC2,CACNA1G,DLG4,EDNRB,FGF12,CXADR,APP,EHD3,BIN1,ALOX5,IGFBP5,RGS2,ATP2B4,CHRNA4,OPRL1,PEX5L,CALD1,FGF13,FGFR1,IRX5,MMP2,GNAO1,DRD2,HCN4,SMAD3,DBN1,CHRNB4,NPY1R,FXYD1,HRC,PBX3,TMEM108,SSTR2,NEUROG1,AGTR1A,GJA1,CAMK2D,PDE5A,SLC8A1,ABAT,NRG1,RNLS,SLC8A3,KCNE1L
GO:0001975	response to amphetamine	BP	0.00667	RGS17,RGS9,DPYSL2,GNAL,RGS2,RGS10,DRD2,PPP1R1B
GO:0042490	mechanoreceptor differentiation	BP	0.00682	NAGLU,GABRB2,HEY2,WDPCP,TTC8,FGFR1,GABRB3,MCOLN3,HES5,NTF3,FZD2,GABRA5,NTRK2
GO:2000243	positive regulation of reproductive process	BP	0.00682	GLRA1,SHH,PLAU,EDNRB,CACNA1H,P2RY1,LFNG,PLAT,IL18,AR,NPM2,PRDM9,PDE5A
GO:0007269	neurotransmitter secretion	BP	0.00718	GRIK5,CACNA1B,CELSR1,CADPS2,TRIM9,SNCAIP,CPLX2,SNAP25,PFN2,SYTL4,RIMS3,CPLX1,CADPS,NTRK2,PTPRN2,SYT17,PCLO,SYT11
GO:0043062	extracellular structure organization	BP	0.00731	COL1A1,DDR1,TGFBR1,LPL,VTN,APOB,PXDN,ADAMTS20,COL2A1,APP,PLA2G7,COL5A2,COL3A1,SFRP2,MTTP,RECK,COL1A2,ELN,THSD4,SMAD3,NPHP3,PHLDB2,ANTXR1,LOXL2,OLFML2B,SH3PXD2B,COL27A1,NDNF,PLAGL2,LIPG,FBLN2
GO:0003407	neural retina development	BP	0.00731	TTC8,ATP8A2,ATP2B4,PROM1,PTN,GPM6A,IRX5,PTPRM,SDK2,NEUROD4,HIPK2
GO:0051047	positive regulation of secretion	BP	0.00799	CACNA1B,LPL,CADPS2,STXBP5,MAP2K6,RASL10B,CACNA1G,MYH10,DPYSL2,EDNRB,NELL2,IL1RAP,IL33,PAX6,SNAP25,CHRNA4,OPRL1,PEX5L,P2RY1,CHRNB2,WLS,IL4RA,ANO1,SYTL4,FGFR1,SMPD3,DRD2,NKX6-1,MBP,PRKCE,AGTR1A,GJA1,CADPS,NOD2,ABAT,CXCL12,SOX11,NNAT,SEPT5,GPR27
GO:0001503	ossification	BP	0.0085	COL1A1,SMO,SHH,SCUBE2,ID3,CSF1,HOXA2,GDPD2,ID2,SMOC1,GLI3,ROR2,BMP1,COL2A1,COL5A2,IGFBP5,NPPC,LRP4,SFRP2,MMP16,NPR2,PTN,CHRDL1,FGFR1,MMP2,SMAD3,IGSF10,DCHS1,SH3PXD2B,S1PR1,FZD9,GJA1,BMPR1B,PBX1,PLXNB1,SLC8A1,SOX11,ZBTB16,MN1
GO:0021794	thalamus development	BP	0.0085	SMO,SHH,CHRNB2,PTN,OLIG2,FOXB1
GO:0001655	urogenital system development	BP	0.00972	EFNB2,IRX2,SMO,SHH,TGFBR1,ID3,PROX1,RXRA,WDPCP,ID2,TTC8,GLI3,ADAMTS1,PLCE1,GDF11,FBN1,LRP4,EPHB2,PROM1,SLIT2,FGFR1,EDNRA,IRX3,MMP2,STRA6,CTSH,SMAD3,NPHP3,FRAS1,PYGO1,DCHS1,AQP11,AR,CD24A,HES5,AGTR1A,PBX1,FOXB1,IRX1,SOX11,ZBTB16
GO:0014059	regulation of dopamine secretion	BP	0.011	CHRNA4,CHRNB2,DRD2,KCNA2,PRKCB,ABAT,CXCL12
GO:0001736	establishment of planar polarity	BP	0.0111	FZD3,CELSR1,TTC8,ROR2,DAB2,SFRP2,ASTN2,MLLT3,NPHP3,DCHS1,FZD2,BRSK2
GO:1905330	regulation of morphogenesis of an epithelium	BP	0.0111	SMO,SHH,FZD3,RXRA,CELSR1,NTN4,ROR2,DAB2,SFRP2,MLLT3,FGFR1,NPHP3,PHLDB2,AJAP1,AR,AGTR1A,FZD2
GO:0030431	sleep	BP	0.015	SNAP25,CHRNB2,PER3,CORT,DRD2,IL18,KCNA2
GO:0035637	multicellular organismal signaling	BP	0.0151	GLRA1,CACNG4,CACNA1G,FGF12,CXADR,EHD3,BIN1,HCN4,CHRNB4,HRC,KCNA2,S1PR1,GJA1,SLC8A1,KCNE1L
GO:0007215	glutamate receptor signaling pathway	BP	0.0155	GRIA3,GRIK5,RGS9,CACNG4,DLG4,MAPK8IP2,APP,HOMER2,GRIA4,EPHB2,NECAB2,FRRS1L
GO:0042310	vasoconstriction	BP	0.0188	ASIC2,CACNA1G,EDNRB,ALOX5,EDNRA,MMP2,SMPD3,NPY1R,AGTR1A,GJA1,PDE5A
GO:0010469	regulation of signaling receptor activity	BP	0.0191	FNDC5,WNT8A,CSF1,RGS9,POMC,CACNG4,DLG4,PLAU,BMP1,FGF12,MAPK8IP2,APP,CCL25,IL33,GDF11,NPPC,FBN1,MDK,CHRNA4,P2RY1,SFRP2,ENHO,EPHB2,CORT,PTN,FGF15,FGF13,METRNL,IL18,CMTM8,CNRIP1,PRKCE,NTF3,CXCL12
GO:0010644	cell communication by electrical coupling	BP	0.021	DBN1,HRC,GJA1,CAMK2D,SLC8A1
GO:0048483	autonomic nervous system development	BP	0.0214	PHOX2A,FZD3,ASCL1,EDNRB,GFRA3,HES3,EDNRA,NTF3,SOX11
GO:0035567	non-canonical Wnt signaling pathway	BP	0.0219	FZD3,CELSR1,ROR2,DAB2,SFRP2,MLLT3,NPHP3,DAAM2,FZD9,FZD2,FZD10
GO:0035335	peptidyl-tyrosine dephosphorylation	BP	0.0222	PTPRS,DUSP23,PTPN14,PTPRD,PTPRU,UBASH3B,PTPRM,PTPN13,PTPDC1,DUSP10,DUSP18,PTPRT,EPM2A,PTPRN2,PTPRZ1,DUSP22
GO:0002062	chondrocyte differentiation	BP	0.0241	SCUBE2,TGFBR1,GLI3,COL2A1,NPPC,SFRP2,FGFR1,ADAMTS7,SMAD3,LOXL2,CHST11,COL27A1,BMPR1B,ZBTB16
GO:0060021	roof of mouth development	BP	0.0248	SHH,TGFBR1,WNT8A,WDPCP,GLI3,COL2A1,GDF11,EPHB2,GABRB3,FRAS1,CHD7,TSHZ1,FZD2,GAS1,SOX11
GO:0048729	tissue morphogenesis	BP	0.0277	EFNB2,IRX2,SMO,SHH,DDR1,PAX3,CD44,TGFBR1,FZD3,PROX1,CSF1,RXRA,CELSR1,HEY2,NTN4,CCDC103,TTC8,GLI3,ROR2,DAB2,MYLK,COL3A1,SEMA4C,IGFBP5,ZEB2,SFRP2,WLS,LMO4,ASTN2,MLLT3,IFT122,FGFR2,OPHN1,SLIT2,FGFR1,EDNRA,IRX3,MMP2,CTSH,SMAD3,NPHP3,PHLDB2,FRAS1,PCDH8,DCHS1,AJAP1,CHD7,S1PR1,AR,HES5,AGTR1A,FZD2,GJA1,PBX1,BRSK2,ARHGAP24,IRX1,CXCL12,NRG1,SOX11,RGMA,HEG1,NRARP
GO:0098739	import across plasma membrane	BP	0.0284	SLC1A2,SLC1A6,SLC9A5,RGS2,SLC8A2,SLC7A2,HCN4,SLC9A7,SLC8A1,TMEM28,SLC8A3,FAM155A
GO:0001941	postsynaptic membrane organization	BP	0.0299	DLG4,CDH2,LRP4,GLRB,PTN,DBN1,GPHN,FZD9
GO:0050873	brown fat cell differentiation	BP	0.0308	FNDC5,SH2B2,SLC2A4,RGS2,NUDT7,METRNL,DUSP10,ZFP516,SELENBP1
GO:0060004	reflex	BP	0.0308	GLRA1,ASCL1,SATB1,GLRB,GJA1
GO:0043113	receptor clustering	BP	0.0308	GRIK5,DLG4,CDH2,GSN,LRP4,GLRB,PTN,IFT122,GPHN,FZD9
GO:0007167	enzyme linked receptor protein signaling pathway	BP	0.0331	EFNB2,COL1A1,LTBP1,AXL,DDR1,SH2B2,IGF1R,TGFBR1,CSF1,DDIT4,GRB10,STXBP4,ROR2,DAB2,APP,GFRA3,GDF11,RNF165,COL3A1,IGFBP5,NPPC,NGEF,SLC30A10,FBN1,LRP4,PPM1L,SFRP2,ENHO,NPR2,EPHA8,EPHB2,PIK3R3,COL1A2,EPHB6,FGFR2,FGF15,IGSF1,EFNB1,COL4A5,CHRDL1,ZCCHC18,PLAT,FGFR1,CDH13,SESN3,UBASH3B,SMAD3,EPHB1,NDN,GPC1,CHST11,ROR1,FSTL4,SPG20,MVB12B,BAIAP2L1,CLDN5,TMEM108,NREP,ADAMTS3,ONECUT2,CD109,AR,FGFBP3,HES5,EFNA…
GO:0007193	adenylate cyclase-inhibiting G-protein coupled receptor signaling pathway	BP	0.0362	RGS2,OPRL1,P2RY1,CORT,EDNRA,DRD2,S1PR1,SSTR2
GO:0035094	response to nicotine	BP	0.0371	CHRNA4,CHRNB2,DRD2,CHRNA3,NKX6-1,CHRNB4,ABAT,PPP1R1B,KCNJ11
GO:0072347	response to anesthetic	BP	0.0382	SRR,CACNG4,DLG4,DPYSL2,HOMER2,CHRNB2,EDNRA,GNAO1,DRD2,HTR3A,PRKCE,ABAT,PPP1R1B
GO:0060359	response to ammonium ion	BP	0.0415	SRR,GABRB2,CACNG4,DLG4,DPYSL2,HOMER2,CHRNA4,CHRNB2,RGS10,EDNRA,GNAO1,DRD2,HTR3A,GABRB3,PRKCE,ABAT,PPP1R1B
GO:0034111	negative regulation of homotypic cell-cell adhesion	BP	0.0442	ALOX12,SERPINE2,UBASH3B,CD24A,ABAT
GO:0051270	regulation of cellular component movement	BP	0.0464	ALOX12,COL1A1,SMO,SHH,HDAC9,IGF1R,NSMF,TGFBR1,PROX1,AMOTL1,CSF1,VTN,WDPCP,VASH1,ROR2,PLAU,DAB2,MYLK,APP,ADAMTS1,CCL25,PLA2G7,BIN1,IL33,SLIT1,CPEB1,SDC3,COL3A1,IGFBP5,OLFM1,PAX6,FRMD5,PFN2,SFRP2,LMO4,RECK,DOCK7,PTPRU,PTN,NR2F2,FGF13,SLIT2,FGFR1,EDNRA,MMP2,CDH13,FEZ1,DRD2,HCN4,CTSH,SMAD3,PRR5L,PHLDB2,PTPRM,ITGA2B,DBN1,NKX6-1,CD99L2,IGSF10,FXYD1,TCAF1,IL18,DUSP10,PREX1,ULK4,PPP2R3A,ACKR3,PRKCE,S1PR1…
GO:0048878	chemical homeostasis	BP	0.0464	ALOX12,GRIK5,GSTM7,SH2B2,SLC9A5,LPL,SLC2A4,PLSCR3,STXBP4,APOB,POMC,CACNA1G,DLG4,PYGL,MICU2,EDNRB,ATP12A,FGF12,APP,FHL1,JPH3,HOMER2,IGFBP5,ATP2B4,SLC30A10,PAX6,OPRL1,P2RY1,MTTP,ENHO,ADCYAP1R1,ITPR2,SLC8A2,ANO1,HEPH,EDNRA,SMPD3,SESN3,UBASH3B,CLN6,DRD2,HCN4,CTSH,CAR12,SMAD3,TRPC1,LPAR6,NPY1R,FXYD1,TTC7,SLC9A7,LETMD1,LETM2,CIB2,WNK2,HRC,IL18,RAB11FIP2,CHD7,AQP11,PRKCE,S1PR1,CD24A,EFNA5,AGTR1A,FZD9,FZ…
GO:0002683	negative regulation of immune system process	BP	0.0478	AXL,SHH,TNFRSF13B,PTPRS,HMGB3,MEIS1,ID2,GLI3,CD200,CCL25,FAS,IL33,COL3A1,FBN1,MEIS2,IL4RA,TSC22D3,SLIT2,UBASH3B,DRD2,TAP1,SUSD4,ITPKB,PLCL2,IL18,DUSP10,CD24A,HES5,ZFP608,PDE5A,NOD2,CXCL12,SOX11,ZBTB16,TSPAN6,DUSP22,MFHAS1,H2-AB1,NRARP
GO:0045619	regulation of lymphocyte differentiation	BP	0.0494	AXL,SHH,ZMIZ1,HMGB3,CD83,ID2,GLI3,FAS,BMI1,IL4RA,ITPKB,IL18,DUSP10,TOX,CD24A,ZFP608,NFAM1,ZBTB16,NRARP

## Sheet: cluster IV
term.id	term.name	domain	p.value	intersection
GO:0035239	tube morphogenesis	BP	3.95e-06	TCF7,TGFB1,HIF3A,GATA6,MET,WNT11,SULF1,CD40,MMP9,LHX1,SFRP5,SEMA6A,CTGF,UNC5B,EGFR,FLT4,NRCAM,THBS4,FGF10,GATA4,GRHL2,HAS2,ENPP2,THBS2,TNFRSF12A,SIX2,FGF8,CFC1,LRP2,CREB3L1,JAG1,BMP2,EFNA1,PITX2,CYR61,EPHA7,ADGRB2,TRP73,SHROOM3,ANXA3,FLT1,EPHA1,TGFA,ADAMTS9,ADM,PGR,BMPER,ST14,ETS1,ANXA2,RBPMS2,CD59A,CARD10,TNNI3,PRICKLE1,FZD8,FOXA2,OVOL2,NOV,NOTCH3,PTGER4,HEY1,HESX1,ESRP1,AMOT,ASB4,S100A1,FGFBP1,…
GO:0048514	blood vessel morphogenesis	BP	2.32e-05	TGFB1,HIF3A,GATA6,WNT11,SULF1,CD40,MMP9,SEMA6A,CTGF,UNC5B,FLT4,NRCAM,THBS4,FGF10,GATA4,HAS2,ENPP2,THBS2,TNFRSF12A,FGF8,LRP2,CREB3L1,JAG1,EFNA1,PITX2,CYR61,ADGRB2,ANXA3,FLT1,EPHA1,TGFA,ADAMTS9,ADM,BMPER,ETS1,ANXA2,CD59A,CARD10,TNNI3,FZD8,OVOL2,NOV,NOTCH3,PTGER4,HEY1,AMOT,ASB4,S100A1,FGFBP1,JUN,ADM2,COL8A2,ARHGAP22,TMEM100
GO:0022610	biological adhesion	BP	4.95e-05	CDH1,EGFL6,ICOSL,LGALS9,ITGA3,TGFB1,EPDR1,KIT,CHRD,SULF1,CLDN7,SEMA6A,MYB,CTGF,EGFR,CYFIP2,NRCAM,THBS4,EMB,TNFSF11,CTNND2,GRHL2,CDH10,HAS2,COL14A1,ENPP2,IGSF11,THBS2,TNFRSF12A,CLDN6,VWA2,NFASC,JAG1,FERMT1,BMP2,SLC7A11,EFNA1,ZBTB7B,CYR61,GBP3,GBP2,EPHA7,PCDH7,EPHA1,ZYX,ADD2,ADAMTS9,LAG3,GPM6B,L1CAM,PLEKHA2,CBLN1,HAS3,ETS1,APOA1,LGALS3BP,FOXJ1,TNFSF9,MICALL2,NOV,SPON1,SCARF1,F11R,DUSP26,PTGER4,ITGA…
GO:0010469	regulation of signaling receptor activity	BP	0.000144	WNT3,TGFB1,TRH,CRLF1,CTGF,STC2,TAC4,THBS4,FGF10,TNFSF11,LYNX1,CALCR,CNIH2,FGF8,FGF14,LYPD6B,JAG1,BMP2,FGF5,TGFA,ADM,FGF21,TNFSF9,NOV,VGF,CER1,LEFTY1,RAMP3,PENK,LYPD6,ADM2,LEFTY2
GO:0007167	enzyme linked receptor protein signaling pathway	BP	0.000144	LGALS9,ITGA3,TNK1,TGFB1,KIT,GATA6,CHRD,MET,SULF1,MMP9,SFRP5,SEMA6A,CTGF,EGFR,CYFIP2,FLT4,IGFBP3,FGF10,GATA4,DKK1,VWA2,GFRA1,FGF8,SNCA,CFC1,VIL1,GRB14,LRP2,CREB3L1,FERMT1,BMP2,DOK5,EFNA1,ZBTB7B,CYR61,EPHA7,FGF5,FLT1,EPHA1,ZYX,TGFA,FGF21,MT3,BMPER,FAM83B,RBPMS2,CD59A,SHC4,ZCCHC12,OVOL2,NOV,CER1,PMEPA1,LEFTY1,MAGI2,ITGA1,FAM83G,FGFBP1,JUN,FES,IRS4,DNAIC1,BCL9L,LEFTY2,TMEM100,CDKN2B
GO:0030855	epithelial cell differentiation	BP	0.000408	TGFB1,GATA6,RAB25,MET,WNT11,KDM6B,LHX1,RFX6,PRKCH,MARVELD2,FGF10,GATA4,GRHL2,LBH,SIX2,PROC,FASN,FGF8,VIL1,IRF6,JAG1,BMP2,SLC7A11,SHROOM3,GSTK1,PGR,ST14,TAGLN,FOXJ1,TDRD7,FOXA2,OVOL2,KDF1,F11R,MAGI2,FOXA3,CCNO,MAFF,CRB3,BCL11B,JUN,PALLD,S1PR3,TMEM100,CLDN3,POU3F1,PDE2A
GO:0071773	cellular response to BMP stimulus	BP	0.000499	ITGA3,TGFB1,GATA6,CHRD,SULF1,SFRP5,GATA4,DKK1,FGF8,CFC1,LRP2,BMP2,CYR61,BMPER,RBPMS2,ZCCHC12,CER1,LEFTY1,FAM83G,VSTM2A,LEFTY2,TMEM100
GO:0048546	digestive tract morphogenesis	BP	0.000882	TCF7,WNT11,SFRP5,EGFR,FGF10,GATA4,SIX2,CFC1,PITX2,TRP73,RBPMS2,OVOL2
GO:0046942	carboxylic acid transport	BP	0.000977	SLC1A3,TRH,XK,TMEM27,SLC16A10,EMB,TNFSF11,SLC7A8,SYT4,ACSL5,SLCO3A1,SLC25A10,SNCA,STK39,LRP2,SLC27A2,SLC7A11,MFSD2A,SLC6A13,STARD10,SLC38A5,ACSL4,SLC16A2,SLC16A11,LRRC8E
GO:0001667	ameboidal-type cell migration	BP	0.00151	ITGA3,MARVELD3,TGFB1,KIT,RAB25,MET,WNT11,CD40,MMP9,FLT4,FGF10,HAS2,ENPP2,FGF8,VIL1,MIXL1,FERMT1,EFNA1,PITX2,GLIPR2,SEMA3C,ANXA3,ADAMTS9,PAK3,BMPER,ETS1,APOA1,CARD10,SEMA3F,OVOL2,NOV,CER1,LEFTY1,AMOT,FGFBP1,JUN
GO:0043410	positive regulation of MAPK cascade	BP	0.00251	TGFB1,KIT,CD40,ARRB1,CTGF,EGFR,FLT4,IGFBP3,FGF10,GATA4,TNFSF11,CALCR,FGD2,DKK1,FGF8,STK39,BMP2,DOK5,EFNA1,GLIPR2,TRP73,FLT1,TGFA,FGF21,STK26,PAK3,MAP3K15,MT3,BMPER,ARHGEF5,FZD8,GPR37,RAMP3,ITGA1,JUN,TAOK3,MAP3K5
GO:0090132	epithelium migration	BP	0.00357	ITGA3,MARVELD3,TGFB1,KIT,RAB25,MET,CD40,MMP9,FLT4,FGF10,GRHL2,HAS2,ENPP2,FGF8,VIL1,FERMT1,EFNA1,GLIPR2,ANXA3,ADAMTS9,BMPER,ETS1,APOA1,CARD10,NOV,AMOT,FGFBP1,JUN
GO:0006935	chemotaxis	BP	0.00397	WNT3,LGALS9,TGFB1,KIT,MET,LHX1,SEMA6A,UNC5B,NRCAM,THBS4,FGF10,OTX2,TNFSF11,ENPP2,FGF8,UNC5A,NFASC,EFNA1,CYR61,EPHA7,PDE4B,SEMA3C,ARHGEF16,FLT1,IL17RC,L1CAM,APOA1,DAPK2,ARHGEF5,SEMA3F,NOV,AMOT,ITGA1,BCL11B,FES,SLIT3
GO:0045765	regulation of angiogenesis	BP	0.00639	GATA6,SULF1,CD40,MMP9,SEMA6A,THBS4,GATA4,ENPP2,THBS2,TNFRSF12A,CREB3L1,EFNA1,ADGRB2,ANXA3,FLT1,EPHA1,ADAMTS9,ADM,BMPER,ETS1,CD59A,CARD10,AMOT,S100A1,FGFBP1,ADM2
GO:0051270	regulation of cellular component movement	BP	0.00804	WNT3,LGALS9,ITGA3,MARVELD3,TGFB1,CNN2,KIT,CHRD,RAB25,MET,WNT11,SULF1,CD40,MMP9,CLDN7,GRB7,SEMA6A,SRGAP1,EGFR,FLT4,IGFBP3,THBS4,FGF10,GATA4,HAS2,ENPP2,ARAP3,CNIH2,VIL1,SEMA6D,JAG1,BMP2,EFNA1,PITX2,CYR61,GLIPR2,PDE4B,SEMA3C,ANXA3,FLT1,EPHA1,ADAMTS9,STK26,PAK3,PGR,BMPER,ETS1,DAPK2,ANK2,CARD10,SEMA3F,NOV,ATP8A1,ARHGAP18,PTGER4,MAGI2,AMOT,EPCAM,BST2,FGFBP1,JUN,FES
GO:0044070	regulation of anion transport	BP	0.00896	TRH,TMEM27,STC2,TNFSF11,SYT4,ACSL5,SNCA,STK39,CAR2,ACSL4,TRPA1,ATP8A1,PRNP
GO:0048762	mesenchymal cell differentiation	BP	0.0111	HPN,TGFB1,WNT11,GSC,FGF10,HAS2,SIX2,FGF8,JAG1,BMP2,EFNA1,PITX2,GLIPR2,SEMA3C,EOMES,SEMA3F,FOXA2,OVOL2,TRIM62,BCL9L,TMEM100,DACT3
GO:0003206	cardiac chamber morphogenesis	BP	0.0112	TGFB1,GATA6,FHL2,WNT11,GATA4,GRHL2,FGF8,CFC1,LRP2,JAG1,PITX2,CYR61,SEMA3C,TNNI3,OVOL2,SLIT3,DHRS3
GO:0085029	extracellular matrix assembly	BP	0.0112	TGFB1,HAS2,EFEMP2,GPM6B,HAS3,MFAP4
GO:0043406	positive regulation of MAP kinase activity	BP	0.0113	TGFB1,KIT,CD40,ARRB1,EGFR,FGF10,TNFSF11,FGD2,DKK1,STK39,BMP2,TRP73,FLT1,TGFA,STK26,PAK3,MAP3K15,ARHGEF5,FZD8,ITGA1,TAOK3,MAP3K5
GO:0045597	positive regulation of cell differentiation	BP	0.0116	WNT3,BCL11A,LGALS9,ITGA3,TGFB1,KIT,GATA6,LHX1,SEMA6A,MYB,CTGF,IGFBP3,PRKCH,GATA4,TNFSF11,NEFL,HAS2,ENPP2,TNFRSF12A,PKDCC,SYT4,PROC,DKK1,LRP2,JAG1,BMP2,DNMT3B,FAM210B,CAR2,ZBTB7B,CYR61,BRINP1,GLIPR2,SEMA3C,TRP73,ADAMTS9,ADM,PAK3,ETS1,APOA1,EOMES,FOXJ1,CEBPA,GDPD5,TNFSF9,ISG15,TRIM67,FOXA2,OVOL2,RIMS2,KDF1,NEK5,SCARF1,PTGER4,MAGI2,TPH1,FOXA3,ASB4,CNR1,VSTM2A,JUN,FES,BCL9L,TMEM100,MAP3K5,CEBPD
GO:0010634	positive regulation of epithelial cell migration	BP	0.0116	ITGA3,TGFB1,RAB25,MET,CD40,MMP9,FLT4,FGF10,HAS2,ENPP2,VIL1,GLIPR2,ANXA3,ETS1,AMOT,FGFBP1,JUN
GO:0051093	negative regulation of developmental process	BP	0.013	WNT3,BCL11A,HPN,TGFB1,CHRD,SULF1,SFRP5,SEMA6A,SRGN,EGFR,STC2,THBS4,FGF10,TRIO,GRHL2,THBS2,LBH,SIX2,SYT4,DKK1,FGF8,FUOM,MIXL1,UCMA,GRB14,SEMA6D,CREB3L1,JAG1,FERMT1,BMP2,EFNA1,ZBTB7B,EPHA7,BRINP1,ADGRB2,TRP73,ADAMTS9,MT3,ANXA2,PTPN9,RBPMS2,CD59A,TRIB3,CARD10,GAS2L1,FOXJ1,SEMA3F,PRICKLE1,FOXA2,OVOL2,NOV,NOTCH3,MYLIP,CER1,ATF5,PTGER4,TRIM62,AMOT,RTN4RL1,MAPK11,S1PR3,CDKN2B,DACT3
GO:0023019	signal transduction involved in regulation of gene expression	BP	0.0131	GSC,GATA4,FGF8,FGF5,FOXA2,CER1,EPCAM
GO:0006954	inflammatory response	BP	0.0132	LGALS9,ACP5,TGFB1,KIT,GGT1,CD40,KDM6B,ENPP3,EGFR,TAC4,TNFSF11,MMP25,PROC,SNCA,CD55,STK39,CHST1,BMP2,TRP73,ZYX,USP18,IL17RC,ETS1,APOA1,CD59A,NOV,PTGER4,CNR1,SERPINB9,JUN,S1PR3,CD59B,SCN9A,PDE2A
GO:0042074	cell migration involved in gastrulation	BP	0.0134	WNT11,FGF8,MIXL1,CER1,LEFTY1,AMOT
GO:0007043	cell-cell junction assembly	BP	0.0142	MARVELD3,WNT11,PRKCH,MARVELD2,OCLN,GRHL2,NFASC,ANK2,UGT8A,MICALL2,GJB2,CLDN3
GO:0007186	G-protein coupled receptor signaling pathway	BP	0.0155	GRM6,MET,ARRB1,GALR2,TAC4,CALCR,RGS11,SNCA,RGS16,CAR2,PDE4B,ADGRB2,ADM,APOA1,HCRTR2,GNG11,FZD8,GPR162,PCSK1N,GPR37,PTGER4,RAMP3,KCTD12B,RGS8,TMEM145,GPR75,CNR1,PENK,GPR85,PREX2,ADM2,GNAI1,RDH11,S1PR3
GO:0050877	nervous system process	BP	0.0166	GRM6,HPN,ITGA3,NPAS1,SLC1A3,KIT,EGFR,BTG2,NRCAM,MARVELD2,NEFL,JPH4,SYT4,DKK1,RIN1,SNCA,NFASC,LRP2,FABP5,BRINP1,CRYM,AFF2,CBLN1,TRPA1,TNNI3,REEP6,MYRF,NOV,RIMS2,TULP1,GCH1,ATP8A1,CHRNB1,PIEZO2,PTCHD1,LRRN4,CNR1,PENK,GJB2,FAM19A4,TMIE,NAV2,JUN,KCNMB4,CACNB2,TMEM100,SCN9A,PRNP
GO:0030278	regulation of ossification	BP	0.0167	TGFB1,CHRD,SRGN,ANK,CALCR,SIX2,PKDCC,DKK1,UCMA,JAG1,BMP2,CYR61,GPM6B,CEBPA,ISG15,PTGER4,TPH1,DHRS3,CEBPD
GO:0030029	actin filament-based process	BP	0.0174	CNN1,TGFB1,CNN2,KIT,MET,WNT11,PLS3,ARRB1,CTGF,SPTB,FGF10,GATA4,VIL1,PDE4B,ARHGEF19,EPHA1,ZYX,ADD2,PAK3,GPM6B,PDLIM3,TPM4,KCNJ5,APOA1,CGNL1,ABLIM3,ANK2,ARHGEF5,FOXJ1,SSH3,COBLL1,MICALL2,PLEKHG2,F11R,CCDC155,VILL,ARHGAP18,PTGER4,PLEKHH2,AMOT,BST2,KRT8,FES,MAGEL2,CACNB2,PALLD,FLNC,SCN2B,GAS2L3
GO:0035023	regulation of Rho protein signal transduction	BP	0.0188	ITGA3,ARHGEF40,MET,ARRB1,TRIO,TIAM2,FGD2,ARAP3,ARHGEF19,ARHGEF16,APOA1,ARHGEF5,FGD5,PLEKHG2,PREX2
GO:0010817	regulation of hormone levels	BP	0.0208	SLC5A5,HPN,TRH,TMEM27,ARRB1,SLC16A10,RFX6,MYB,EGFR,STC2,IGFBP3,DOC2B,TNFSF11,SLC5A7,CYP26A1,LRP2,BMP2,AACS,ADM,CRYM,APOA1,TRPA1,SLC16A2,FOXA2,NOV,RIMS2,VGF,PCSK1N,PTGER4,CNR1,DHRS3,RDH11
GO:0008284	positive regulation of cell proliferation	BP	0.0233	ICOSL,HPN,TGFB1,NES,KIT,GATA6,CHRD,CRLF1,RAB25,SULF1,CD40,MMP9,CLDN7,LHX1,ARRB1,MYB,CTGF,EGFR,FLT4,PRKCH,THBS4,FGF10,GATA4,HAS2,ENPP2,LBH,SIX2,FGF8,ATF3,LRP2,BMP2,PITX2,CYR61,FGF5,EPHA1,TGFA,ADM,FGF21,PGR,ETS1,ANXA2,RBPMS2,SHC4,TNFSF9,NOTCH3,PTGER4,ESRP1,FBXW4,EPCAM,FGFBP1,VSTM2A,JUN,MAB21L2,CD59B,MAP3K5
GO:1905207	regulation of cardiocyte differentiation	BP	0.024	TGFB1,GATA6,EGFR,GATA4,COL14A1,DKK1,BMP2,SEMA3C,PRICKLE1
GO:0048791	calcium ion-regulated exocytosis of neurotransmitter	BP	0.026	SYT5,DOC2B,SYT4,SYT13,RIMS4,RIMS2
GO:0000902	cell morphogenesis	BP	0.028	WNT3,BCL11A,HPN,NES,SLC1A3,KIT,RAB25,MET,XK,LHX1,SEMA6A,UNC5B,EGFR,CYFIP2,NRCAM,THBS4,OTX2,NEFL,CTNND2,GRHL2,HAS2,ENPP2,TNFRSF12A,SYT4,ARAP3,DKK1,FGF8,UNC5A,VIL1,NFASC,LRP2,SEMA6D,EFNA1,EPHA7,SEMA3C,SHROOM3,EPHA1,STK26,PAK3,L1CAM,MT3,PSMB10,ST14,APOA1,UGT8A,BARHL2,SSH3,SEMA3F,LZTS1,MICALL2,RIMS2,ARHGAP18,ITGA1,UST,BCL11B,SLITRK3,PREX2,KRT8,FES,SYNE3,SLIT3,PALLD,BCL9L,CLDN3
GO:0001578	microtubule bundle formation	BP	0.0288	ZMYND10,TPPP3,SPAG6L,RSPH1,CFAP206,DNAJB13,TRIM36,GAS2L1,CFAP100,FES,DNAIC1,DRC1
GO:0021983	pituitary gland development	BP	0.0306	CDH1,FGF10,FGF8,BMP2,PITX2,ETS1,HESX1
GO:0007219	Notch signaling pathway	BP	0.031	TGFB1,KIT,ARRB1,FGF10,JAG1,CHAC1,BMP2,TSPAN5,CEBPA,GDPD5,FOXA2,OVOL2,NOV,NOTCH3,HEY1,S1PR3,TMEM100
GO:0009582	detection of abiotic stimulus	BP	0.0331	GRM6,HPN,KIT,ARRB1,TRPA1,REEP6,TULP1,PIEZO2,RDH11
GO:0051056	regulation of small GTPase mediated signal transduction	BP	0.035	ITGA3,TNK1,ARHGEF40,MET,ARRB1,ARFGEF3,FGF10,TRIO,TIAM2,FGD2,ARAP3,ARHGEF19,ARHGEF16,RASGRP4,APOA1,CGNL1,ARHGEF5,FGD5,TRIM67,PLEKHG2,ARHGAP18,AMOT,PREX2
GO:1901385	regulation of voltage-gated calcium channel activity	BP	0.0366	REM2,GEM,PDE4B,HPCA,S100A1,CACNB2
GO:0009581	detection of external stimulus	BP	0.0366	GRM6,HPN,KIT,ARRB1,TRPA1,REEP6,TULP1,PIEZO2,RDH11
GO:0019933	cAMP-mediated signaling	BP	0.0366	GALR2,CALCR,PDE4B,CRTC3,ADM,RASD2,RIMS2,PTGER4,RAMP3,ADM2,GNAI1,PDE2A
GO:0043616	keratinocyte proliferation	BP	0.0408	FGF10,HAS2,IRF6,FERMT1,OVOL2,KDF1,BCL11B
GO:0048771	tissue remodeling	BP	0.0453	ACP5,TGFB1,MMP9,IL20RA,EGFR,FLT4,THBS4,FGF10,GATA4,TNFSF11,FGF8,JAG1,CAR2,SEMA3C,PTGER4,TPH1
GO:0002698	negative regulation of immune effector process	BP	0.0471	LGALS9,TGFB1,ENPP3,TAP2,CD55,ZBTB7B,APOA1,CD59A,FOXJ1,SERPINB9,BST2,CD59B
GO:0051960	regulation of nervous system development	BP	0.0472	WNT3,BCL11A,ITGA3,TGFB1,KIT,CHRD,XK,RXRG,LHX1,SEMA6A,MYB,NRCAM,PRKCH,NEFL,ENPP2,THBS2,TNFRSF12A,SYT4,CBLN2,DKK1,FUOM,SNCA,LRP2,SEMA6D,JAG1,BMP2,DNMT3B,EFNA1,EPHA7,BRINP1,ADGRB2,TRP73,PAK3,CBLN1,MT3,PTPN9,EOMES,BARHL2,SSH3,SEMA3F,GDPD5,MYRF,LZTS1,TRIM67,FOXA2,RIMS2,NOTCH3,MYLIP,SCARF1,ATF5,ZFHX3,MAGI2,CNR1,RTN4RL1,UST,BCL11B,SLITRK3,FES,CDKN2B
