# Supplementary material for: DNMT3B supports meso-endoderm differentiation from mouse embryonic stem cells
Source: Nat Commun. 2023 Jan 23;14:367. doi: 10.1038/s41467-023-35938-x (PMC9871038; doi:10.1038/s41467-023-35938-x)
Supplement: Supplementary file 7 — Supplementary Data 5 [file 41467_2023_35938_MOESM7_ESM.xlsx]

## Sheet: Legend
Supplementary Data 5. RNA-seq analysis of DNMT3B ectopic expression in 3BKO cells
Legend: RNA-seq analysis of 3BKO and 3BKO ectopically expressing DNMT3B cells in EpiLC-MesoEndoderm (ME) differentiation time course. The first three panels report the differentially expressed genes between 3BKO+3B and 3BKO cells at each time point of the differentiation time course (EpiLC, ME24h, ME48h, absolute logFC greater or equal to 0.5 and FDR less than or equal to 0.05). The last panel re…

## Sheet: EpiLC_3b_vs_none
gene_name	gene_id	gene_type	logFC	logCPM	F	PValue	FDR
Nop2	ENSMUSG00000038279	protein_coding	1.41242	7.93919	468.744	3.99132e-18	5.98258e-14
Nifk	ENSMUSG00000026377	protein_coding	1.25035	7.23864	367.409	7.84427e-17	3.93916e-13
Nup50	ENSMUSG00000016619	protein_coding	1.05081	7.76301	361.489	9.55327e-17	3.93916e-13
Stxbp1	ENSMUSG00000026797	protein_coding	-1.58297	4.71622	358.648	1.05121e-16	3.93916e-13
Polr1a	ENSMUSG00000049553	protein_coding	1.07228	8.2453	341.969	1.87054e-16	4.93849e-13
Cirh1a	ENSMUSG00000041438	protein_coding	1.14818	8.24046	340.408	1.97685e-16	4.93849e-13
Fiz1	ENSMUSG00000061374	protein_coding	1.28302	6.82873	331.16	2.75627e-16	5.11347e-13
Nfatc4	ENSMUSG00000023411	protein_coding	-2.25185	4.68659	327.113	3.1965e-16	5.11347e-13
Usp11	ENSMUSG00000031066	protein_coding	-1.51841	6.77342	326.812	3.23212e-16	5.11347e-13
Elac2	ENSMUSG00000020549	protein_coding	1.2686	6.58657	325.35	3.41148e-16	5.11347e-13
App	ENSMUSG00000022892	protein_coding	-1.81717	6.00263	314.492	5.13121e-16	6.99197e-13
Pim2	ENSMUSG00000031155	protein_coding	2.01986	8.74549	308.015	6.58704e-16	8.18124e-13
Pmm2	ENSMUSG00000022711	protein_coding	1.43833	5.68753	306.111	7.09561e-16	8.18124e-13
Exosc10	ENSMUSG00000017264	protein_coding	1.00608	7.5038	302.354	8.22695e-16	8.51273e-13
Hsph1	ENSMUSG00000029657	protein_coding	1.36768	7.99873	301.475	8.51898e-16	8.51273e-13
Pycr1	ENSMUSG00000025140	protein_coding	-1.70683	5.04981	298.762	9.49241e-16	8.89261e-13
Gm15459	ENSMUSG00000100801	processed_pseudogene	1.16823	9.02145	296.254	1.04996e-15	9.25759e-13
Rcn3	ENSMUSG00000019539	protein_coding	-2.05165	4.47655	288.59	1.43596e-15	1.1118e-12
Wipi1	ENSMUSG00000041895	protein_coding	-2.27461	4.04879	288.569	1.4372e-15	1.1118e-12
Ccdc137	ENSMUSG00000049957	protein_coding	1.92457	5.98703	286.82	1.54532e-15	1.1118e-12
Rrs1	ENSMUSG00000061024	protein_coding	1.26237	6.51171	286.628	1.55766e-15	1.1118e-12
Arhgef26	ENSMUSG00000036885	protein_coding	2.29793	4.71488	281.806	1.90675e-15	1.24281e-12
Atic	ENSMUSG00000026192	protein_coding	0.966056	8.10812	281.803	1.90704e-15	1.24281e-12
Magel2	ENSMUSG00000056972	protein_coding	4.36227	3.78138	277.657	2.27498e-15	1.36495e-12
Rrp8	ENSMUSG00000030888	protein_coding	1.19105	6.12398	277.64	2.27659e-15	1.36495e-12
Stat2	ENSMUSG00000040033	protein_coding	-1.62724	5.24591	275.185	2.53028e-15	1.45871e-12
Ddx18	ENSMUSG00000001674	protein_coding	1.01005	7.19446	273.438	2.72919e-15	1.5151e-12
Pgm2	ENSMUSG00000025791	protein_coding	-1.90061	5.32098	268.294	3.41935e-15	1.80638e-12
Wbscr27	ENSMUSG00000040557	protein_coding	-2.09269	4.08361	267.216	3.58654e-15	1.80638e-12
Umps	ENSMUSG00000022814	protein_coding	1.06077	7.15333	267.036	3.61542e-15	1.80638e-12
Efr3b	ENSMUSG00000020658	protein_coding	-1.84791	4.79046	265.976	3.78991e-15	1.83248e-12
Heatr1	ENSMUSG00000050244	protein_coding	1.21563	7.90176	262.493	4.43047e-15	2.07526e-12
Acsf2	ENSMUSG00000076435	protein_coding	-2.25603	4.16729	261.123	4.71358e-15	2.14096e-12
Wdr75	ENSMUSG00000025995	protein_coding	0.965282	7.5788	260.004	4.95921e-15	2.18628e-12
Tmem194b	ENSMUSG00000043015	protein_coding	-1.32019	4.84938	259.011	5.18892e-15	2.22219e-12
Ddx21	ENSMUSG00000020075	protein_coding	1.16897	9.41254	257.548	5.5482e-15	2.31006e-12
Naga	ENSMUSG00000022453	protein_coding	-2.22202	4.44225	253.624	6.65127e-15	2.69448e-12
Mrpl49	ENSMUSG00000007338	protein_coding	1.18194	6.36419	245.033	9.98358e-15	3.938e-12
Egr1	ENSMUSG00000038418	protein_coding	4.07281	4.49289	242.94	1.10437e-14	4.24445e-12
P4ha1	ENSMUSG00000019916	protein_coding	-1.7691	4.71854	242.075	1.15168e-14	4.31564e-12
Zyx	ENSMUSG00000029860	protein_coding	1.66205	7.13085	240.265	1.25786e-14	4.59856e-12
Tmtc4	ENSMUSG00000041594	protein_coding	-2.02836	4.22476	239.466	1.308e-14	4.66801e-12
Klhl24	ENSMUSG00000062901	protein_coding	-1.67111	5.8483	238.572	1.36676e-14	4.76428e-12
Zfp105	ENSMUSG00000057895	protein_coding	1.54929	5.4902	236.408	1.52097e-14	5.18133e-12
Aldh6a1	ENSMUSG00000021238	protein_coding	-1.71052	4.41945	235.59	1.58404e-14	5.24509e-12
Ddx20	ENSMUSG00000027905	protein_coding	1.19279	6.61027	235.268	1.60967e-14	5.24509e-12
Zfp35	ENSMUSG00000063281	protein_coding	1.31765	5.56337	233.688	1.74192e-14	5.48924e-12
Sf3b4	ENSMUSG00000068856	protein_coding	1.40677	6.14868	233.506	1.75785e-14	5.48924e-12
Zfp516	ENSMUSG00000058881	protein_coding	-2.35368	5.66856	230	2.09848e-14	6.41921e-12
Ccng2	ENSMUSG00000029385	protein_coding	-1.91708	3.98724	228.814	2.22923e-14	6.6828e-12
Champ1	ENSMUSG00000047710	protein_coding	1.04215	7.5173	228.325	2.28568e-14	6.71767e-12
Cherp	ENSMUSG00000052488	protein_coding	1.06672	8.15144	227.923	2.33326e-14	6.72563e-12
Ddit4	ENSMUSG00000020108	protein_coding	-2.01332	7.77624	227.246	2.41581e-14	6.83219e-12
Sema6c	ENSMUSG00000038777	protein_coding	-1.99763	3.91348	226.233	2.54517e-14	7.06473e-12
Prmt6	ENSMUSG00000049300	protein_coding	1.10444	5.27311	225.429	2.65324e-14	7.2308e-12
D10Wsu102e	ENSMUSG00000020255	protein_coding	1.01662	6.89819	217.953	3.93066e-14	1.05208e-11
Mrpl19	ENSMUSG00000030045	protein_coding	1.06085	6.02453	217.261	4.07883e-14	1.07259e-11
Ints5	ENSMUSG00000071652	protein_coding	1.14154	6.03881	214.487	4.73577e-14	1.21963e-11
Asb6	ENSMUSG00000039483	protein_coding	1.35601	5.11056	214.236	4.80074e-14	1.21963e-11
Noc3l	ENSMUSG00000024999	protein_coding	0.987409	6.52119	213.49	4.99928e-14	1.2489e-11
Apex2	ENSMUSG00000025269	protein_coding	1.4263	5.06198	209.905	6.0842e-14	1.49502e-11
Qtrtd1	ENSMUSG00000022704	protein_coding	1.01153	6.25963	209.106	6.35921e-14	1.51362e-11
Cep70	ENSMUSG00000056267	protein_coding	-1.56461	4.79236	209.098	6.36188e-14	1.51362e-11
Nkx1-2	ENSMUSG00000048528	protein_coding	4.24005	7.99315	207.165	7.08424e-14	1.65915e-11
Mroh1	ENSMUSG00000022558	protein_coding	-1.89949	5.9852	206.823	7.22105e-14	1.66517e-11
Angel1	ENSMUSG00000021257	protein_coding	-1.40094	3.95803	205.429	7.8085e-14	1.77336e-11
Kti12	ENSMUSG00000073775	protein_coding	1.30737	5.27619	204.662	8.15338e-14	1.80858e-11
Zfp553	ENSMUSG00000045598	protein_coding	1.07621	6.37266	204.551	8.20492e-14	1.80858e-11
Pdcd4	ENSMUSG00000024975	protein_coding	-1.56618	5.82782	203.071	8.92269e-14	1.93829e-11
Urm1	ENSMUSG00000069020	protein_coding	1.62339	5.55467	202.349	9.29724e-14	1.9908e-11
Lgmn	ENSMUSG00000021190	protein_coding	-1.81455	5.09087	201.594	9.70734e-14	2.04934e-11
Agtrap	ENSMUSG00000029007	protein_coding	-1.60454	5.77112	200.928	1.00848e-13	2.07933e-11
Mxi1	ENSMUSG00000025025	protein_coding	-1.56039	4.58437	200.856	1.01268e-13	2.07933e-11
Man2b2	ENSMUSG00000029119	protein_coding	-1.93471	4.20651	200.113	1.0569e-13	2.14079e-11
Aldoc	ENSMUSG00000017390	protein_coding	-3.13909	3.3376	197.454	1.23297e-13	2.43343e-11
Zfp574	ENSMUSG00000045252	protein_coding	1.09425	5.48829	197.442	1.23384e-13	2.43343e-11
Mybbp1a	ENSMUSG00000040463	protein_coding	1.02179	9.60656	196.906	1.27311e-13	2.4493e-11
Atp1b2	ENSMUSG00000041329	protein_coding	-2.50663	4.80424	196.886	1.27457e-13	2.4493e-11
Arsa	ENSMUSG00000022620	protein_coding	-1.87369	4.48655	196.151	1.33064e-13	2.52468e-11
Zfp386	ENSMUSG00000042063	protein_coding	1.27479	5.47353	195.914	1.34928e-13	2.52804e-11
Wdr3	ENSMUSG00000033285	protein_coding	0.904718	7.14454	195.582	1.37584e-13	2.53282e-11
Utp20	ENSMUSG00000004356	protein_coding	1.1547	8.43433	195.461	1.38562e-13	2.53282e-11
Scpep1	ENSMUSG00000000278	protein_coding	-1.42993	6.72517	195.233	1.40437e-13	2.53615e-11
Hspa8	ENSMUSG00000015656	protein_coding	1.17196	10.4523	194.891	1.43296e-13	2.55699e-11
Pprc1	ENSMUSG00000055491	protein_coding	0.811458	8.00019	193.016	1.60126e-13	2.82368e-11
Mrps18b	ENSMUSG00000024436	protein_coding	1.21412	5.43713	192.643	1.63723e-13	2.85005e-11
Igsf8	ENSMUSG00000038034	protein_coding	-1.73255	4.80844	192.47	1.65424e-13	2.85005e-11
Sssca1	ENSMUSG00000079478	protein_coding	1.40793	5.28536	191.932	1.70826e-13	2.90968e-11
Cox10	ENSMUSG00000042148	protein_coding	1.24896	5.79136	191.669	1.73538e-13	2.92265e-11
Prmt5	ENSMUSG00000023110	protein_coding	0.957389	8.11029	190.088	1.90828e-13	3.17813e-11
Cxxc1	ENSMUSG00000024560	protein_coding	1.11606	6.3267	188.207	2.1386e-13	3.52258e-11
Trim44	ENSMUSG00000027189	protein_coding	1.23264	7.41211	187.251	2.26697e-13	3.69343e-11
Xkr6	ENSMUSG00000035067	protein_coding	1.58906	4.22887	185.941	2.45643e-13	3.95908e-11
Cpsf2	ENSMUSG00000041781	protein_coding	0.86666	7.56848	185.094	2.58799e-13	4.12675e-11
Lsg1	ENSMUSG00000022538	protein_coding	0.831454	6.91917	184.517	2.68201e-13	4.23165e-11
Gabarapl1	ENSMUSG00000030161	protein_coding	-1.26122	5.43478	183.951	2.77775e-13	4.33706e-11
Dgcr8	ENSMUSG00000022718	protein_coding	0.870552	6.92537	183.726	2.81691e-13	4.35285e-11
Ccdc86	ENSMUSG00000024732	protein_coding	1.5502	5.74428	182.678	3.007e-13	4.54424e-11
Sema6a	ENSMUSG00000019647	protein_coding	2.10733	5.8794	182.521	3.0366e-13	4.54424e-11
Aplp2	ENSMUSG00000031996	protein_coding	-0.855983	8.38687	182.471	3.04614e-13	4.54424e-11
Sall3	ENSMUSG00000024565	protein_coding	3.48679	6.02537	182.245	3.08937e-13	4.54424e-11
Mmp2	ENSMUSG00000031740	protein_coding	-1.39684	6.00237	182.23	3.09235e-13	4.54424e-11
Tle4	ENSMUSG00000024642	protein_coding	1.30552	6.52982	181.341	3.26968e-13	4.75817e-11
Kif21b	ENSMUSG00000041642	protein_coding	-1.486	5.61172	179.762	3.61235e-13	5.2063e-11
Sf3a2	ENSMUSG00000020211	protein_coding	0.919924	6.96008	178.859	3.82548e-13	5.46096e-11
Mmd	ENSMUSG00000003948	protein_coding	-1.66762	4.58118	178.613	3.88587e-13	5.49485e-11
Cipc	ENSMUSG00000034157	protein_coding	1.03802	6.00493	178.388	3.94206e-13	5.5222e-11
Dact3	ENSMUSG00000078794	protein_coding	-2.41908	3.58228	177.607	4.14353e-13	5.75068e-11
Nom1	ENSMUSG00000001569	protein_coding	0.969749	6.66118	176.395	4.47915e-13	6.15944e-11
Dnajc11	ENSMUSG00000039768	protein_coding	0.82939	7.57638	175.969	4.60381e-13	6.27332e-11
Dkk3	ENSMUSG00000030772	protein_coding	-3.3196	2.44615	175.791	4.65689e-13	6.28848e-11
Pum3	ENSMUSG00000041360	protein_coding	0.845297	8.02932	175.454	4.7596e-13	6.33805e-11
Neu1	ENSMUSG00000007038	protein_coding	-1.69545	5.34096	175.394	4.77817e-13	6.33805e-11
Topors	ENSMUSG00000036822	protein_coding	1.07371	7.44155	174.295	5.13125e-13	6.7467e-11
Igf2bp2	ENSMUSG00000033581	protein_coding	-1.15097	7.31393	173.563	5.38211e-13	7.01499e-11
Lpl	ENSMUSG00000015568	protein_coding	-1.71582	5.08613	172.897	5.62209e-13	7.26461e-11
Ostm1	ENSMUSG00000038280	protein_coding	-1.6304	4.47252	172.471	5.7813e-13	7.39222e-11
Brix1	ENSMUSG00000022247	protein_coding	0.982976	7.66021	172.371	5.81948e-13	7.39222e-11
Mfge8	ENSMUSG00000030605	protein_coding	-2.13279	5.07089	171.904	6.00119e-13	7.55898e-11
Tsr1	ENSMUSG00000038335	protein_coding	1.01373	7.87	171.774	6.05255e-13	7.56014e-11
Wdr46	ENSMUSG00000024312	protein_coding	1.15997	6.49029	171.129	6.31592e-13	7.82392e-11
Igsf1	ENSMUSG00000031111	protein_coding	-2.36289	3.10922	170.032	6.79267e-13	8.34552e-11
Dido1	ENSMUSG00000038914	protein_coding	1.19102	7.62489	169.301	7.13199e-13	8.69117e-11
Ddx52	ENSMUSG00000020677	protein_coding	0.960222	6.63291	168.983	7.28492e-13	8.80594e-11
Wnt8a	ENSMUSG00000012282	protein_coding	3.96148	7.30093	168.657	7.4457e-13	8.92829e-11
Eaf1	ENSMUSG00000021890	protein_coding	0.832781	6.41659	168.012	7.77485e-13	9.24899e-11
Gm2a	ENSMUSG00000000594	protein_coding	-1.97977	4.09635	166.63	8.53464e-13	1.00729e-10
Bysl	ENSMUSG00000023988	protein_coding	1.0627	6.42304	166.254	8.7551e-13	1.02524e-10
Trmt10c	ENSMUSG00000044763	protein_coding	1.03864	5.80284	166.003	8.90527e-13	1.03401e-10
Bmf	ENSMUSG00000040093	protein_coding	-2.71947	3.58875	165.9	8.96802e-13	1.03401e-10
3632451O06Rik	ENSMUSG00000036242	protein_coding	-1.96616	4.38842	165.28	9.35428e-13	1.07032e-10
Card19	ENSMUSG00000037960	protein_coding	-1.84399	3.91076	165.031	9.51445e-13	1.08039e-10
Dnttip2	ENSMUSG00000039756	protein_coding	1.29729	7.82195	164.008	1.0205e-12	1.1501e-10
Cd24a	ENSMUSG00000047139	protein_coding	-1.51891	8.12152	163.358	1.06711e-12	1.19365e-10
Wnt3	ENSMUSG00000000125	protein_coding	2.87527	3.58708	163.202	1.07866e-12	1.19622e-10
Doc2a	ENSMUSG00000052301	protein_coding	-2.52362	2.7132	163.112	1.08537e-12	1.19622e-10
Unc13a	ENSMUSG00000034799	protein_coding	-1.81785	4.26635	162.927	1.09934e-12	1.20277e-10
Hexb	ENSMUSG00000021665	protein_coding	-2.16609	5.69352	162.615	1.12328e-12	1.20779e-10
Ncam1	ENSMUSG00000039542	protein_coding	-1.61022	5.66827	162.557	1.12774e-12	1.20779e-10
Myh14	ENSMUSG00000030739	protein_coding	-2.13653	3.47274	162.553	1.12809e-12	1.20779e-10
Pdss1	ENSMUSG00000026784	protein_coding	1.1907	4.89634	161.737	1.19369e-12	1.26895e-10
Capn5	ENSMUSG00000035547	protein_coding	-2.02225	4.2553	161.242	1.23552e-12	1.30417e-10
Rras	ENSMUSG00000038387	protein_coding	-2.01412	3.73503	160.391	1.31118e-12	1.37435e-10
Dclk2	ENSMUSG00000028078	protein_coding	-1.08455	5.9968	160.282	1.32124e-12	1.37529e-10
Fxyd6	ENSMUSG00000066705	protein_coding	-1.26961	6.25897	159.271	1.4184e-12	1.46624e-10
Nnt	ENSMUSG00000025453	protein_coding	-1.0107	6.15136	158.649	1.48197e-12	1.52145e-10
Mak16	ENSMUSG00000031578	protein_coding	1.03419	8.07046	158.308	1.51814e-12	1.54799e-10
Ino80e	ENSMUSG00000030689	protein_coding	0.726123	6.62934	157.963	1.55572e-12	1.57559e-10
Smim14	ENSMUSG00000037822	protein_coding	-1.80228	3.97975	157.192	1.64334e-12	1.65315e-10
Abca3	ENSMUSG00000024130	protein_coding	-1.61046	5.28212	156.189	1.76539e-12	1.75408e-10
Yars2	ENSMUSG00000022792	protein_coding	1.21003	5.51086	156.176	1.76707e-12	1.75408e-10
Zfp719	ENSMUSG00000030469	protein_coding	1.34568	4.43158	155.856	1.80801e-12	1.78291e-10
Dhx33	ENSMUSG00000040620	protein_coding	0.904692	6.72703	155.735	1.82372e-12	1.78665e-10
Zfp622	ENSMUSG00000052253	protein_coding	1.1835	6.19208	155.161	1.90065e-12	1.83369e-10
Mdn1	ENSMUSG00000058006	protein_coding	1.23381	9.15015	155.118	1.9065e-12	1.83369e-10
Mrpl46	ENSMUSG00000030612	protein_coding	0.938677	5.12881	155.054	1.91538e-12	1.83369e-10
Thra	ENSMUSG00000058756	protein_coding	-1.56477	4.28829	155.015	1.92068e-12	1.83369e-10
Cd3eap	ENSMUSG00000047649	protein_coding	1.25551	5.70832	154.86	1.94222e-12	1.84253e-10
Mrps2	ENSMUSG00000035772	protein_coding	0.809898	6.71257	154.302	2.02222e-12	1.89533e-10
Plod1	ENSMUSG00000019055	protein_coding	-1.33622	4.56956	154.295	2.02317e-12	1.89533e-10
Sde2	ENSMUSG00000038806	protein_coding	0.791028	6.67462	153.867	2.08693e-12	1.94292e-10
Map3k9	ENSMUSG00000042724	protein_coding	-1.07431	5.41785	153.09	2.20815e-12	2.02478e-10
Nob1	ENSMUSG00000003848	protein_coding	1.06833	7.27217	153.079	2.20997e-12	2.02478e-10
Eef2k	ENSMUSG00000035064	protein_coding	-1.85069	5.11755	153.045	2.21538e-12	2.02478e-10
Aen	ENSMUSG00000030609	protein_coding	0.920372	7.37871	152.645	2.2811e-12	2.07221e-10
Primpol	ENSMUSG00000038225	protein_coding	-1.08946	5.36751	152.432	2.31675e-12	2.09191e-10
Nkrf	ENSMUSG00000044149	protein_coding	1.07029	5.25441	151.819	2.42328e-12	2.17093e-10
Foxh1	ENSMUSG00000033837	protein_coding	0.989941	5.98684	151.763	2.43323e-12	2.17093e-10
Dzip1	ENSMUSG00000042156	protein_coding	-1.13722	5.33158	151.184	2.53896e-12	2.25186e-10
Exo1	ENSMUSG00000039748	protein_coding	0.813695	6.72274	150.696	2.63202e-12	2.31198e-10
Zfp24	ENSMUSG00000051469	protein_coding	0.99523	6.60292	150.667	2.6376e-12	2.31198e-10
Ulk2	ENSMUSG00000004798	protein_coding	-1.17695	4.88799	150.211	2.72806e-12	2.37738e-10
Zcchc3	ENSMUSG00000074682	protein_coding	1.01881	6.37076	150.095	2.75164e-12	2.38406e-10
Pus3	ENSMUSG00000032103	protein_coding	1.17148	5.35288	149.996	2.77192e-12	2.38784e-10
Tatdn2	ENSMUSG00000056952	protein_coding	0.969199	6.02166	149.36	2.906e-12	2.48903e-10
Casp9	ENSMUSG00000028914	protein_coding	-0.955615	5.32702	148.792	3.03162e-12	2.58187e-10
Etv6	ENSMUSG00000030199	protein_coding	1.10302	6.04269	148.6	3.07539e-12	2.60435e-10
Rnf219	ENSMUSG00000022120	protein_coding	1.3079	5.23666	147.97	3.22405e-12	2.7149e-10
Slc29a4	ENSMUSG00000050822	protein_coding	-1.31852	4.31514	147.827	3.25891e-12	2.72893e-10
Tmem231	ENSMUSG00000031951	protein_coding	-1.29577	4.68582	147.448	3.35308e-12	2.79219e-10
Bhlhe40	ENSMUSG00000030103	protein_coding	-1.9213	5.03084	147.196	3.4171e-12	2.82899e-10
Sorl1	ENSMUSG00000049313	protein_coding	-1.37419	5.67274	147.127	3.43503e-12	2.82899e-10
Sf3a1	ENSMUSG00000002129	protein_coding	0.991507	8.38952	146.92	3.48917e-12	2.85788e-10
Man2a2	ENSMUSG00000038886	protein_coding	-1.29919	5.5321	146.77	3.5288e-12	2.87463e-10
Ap3b2	ENSMUSG00000062444	protein_coding	-2.11039	4.79027	146.495	3.60293e-12	2.91071e-10
Psap	ENSMUSG00000004207	protein_coding	-1.41221	7.51043	146.462	3.61193e-12	2.91071e-10
Lonrf1	ENSMUSG00000039633	protein_coding	-1.04453	4.76291	146.325	3.64968e-12	2.9254e-10
Nepro	ENSMUSG00000036208	protein_coding	1.03039	6.10997	146.249	3.67054e-12	2.92647e-10
Rai14	ENSMUSG00000022246	protein_coding	0.928508	7.46285	145.845	3.78478e-12	2.99337e-10
Fastkd5	ENSMUSG00000079043	protein_coding	1.80815	3.63654	145.812	3.79439e-12	2.99337e-10
Zfp428	ENSMUSG00000064264	protein_coding	1.38921	5.18103	145.614	3.85201e-12	3.02292e-10
Vrtn	ENSMUSG00000071235	protein_coding	1.385	6.50129	145.519	3.87991e-12	3.02896e-10
Fam63b	ENSMUSG00000042444	protein_coding	-1.80351	4.11775	145.059	4.01821e-12	3.12067e-10
Lefty1	ENSMUSG00000038793	protein_coding	-1.94497	7.12932	144.337	4.24619e-12	3.28073e-10
Usp36	ENSMUSG00000033909	protein_coding	0.957395	6.93642	143.743	4.4443e-12	3.41619e-10
Rpl7l1	ENSMUSG00000063888	protein_coding	0.776239	7.7226	143.593	4.49601e-12	3.4383e-10
Tpd52	ENSMUSG00000027506	protein_coding	-1.24566	6.50088	142.822	4.77165e-12	3.63057e-10
Zfp384	ENSMUSG00000038346	protein_coding	0.98246	6.11492	142.414	4.92466e-12	3.72807e-10
Grwd1	ENSMUSG00000053801	protein_coding	1.24022	6.47931	142.297	4.96927e-12	3.74294e-10
Gns	ENSMUSG00000034707	protein_coding	-0.944786	6.65982	142.219	4.9997e-12	3.74702e-10
Ralb	ENSMUSG00000004451	protein_coding	-1.3087	5.14979	141.311	5.36568e-12	4.00131e-10
Qrich1	ENSMUSG00000006673	protein_coding	0.801524	7.92151	140.199	5.85372e-12	4.34364e-10
Zfp850	ENSMUSG00000096916	protein_coding	1.04383	5.9134	139.749	6.06432e-12	4.47774e-10
Tmem8b	ENSMUSG00000078716	protein_coding	-1.89195	3.5201	139.426	6.22078e-12	4.57075e-10
Itga6	ENSMUSG00000027111	protein_coding	-1.17973	6.81643	138.723	6.57664e-12	4.80865e-10
Scarb1	ENSMUSG00000037936	protein_coding	-1.44267	5.78366	138.538	6.67376e-12	4.85597e-10
Ctdp1	ENSMUSG00000033323	protein_coding	0.873918	6.23882	137.585	7.19953e-12	5.2e-10
Zbtb21	ENSMUSG00000046962	protein_coding	1.02132	5.65897	137.552	7.21881e-12	5.2e-10
Cox6b2	ENSMUSG00000051811	protein_coding	-2.11025	4.48947	137.496	7.25066e-12	5.2e-10
Abcc4	ENSMUSG00000032849	protein_coding	-1.32607	6.33936	137.184	7.43417e-12	5.30623e-10
Vps39	ENSMUSG00000027291	protein_coding	-1.02465	5.23465	136.844	7.63933e-12	5.42682e-10
Unc5a	ENSMUSG00000025876	protein_coding	-2.93562	1.70955	136.768	7.68567e-12	5.43398e-10
Ftsj3	ENSMUSG00000020706	protein_coding	1.00989	8.47796	136.646	7.76155e-12	5.46042e-10
Aimp2	ENSMUSG00000029610	protein_coding	0.963251	6.0998	136.57	7.80884e-12	5.46042e-10
H2-K1	ENSMUSG00000061232	protein_coding	-1.63548	5.36781	136.533	7.83234e-12	5.46042e-10
Apex1	ENSMUSG00000035960	protein_coding	0.772228	7.80144	136.255	8.00955e-12	5.55811e-10
Ostf1	ENSMUSG00000024725	protein_coding	-1.31555	5.0061	136.099	8.11053e-12	5.60225e-10
Tcn2	ENSMUSG00000020432	protein_coding	-1.94133	5.08362	135.857	8.27003e-12	5.68622e-10
Zfp84	ENSMUSG00000046185	protein_coding	1.17616	4.60021	135.314	8.64147e-12	5.89883e-10
Ctbp2	ENSMUSG00000030970	protein_coding	0.842476	7.76286	135.29	8.65797e-12	5.89883e-10
Pinx1	ENSMUSG00000021958	protein_coding	1.55173	5.38364	135.196	8.72442e-12	5.91721e-10
Srrt	ENSMUSG00000037364	protein_coding	0.820386	8.38056	134.255	9.41741e-12	6.35845e-10
Wdr74	ENSMUSG00000042729	protein_coding	1.14729	6.46055	133.949	9.65557e-12	6.49002e-10
Rbm34	ENSMUSG00000033931	protein_coding	1.02859	6.62919	133.787	9.78405e-12	6.54702e-10
Pgk1	ENSMUSG00000062070	protein_coding	-1.15785	7.65189	133.58	9.951e-12	6.60892e-10
Map2k6	ENSMUSG00000020623	protein_coding	-2.22461	4.36456	133.563	9.96475e-12	6.60892e-10
Rragd	ENSMUSG00000028278	protein_coding	-0.87339	7.37728	133.385	1.0111e-11	6.61049e-10
Otud5	ENSMUSG00000031154	protein_coding	0.657388	7.24963	133.382	1.01136e-11	6.61049e-10
Emid1	ENSMUSG00000034164	protein_coding	-1.86775	3.75461	133.346	1.01431e-11	6.61049e-10
Heatr3	ENSMUSG00000031657	protein_coding	0.729787	7.61461	133.346	1.01435e-11	6.61049e-10
Wdr33	ENSMUSG00000024400	protein_coding	0.725296	7.44002	133.146	1.03113e-11	6.69077e-10
Smg5	ENSMUSG00000001415	protein_coding	0.95613	7.93449	133.031	1.0409e-11	6.72499e-10
Ccdc160	ENSMUSG00000073207	protein_coding	-2.19047	3.03715	132.465	1.09055e-11	7.01559e-10
Nol11	ENSMUSG00000018433	protein_coding	0.929313	7.40459	132.381	1.09807e-11	7.03377e-10
Ltbp1	ENSMUSG00000001870	protein_coding	-1.53955	4.61923	132.276	1.10767e-11	7.06507e-10
Zscan10	ENSMUSG00000023902	protein_coding	1.58798	6.75905	131.27	1.20388e-11	7.64614e-10
Trmt61a	ENSMUSG00000060950	protein_coding	1.30597	4.93063	130.861	1.24544e-11	7.87674e-10
Cdc25a	ENSMUSG00000032477	protein_coding	0.786769	6.91841	130.125	1.32436e-11	8.34068e-10
Taok3	ENSMUSG00000061288	protein_coding	-1.18762	5.24568	130.066	1.33099e-11	8.34734e-10
Itfg2	ENSMUSG00000001518	protein_coding	1.20664	5.59941	129.99	1.33944e-11	8.36538e-10
Zc3h18	ENSMUSG00000017478	protein_coding	0.92954	8.28496	129.907	1.34873e-11	8.36986e-10
Larp7	ENSMUSG00000027968	protein_coding	0.822507	6.91231	129.865	1.35354e-11	8.36986e-10
Dpp9	ENSMUSG00000001229	protein_coding	0.714283	6.43893	129.835	1.35691e-11	8.36986e-10
Myc	ENSMUSG00000022346	protein_coding	1.85597	5.77893	129.619	1.38174e-11	8.48804e-10
Igsf3	ENSMUSG00000042035	protein_coding	-1.55259	4.65288	129.37	1.41095e-11	8.60492e-10
Slc9a5	ENSMUSG00000014786	protein_coding	-1.24737	5.50168	129.359	1.41224e-11	8.60492e-10
Dusp11	ENSMUSG00000030002	protein_coding	0.95443	7.05227	129.128	1.43998e-11	8.72593e-10
Myo6	ENSMUSG00000033577	protein_coding	-1.82925	5.54189	129.074	1.44658e-11	8.72593e-10
Rpf1	ENSMUSG00000028187	protein_coding	1.07417	6.69989	129.049	1.44957e-11	8.72593e-10
Ndufa4l2	ENSMUSG00000040280	protein_coding	-5.17267	0.981785	128.884	1.46988e-11	8.8128e-10
Lix1l	ENSMUSG00000049288	protein_coding	-1.68386	3.72886	128.821	1.4777e-11	8.82441e-10
Gas8	ENSMUSG00000040220	protein_coding	1.16543	5.86612	128.26	1.54948e-11	9.15604e-10
Tspan13	ENSMUSG00000020577	protein_coding	-1.04936	5.82889	128.247	1.55117e-11	9.15604e-10
Zscan25	ENSMUSG00000070420	protein_coding	1.04421	4.67274	128.244	1.55156e-11	9.15604e-10
Dpf2	ENSMUSG00000024826	protein_coding	0.776501	7.11776	127.495	1.65344e-11	9.71803e-10
Smg7	ENSMUSG00000042772	protein_coding	0.794304	7.56119	127.45	1.65976e-11	9.71803e-10
Kbtbd8	ENSMUSG00000030031	protein_coding	1.16642	5.221	127.237	1.69018e-11	9.85763e-10
Nelfa	ENSMUSG00000029111	protein_coding	0.76786	6.62246	126.98	1.72758e-11	1.00367e-09
Med27	ENSMUSG00000026799	protein_coding	0.980433	4.33007	126.927	1.73545e-11	1.00435e-09
Pelp1	ENSMUSG00000018921	protein_coding	1.02484	7.71913	126.839	1.74853e-11	1.00803e-09
Thnsl2	ENSMUSG00000054474	protein_coding	-2.75068	2.80039	126.386	1.81774e-11	1.04391e-09
Notch3	ENSMUSG00000038146	protein_coding	-1.21635	7.50723	126.257	1.838e-11	1.05152e-09
Cul1	ENSMUSG00000029686	protein_coding	0.622193	8.13552	125.956	1.886e-11	1.07487e-09
Pltp	ENSMUSG00000017754	protein_coding	-2.92953	5.13881	125.851	1.90317e-11	1.07763e-09
Cwc22	ENSMUSG00000027014	protein_coding	0.973643	6.92178	125.839	1.9052e-11	1.07763e-09
Wdr77	ENSMUSG00000000561	protein_coding	0.888197	6.95155	125.74	1.92152e-11	1.08277e-09
Matn2	ENSMUSG00000022324	protein_coding	-2.07933	3.18077	125.405	1.97769e-11	1.11025e-09
Ddx28	ENSMUSG00000045538	protein_coding	1.20223	5.19039	125.075	2.0349e-11	1.13764e-09
Manba	ENSMUSG00000028164	protein_coding	-2.20175	4.43923	125.037	2.04166e-11	1.13764e-09
Sfrp2	ENSMUSG00000027996	protein_coding	-1.21066	5.62703	124.846	2.07567e-11	1.15231e-09
Snx30	ENSMUSG00000028385	protein_coding	-1.17	6.06129	124.749	2.09311e-11	1.15641e-09
9430016H08Rik	ENSMUSG00000025971	protein_coding	0.986126	4.88133	124.711	2.10013e-11	1.15641e-09
Ell	ENSMUSG00000070002	protein_coding	0.840086	5.96448	124.677	2.10622e-11	1.15641e-09
Zfhx2	ENSMUSG00000040721	protein_coding	1.49293	5.68553	124.243	2.18712e-11	1.19645e-09
Gipc1	ENSMUSG00000019433	protein_coding	-0.903123	7.24533	123.916	2.25024e-11	1.2265e-09
Dhx38	ENSMUSG00000037993	protein_coding	0.906493	7.73038	123.656	2.30185e-11	1.25009e-09
Pfkp	ENSMUSG00000021196	protein_coding	-1.422	6.7144	123.523	2.32893e-11	1.26023e-09
Rerg	ENSMUSG00000030222	protein_coding	3.1864	3.26879	123.344	2.3655e-11	1.27541e-09
Scrn1	ENSMUSG00000019124	protein_coding	-2.00623	4.91226	123.291	2.37659e-11	1.2768e-09
Ank3	ENSMUSG00000069601	protein_coding	-1.05888	5.8083	122.838	2.47287e-11	1.32378e-09
Pgam5	ENSMUSG00000029500	protein_coding	0.780595	6.27703	122.636	2.5171e-11	1.34266e-09
Eomes	ENSMUSG00000032446	protein_coding	3.71566	3.72672	122.57	2.53176e-11	1.34569e-09
Tma16	ENSMUSG00000025591	protein_coding	1.20144	6.53289	122.151	2.62707e-11	1.39142e-09
Abcf2	ENSMUSG00000028953	protein_coding	0.630134	7.76692	121.991	2.66424e-11	1.40344e-09
Gpatch4	ENSMUSG00000028069	protein_coding	1.55105	6.87664	121.973	2.66848e-11	1.40344e-09
Zfp780b	ENSMUSG00000063047	protein_coding	1.31336	4.10603	121.669	2.74123e-11	1.43665e-09
Qrsl1	ENSMUSG00000019863	protein_coding	0.9179	4.8093	121.494	2.78412e-11	1.45405e-09
Exoc8	ENSMUSG00000074030	protein_coding	1.12768	5.36525	121.328	2.82531e-11	1.47044e-09
Tm7sf3	ENSMUSG00000040234	protein_coding	-1.03875	5.58074	121.288	2.83529e-11	1.47052e-09
Cdh3	ENSMUSG00000061048	protein_coding	-2.1231	4.4542	121.154	2.86927e-11	1.48301e-09
Ythdf2	ENSMUSG00000040025	protein_coding	0.854793	7.03602	120.996	2.90994e-11	1.49887e-09
Son	ENSMUSG00000022961	protein_coding	0.985222	9.51376	120.218	3.11893e-11	1.60102e-09
Rxrg	ENSMUSG00000015843	protein_coding	1.69746	3.98882	119.66	3.2786e-11	1.67723e-09
Mtpap	ENSMUSG00000024234	protein_coding	0.972846	5.74584	119.618	3.29112e-11	1.67791e-09
Hapln4	ENSMUSG00000007594	protein_coding	-2.18662	3.90758	119.566	3.30625e-11	1.67991e-09
Dixdc1	ENSMUSG00000032064	protein_coding	-1.86508	3.65601	119.506	3.32424e-11	1.68334e-09
Eif2b4	ENSMUSG00000029145	protein_coding	0.749956	5.81058	119.416	3.35133e-11	1.69135e-09
Lrrc41	ENSMUSG00000028703	protein_coding	1.02989	5.88849	119.19	3.41994e-11	1.72018e-09
Cyp27a1	ENSMUSG00000026170	protein_coding	-2.10434	3.54554	119.027	3.47078e-11	1.73991e-09
Smn1	ENSMUSG00000021645	protein_coding	1.08577	6.41493	118.741	3.56149e-11	1.77944e-09
Polr3d	ENSMUSG00000000776	protein_coding	0.852149	6.00014	118.629	3.59758e-11	1.7915e-09
Cln6	ENSMUSG00000032245	protein_coding	-1.40135	4.43457	118.531	3.62955e-11	1.80144e-09
Zfp612	ENSMUSG00000044676	protein_coding	1.63599	3.79722	118.446	3.65768e-11	1.8094e-09
Mettl13	ENSMUSG00000026694	protein_coding	0.832143	5.67022	118.387	3.67715e-11	1.81305e-09
Mterf4	ENSMUSG00000026273	protein_coding	1.00218	5.02375	118.099	3.77448e-11	1.85016e-09
Gosr2	ENSMUSG00000020946	protein_coding	0.779595	6.49756	118.091	3.7771e-11	1.85016e-09
Arfgap2	ENSMUSG00000027255	protein_coding	0.760819	6.52366	117.68	3.92076e-11	1.91428e-09
Smpd4	ENSMUSG00000005899	protein_coding	0.765841	7.28374	117.637	3.93633e-11	1.91564e-09
Spry4	ENSMUSG00000024427	protein_coding	1.91131	4.41824	117.495	3.98755e-11	1.92996e-09
Asah1	ENSMUSG00000031591	protein_coding	-1.13687	7.33932	117.484	3.99152e-11	1.92996e-09
Bend3	ENSMUSG00000038214	protein_coding	0.820506	7.41954	117.422	4.01415e-11	1.93467e-09
Map1s	ENSMUSG00000019261	protein_coding	0.864031	7.02291	116.971	4.18275e-11	2.00946e-09
Nol9	ENSMUSG00000028948	protein_coding	0.712138	7.32626	116.705	4.28581e-11	2.0524e-09
Ccdc136	ENSMUSG00000029769	protein_coding	-1.00979	6.07589	116.43	4.39512e-11	2.09804e-09
L3mbtl3	ENSMUSG00000039089	protein_coding	1.35892	5.1652	116.325	4.43777e-11	2.11167e-09
Pdzk1	ENSMUSG00000038298	protein_coding	-4.64771	2.80662	115.971	4.58483e-11	2.17475e-09
Scarb2	ENSMUSG00000029426	protein_coding	-0.905284	6.12829	115.636	4.72852e-11	2.23536e-09
Spock2	ENSMUSG00000058297	protein_coding	-1.29356	4.67089	115.56	4.76161e-11	2.23536e-09
Bcor	ENSMUSG00000040363	protein_coding	0.946958	7.40692	115.554	4.76422e-11	2.23536e-09
Itpr3	ENSMUSG00000042644	protein_coding	-1.69148	5.06254	115.536	4.77226e-11	2.23536e-09
Wbp2	ENSMUSG00000034341	protein_coding	-0.857647	6.81365	115.3	4.87777e-11	2.27766e-09
Trim35	ENSMUSG00000022043	protein_coding	1.07209	6.49391	115.24	4.90485e-11	2.28319e-09
Lbhd1	ENSMUSG00000096740	protein_coding	1.9937	3.89529	114.881	5.07062e-11	2.35305e-09
Itgb1	ENSMUSG00000025809	protein_coding	-0.804389	8.82674	114.723	5.14573e-11	2.38054e-09
Dpysl3	ENSMUSG00000024501	protein_coding	-1.1634	5.19919	114.664	5.17396e-11	2.38623e-09
Mmachc	ENSMUSG00000028690	protein_coding	0.940338	5.40268	114.363	5.32082e-11	2.44643e-09
Zc3h6	ENSMUSG00000042851	protein_coding	-3.53473	2.09906	114.084	5.46101e-11	2.49734e-09
Hebp1	ENSMUSG00000042770	protein_coding	-2.3945	4.58235	114.053	5.47684e-11	2.49734e-09
Tmem2	ENSMUSG00000024754	protein_coding	-1.35346	7.04609	114.044	5.48151e-11	2.49734e-09
Mrpl20	ENSMUSG00000029066	protein_coding	0.885745	5.80289	113.974	5.5175e-11	2.50611e-09
Tecr	ENSMUSG00000031708	protein_coding	-0.966347	7.77113	113.93	5.54016e-11	2.50881e-09
Hdac5	ENSMUSG00000008855	protein_coding	-1.48431	5.17686	113.828	5.59343e-11	2.5253e-09
Tex10	ENSMUSG00000028345	protein_coding	0.75303	7.16542	113.462	5.78851e-11	2.60552e-09
Mov10	ENSMUSG00000002227	protein_coding	-1.83319	5.48455	113.174	5.94671e-11	2.66872e-09
Utp14a	ENSMUSG00000063785	protein_coding	0.889375	7.69082	112.76	6.18333e-11	2.76663e-09
Fads1	ENSMUSG00000010663	protein_coding	-0.876972	7.41414	112.683	6.22828e-11	2.77844e-09
Rbm22	ENSMUSG00000024604	protein_coding	0.742305	6.83412	112.622	6.26425e-11	2.7862e-09
Sik3	ENSMUSG00000034135	protein_coding	0.837307	6.38245	111.941	6.68043e-11	2.96251e-09
Ipo13	ENSMUSG00000033365	protein_coding	0.94325	5.92995	111.883	6.71773e-11	2.97027e-09
Tmem69	ENSMUSG00000055900	protein_coding	1.23544	4.72358	111.693	6.83948e-11	3.01521e-09
Hgsnat	ENSMUSG00000037260	protein_coding	-1.04481	4.58702	111.562	6.92556e-11	3.0442e-09
Tjp3	ENSMUSG00000034917	protein_coding	-2.41256	3.33841	111.389	7.04064e-11	3.08574e-09
Slc44a2	ENSMUSG00000057193	protein_coding	-1.38457	5.6076	111.018	7.29388e-11	3.1874e-09
Ddx24	ENSMUSG00000041645	protein_coding	0.772563	7.34469	110.975	7.3234e-11	3.191e-09
Spen	ENSMUSG00000040761	protein_coding	1.22774	7.65244	110.928	7.3564e-11	3.19432e-09
Nphp3	ENSMUSG00000032558	protein_coding	-1.30696	4.94613	110.904	7.37364e-11	3.19432e-09
Eif4g2	ENSMUSG00000005610	protein_coding	0.737039	10.8855	110.817	7.43512e-11	3.21167e-09
Kif3c	ENSMUSG00000020668	protein_coding	-1.1068	4.392	110.746	7.48564e-11	3.2242e-09
Zfp422	ENSMUSG00000059878	protein_coding	1.19822	5.7365	110.645	7.55867e-11	3.24633e-09
Rrp12	ENSMUSG00000035049	protein_coding	0.85273	6.81206	110.579	7.60621e-11	3.25741e-09
Hspa12a	ENSMUSG00000025092	protein_coding	-1.6001	3.92275	110.489	7.67189e-11	3.27618e-09
Ino80c	ENSMUSG00000047989	protein_coding	0.818714	5.23711	110.173	7.90799e-11	3.36741e-09
Nid1	ENSMUSG00000005397	protein_coding	-1.86939	4.70075	110.003	8.03823e-11	3.41317e-09
E2f4	ENSMUSG00000014859	protein_coding	0.673271	7.68551	109.969	8.06478e-11	3.41477e-09
Nolc1	ENSMUSG00000015176	protein_coding	0.761823	8.78699	109.912	8.10916e-11	3.42389e-09
Gtf3c6	ENSMUSG00000019837	protein_coding	1.19314	6.12839	109.88	8.13435e-11	3.42428e-09
Rfx4	ENSMUSG00000020037	protein_coding	4.6394	2.89434	109.853	8.15577e-11	3.42428e-09
Acot13	ENSMUSG00000006717	protein_coding	-1.33984	5.05317	109.78	8.21336e-11	3.43883e-09
Ankrd24	ENSMUSG00000054708	protein_coding	-1.16771	4.24864	109.705	8.27292e-11	3.45412e-09
Plcg1	ENSMUSG00000016933	protein_coding	-0.762563	7.39699	109.562	8.38725e-11	3.49213e-09
Prex1	ENSMUSG00000039621	protein_coding	-1.55672	4.31569	109.24	8.65241e-11	3.59255e-09
Tmem154	ENSMUSG00000056498	protein_coding	-2.2144	2.58541	108.949	8.8993e-11	3.68485e-09
Sall4	ENSMUSG00000027547	protein_coding	1.0979	8.05572	108.863	8.97449e-11	3.70575e-09
Litaf	ENSMUSG00000022500	protein_coding	-1.24461	4.49206	108.619	9.18929e-11	3.78402e-09
Nqo2	ENSMUSG00000046949	protein_coding	-1.01412	4.84143	108.5	9.29607e-11	3.80743e-09
Gramd1a	ENSMUSG00000001248	protein_coding	-1.15954	5.13982	108.499	9.29694e-11	3.80743e-09
Ctsb	ENSMUSG00000021939	protein_coding	-1.20414	6.66201	108.37	9.41409e-11	3.8449e-09
Fbxl20	ENSMUSG00000020883	protein_coding	-0.964257	5.84849	108.291	9.48716e-11	3.86421e-09
Man2b1	ENSMUSG00000005142	protein_coding	-1.15116	6.21702	108.212	9.56084e-11	3.88367e-09
Zcchc10	ENSMUSG00000018239	protein_coding	1.36321	5.3217	108.176	9.59376e-11	3.88651e-09
Per3	ENSMUSG00000028957	protein_coding	-1.37948	4.37924	108.057	9.70639e-11	3.92154e-09
Ythdf1	ENSMUSG00000038848	protein_coding	0.830725	7.58555	108.019	9.74216e-11	3.92541e-09
Herc3	ENSMUSG00000029804	protein_coding	-1.00553	4.9121	107.915	9.842e-11	3.955e-09
Wdr43	ENSMUSG00000041057	protein_coding	0.889545	8.71634	107.786	9.96645e-11	3.99431e-09
Epc1	ENSMUSG00000024240	protein_coding	1.00732	5.99983	107.758	9.9937e-11	3.99455e-09
Crocc	ENSMUSG00000040860	protein_coding	-1.12549	5.63974	107.513	1.02364e-10	4.07103e-09
Ldhb	ENSMUSG00000030246	protein_coding	-1.31792	7.12148	107.488	1.02616e-10	4.07103e-09
Hbp1	ENSMUSG00000002996	protein_coding	-0.820673	6.03456	107.47	1.02796e-10	4.07103e-09
Fst	ENSMUSG00000021765	protein_coding	2.79672	6.91814	107.456	1.02937e-10	4.07103e-09
Coa7	ENSMUSG00000048351	protein_coding	0.801794	5.63305	107.375	1.03759e-10	4.09275e-09
Fkbp9	ENSMUSG00000029781	protein_coding	-0.769015	7.28101	107.318	1.04335e-10	4.10467e-09
Enc1	ENSMUSG00000041773	protein_coding	0.868774	7.28757	107.041	1.07219e-10	4.18178e-09
Supv3l1	ENSMUSG00000020079	protein_coding	0.731685	6.19544	107.038	1.07245e-10	4.18178e-09
Slc30a1	ENSMUSG00000037434	protein_coding	1.51839	4.6563	107.009	1.0755e-10	4.18178e-09
Snw1	ENSMUSG00000021039	protein_coding	0.747271	7.63641	106.983	1.07826e-10	4.18178e-09
Pik3cd	ENSMUSG00000039936	protein_coding	-1.64278	3.29231	106.983	1.07835e-10	4.18178e-09
Neto2	ENSMUSG00000036902	protein_coding	2.0766	4.24393	106.97	1.07969e-10	4.18178e-09
Sned1	ENSMUSG00000047793	protein_coding	1.49144	5.20906	106.847	1.09278e-10	4.21866e-09
Exosc1	ENSMUSG00000034321	protein_coding	0.953913	5.50239	106.828	1.09484e-10	4.21866e-09
Ndufaf4	ENSMUSG00000028261	protein_coding	1.16737	5.75917	106.688	1.11004e-10	4.26627e-09
Spry2	ENSMUSG00000022114	protein_coding	1.03255	6.53704	106.65	1.11427e-10	4.27156e-09
Morn4	ENSMUSG00000049670	protein_coding	-1.22052	4.30584	106.591	1.12077e-10	4.28077e-09
Epha1	ENSMUSG00000029859	protein_coding	1.82785	5.54494	106.576	1.12238e-10	4.28077e-09
Pkn3	ENSMUSG00000026785	protein_coding	-1.38106	3.7088	106.467	1.13459e-10	4.31632e-09
Rhoq	ENSMUSG00000024143	protein_coding	-1.41848	5.05106	106.014	1.18661e-10	4.50279e-09
Calu	ENSMUSG00000029767	protein_coding	-0.579054	8.23314	105.778	1.21461e-10	4.59742e-09
Hsd17b11	ENSMUSG00000029311	protein_coding	-1.38296	5.46764	105.643	1.23108e-10	4.64801e-09
Zfp592	ENSMUSG00000005621	protein_coding	0.795475	6.32913	105.308	1.27285e-10	4.79364e-09
Rsl1d1	ENSMUSG00000005846	protein_coding	0.652741	8.72716	105.233	1.28229e-10	4.81709e-09
Tspan17	ENSMUSG00000025875	protein_coding	-2.30626	2.07647	105.182	1.28887e-10	4.82578e-09
Fah	ENSMUSG00000030630	protein_coding	-1.40003	5.22759	105.165	1.29104e-10	4.82578e-09
Alkbh1	ENSMUSG00000079036	protein_coding	0.735434	6.33572	104.84	1.3337e-10	4.97284e-09
Grina	ENSMUSG00000022564	protein_coding	-1.68181	5.77243	104.685	1.35453e-10	5.03798e-09
Slc38a7	ENSMUSG00000036534	protein_coding	-1.05743	6.12799	104.643	1.36016e-10	5.0464e-09
Rbmxl1	ENSMUSG00000037070	protein_coding	0.74398	6.32024	104.485	1.38188e-10	5.1143e-09
Urb2	ENSMUSG00000031976	protein_coding	0.772355	7.20956	104.435	1.38891e-10	5.12395e-09
Upp1	ENSMUSG00000020407	protein_coding	-1.99361	5.88057	104.417	1.39132e-10	5.12395e-09
Hpn	ENSMUSG00000001249	protein_coding	-2.35212	2.36826	104.247	1.41539e-10	5.19984e-09
R3hcc1	ENSMUSG00000034194	protein_coding	0.802538	6.092	104.163	1.42727e-10	5.23065e-09
Dag1	ENSMUSG00000039952	protein_coding	-0.821084	7.27787	104.079	1.43944e-10	5.26237e-09
Ddah2	ENSMUSG00000007039	protein_coding	-1.50715	5.64696	103.974	1.45472e-10	5.30531e-09
Usp10	ENSMUSG00000031826	protein_coding	0.649117	8.36473	103.831	1.47576e-10	5.36897e-09
Trmt1	ENSMUSG00000001909	protein_coding	0.845501	7.41865	103.746	1.48857e-10	5.40245e-09
Rbm19	ENSMUSG00000029594	protein_coding	0.78122	6.37342	103.579	1.51389e-10	5.48108e-09
Eftud1	ENSMUSG00000038563	protein_coding	0.747893	5.51188	103.53	1.52134e-10	5.49479e-09
Aes	ENSMUSG00000054452	protein_coding	-1.17704	4.9979	103.318	1.5543e-10	5.59251e-09
Tnfrsf19	ENSMUSG00000060548	protein_coding	2.40735	6.87095	103.308	1.55586e-10	5.59251e-09
Capns1	ENSMUSG00000001794	protein_coding	-1.01957	7.0642	103	1.60521e-10	5.75609e-09
Ypel5	ENSMUSG00000039770	protein_coding	-1.47837	3.68422	102.962	1.61141e-10	5.76456e-09
Aldoa	ENSMUSG00000030695	protein_coding	-1.08176	9.44345	102.792	1.63944e-10	5.85084e-09
Idh2	ENSMUSG00000030541	protein_coding	-1.16521	6.31888	102.682	1.65785e-10	5.90249e-09
Sall2	ENSMUSG00000049532	protein_coding	1.40938	7.24204	102.527	1.68431e-10	5.96997e-09
Tfe3	ENSMUSG00000000134	protein_coding	0.837116	7.17597	102.524	1.68477e-10	5.96997e-09
Exosc2	ENSMUSG00000039356	protein_coding	0.797518	6.81621	102.438	1.69965e-10	6.0085e-09
Zhx1	ENSMUSG00000022361	protein_coding	1.52936	5.04653	102.323	1.7196e-10	6.06472e-09
Thoc1	ENSMUSG00000024287	protein_coding	0.995919	5.98992	102.255	1.73162e-10	6.09279e-09
Bzw1	ENSMUSG00000051223	protein_coding	0.648705	9.03442	102.205	1.74037e-10	6.10923e-09
St6gal2	ENSMUSG00000024172	protein_coding	2.06999	4.07611	102.177	1.74545e-10	6.11274e-09
Wfs1	ENSMUSG00000039474	protein_coding	-1.12119	4.32331	101.979	1.78117e-10	6.21856e-09
Lrrc47	ENSMUSG00000029028	protein_coding	0.697805	6.6962	101.963	1.78396e-10	6.21856e-09
Lrp11	ENSMUSG00000019796	protein_coding	-0.874471	5.29546	101.42	1.88613e-10	6.55944e-09
Hexa	ENSMUSG00000025232	protein_coding	-1.78727	6.75726	101.363	1.89713e-10	6.58244e-09
Pygl	ENSMUSG00000021069	protein_coding	-3.95329	1.9003	101.228	1.9237e-10	6.6592e-09
Med17	ENSMUSG00000031935	protein_coding	0.690259	6.44028	101.143	1.94072e-10	6.70264e-09
Nckap5l	ENSMUSG00000023009	protein_coding	1.04099	4.95578	101.105	1.94824e-10	6.71316e-09
Casp6	ENSMUSG00000027997	protein_coding	-1.62869	4.1142	101.016	1.96621e-10	6.75952e-09
Pop1	ENSMUSG00000022325	protein_coding	1.06596	5.63222	100.964	1.97664e-10	6.77747e-09
Rars	ENSMUSG00000018848	protein_coding	0.84719	8.26807	100.946	1.98047e-10	6.77747e-09
Usp38	ENSMUSG00000038250	protein_coding	0.69901	6.46557	100.538	2.06555e-10	7.05251e-09
Hes1	ENSMUSG00000022528	protein_coding	-1.16907	5.29365	100.402	2.0949e-10	7.13648e-09
Cd276	ENSMUSG00000035914	protein_coding	-0.907384	5.44525	100.334	2.10962e-10	7.17032e-09
Ipo4	ENSMUSG00000002319	protein_coding	0.831293	6.95652	100.311	2.11477e-10	7.17154e-09
Psmc5	ENSMUSG00000020708	protein_coding	0.815833	7.91139	100.207	2.13778e-10	7.23321e-09
Eif4g3	ENSMUSG00000028760	protein_coding	0.826779	8.14631	100.172	2.14556e-10	7.2432e-09
Sec61a2	ENSMUSG00000025816	protein_coding	-0.662047	6.27572	100.084	2.16519e-10	7.29303e-09
A2m	ENSMUSG00000030111	protein_coding	-5.54036	0.909161	99.9927	2.18576e-10	7.34581e-09
Calca	ENSMUSG00000030669	protein_coding	-2.12385	3.40722	99.9148	2.20353e-10	7.38896e-09
Psmc2	ENSMUSG00000028932	protein_coding	0.6425	7.55186	99.7396	2.24405e-10	7.50668e-09
Osbpl6	ENSMUSG00000042359	protein_coding	-2.05611	3.63816	99.72	2.24865e-10	7.50668e-09
Polr1b	ENSMUSG00000027395	protein_coding	0.884956	6.94234	99.5123	2.29783e-10	7.65382e-09
Ldah	ENSMUSG00000037669	protein_coding	0.888294	5.56258	99.2877	2.35235e-10	7.81803e-09
Mettl16	ENSMUSG00000010554	protein_coding	1.04926	6.99756	98.9685	2.43225e-10	8.0657e-09
Tdrd3	ENSMUSG00000022019	protein_coding	1.01419	5.45418	98.7	2.5017e-10	8.2777e-09
Fjx1	ENSMUSG00000075012	protein_coding	1.14385	4.28374	98.6166	2.52369e-10	8.33207e-09
Grn	ENSMUSG00000034708	protein_coding	-1.61237	6.82001	98.5135	2.55119e-10	8.40435e-09
Ppp1r8	ENSMUSG00000028882	protein_coding	0.668142	7.2059	98.4743	2.56173e-10	8.42056e-09
Cog8	ENSMUSG00000031916	protein_coding	0.880974	5.62403	98.4411	2.57068e-10	8.4315e-09
Wdfy1	ENSMUSG00000073643	protein_coding	-0.822086	6.38503	98.2937	2.61089e-10	8.53742e-09
Uap1l1	ENSMUSG00000026956	protein_coding	-2.33284	5.74838	98.2811	2.61437e-10	8.53742e-09
Dennd4b	ENSMUSG00000042404	protein_coding	-1.096	4.51786	98.2302	2.62842e-10	8.56464e-09
Letm1	ENSMUSG00000005299	protein_coding	0.87225	6.4208	98.1917	2.63911e-10	8.58083e-09
Aldh9a1	ENSMUSG00000026687	protein_coding	-0.74852	6.95219	98.1438	2.65246e-10	8.60556e-09
Lef1	ENSMUSG00000027985	protein_coding	1.57721	7.02209	98.0376	2.68235e-10	8.68376e-09
Ube2h	ENSMUSG00000039159	protein_coding	-1.15702	4.79097	97.8915	2.72407e-10	8.79021e-09
Plcb3	ENSMUSG00000024960	protein_coding	-0.974995	5.96749	97.8814	2.72696e-10	8.79021e-09
Fam136a	ENSMUSG00000057497	protein_coding	0.754532	6.28156	97.8084	2.7481e-10	8.83931e-09
Zfp445	ENSMUSG00000047036	protein_coding	0.979781	6.8045	97.6979	2.7804e-10	8.92407e-09
Zfp407	ENSMUSG00000048410	protein_coding	1.08711	5.50894	97.629	2.80076e-10	8.97021e-09
Cpeb1	ENSMUSG00000025586	protein_coding	-1.27142	5.35563	97.6055	2.80775e-10	8.97342e-09
Ctc1	ENSMUSG00000020898	protein_coding	-0.743913	6.9611	97.5849	2.81389e-10	8.9739e-09
Fam160a2	ENSMUSG00000044465	protein_coding	0.655401	6.59967	97.4288	2.86084e-10	9.10141e-09
Dis3l	ENSMUSG00000032396	protein_coding	0.687806	5.38542	97.4117	2.86601e-10	9.10141e-09
Prps1l3	ENSMUSG00000079104	protein_coding	0.852242	5.72907	97.2892	2.90353e-10	9.20105e-09
Trim28	ENSMUSG00000005566	protein_coding	0.852214	9.98324	97.2688	2.90983e-10	9.20157e-09
Chordc1	ENSMUSG00000001774	protein_coding	0.99516	7.08088	97.1471	2.94772e-10	9.30176e-09
Rufy3	ENSMUSG00000029291	protein_coding	-0.855712	5.54366	96.9087	3.02345e-10	9.5207e-09
Polr1e	ENSMUSG00000028318	protein_coding	0.949084	5.40039	96.8778	3.03344e-10	9.53212e-09
Otud6b	ENSMUSG00000040550	protein_coding	0.795474	6.51716	96.8502	3.04236e-10	9.54016e-09
Degs1	ENSMUSG00000038633	protein_coding	0.815952	7.01185	96.8032	3.05765e-10	9.56809e-09
Trmt1l	ENSMUSG00000053286	protein_coding	0.810086	5.75941	96.7831	3.06421e-10	9.56863e-09
Morc2a	ENSMUSG00000034543	protein_coding	0.649155	7.43024	96.6613	3.10429e-10	9.67363e-09
Tmem180	ENSMUSG00000025227	protein_coding	-1.21697	4.31181	96.4967	3.15936e-10	9.82482e-09
Thumpd1	ENSMUSG00000030942	protein_coding	0.791901	7.33767	96.4476	3.17596e-10	9.85601e-09
Pycr2	ENSMUSG00000026520	protein_coding	-1.08942	6.51094	96.426	3.18331e-10	9.85839e-09
Dhx8	ENSMUSG00000034931	protein_coding	0.715988	6.93101	96.3154	3.2212e-10	9.9292e-09
Surf6	ENSMUSG00000036160	protein_coding	0.821416	6.56543	96.3096	3.22323e-10	9.9292e-09
Nle1	ENSMUSG00000020692	protein_coding	1.03199	5.72493	96.3014	3.22605e-10	9.9292e-09
Ube2t	ENSMUSG00000026429	protein_coding	-1.31961	4.95517	96.2461	3.2452e-10	9.9677e-09
Ppp4r2	ENSMUSG00000052144	protein_coding	0.769417	6.68552	95.9612	3.34589e-10	1.02559e-08
Sf3b3	ENSMUSG00000033732	protein_coding	0.787138	9.72917	95.8528	3.38509e-10	1.03549e-08
Tmco6	ENSMUSG00000006850	protein_coding	-1.45086	3.8534	95.7437	3.425e-10	1.04557e-08
Pcdh8	ENSMUSG00000036422	protein_coding	3.1494	4.37275	95.6777	3.44941e-10	1.0489e-08
Zscan21	ENSMUSG00000037017	protein_coding	0.793271	5.89426	95.6764	3.44992e-10	1.0489e-08
Gpatch3	ENSMUSG00000028850	protein_coding	1.48571	4.0865	95.3789	3.5623e-10	1.08088e-08
Urb1	ENSMUSG00000039929	protein_coding	0.772346	6.51729	95.2696	3.60458e-10	1.0915e-08
Tmem94	ENSMUSG00000020747	protein_coding	-0.881079	5.83049	95.2327	3.61898e-10	1.09365e-08
Dnaja1	ENSMUSG00000028410	protein_coding	0.901718	8.06496	95.184	3.63806e-10	1.0972e-08
Prpf19	ENSMUSG00000024735	protein_coding	0.599458	8.3882	95.1441	3.65379e-10	1.09973e-08
Egln3	ENSMUSG00000035105	protein_coding	-2.19694	3.31154	95.1213	3.66281e-10	1.10024e-08
Spta1	ENSMUSG00000026532	protein_coding	1.35103	5.52499	95.033	3.69793e-10	1.10713e-08
Ndrg2	ENSMUSG00000004558	protein_coding	-2.43357	3.73412	95.0265	3.70053e-10	1.10713e-08
Ifrd1	ENSMUSG00000001627	protein_coding	1.03151	7.06425	94.9931	3.71396e-10	1.10893e-08
Znhit6	ENSMUSG00000074182	protein_coding	0.821899	5.76733	94.9271	3.74059e-10	1.11452e-08
Add3	ENSMUSG00000025026	protein_coding	-1.02149	6.11727	94.91	3.74752e-10	1.11452e-08
Mta2	ENSMUSG00000071646	protein_coding	0.642823	7.8767	94.8534	3.77056e-10	1.11915e-08
Rnf25	ENSMUSG00000026171	protein_coding	0.885204	5.27104	94.7664	3.80629e-10	1.12752e-08
Tmbim1	ENSMUSG00000006301	protein_coding	-1.22203	4.23821	94.4614	3.93446e-10	1.16319e-08
Gmps	ENSMUSG00000027823	protein_coding	0.616521	8.00249	94.3196	3.99563e-10	1.17895e-08
Npc1	ENSMUSG00000024413	protein_coding	-1.15891	6.12738	94.2415	4.02976e-10	1.18668e-08
Ing5	ENSMUSG00000026283	protein_coding	0.758914	6.49829	94.2178	4.04018e-10	1.18742e-08
Mapk3	ENSMUSG00000063065	protein_coding	-0.814498	6.88772	94.0527	4.11352e-10	1.20661e-08
Tmem183a	ENSMUSG00000042305	protein_coding	0.61503	6.72092	94.0326	4.12257e-10	1.2069e-08
Smcr8	ENSMUSG00000049323	protein_coding	1.12025	6.92509	93.7126	4.26926e-10	1.24741e-08
Stat3	ENSMUSG00000004040	protein_coding	-1.38483	5.71861	93.6837	4.28278e-10	1.24892e-08
Prkcz	ENSMUSG00000029053	protein_coding	-1.06081	4.3961	93.4095	4.41341e-10	1.2823e-08
Tnni3	ENSMUSG00000035458	protein_coding	-2.49088	1.6989	93.4075	4.41434e-10	1.2823e-08
Tada1	ENSMUSG00000026563	protein_coding	1.00679	4.63119	93.3542	4.44024e-10	1.28733e-08
Tfdp1	ENSMUSG00000038482	protein_coding	0.686454	8.04292	93.2936	4.46991e-10	1.29343e-08
Fem1a	ENSMUSG00000043683	protein_coding	1.04088	4.92866	93.0906	4.57071e-10	1.32005e-08
Fam114a1	ENSMUSG00000029185	protein_coding	-2.2778	2.95756	92.8952	4.67012e-10	1.34616e-08
Atg14	ENSMUSG00000037526	protein_coding	0.954648	5.12847	92.8628	4.68683e-10	1.34839e-08
Slc35d3	ENSMUSG00000050473	protein_coding	2.06333	3.19443	92.7638	4.73825e-10	1.36057e-08
Vac14	ENSMUSG00000010936	protein_coding	0.607148	6.98198	92.7081	4.76746e-10	1.36634e-08
Rpusd4	ENSMUSG00000032044	protein_coding	0.980069	5.59714	92.5427	4.85531e-10	1.38768e-08
Idh1	ENSMUSG00000025950	protein_coding	-1.1515	6.75842	92.5198	4.86763e-10	1.38768e-08
Vegfb	ENSMUSG00000024962	protein_coding	-1.233	5.40209	92.516	4.86969e-10	1.38768e-08
Maneal	ENSMUSG00000042763	protein_coding	-1.26641	4.06863	92.4189	4.92224e-10	1.39999e-08
Ctcf	ENSMUSG00000005698	protein_coding	0.710583	8.24525	92.2412	5.02005e-10	1.42511e-08
Cacng6	ENSMUSG00000078815	protein_coding	-2.85314	1.77633	92.0297	5.13918e-10	1.45549e-08
Ddi2	ENSMUSG00000078515	protein_coding	0.711306	6.60709	92.0052	5.15315e-10	1.45549e-08
Gm14139	ENSMUSG00000079009	protein_coding	1.58017	3.39756	91.9998	5.15623e-10	1.45549e-08
Mmab	ENSMUSG00000029575	protein_coding	-0.996887	4.5563	91.8583	5.23791e-10	1.47577e-08
5031439G07Rik	ENSMUSG00000036046	protein_coding	-0.992615	6.16484	91.8228	5.25864e-10	1.47883e-08
Sepw1	ENSMUSG00000041571	protein_coding	0.98467	6.6599	91.7963	5.27419e-10	1.47991e-08
Sfrp1	ENSMUSG00000031548	protein_coding	-1.70219	6.45448	91.7826	5.28222e-10	1.47991e-08
Ppil4	ENSMUSG00000015757	protein_coding	1.19087	6.54906	91.7624	5.29408e-10	1.48046e-08
Cyb5d1	ENSMUSG00000044795	protein_coding	1.58754	3.50124	91.7272	5.31484e-10	1.4835e-08
Lsr	ENSMUSG00000001247	protein_coding	0.697942	6.5276	91.5265	5.43498e-10	1.51422e-08
Snhg11	ENSMUSG00000044349	protein_coding	-1.2327	6.20465	91.4954	5.45391e-10	1.51631e-08
Slc6a6	ENSMUSG00000030096	protein_coding	-0.848287	7.02579	91.4809	5.46271e-10	1.51631e-08
Nsmf	ENSMUSG00000006476	protein_coding	-1.04908	4.73932	91.4581	5.47664e-10	1.51736e-08
Cyp39a1	ENSMUSG00000023963	protein_coding	-1.45545	3.46193	91.4407	5.48723e-10	1.51749e-08
Arhgef28	ENSMUSG00000021662	protein_coding	-1.41244	4.32046	91.3713	5.52993e-10	1.52413e-08
Chtf8	ENSMUSG00000046691	protein_coding	0.61223	7.97962	91.3686	5.53156e-10	1.52413e-08
En2	ENSMUSG00000039095	protein_coding	1.94729	2.94038	91.3455	5.54586e-10	1.52526e-08
Chd1	ENSMUSG00000023852	protein_coding	0.802015	8.81972	91.3158	5.56431e-10	1.52753e-08
Sf3a3	ENSMUSG00000028902	protein_coding	0.61843	7.69156	91.0752	5.71601e-10	1.56631e-08
Scp2	ENSMUSG00000028603	protein_coding	-0.779465	5.40951	90.977	5.77915e-10	1.57889e-08
Sdad1	ENSMUSG00000029415	protein_coding	0.626871	7.54587	90.9701	5.78366e-10	1.57889e-08
Brpf3	ENSMUSG00000063952	protein_coding	0.857371	6.58798	90.9549	5.7935e-10	1.57889e-08
Stat5a	ENSMUSG00000004043	protein_coding	-2.59768	2.26778	90.9294	5.8101e-10	1.58054e-08
Gpt2	ENSMUSG00000031700	protein_coding	-1.83931	6.82909	90.9053	5.82577e-10	1.58193e-08
Siae	ENSMUSG00000001942	protein_coding	-1.48042	3.84292	90.6822	5.97343e-10	1.61909e-08
Pbxip1	ENSMUSG00000042613	protein_coding	-1.09227	4.61856	90.6534	5.99277e-10	1.61947e-08
Prpf3	ENSMUSG00000015748	protein_coding	0.790625	7.40776	90.648	5.99643e-10	1.61947e-08
Smg8	ENSMUSG00000020495	protein_coding	0.917173	5.76922	90.3634	6.19144e-10	1.66887e-08
Dync2li1	ENSMUSG00000024253	protein_coding	-1.25884	4.32796	90.3488	6.20163e-10	1.66887e-08
Ccar1	ENSMUSG00000020074	protein_coding	1.21532	8.22392	90.268	6.25834e-10	1.68112e-08
Elmod2	ENSMUSG00000035151	protein_coding	-1.12279	5.3295	90.2057	6.30245e-10	1.68993e-08
Vprbp	ENSMUSG00000040325	protein_coding	0.533368	7.3281	89.8649	6.54968e-10	1.75309e-08
Tpi1	ENSMUSG00000023456	protein_coding	-0.892956	7.98801	89.6988	6.67398e-10	1.78318e-08
Eif2a	ENSMUSG00000027810	protein_coding	0.639269	7.8583	89.6412	6.71771e-10	1.79167e-08
Clmn	ENSMUSG00000021097	protein_coding	-1.27322	4.21316	89.5141	6.81521e-10	1.81444e-08
Coasy	ENSMUSG00000001755	protein_coding	-0.951817	5.06709	89.4916	6.83257e-10	1.81584e-08
Spata5	ENSMUSG00000027722	protein_coding	0.777662	6.14745	89.4602	6.85699e-10	1.81858e-08
Clybl	ENSMUSG00000025545	protein_coding	-1.36409	4.75603	89.4472	6.86716e-10	1.81858e-08
Slc35a4	ENSMUSG00000033272	protein_coding	0.971272	5.91882	89.4235	6.88561e-10	1.82025e-08
Mgarp	ENSMUSG00000037161	protein_coding	-2.81256	1.51589	89.3852	6.91561e-10	1.82348e-08
Zfp281	ENSMUSG00000041483	protein_coding	0.848495	7.2007	89.3769	6.92215e-10	1.82348e-08
Glipr2	ENSMUSG00000028480	protein_coding	-1.91849	5.37645	89.3175	6.96906e-10	1.83262e-08
Pxylp1	ENSMUSG00000043587	protein_coding	-1.95081	2.3298	89.2866	6.99358e-10	1.83367e-08
Nt5e	ENSMUSG00000032420	protein_coding	2.99081	3.03217	89.2816	6.99755e-10	1.83367e-08
Brd2	ENSMUSG00000024335	protein_coding	0.575668	8.7045	89.1472	7.10528e-10	1.85866e-08
Cirbp	ENSMUSG00000045193	protein_coding	-0.856141	5.37444	89.0744	7.16442e-10	1.86953e-08
Dusp8	ENSMUSG00000037887	protein_coding	3.25442	2.77602	89.0654	7.17177e-10	1.86953e-08
Col18a1	ENSMUSG00000001435	protein_coding	-1.09203	7.49637	89.0223	7.20709e-10	1.87338e-08
Npc2	ENSMUSG00000021242	protein_coding	-1.07449	7.53127	89.0169	7.21154e-10	1.87338e-08
Fam76a	ENSMUSG00000028878	protein_coding	-0.897195	5.10001	88.9974	7.22752e-10	1.87428e-08
Slc2a3	ENSMUSG00000003153	protein_coding	-1.50515	9.33778	88.9427	7.27278e-10	1.88276e-08
Kit	ENSMUSG00000005672	protein_coding	-2.38124	5.68876	88.8569	7.34429e-10	1.89587e-08
Ubiad1	ENSMUSG00000047719	protein_coding	0.704954	5.13967	88.8468	7.35274e-10	1.89587e-08
Psmc4	ENSMUSG00000030603	protein_coding	0.794054	7.61816	88.8365	7.36136e-10	1.89587e-08
Gng2	ENSMUSG00000043004	protein_coding	-0.929041	5.51601	88.6545	7.51603e-10	1.93238e-08
Prpf4	ENSMUSG00000066148	protein_coding	0.655162	6.77735	88.5655	7.59285e-10	1.94879e-08
Heca	ENSMUSG00000039879	protein_coding	-1.22865	4.54294	88.4979	7.65189e-10	1.96058e-08
Orc2	ENSMUSG00000026037	protein_coding	0.61492	7.16877	88.4182	7.72203e-10	1.97518e-08
Gpr137b	ENSMUSG00000021306	protein_coding	-1.17566	4.6484	88.3864	7.7502e-10	1.97901e-08
A830018L16Rik	ENSMUSG00000057715	protein_coding	-1.52866	3.71825	88.3354	7.79559e-10	1.98721e-08
Noc4l	ENSMUSG00000033294	protein_coding	0.787919	6.38348	88.2969	7.83008e-10	1.99262e-08
Leprot	ENSMUSG00000035212	protein_coding	-0.88548	5.21043	88.0405	8.06401e-10	2.04574e-08
Arl4c	ENSMUSG00000049866	protein_coding	-0.953978	6.33479	88.0382	8.06612e-10	2.04574e-08
Nol10	ENSMUSG00000061458	protein_coding	0.701766	6.61809	87.9842	8.11636e-10	2.055e-08
Cstf1	ENSMUSG00000027498	protein_coding	0.872432	6.70683	87.9447	8.15331e-10	2.06088e-08
Idua	ENSMUSG00000033540	protein_coding	-1.59872	3.03874	87.8579	8.23514e-10	2.07805e-08
Jmjd6	ENSMUSG00000056962	protein_coding	0.99867	6.2592	87.689	8.39697e-10	2.11533e-08
Lcmt2	ENSMUSG00000074890	protein_coding	1.26835	3.96236	87.5774	8.5057e-10	2.13913e-08
Osgep	ENSMUSG00000006289	protein_coding	-1.0031	5.48614	87.547	8.53563e-10	2.14306e-08
Nop56	ENSMUSG00000027405	protein_coding	1.03536	8.82378	87.498	8.58403e-10	2.15161e-08
Lamp2	ENSMUSG00000016534	protein_coding	-1.26795	6.93282	87.3066	8.7761e-10	2.19608e-08
Aasdh	ENSMUSG00000055923	protein_coding	-1.03553	4.53467	87.23	8.85415e-10	2.21191e-08
Klhl13	ENSMUSG00000036782	protein_coding	-1.21211	4.58849	87.1912	8.89404e-10	2.21818e-08
Fam107b	ENSMUSG00000026655	protein_coding	-1.18425	4.65583	87.0102	9.08262e-10	2.25831e-08
Ift140	ENSMUSG00000024169	protein_coding	-0.968562	5.37689	87.0079	9.08505e-10	2.25831e-08
Trmt12	ENSMUSG00000037085	protein_coding	1.74951	3.21364	86.8294	9.27526e-10	2.29785e-08
Aass	ENSMUSG00000029695	protein_coding	-2.33604	2.04667	86.8273	9.27755e-10	2.29785e-08
Fbxo38	ENSMUSG00000042211	protein_coding	0.670823	7.20843	86.8156	9.29015e-10	2.29785e-08
Aldh1b1	ENSMUSG00000035561	protein_coding	-3.68445	1.43179	86.7519	9.35914e-10	2.30838e-08
Patz1	ENSMUSG00000020453	protein_coding	0.567753	6.91393	86.7479	9.36349e-10	2.30838e-08
Klhl9	ENSMUSG00000070923	protein_coding	1.07455	5.56772	86.6889	9.42799e-10	2.31761e-08
Fam161a	ENSMUSG00000049811	protein_coding	-1.64767	3.21859	86.6854	9.43186e-10	2.31761e-08
Asrgl1	ENSMUSG00000024654	protein_coding	-0.932721	5.28816	86.6668	9.45225e-10	2.31779e-08
Nmd3	ENSMUSG00000027787	protein_coding	0.80108	7.36945	86.6436	9.47784e-10	2.31779e-08
Trmt6	ENSMUSG00000037376	protein_coding	0.866308	6.34315	86.6425	9.47897e-10	2.31779e-08
Slc27a1	ENSMUSG00000031808	protein_coding	-1.30103	4.59249	86.6089	9.51619e-10	2.3231e-08
Nxf1	ENSMUSG00000010097	protein_coding	0.539376	7.93124	86.5731	9.55589e-10	2.32899e-08
Zzz3	ENSMUSG00000039068	protein_coding	0.71215	7.08665	86.4756	9.66504e-10	2.34835e-08
Rnmtl1	ENSMUSG00000038046	protein_coding	1.32041	4.48832	86.4742	9.66664e-10	2.34835e-08
Cct6a	ENSMUSG00000029447	processed_transcript	0.60541	9.74577	86.3518	9.80563e-10	2.37826e-08
Emilin2	ENSMUSG00000024053	protein_coding	-2.21963	2.72078	86.2888	9.87792e-10	2.39192e-08
C230037L18Rik	ENSMUSG00000084915	antisense	-3.40162	1.16314	86.2456	9.92791e-10	2.40015e-08
Adssl1	ENSMUSG00000011148	protein_coding	-2.41612	2.87498	86.1841	9.99952e-10	2.41357e-08
Trp53	ENSMUSG00000059552	protein_coding	0.83497	8.10756	86.1192	1.00757e-09	2.42804e-08
Tmem229a	ENSMUSG00000048022	protein_coding	1.50209	3.6382	85.9867	1.0233e-09	2.462e-08
Srm	ENSMUSG00000006442	protein_coding	0.834109	7.34188	85.9231	1.03095e-09	2.47643e-08
Cstf2t	ENSMUSG00000053536	protein_coding	0.845386	6.12956	85.7977	1.04621e-09	2.50907e-08
Tpd52l1	ENSMUSG00000000296	protein_coding	-1.5869	4.03281	85.7655	1.05018e-09	2.51456e-08
Arhgap33	ENSMUSG00000036882	protein_coding	-1.14438	4.06808	85.6495	1.06456e-09	2.54494e-08
Plcg2	ENSMUSG00000034330	protein_coding	-0.695523	6.83395	85.5272	1.07998e-09	2.57768e-08
Tsr2	ENSMUSG00000025264	protein_coding	0.812961	5.92114	85.4997	1.08348e-09	2.58191e-08
Akap8	ENSMUSG00000024045	protein_coding	0.60999	8.07019	85.2569	1.11488e-09	2.65254e-08
Gpn1	ENSMUSG00000064037	protein_coding	0.700477	6.48017	85.2296	1.11848e-09	2.65687e-08
Dbnl	ENSMUSG00000020476	protein_coding	0.675536	6.60862	85.1575	1.12803e-09	2.67533e-08
Hcfc1	ENSMUSG00000031386	protein_coding	0.973365	9.51325	85.1189	1.13318e-09	2.68328e-08
Ptbp1	ENSMUSG00000006498	protein_coding	0.588113	9.65062	84.897	1.16326e-09	2.74801e-08
Hacl1	ENSMUSG00000021884	protein_coding	-1.59169	3.31586	84.8904	1.16418e-09	2.74801e-08
Akap7	ENSMUSG00000039166	protein_coding	-1.11677	4.79777	84.8317	1.17229e-09	2.7628e-08
Mars2	ENSMUSG00000046994	protein_coding	1.22556	4.81544	84.8039	1.17615e-09	2.76754e-08
Jun	ENSMUSG00000052684	protein_coding	2.08206	5.67653	84.6829	1.19312e-09	2.80309e-08
Eci2	ENSMUSG00000021417	protein_coding	-0.992736	4.99291	84.5731	1.20874e-09	2.83535e-08
Cotl1	ENSMUSG00000031827	protein_coding	-1.26331	4.94646	84.4857	1.22134e-09	2.86042e-08
Aldh1l1	ENSMUSG00000030088	protein_coding	-1.77841	3.32535	84.4645	1.22442e-09	2.86317e-08
Nploc4	ENSMUSG00000039703	protein_coding	0.5979	7.03028	84.3592	1.23983e-09	2.89322e-08
Coro1b	ENSMUSG00000024835	protein_coding	-0.914268	6.77869	84.3503	1.24114e-09	2.89322e-08
Dmc1	ENSMUSG00000022429	protein_coding	-1.23524	3.55902	84.3196	1.24568e-09	2.89931e-08
Swap70	ENSMUSG00000031015	protein_coding	-0.543637	6.63711	84.2811	1.25139e-09	2.90809e-08
Eed	ENSMUSG00000030619	protein_coding	0.708605	7.00003	84.089	1.28033e-09	2.97032e-08
1110038B12Rik	ENSMUSG00000092203	processed_transcript	0.942644	7.04324	84.0771	1.28214e-09	2.97032e-08
Tmem63a	ENSMUSG00000026519	protein_coding	-1.32491	3.81497	84.0268	1.28986e-09	2.98359e-08
Aldh3a2	ENSMUSG00000010025	protein_coding	-0.833293	5.19316	84.0079	1.29276e-09	2.98571e-08
Fastkd2	ENSMUSG00000025962	protein_coding	0.726825	6.049	83.8904	1.311e-09	3.02317e-08
Cpt1a	ENSMUSG00000024900	protein_coding	-2.38646	5.69673	83.8765	1.31318e-09	3.02355e-08
Laptm4b	ENSMUSG00000022257	protein_coding	-0.997738	6.79957	83.7891	1.32695e-09	3.05056e-08
Spg7	ENSMUSG00000000738	protein_coding	-0.594674	6.43598	83.5317	1.36843e-09	3.1411e-08
Gch1	ENSMUSG00000037580	protein_coding	-3.16335	1.92521	83.5138	1.37137e-09	3.14305e-08
Nim1k	ENSMUSG00000095930	protein_coding	-2.71318	2.43076	83.488	1.37562e-09	3.14797e-08
Ccdc174	ENSMUSG00000034083	protein_coding	1.02001	5.47592	83.4165	1.38744e-09	3.17018e-08
Raver1	ENSMUSG00000010205	protein_coding	0.643616	7.85756	83.3901	1.39184e-09	3.17539e-08
Fkbp5	ENSMUSG00000024222	protein_coding	-0.65547	6.90475	83.3355	1.401e-09	3.19142e-08
Kri1	ENSMUSG00000035047	protein_coding	0.701245	6.46617	83.2686	1.41228e-09	3.21224e-08
Smarcad1	ENSMUSG00000029920	protein_coding	0.708272	7.21604	83.2509	1.41528e-09	3.21418e-08
Gen1	ENSMUSG00000051235	protein_coding	1.10698	5.12873	83.1028	1.44069e-09	3.26694e-08
Sfswap	ENSMUSG00000029439	protein_coding	0.669809	7.18582	83.0742	1.44565e-09	3.27323e-08
Stmn1	ENSMUSG00000028832	protein_coding	-0.890532	6.7803	83.0343	1.4526e-09	3.28403e-08
Stmn2	ENSMUSG00000027500	protein_coding	-0.899427	7.09355	82.9413	1.46895e-09	3.31598e-08
Lzts2	ENSMUSG00000035342	protein_coding	-1.02293	6.23266	82.771	1.4994e-09	3.37962e-08
Zdhhc5	ENSMUSG00000034075	protein_coding	0.66958	6.81523	82.6979	1.51268e-09	3.40443e-08
Ddx26b	ENSMUSG00000035967	protein_coding	-0.961607	5.96981	82.658	1.51998e-09	3.41573e-08
Nupl1	ENSMUSG00000063895	protein_coding	0.644866	6.6232	82.6358	1.52405e-09	3.41976e-08
Tmem131	ENSMUSG00000026116	protein_coding	0.847668	8.11331	82.6016	1.53036e-09	3.42836e-08
Scn9a	ENSMUSG00000075316	protein_coding	-1.80053	2.41102	82.5903	1.53246e-09	3.42836e-08
Stx7	ENSMUSG00000019998	protein_coding	-0.864572	5.35927	82.5675	1.53667e-09	3.43266e-08
Cstb	ENSMUSG00000005054	protein_coding	-1.24499	5.13793	82.491	1.55095e-09	3.4594e-08
Tmem167	ENSMUSG00000012422	protein_coding	0.828492	6.22289	82.4786	1.55328e-09	3.45945e-08
Zfp125	ENSMUSG00000069755	transcribed_unprocessed_pseudogene	1.45417	3.87511	82.3495	1.57773e-09	3.50869e-08
Ddx39b	ENSMUSG00000019432	protein_coding	0.643671	8.65491	82.3156	1.58422e-09	3.51471e-08
Isg20l2	ENSMUSG00000048039	protein_coding	0.538587	6.90562	82.3109	1.58512e-09	3.51471e-08
Socs3	ENSMUSG00000053113	protein_coding	-2.587	3.37204	82.2856	1.58998e-09	3.52027e-08
Apoa1bp	ENSMUSG00000028070	protein_coding	-0.999112	4.82778	82.1502	1.6163e-09	3.57325e-08
Zcchc8	ENSMUSG00000029427	protein_coding	0.648877	6.97624	82.0855	1.62903e-09	3.5961e-08
Kctd3	ENSMUSG00000026608	protein_coding	0.628172	6.76456	82.0255	1.64092e-09	3.61703e-08
Siah1b	ENSMUSG00000040749	protein_coding	0.94808	4.85338	81.9587	1.65431e-09	3.64117e-08
Ncoa5	ENSMUSG00000039804	protein_coding	0.834142	6.83887	81.8061	1.68527e-09	3.70389e-08
Fam131b	ENSMUSG00000029861	protein_coding	1.52317	4.26875	81.7139	1.7043e-09	3.74022e-08
Blvrb	ENSMUSG00000040466	protein_coding	-1.14438	4.53825	81.645	1.71867e-09	3.76624e-08
Zc3h4	ENSMUSG00000059273	protein_coding	0.790442	7.53611	81.5242	1.74417e-09	3.81418e-08
Nup62	ENSMUSG00000109511	protein_coding	0.559685	7.87756	81.5173	1.74563e-09	3.81418e-08
Zfp623	ENSMUSG00000050846	protein_coding	0.991369	5.14595	81.4184	1.76682e-09	3.85486e-08
Ccnb1ip1	ENSMUSG00000071470	protein_coding	1.26106	4.27541	81.3955	1.77178e-09	3.85713e-08
Caprin2	ENSMUSG00000030309	protein_coding	-0.729506	6.25859	81.3898	1.77301e-09	3.85713e-08
Cda	ENSMUSG00000028755	protein_coding	-3.07762	1.1417	81.3226	1.78763e-09	3.88331e-08
Utp3	ENSMUSG00000070697	protein_coding	0.872853	7.08529	81.155	1.82465e-09	3.95649e-08
Srfbp1	ENSMUSG00000024528	protein_coding	0.919451	6.07932	81.1412	1.82775e-09	3.95649e-08
Sesn1	ENSMUSG00000038332	protein_coding	-1.04935	4.26682	81.1286	1.83057e-09	3.95649e-08
Cops3	ENSMUSG00000019373	protein_coding	0.624026	7.42555	81.1227	1.83188e-09	3.95649e-08
Plrg1	ENSMUSG00000027998	protein_coding	0.706477	6.89135	81.0576	1.84656e-09	3.98246e-08
Cds2	ENSMUSG00000058793	protein_coding	-0.685982	7.47723	80.9906	1.86178e-09	4.00951e-08
Gldc	ENSMUSG00000024827	protein_coding	-0.599553	8.14695	80.8744	1.88851e-09	4.06124e-08
Tbrg4	ENSMUSG00000000384	protein_coding	0.729123	6.90881	80.6945	1.93073e-09	4.14608e-08
Dopey1	ENSMUSG00000034973	protein_coding	0.984995	5.13447	80.6382	1.94413e-09	4.1689e-08
Ppp4r1l-ps	ENSMUSG00000055897	transcribed_unprocessed_pseudogene	-0.936351	5.28384	80.6238	1.94757e-09	4.17031e-08
Srsf6	ENSMUSG00000016921	protein_coding	0.652619	8.9546	80.605	1.95209e-09	4.17403e-08
Txlng	ENSMUSG00000038344	protein_coding	0.755777	5.5725	80.5691	1.96074e-09	4.18654e-08
Zfp629	ENSMUSG00000045639	protein_coding	1.09854	5.85641	80.3072	2.02507e-09	4.31776e-08
Ctsl	ENSMUSG00000021477	protein_coding	-1.18008	8.28667	80.2076	2.05013e-09	4.36496e-08
Rab5b	ENSMUSG00000000711	protein_coding	-0.780487	5.01939	80.1338	2.06889e-09	4.39867e-08
Rpp38	ENSMUSG00000049950	protein_coding	1.34274	4.37197	80.0279	2.09617e-09	4.45035e-08
Camk1	ENSMUSG00000030272	protein_coding	-1.49218	3.29016	79.9795	2.10878e-09	4.46685e-08
Bnip3	ENSMUSG00000078566	protein_coding	-1.34557	4.47118	79.9752	2.1099e-09	4.46685e-08
Adck3	ENSMUSG00000026489	protein_coding	-1.81583	3.08196	79.9381	2.1196e-09	4.48105e-08
Gtf2e1	ENSMUSG00000022828	protein_coding	0.540788	6.34679	79.9134	2.12609e-09	4.48845e-08
St6galnac6	ENSMUSG00000026811	protein_coding	-1.31521	3.89893	79.8439	2.1445e-09	4.52095e-08
Naa25	ENSMUSG00000042719	protein_coding	0.631847	7.24738	79.7596	2.16704e-09	4.56204e-08
Uhrf1bp1	ENSMUSG00000039512	protein_coding	-0.876429	6.25023	79.5328	2.22894e-09	4.68577e-08
Cntd1	ENSMUSG00000078653	protein_coding	-2.92995	1.97465	79.4904	2.24072e-09	4.70395e-08
Ncbp1	ENSMUSG00000028330	protein_coding	0.527595	7.58929	79.435	2.25621e-09	4.72692e-08
Thada	ENSMUSG00000024251	protein_coding	0.816703	6.30746	79.4287	2.25797e-09	4.72692e-08
Arrdc2	ENSMUSG00000002910	protein_coding	-1.35916	3.82707	79.3915	2.26846e-09	4.74225e-08
B3glct	ENSMUSG00000051950	protein_coding	-0.841651	4.56439	79.3662	2.27562e-09	4.7506e-08
Serinc5	ENSMUSG00000021703	protein_coding	-1.33745	5.33385	79.3122	2.29099e-09	4.77603e-08
Ddx27	ENSMUSG00000017999	protein_coding	0.905676	7.75918	79.2731	2.30218e-09	4.7927e-08
Igf2r	ENSMUSG00000023830	protein_coding	-1.01175	7.74175	79.2362	2.3128e-09	4.80812e-08
Glmp	ENSMUSG00000001418	protein_coding	-0.899392	5.7516	79.224	2.3163e-09	4.80872e-08
Zw10	ENSMUSG00000032264	protein_coding	0.76449	6.08709	79.0246	2.37469e-09	4.92313e-08
Smek1	ENSMUSG00000041846	protein_coding	0.74675	7.9743	78.7032	2.47213e-09	5.11806e-08
Pfkl	ENSMUSG00000020277	protein_coding	-1.06613	7.44309	78.6894	2.47643e-09	5.11988e-08
Copg2	ENSMUSG00000025607	protein_coding	-0.747181	6.35973	78.6073	2.50203e-09	5.1657e-08
Setd1b	ENSMUSG00000038384	protein_coding	0.940438	6.43213	78.377	2.57548e-09	5.31002e-08
Pogk	ENSMUSG00000040596	protein_coding	1.02803	5.09236	78.3454	2.58572e-09	5.32381e-08
Arrb1	ENSMUSG00000018909	protein_coding	-0.95955	5.98204	78.3289	2.59108e-09	5.32752e-08
P2rx4	ENSMUSG00000029470	protein_coding	-1.64631	3.48003	78.2649	2.61205e-09	5.36329e-08
Eml2	ENSMUSG00000040811	protein_coding	-1.21971	4.76476	78.1275	2.65763e-09	5.44565e-08
Papss1	ENSMUSG00000028032	protein_coding	-0.966944	5.11354	78.1221	2.65943e-09	5.44565e-08
Cd47	ENSMUSG00000055447	protein_coding	-1.49363	3.67024	78.0414	2.68663e-09	5.49386e-08
Pms2	ENSMUSG00000079109	protein_coding	0.636429	5.52754	77.9914	2.70365e-09	5.52113e-08
Arpc1b	ENSMUSG00000029622	protein_coding	-1.28519	5.25912	77.9101	2.73155e-09	5.5705e-08
Mad2l2	ENSMUSG00000029003	protein_coding	-1.15015	4.0235	77.8119	2.76563e-09	5.63235e-08
Cnpy3	ENSMUSG00000023973	protein_coding	-0.770291	5.37622	77.7941	2.77189e-09	5.63266e-08
Mrps7	ENSMUSG00000046756	protein_coding	0.811212	5.85879	77.79	2.7733e-09	5.63266e-08
Saraf	ENSMUSG00000031532	protein_coding	-0.852042	5.56418	77.7204	2.79782e-09	5.67477e-08
Phf5a	ENSMUSG00000061360	protein_coding	0.842375	6.50905	77.6975	2.80594e-09	5.68355e-08
Wdr12	ENSMUSG00000026019	protein_coding	0.680054	6.79907	77.594	2.84296e-09	5.74561e-08
Dhx15	ENSMUSG00000029169	protein_coding	0.669855	9.21398	77.5905	2.84425e-09	5.74561e-08
Ptch1	ENSMUSG00000021466	protein_coding	-0.997082	6.35072	77.5608	2.85497e-09	5.75951e-08
Pard3b	ENSMUSG00000052062	protein_coding	1.87282	3.15039	77.5153	2.87146e-09	5.78499e-08
Ptcd3	ENSMUSG00000063884	protein_coding	0.567128	7.44054	77.4217	2.90579e-09	5.84629e-08
Slc31a1	ENSMUSG00000066150	protein_coding	-0.613178	6.44818	77.2757	2.96016e-09	5.9477e-08
Atp8a1	ENSMUSG00000037685	protein_coding	-1.47472	4.39603	77.2373	2.97465e-09	5.96754e-08
Sec31a	ENSMUSG00000035325	protein_coding	0.614267	7.68132	77.2284	2.978e-09	5.96754e-08
Arhgef18	ENSMUSG00000004568	protein_coding	-0.775273	6.76748	77.1959	2.99034e-09	5.98427e-08
Reck	ENSMUSG00000028476	protein_coding	-1.54733	4.12123	77.1516	3.00725e-09	6.0101e-08
Dnah1	ENSMUSG00000019027	protein_coding	-1.61169	2.81011	77.0813	3.03427e-09	6.05169e-08
Pxdn	ENSMUSG00000020674	protein_coding	-1.1275	7.03407	77.0765	3.03614e-09	6.05169e-08
Ttbk1	ENSMUSG00000015599	protein_coding	2.58201	2.17526	77.0481	3.04713e-09	6.06552e-08
Aldh2	ENSMUSG00000029455	protein_coding	-0.740155	7.08582	77.0188	3.0585e-09	6.08009e-08
Dpysl2	ENSMUSG00000022048	protein_coding	-1.21659	5.0287	76.8624	3.12011e-09	6.19436e-08
Agrn	ENSMUSG00000041936	protein_coding	-0.898857	7.22915	76.8176	3.13804e-09	6.21792e-08
Sema4g	ENSMUSG00000025207	protein_coding	-1.27029	3.17531	76.812	3.14028e-09	6.21792e-08
Eif2b2	ENSMUSG00000004788	protein_coding	0.58663	5.723	76.7962	3.14659e-09	6.22219e-08
Grm6	ENSMUSG00000000617	protein_coding	3.45059	2.06374	76.7653	3.15906e-09	6.23863e-08
Nup35	ENSMUSG00000026999	protein_coding	0.818624	5.22518	76.6748	3.19581e-09	6.3029e-08
Notch1	ENSMUSG00000026923	protein_coding	-1.0561	6.13369	76.6204	3.21809e-09	6.33849e-08
D430019H16Rik	ENSMUSG00000094910	protein_coding	-1.80808	3.5781	76.4973	3.26921e-09	6.43073e-08
Safb	ENSMUSG00000071054	protein_coding	0.733724	8.26474	76.474	3.27897e-09	6.44148e-08
Pde12	ENSMUSG00000043702	protein_coding	0.917872	5.38043	76.3939	3.31283e-09	6.49947e-08
Rbm10	ENSMUSG00000031060	protein_coding	0.543421	7.10759	76.2948	3.35518e-09	6.573e-08
Tlr2	ENSMUSG00000027995	protein_coding	-1.95421	2.90591	76.2778	3.36254e-09	6.573e-08
Jade1	ENSMUSG00000025764	protein_coding	0.955085	8.14515	76.2682	3.36665e-09	6.573e-08
Tmem55b	ENSMUSG00000035953	protein_coding	-0.922637	5.88104	76.2655	3.36785e-09	6.573e-08
Tmed8	ENSMUSG00000034111	protein_coding	0.842228	5.72563	76.219	3.38799e-09	6.60371e-08
Mllt6	ENSMUSG00000038437	protein_coding	0.870958	7.18648	76.1813	3.40446e-09	6.62719e-08
Myb	ENSMUSG00000019982	protein_coding	-0.956609	5.34449	76.0542	3.46051e-09	6.71067e-08
Wdr55	ENSMUSG00000042660	protein_coding	0.665048	5.75905	76.0539	3.46067e-09	6.71067e-08
Nip7	ENSMUSG00000031917	protein_coding	0.734027	7.01374	76.0537	3.46077e-09	6.71067e-08
Ucp2	ENSMUSG00000033685	protein_coding	-1.08173	6.73111	75.7965	3.5773e-09	6.92555e-08
Caprin1	ENSMUSG00000027184	protein_coding	0.655668	10.1453	75.788	3.58125e-09	6.92555e-08
Slc39a14	ENSMUSG00000022094	protein_coding	0.702278	6.50393	75.7789	3.58545e-09	6.92555e-08
Triml1	ENSMUSG00000031651	protein_coding	-2.26929	5.19438	75.6522	3.64456e-09	7.03067e-08
Diexf	ENSMUSG00000016181	protein_coding	0.700131	5.78229	75.4936	3.72005e-09	7.16708e-08
Eif2ak1	ENSMUSG00000029613	protein_coding	0.757592	5.86507	75.4599	3.73631e-09	7.18917e-08
Ina	ENSMUSG00000034336	protein_coding	1.1563	6.69177	75.4362	3.74779e-09	7.202e-08
Dppa2	ENSMUSG00000072419	protein_coding	1.25797	4.96273	75.3713	3.77939e-09	7.25343e-08
Phyh	ENSMUSG00000026664	protein_coding	-0.915924	4.81925	75.3601	3.78488e-09	7.25468e-08
Atp1a2	ENSMUSG00000007097	protein_coding	-4.06573	3.65315	75.3468	3.79142e-09	7.25794e-08
Csnk1d	ENSMUSG00000025162	protein_coding	0.565822	7.7307	75.2435	3.84251e-09	7.34636e-08
Got1l1	ENSMUSG00000039720	protein_coding	-3.02847	2.26958	75.2157	3.8564e-09	7.36351e-08
2410016O06Rik	ENSMUSG00000046791	protein_coding	1.00369	5.01226	75.163	3.88286e-09	7.40461e-08
Pwp1	ENSMUSG00000001785	protein_coding	0.586431	6.99958	75.1211	3.90406e-09	7.43556e-08
Zfp282	ENSMUSG00000025821	protein_coding	0.800452	5.26239	75.0517	3.93938e-09	7.49332e-08
Acin1	ENSMUSG00000022185	protein_coding	0.536916	8.94485	74.9819	3.97529e-09	7.55205e-08
Dab1	ENSMUSG00000028519	protein_coding	0.881271	5.74117	74.9571	3.98812e-09	7.56682e-08
Specc1	ENSMUSG00000042331	protein_coding	-0.931103	4.89382	74.8783	4.02926e-09	7.62859e-08
Abtb1	ENSMUSG00000030083	protein_coding	-0.997903	4.63224	74.8752	4.03085e-09	7.62859e-08
Rcan3	ENSMUSG00000059713	protein_coding	-1.0112	4.18015	74.8474	4.04548e-09	7.64662e-08
Sugp2	ENSMUSG00000036054	protein_coding	-0.697953	6.37924	74.7141	4.11633e-09	7.77074e-08
Zfp185	ENSMUSG00000031351	protein_coding	-0.914666	5.53496	74.6873	4.13078e-09	7.78821e-08
Crat	ENSMUSG00000026853	protein_coding	-0.949178	4.52428	74.4612	4.25451e-09	8.00135e-08
Faf2	ENSMUSG00000025873	protein_coding	0.663567	7.00126	74.3982	4.28968e-09	8.0574e-08
Sat2	ENSMUSG00000069835	protein_coding	-2.11055	2.42734	74.3751	4.30271e-09	8.07175e-08
Ddx47	ENSMUSG00000030204	protein_coding	0.623116	6.59743	74.282	4.35546e-09	8.16051e-08
Gabpb2	ENSMUSG00000038766	protein_coding	0.928782	7.20664	74.2531	4.37198e-09	8.18122e-08
Adam23	ENSMUSG00000025964	protein_coding	-0.961423	6.76806	74.1719	4.41874e-09	8.25841e-08
Aifm3	ENSMUSG00000022763	protein_coding	-1.74628	2.70216	74.1482	4.43248e-09	8.27377e-08
Nufip2	ENSMUSG00000037857	protein_coding	1.0264	7.54971	74.0916	4.4655e-09	8.32505e-08
Pdcd11	ENSMUSG00000025047	protein_coding	0.539137	7.73477	74.0568	4.48593e-09	8.35275e-08
Serinc3	ENSMUSG00000017707	protein_coding	-1.02965	6.75121	74.0356	4.49844e-09	8.36565e-08
Cgn	ENSMUSG00000068876	protein_coding	-0.765857	5.22495	73.9477	4.55067e-09	8.45229e-08
Gpx1	ENSMUSG00000063856	protein_coding	0.826872	7.34275	73.8438	4.61323e-09	8.5475e-08
Arid1a	ENSMUSG00000007880	protein_coding	0.795463	9.01296	73.8437	4.61333e-09	8.5475e-08
Vegfa	ENSMUSG00000023951	protein_coding	-1.80955	5.90363	73.8244	4.62502e-09	8.55856e-08
Zbtb2	ENSMUSG00000075327	protein_coding	1.26169	5.37291	73.811	4.63318e-09	8.5631e-08
Kpnb1	ENSMUSG00000001440	protein_coding	0.571741	10.4465	73.6941	4.70505e-09	8.68523e-08
Rhpn2	ENSMUSG00000030494	protein_coding	-1.29147	4.72013	73.5543	4.79256e-09	8.83588e-08
Armc6	ENSMUSG00000002343	protein_coding	1.05985	5.22254	73.4245	4.87539e-09	8.97754e-08
Aplp1	ENSMUSG00000006651	protein_coding	-1.0928	4.09602	73.3883	4.89878e-09	9.00955e-08
Myo1e	ENSMUSG00000032220	protein_coding	-0.86118	4.74184	73.3713	4.90978e-09	9.01872e-08
Trappc6a	ENSMUSG00000002043	protein_coding	-1.4962	3.76629	73.3075	4.95137e-09	9.08398e-08
Tut1	ENSMUSG00000071645	protein_coding	0.695931	5.63333	73.1125	5.08089e-09	9.3102e-08
Abce1	ENSMUSG00000058355	protein_coding	0.752732	9.4788	73.0926	5.0943e-09	9.32337e-08
Nop58	ENSMUSG00000026020	protein_coding	1.01321	9.40415	73.0492	5.1237e-09	9.36139e-08
Eif3d	ENSMUSG00000016554	protein_coding	0.568336	8.51091	73.0435	5.12756e-09	9.36139e-08
Fuca2	ENSMUSG00000019810	protein_coding	-1.37493	4.9688	73.0085	5.15143e-09	9.39353e-08
Fam212b	ENSMUSG00000048458	protein_coding	2.13493	4.72573	72.9748	5.17452e-09	9.42416e-08
Kazn	ENSMUSG00000040606	protein_coding	-0.929429	4.95299	72.83	5.27494e-09	9.5954e-08
Fam57b	ENSMUSG00000058966	protein_coding	-1.47725	3.14829	72.8193	5.28248e-09	9.59747e-08
Imp4	ENSMUSG00000026127	protein_coding	0.548904	6.64679	72.8093	5.2895e-09	9.59859e-08
Ambra1	ENSMUSG00000040506	protein_coding	0.535963	6.46752	72.7977	5.29769e-09	9.60182e-08
Btla	ENSMUSG00000052013	protein_coding	7.5564	2.897	81.3432	5.31279e-09	9.61757e-08
Rbm28	ENSMUSG00000029701	protein_coding	0.670563	7.09371	72.7463	5.33401e-09	9.64433e-08
Orc6	ENSMUSG00000031697	protein_coding	0.576569	7.28545	72.7141	5.35694e-09	9.67412e-08
Ppm1g	ENSMUSG00000029147	protein_coding	0.702713	8.34896	72.6437	5.40737e-09	9.75344e-08
Neil3	ENSMUSG00000039396	protein_coding	-0.828458	5.1593	72.5853	5.44959e-09	9.81778e-08
Sptlc1	ENSMUSG00000021468	protein_coding	0.733094	5.52754	72.5461	5.47811e-09	9.85732e-08
Ephb4	ENSMUSG00000029710	protein_coding	-0.750468	6.8261	72.4181	5.57248e-09	1.00151e-07
Nefl	ENSMUSG00000022055	protein_coding	1.14536	4.67564	72.2692	5.68436e-09	1.02039e-07
Dnm1	ENSMUSG00000026825	protein_coding	-1.8258	3.19097	72.2547	5.69539e-09	1.02115e-07
Tspan6	ENSMUSG00000067377	protein_coding	0.762784	5.78228	72.2017	5.73595e-09	1.02719e-07
Dock6	ENSMUSG00000032198	protein_coding	-0.821546	6.16791	72.1389	5.7843e-09	1.03462e-07
Ctdsp2	ENSMUSG00000078429	protein_coding	-0.782333	6.88226	72.0386	5.86253e-09	1.04736e-07
Mrpl50	ENSMUSG00000044018	protein_coding	0.700292	6.38545	71.9505	5.93218e-09	1.05854e-07
Trpm4	ENSMUSG00000038260	protein_coding	-1.42326	3.49431	71.9412	5.93961e-09	1.05861e-07
Scaf8	ENSMUSG00000046201	protein_coding	0.665535	7.20126	71.9217	5.95513e-09	1.06011e-07
Atp6ap2	ENSMUSG00000031007	protein_coding	-0.779886	6.18143	71.9004	5.97223e-09	1.06189e-07
Ahsa1	ENSMUSG00000021037	protein_coding	0.656998	7.72918	71.8914	5.97944e-09	1.06192e-07
Ltv1	ENSMUSG00000019814	protein_coding	0.757316	6.87476	71.8771	5.99088e-09	1.06269e-07
Bop1	ENSMUSG00000022557	protein_coding	0.906775	6.61921	71.8642	6.00127e-09	1.06327e-07
Csrnp1	ENSMUSG00000032515	protein_coding	1.2924	3.45844	71.8467	6.0154e-09	1.06452e-07
Timm17a	ENSMUSG00000062580	protein_coding	0.565103	6.35871	71.8219	6.0355e-09	1.06682e-07
Wdr36	ENSMUSG00000038299	protein_coding	0.55832	7.30058	71.8003	6.05299e-09	1.06795e-07
Mrps30	ENSMUSG00000021731	protein_coding	0.705418	6.07411	71.7881	6.06295e-09	1.06795e-07
4930453N24Rik	ENSMUSG00000059920	protein_coding	0.676904	5.99475	71.7803	6.06926e-09	1.06795e-07
Cnot4	ENSMUSG00000038784	protein_coding	1.02064	6.08771	71.7789	6.0704e-09	1.06795e-07
Sat1	ENSMUSG00000025283	protein_coding	-1.20704	4.74415	71.713	6.12441e-09	1.07493e-07
Ttc12	ENSMUSG00000040219	protein_coding	-1.20793	4.95883	71.6723	6.15808e-09	1.07957e-07
Zfp110	ENSMUSG00000058638	protein_coding	0.743424	6.48018	71.646	6.17984e-09	1.08212e-07
Mdm2	ENSMUSG00000020184	protein_coding	0.881515	7.23945	71.5298	6.27731e-09	1.09791e-07
Srgap3	ENSMUSG00000030257	protein_coding	-1.9469	4.91306	71.5013	6.30142e-09	1.10084e-07
Paqr4	ENSMUSG00000023909	protein_coding	-1.49265	3.36738	71.3263	6.45199e-09	1.12583e-07
Epb41l4a	ENSMUSG00000024376	protein_coding	-0.900446	5.65602	71.1832	6.57788e-09	1.1443e-07
Edem2	ENSMUSG00000038312	protein_coding	-0.910139	4.97078	71.1806	6.58023e-09	1.1443e-07
Phka2	ENSMUSG00000031295	protein_coding	-0.734696	5.10293	71.18	6.58071e-09	1.1443e-07
Plk2	ENSMUSG00000021701	protein_coding	1.54976	6.05895	71.1532	6.6046e-09	1.14712e-07
Zfp280c	ENSMUSG00000036916	protein_coding	0.856717	6.71767	71.1003	6.65205e-09	1.15402e-07
Fuk	ENSMUSG00000033703	protein_coding	-0.777474	5.16599	71.0829	6.66779e-09	1.15542e-07
Ngdn	ENSMUSG00000022204	protein_coding	0.817074	5.76798	71.0247	6.72046e-09	1.1632e-07
Zfp568	ENSMUSG00000074221	protein_coding	0.786383	7.47485	70.9727	6.768e-09	1.17008e-07
Zfp142	ENSMUSG00000026135	protein_coding	0.707258	6.09629	70.9603	6.77936e-09	1.17069e-07
Ccdc61	ENSMUSG00000074358	protein_coding	-0.94672	4.63696	70.9454	6.79313e-09	1.17172e-07
Dram2	ENSMUSG00000027900	protein_coding	-1.38878	4.09444	70.9307	6.80666e-09	1.1727e-07
Mturn	ENSMUSG00000038065	protein_coding	-1.52029	3.27204	70.8819	6.85182e-09	1.17913e-07
Pak1ip1	ENSMUSG00000038683	protein_coding	0.58188	6.57142	70.6426	7.07809e-09	1.21667e-07
Dtnb	ENSMUSG00000071454	protein_coding	-0.6903	5.60433	70.6211	7.09886e-09	1.21884e-07
Cdk12	ENSMUSG00000003119	protein_coding	1.01909	7.54153	70.577	7.14157e-09	1.22477e-07
Vwa5a	ENSMUSG00000023186	protein_coding	-1.5335	5.05409	70.5131	7.20392e-09	1.23361e-07
Noct	ENSMUSG00000023087	protein_coding	0.865491	4.87127	70.5074	7.20957e-09	1.23361e-07
Gprc5b	ENSMUSG00000008734	protein_coding	-1.0456	4.68978	70.4356	7.28037e-09	1.2443e-07
Dcp1a	ENSMUSG00000021962	protein_coding	0.734074	6.15761	70.4123	7.30352e-09	1.24684e-07
Snora31	ENSMUSG00000065147	snoRNA	2.21911	2.22539	70.3776	7.33822e-09	1.25134e-07
Coro2a	ENSMUSG00000028337	protein_coding	-1.13339	3.69229	70.3447	7.37117e-09	1.25553e-07
Rgs12	ENSMUSG00000029101	protein_coding	-0.675339	5.36115	70.2974	7.4189e-09	1.26211e-07
Spred3	ENSMUSG00000037239	protein_coding	1.15995	5.4415	70.2848	7.43162e-09	1.26211e-07
Pdia5	ENSMUSG00000022844	protein_coding	-1.15921	4.1049	70.2815	7.43506e-09	1.26211e-07
Vcan	ENSMUSG00000021614	protein_coding	1.3883	7.87996	70.182	7.53672e-09	1.27792e-07
Fam122b	ENSMUSG00000036022	protein_coding	-0.964209	5.9658	70.1353	7.58495e-09	1.28464e-07
Rdh11	ENSMUSG00000066441	protein_coding	-0.788298	5.73136	70.1023	7.61932e-09	1.28901e-07
Sec23ip	ENSMUSG00000055319	protein_coding	0.551847	6.53077	70.0559	7.66779e-09	1.29574e-07
Armc9	ENSMUSG00000062590	protein_coding	0.750548	4.86607	70.0464	7.67776e-09	1.29597e-07
Otud4	ENSMUSG00000036990	protein_coding	0.886193	8.9285	70.0188	7.7068e-09	1.29819e-07
2810408A11Rik	ENSMUSG00000018570	protein_coding	-1.29017	3.46625	70.0174	7.70826e-09	1.29819e-07
Psme3	ENSMUSG00000078652	protein_coding	0.617019	8.09786	69.9642	7.76463e-09	1.30622e-07
Znhit3	ENSMUSG00000020526	protein_coding	1.06698	4.77096	69.8837	7.85073e-09	1.31922e-07
Trim27	ENSMUSG00000021326	protein_coding	0.598829	7.0725	69.864	7.87195e-09	1.32131e-07
Atp6v0a2	ENSMUSG00000038023	protein_coding	0.671869	5.50641	69.752	7.99382e-09	1.34026e-07
Ogdhl	ENSMUSG00000021913	protein_coding	-0.990885	6.58292	69.7239	8.02473e-09	1.34394e-07
B4galt5	ENSMUSG00000017929	protein_coding	-0.73437	5.37192	69.5565	8.21145e-09	1.37368e-07
Zbed3	ENSMUSG00000041995	protein_coding	0.804217	5.49035	69.5261	8.24593e-09	1.37704e-07
Hk1	ENSMUSG00000037012	protein_coding	-0.84232	5.18881	69.5225	8.24991e-09	1.37704e-07
Trim33	ENSMUSG00000033014	protein_coding	0.83767	7.52183	69.5025	8.27269e-09	1.3793e-07
Lig4	ENSMUSG00000049717	protein_coding	0.871229	4.90736	69.4793	8.29913e-09	1.38217e-07
Ppp1r10	ENSMUSG00000039220	protein_coding	0.882258	6.92948	69.376	8.41812e-09	1.40043e-07
Pdk2	ENSMUSG00000038967	protein_coding	-1.57488	2.56379	69.3645	8.4314e-09	1.40109e-07
Stom	ENSMUSG00000026880	protein_coding	-2.02473	3.54448	69.2899	8.51857e-09	1.41401e-07
Pou3f1	ENSMUSG00000090125	protein_coding	1.28551	4.45572	69.2777	8.53297e-09	1.41483e-07
Golgb1	ENSMUSG00000034243	protein_coding	-0.612169	7.58629	69.191	8.63562e-09	1.43027e-07
Smyd5	ENSMUSG00000033706	protein_coding	0.670077	6.99669	69.0711	8.77991e-09	1.45256e-07
Fam222b	ENSMUSG00000037750	protein_coding	0.848855	5.28898	68.9496	8.92879e-09	1.47556e-07
Rprd1b	ENSMUSG00000027651	protein_coding	0.72279	5.96528	68.9395	8.94122e-09	1.47599e-07
Fam98a	ENSMUSG00000002017	protein_coding	0.668511	6.14619	68.9003	8.98994e-09	1.4824e-07
Snn	ENSMUSG00000037972	protein_coding	-1.096	5.747	68.8871	9.00636e-09	1.48348e-07
Dus3l	ENSMUSG00000007603	protein_coding	0.743072	6.00296	68.8243	9.08503e-09	1.49479e-07
Mfsd7b	ENSMUSG00000066595	protein_coding	0.788579	4.86479	68.8133	9.09892e-09	1.49544e-07
Cnbp	ENSMUSG00000030057	protein_coding	0.58037	9.18615	68.8	9.11576e-09	1.49609e-07
Coq10b	ENSMUSG00000025981	protein_coding	1.12492	3.88577	68.7932	9.12429e-09	1.49609e-07
Map1a	ENSMUSG00000027254	protein_coding	1.05936	5.09966	68.7748	9.14765e-09	1.49609e-07
Lama5	ENSMUSG00000015647	protein_coding	-0.792139	8.42906	68.7713	9.15209e-09	1.49609e-07
Mrpl37	ENSMUSG00000028622	protein_coding	0.701546	6.23761	68.7707	9.1528e-09	1.49609e-07
Fam207a	ENSMUSG00000032977	protein_coding	0.735191	5.70983	68.7508	9.17812e-09	1.49859e-07
Etv4	ENSMUSG00000017724	protein_coding	1.4197	5.83991	68.7248	9.21137e-09	1.50239e-07
Gsg2	ENSMUSG00000050107	protein_coding	0.842028	5.01605	68.547	9.4416e-09	1.53826e-07
Lamb2	ENSMUSG00000052911	protein_coding	-0.970022	5.58072	68.5342	9.45842e-09	1.53933e-07
Zfp111	ENSMUSG00000087598	protein_coding	0.904524	4.80479	68.3297	9.73155e-09	1.58206e-07
N6amt1	ENSMUSG00000044442	protein_coding	0.801015	4.85093	68.2553	9.83303e-09	1.59683e-07
Slc6a8	ENSMUSG00000019558	protein_coding	-0.852419	5.63698	68.1451	9.98544e-09	1.61929e-07
PISD	ENSMUSG00000095041	protein_coding	-0.860717	7.15374	68.1397	9.99297e-09	1.61929e-07
Sepn1	ENSMUSG00000050989	protein_coding	-1.01275	5.18955	68.127	1.00106e-08	1.62037e-07
Apoe	ENSMUSG00000002985	protein_coding	-2.07244	8.58713	68.1194	1.00213e-08	1.62037e-07
Fbln1	ENSMUSG00000006369	protein_coding	-1.55371	5.29198	68.0991	1.00498e-08	1.62323e-07
Phax	ENSMUSG00000008301	protein_coding	0.771908	6.68736	67.94	1.02759e-08	1.65797e-07
C2cd2	ENSMUSG00000045975	protein_coding	-0.875553	4.69969	67.8489	1.04078e-08	1.67744e-07
Frmd4b	ENSMUSG00000030064	protein_coding	-1.19928	4.4927	67.8336	1.04301e-08	1.67924e-07
Med22	ENSMUSG00000015776	protein_coding	0.888416	5.68092	67.7881	1.04968e-08	1.68669e-07
Trmt10a	ENSMUSG00000004127	protein_coding	0.856199	4.90991	67.7867	1.04989e-08	1.68669e-07
Pcdh1	ENSMUSG00000051375	protein_coding	1.07378	6.69861	67.7464	1.05584e-08	1.69443e-07
Adam22	ENSMUSG00000040537	protein_coding	-0.887689	5.05832	67.6715	1.067e-08	1.71051e-07
Tmem50a	ENSMUSG00000028822	protein_coding	-0.874442	5.28411	67.602	1.07746e-08	1.72543e-07
Drc1	ENSMUSG00000073102	protein_coding	-3.57981	1.28375	67.5101	1.09146e-08	1.74599e-07
Cactin	ENSMUSG00000034889	protein_coding	0.51131	6.01809	67.4911	1.09439e-08	1.7488e-07
Slc30a9	ENSMUSG00000029221	protein_coding	-0.519696	6.37772	67.4807	1.09598e-08	1.74949e-07
Arid1b	ENSMUSG00000069729	protein_coding	0.714439	6.62623	67.4527	1.10031e-08	1.75452e-07
Rab15	ENSMUSG00000021062	protein_coding	-0.98364	4.47157	67.3638	1.11417e-08	1.77385e-07
Ttc27	ENSMUSG00000024078	protein_coding	0.673286	6.20162	67.3567	1.11527e-08	1.77385e-07
Tmem50b	ENSMUSG00000022964	protein_coding	-1.06952	3.72395	67.3523	1.11598e-08	1.77385e-07
Tmeff1	ENSMUSG00000028347	protein_coding	-0.788266	6.91893	67.306	1.12327e-08	1.78354e-07
Cers4	ENSMUSG00000008206	protein_coding	-0.830107	5.90385	67.2204	1.1369e-08	1.80274e-07
Usp4	ENSMUSG00000032612	protein_coding	0.570571	6.87521	67.2151	1.13776e-08	1.80274e-07
Nynrin	ENSMUSG00000075592	protein_coding	-1.0637	6.12866	67.1976	1.14058e-08	1.80529e-07
Dhtkd1	ENSMUSG00000025815	protein_coding	-0.822614	5.14945	67.1859	1.14246e-08	1.80636e-07
Krr1	ENSMUSG00000063334	protein_coding	0.693439	7.12857	67.0307	1.16777e-08	1.8425e-07
Bphl	ENSMUSG00000038286	protein_coding	-1.64139	3.1182	66.9332	1.18398e-08	1.86415e-07
Stk4	ENSMUSG00000018209	protein_coding	0.730564	7.1447	66.894	1.19058e-08	1.87257e-07
Cdc42ep4	ENSMUSG00000041598	protein_coding	-0.963507	6.42973	66.798	1.20686e-08	1.89619e-07
Serpinh1	ENSMUSG00000070436	protein_coding	-1.36151	7.97105	66.7763	1.21059e-08	1.90005e-07
Dip2a	ENSMUSG00000020231	protein_coding	-1.01901	4.71242	66.7161	1.22097e-08	1.91435e-07
Gba	ENSMUSG00000028048	protein_coding	-0.830788	5.14977	66.6376	1.23464e-08	1.93376e-07
Galns	ENSMUSG00000015027	protein_coding	-1.37303	3.50042	66.6172	1.23822e-08	1.93734e-07
Smtnl2	ENSMUSG00000045667	protein_coding	-1.65327	3.65806	66.5791	1.24493e-08	1.94519e-07
Abca2	ENSMUSG00000026944	protein_coding	-0.885588	5.65557	66.574	1.24584e-08	1.94519e-07
Ccdc18	ENSMUSG00000056531	protein_coding	-0.969916	5.10859	66.5395	1.25196e-08	1.95273e-07
Sec14l1	ENSMUSG00000020823	protein_coding	-0.683227	5.96662	66.5205	1.25536e-08	1.95598e-07
Atp11a	ENSMUSG00000031441	protein_coding	0.915013	6.3281	66.4492	1.26814e-08	1.97385e-07
Ddx46	ENSMUSG00000021500	protein_coding	0.575977	8.45225	66.411	1.27505e-08	1.98255e-07
Zfp868	ENSMUSG00000060427	protein_coding	0.691234	6.20271	66.3337	1.28916e-08	2.0024e-07
Gid4	ENSMUSG00000018415	protein_coding	-0.514139	6.38084	66.3092	1.29367e-08	2.00572e-07
Nsun2	ENSMUSG00000021595	protein_coding	0.591005	8.39321	66.3076	1.29397e-08	2.00572e-07
Wdr20	ENSMUSG00000037957	protein_coding	0.874981	4.59594	66.2852	1.29811e-08	2.01006e-07
Slitrk3	ENSMUSG00000048304	protein_coding	4.97052	0.232882	66.2641	1.30202e-08	2.01403e-07
Kdelc2	ENSMUSG00000034487	protein_coding	-1.08671	5.21549	66.252	1.30426e-08	2.01541e-07
Dis3	ENSMUSG00000033166	protein_coding	0.671266	7.63322	66.2376	1.30694e-08	2.01748e-07
Ptp4a3	ENSMUSG00000059895	protein_coding	-1.24673	4.62344	66.1062	1.33167e-08	2.05355e-07
Pgpep1	ENSMUSG00000056204	protein_coding	-1.23713	5.01607	66.067	1.33915e-08	2.06295e-07
Epha10	ENSMUSG00000028876	protein_coding	-2.80168	0.837234	66.0147	1.3492e-08	2.07629e-07
Zik1	ENSMUSG00000030393	protein_coding	0.998491	5.06713	65.9616	1.35948e-08	2.08997e-07
Secisbp2	ENSMUSG00000035139	protein_coding	0.777828	5.58358	65.8265	1.38602e-08	2.12814e-07
Sun1	ENSMUSG00000036817	protein_coding	-0.873717	6.6507	65.8208	1.38715e-08	2.12814e-07
Trp53inp2	ENSMUSG00000038375	protein_coding	-0.861091	4.90154	65.7314	1.40503e-08	2.15337e-07
AI506816	ENSMUSG00000105987	processed_transcript	0.837698	4.96956	65.7	1.41138e-08	2.1609e-07
Gin1	ENSMUSG00000026333	protein_coding	1.13082	4.13313	65.5809	1.43572e-08	2.19592e-07
Cdk6	ENSMUSG00000040274	protein_coding	1.03544	6.05017	65.5396	1.44426e-08	2.20672e-07
Xab2	ENSMUSG00000019470	protein_coding	0.596513	7.26403	65.5142	1.44953e-08	2.21253e-07
Lpcat1	ENSMUSG00000021608	protein_coding	-0.688063	6.34068	65.488	1.45501e-08	2.21863e-07
Ing3	ENSMUSG00000029670	protein_coding	0.752559	5.51625	65.4781	1.45707e-08	2.21951e-07
Wdr86	ENSMUSG00000055235	protein_coding	-1.51713	3.34211	65.4327	1.46662e-08	2.23179e-07
Med8	ENSMUSG00000006392	protein_coding	0.640607	6.1231	65.4114	1.47113e-08	2.23638e-07
Prox1	ENSMUSG00000010175	protein_coding	-1.81477	4.09134	65.3649	1.481e-08	2.24911e-07
Gadd45g	ENSMUSG00000021453	protein_coding	2.45141	4.48969	65.2356	1.50886e-08	2.28733e-07
Rogdi	ENSMUSG00000022540	protein_coding	-0.862522	4.97871	65.2339	1.50922e-08	2.28733e-07
Zfp961	ENSMUSG00000052446	protein_coding	0.805258	6.77885	65.0803	1.54304e-08	2.33481e-07
Tmem11	ENSMUSG00000043284	protein_coding	0.837387	6.24547	65.0775	1.54367e-08	2.33481e-07
Vat1	ENSMUSG00000034993	protein_coding	-1.20595	7.01462	65.0178	1.55705e-08	2.35268e-07
Zfp628	ENSMUSG00000074406	protein_coding	0.965808	4.16808	64.9306	1.57679e-08	2.37995e-07
Hunk	ENSMUSG00000053414	protein_coding	0.588954	6.99999	64.9242	1.57827e-08	2.37995e-07
Utp15	ENSMUSG00000041747	protein_coding	0.511591	6.70943	64.881	1.58816e-08	2.39246e-07
Iqgap2	ENSMUSG00000021676	protein_coding	-0.674948	6.53379	64.8165	1.60305e-08	2.41247e-07
Ppp1r11	ENSMUSG00000036398	protein_coding	0.79566	5.17451	64.7727	1.61326e-08	2.42539e-07
E2f6	ENSMUSG00000057469	protein_coding	0.57699	5.82111	64.7536	1.61775e-08	2.42971e-07
Gas7	ENSMUSG00000033066	protein_coding	-1.55573	2.82929	64.6665	1.63831e-08	2.45812e-07
Zfp936	ENSMUSG00000064194	protein_coding	1.27207	3.9271	64.5688	1.6617e-08	2.49072e-07
Pa2g4	ENSMUSG00000025364	protein_coding	0.598412	9.48645	64.5293	1.67128e-08	2.50259e-07
Polr3e	ENSMUSG00000030880	protein_coding	0.567417	6.50499	64.4132	1.69973e-08	2.54264e-07
Sptb	ENSMUSG00000021061	protein_coding	-1.0952	5.90139	64.3369	1.71872e-08	2.56848e-07
Cep131	ENSMUSG00000039781	protein_coding	-0.869025	5.46898	64.2184	1.74864e-08	2.6106e-07
Egfl7	ENSMUSG00000026921	protein_coding	-1.05352	3.9949	64.1335	1.77046e-08	2.64054e-07
Lmo4	ENSMUSG00000028266	protein_coding	1.13454	5.67333	64.0409	1.79455e-08	2.67381e-07
Dhx32	ENSMUSG00000030986	protein_coding	-0.596871	6.22634	63.9574	1.8166e-08	2.70397e-07
Wdr18	ENSMUSG00000035754	protein_coding	0.684275	6.84626	63.9179	1.82714e-08	2.71696e-07
Lpar6	ENSMUSG00000033446	protein_coding	1.20343	4.73447	63.8228	1.85274e-08	2.7523e-07
Rffl	ENSMUSG00000020696	protein_coding	-1.08689	4.19888	63.7256	1.87934e-08	2.78905e-07
Mlycd	ENSMUSG00000074064	protein_coding	-1.26924	3.83925	63.6894	1.88933e-08	2.8011e-07
Jade2	ENSMUSG00000020387	protein_coding	0.630579	6.08951	63.6442	1.90192e-08	2.8141e-07
Dhx37	ENSMUSG00000029480	protein_coding	0.822658	5.87776	63.6438	1.90203e-08	2.8141e-07
Nmt1	ENSMUSG00000020936	protein_coding	0.566924	7.55952	63.6338	1.90482e-08	2.8141e-07
Zfp882	ENSMUSG00000089857	protein_coding	1.16327	4.11516	63.631	1.90561e-08	2.8141e-07
Zfp599	ENSMUSG00000062794	protein_coding	0.825125	4.54403	63.6133	1.91055e-08	2.81716e-07
Nol6	ENSMUSG00000028430	protein_coding	0.549907	7.24397	63.604	1.91318e-08	2.81716e-07
Tmem191c	ENSMUSG00000055692	protein_coding	-2.21468	2.90385	63.6035	1.91332e-08	2.81716e-07
Clic4	ENSMUSG00000037242	protein_coding	-0.700787	7.86431	63.5951	1.91566e-08	2.81784e-07
Mief1	ENSMUSG00000022412	protein_coding	0.652032	5.92471	63.585	1.9185e-08	2.81925e-07
Hspbap1	ENSMUSG00000022849	protein_coding	0.637129	5.82067	63.5706	1.92257e-08	2.82247e-07
Ranbp6	ENSMUSG00000074909	protein_coding	0.84882	4.87871	63.5236	1.9359e-08	2.83926e-07
Gpx7	ENSMUSG00000028597	protein_coding	-1.50285	3.41424	63.5031	1.94174e-08	2.84504e-07
Gemin5	ENSMUSG00000037275	protein_coding	0.545281	7.81378	63.406	1.96967e-08	2.88314e-07
Wnt9a	ENSMUSG00000000126	protein_coding	-2.14711	1.79372	63.3978	1.97206e-08	2.88382e-07
Dopey2	ENSMUSG00000022946	protein_coding	-1.02381	4.4784	63.3745	1.97884e-08	2.89093e-07
Ptpn1	ENSMUSG00000027540	protein_coding	0.714691	6.09918	63.1109	2.05727e-08	2.99697e-07
Atp13a1	ENSMUSG00000031862	protein_coding	0.608954	7.37955	63.1078	2.0582e-08	2.99697e-07
Nup214	ENSMUSG00000001855	protein_coding	0.736121	7.10506	63.1027	2.05975e-08	2.99697e-07
Sltm	ENSMUSG00000032212	protein_coding	0.806508	7.92746	63.0983	2.06111e-08	2.99697e-07
Klf15	ENSMUSG00000030087	protein_coding	-1.67958	3.308	63.0972	2.06143e-08	2.99697e-07
Lbr	ENSMUSG00000004880	protein_coding	-0.63184	7.52242	63.0072	2.08904e-08	3.03123e-07
St6galnac3	ENSMUSG00000052544	protein_coding	-1.3661	3.42396	62.9767	2.09847e-08	3.04197e-07
Mettl6	ENSMUSG00000021891	protein_coding	0.613128	5.69421	62.7998	2.15416e-08	3.11667e-07
Acss1	ENSMUSG00000027452	protein_coding	-2.60742	3.95588	62.7843	2.15911e-08	3.12029e-07
Mcoln1	ENSMUSG00000004567	protein_coding	-0.844632	6.38631	62.779	2.16083e-08	3.12029e-07
Toe1	ENSMUSG00000028688	protein_coding	0.81795	5.32844	62.7485	2.1706e-08	3.13139e-07
Plag1	ENSMUSG00000003282	protein_coding	-1.1528	4.48571	62.6112	2.21529e-08	3.19279e-07
Alg6	ENSMUSG00000073792	protein_coding	-1.04068	4.41084	62.5935	2.22113e-08	3.19627e-07
Peli3	ENSMUSG00000024901	protein_coding	-2.1343	2.02321	62.5795	2.22574e-08	3.19834e-07
Epc2	ENSMUSG00000069495	protein_coding	0.843546	6.58552	62.5737	2.22768e-08	3.19834e-07
Reep1	ENSMUSG00000052852	protein_coding	-1.04162	4.06886	62.5448	2.23725e-08	3.20902e-07
Rexo4	ENSMUSG00000052406	protein_coding	0.546182	6.27799	62.5014	2.25176e-08	3.22673e-07
Atp1a3	ENSMUSG00000040907	protein_coding	-1.40122	4.22532	62.4658	2.2637e-08	3.24074e-07
Npr2	ENSMUSG00000028469	protein_coding	-1.66257	3.29236	62.4461	2.27034e-08	3.24715e-07
1700086O06Rik	ENSMUSG00000097080	lincRNA	1.65278	2.57212	62.4317	2.27523e-08	3.25104e-07
Rbm27	ENSMUSG00000024491	protein_coding	0.766	7.21377	62.3717	2.29563e-08	3.27263e-07
G3bp2	ENSMUSG00000029405	protein_coding	0.527116	8.86366	62.3689	2.2966e-08	3.27263e-07
Gpatch11	ENSMUSG00000050668	protein_coding	-0.974114	4.40611	62.3301	2.30991e-08	3.28805e-07
Pink1	ENSMUSG00000028756	protein_coding	-1.65027	3.69135	62.2997	2.32039e-08	3.29984e-07
Rhobtb1	ENSMUSG00000019944	protein_coding	-1.59986	3.50679	62.2506	2.33745e-08	3.32095e-07
Vldlr	ENSMUSG00000024924	protein_coding	-3.31992	5.34053	62.1971	2.35619e-08	3.34441e-07
Rbm48	ENSMUSG00000040302	protein_coding	1.01952	4.3705	62.1868	2.35981e-08	3.34638e-07
Lpar4	ENSMUSG00000049929	protein_coding	1.23801	5.3524	62.1556	2.37082e-08	3.35681e-07
Commd9	ENSMUSG00000027163	protein_coding	1.00185	4.64858	62.1533	2.37165e-08	3.35681e-07
Sil1	ENSMUSG00000024357	protein_coding	-1.33493	3.38111	62.0157	2.42092e-08	3.42332e-07
Igfbp2	ENSMUSG00000039323	protein_coding	-0.992559	7.51165	61.9986	2.42709e-08	3.42712e-07
Fn1	ENSMUSG00000026193	protein_coding	-1.84622	9.54508	61.9956	2.42819e-08	3.42712e-07
Cd63	ENSMUSG00000025351	protein_coding	-1.4179	6.44752	61.8071	2.49772e-08	3.52196e-07
Crebbp	ENSMUSG00000022521	protein_coding	0.877407	6.86451	61.7972	2.50143e-08	3.52387e-07
Taf1a	ENSMUSG00000072258	protein_coding	0.840774	5.06294	61.7617	2.51477e-08	3.53933e-07
Cystm1	ENSMUSG00000046727	protein_coding	-1.41331	3.42961	61.7353	2.52477e-08	3.55007e-07
Gyltl1b	ENSMUSG00000040434	protein_coding	-1.15443	4.06634	61.6695	2.54981e-08	3.57526e-07
Psmd12	ENSMUSG00000020720	protein_coding	0.511101	7.81659	61.665	2.55156e-08	3.57526e-07
Fgf5	ENSMUSG00000029337	protein_coding	1.88615	3.80499	61.6638	2.55201e-08	3.57526e-07
Atp1b1	ENSMUSG00000026576	protein_coding	-1.12886	5.61285	61.6291	2.56533e-08	3.58618e-07
Hibadh	ENSMUSG00000029776	protein_coding	-0.733603	5.49149	61.6288	2.56545e-08	3.58618e-07
Setdb1	ENSMUSG00000015697	protein_coding	0.541426	7.44142	61.621	2.56848e-08	3.58618e-07
Dazap2	ENSMUSG00000000346	protein_coding	-0.658911	6.35755	61.6181	2.56959e-08	3.58618e-07
mt-Rnr2	ENSMUSG00000064339	Mt_rRNA	-1.21602	8.70905	61.6047	2.57475e-08	3.59004e-07
Rell2	ENSMUSG00000044024	protein_coding	-1.93595	1.99962	61.5954	2.57837e-08	3.59175e-07
Als2cl	ENSMUSG00000044037	protein_coding	-1.84602	3.83058	61.4959	2.61723e-08	3.63911e-07
Ndufv3	ENSMUSG00000024038	protein_coding	-0.892526	5.71131	61.4756	2.62524e-08	3.64687e-07
Dnajc7	ENSMUSG00000014195	protein_coding	0.88538	8.59673	61.3454	2.67723e-08	3.71565e-07
Ypel3	ENSMUSG00000042675	protein_coding	-1.47292	4.21919	61.3011	2.69517e-08	3.73709e-07
Sgsm2	ENSMUSG00000038351	protein_coding	-0.73676	5.2628	61.2813	2.70322e-08	3.74478e-07
Trp53bp2	ENSMUSG00000026510	protein_coding	0.683936	6.38589	61.2472	2.71719e-08	3.76066e-07
Cmklr1	ENSMUSG00000042190	protein_coding	-3.45504	0.363975	61.2209	2.72799e-08	3.77212e-07
Paox	ENSMUSG00000025464	protein_coding	-0.857724	4.18262	61.1818	2.74415e-08	3.79098e-07
Shb	ENSMUSG00000044813	protein_coding	-1.43167	3.99083	61.11	2.77407e-08	3.82877e-07
Arhgef5	ENSMUSG00000033542	protein_coding	1.34156	4.44863	61.059	2.79556e-08	3.85489e-07
Ctns	ENSMUSG00000005949	protein_coding	-0.893943	5.31078	60.9796	2.82934e-08	3.89789e-07
Dyrk1a	ENSMUSG00000022897	protein_coding	0.602505	6.64702	60.8789	2.87281e-08	3.95414e-07
Thg1l	ENSMUSG00000011254	protein_coding	0.756773	6.20274	60.8568	2.88247e-08	3.96322e-07
Atxn7l3b	ENSMUSG00000074748	protein_coding	0.681408	6.69854	60.8517	2.8847e-08	3.96322e-07
Ovca2	ENSMUSG00000038268	protein_coding	1.00976	4.10625	60.8436	2.88821e-08	3.96442e-07
Mllt1	ENSMUSG00000024212	protein_coding	0.587646	6.34827	60.8348	2.89208e-08	3.96609e-07
Add1	ENSMUSG00000029106	protein_coding	-0.540952	7.59719	60.8206	2.89832e-08	3.97101e-07
Fstl1	ENSMUSG00000022816	protein_coding	-0.811352	6.79139	60.7884	2.9125e-08	3.9868e-07
Shisa6	ENSMUSG00000053930	protein_coding	2.20874	3.5375	60.7738	2.91896e-08	3.992e-07
Ctps2	ENSMUSG00000031360	protein_coding	-0.695839	5.46254	60.7631	2.92372e-08	3.99486e-07
Raver2	ENSMUSG00000035275	protein_coding	-0.565269	5.86215	60.7401	2.93392e-08	4.00515e-07
Fbxo28	ENSMUSG00000047539	protein_coding	0.553112	5.82078	60.726	2.94025e-08	4.01014e-07
Alyref	ENSMUSG00000025134	protein_coding	0.589234	7.47352	60.7192	2.94327e-08	4.0106e-07
Pwp2	ENSMUSG00000032834	protein_coding	0.796819	6.34685	60.6747	2.96321e-08	4.03411e-07
Ifi30	ENSMUSG00000031838	protein_coding	-1.54048	5.73895	60.6635	2.96829e-08	4.03589e-07
Btbd19	ENSMUSG00000073771	protein_coding	1.05993	4.10904	60.6599	2.9699e-08	4.03589e-07
Smad3	ENSMUSG00000032402	protein_coding	-0.977931	6.01088	60.5991	2.99746e-08	4.06964e-07
Snhg1	ENSMUSG00000108414	processed_transcript	1.01098	7.75779	60.5534	3.01836e-08	4.09432e-07
Sirpa	ENSMUSG00000037902	protein_coding	-0.957327	4.80281	60.5303	3.02903e-08	4.10138e-07
Fat1	ENSMUSG00000070047	protein_coding	1.11295	9.37193	60.5302	3.02904e-08	4.10138e-07
Galc	ENSMUSG00000021003	protein_coding	-1.0655	4.20383	60.5221	3.03278e-08	4.10226e-07
Katnal2	ENSMUSG00000025420	protein_coding	-1.34973	3.74472	60.517	3.03516e-08	4.10226e-07
Arfgap3	ENSMUSG00000054277	protein_coding	-1.31938	3.52548	60.4396	3.07111e-08	4.14711e-07
Hdac11	ENSMUSG00000034245	protein_coding	-1.18714	4.55917	60.4086	3.08566e-08	4.163e-07
Gbas	ENSMUSG00000029432	protein_coding	-0.624502	5.77252	60.366	3.10579e-08	4.18639e-07
Gas5	ENSMUSG00000053332	processed_transcript	0.724072	7.97792	60.3231	3.12616e-08	4.21007e-07
Prkrir	ENSMUSG00000030753	protein_coding	0.60849	6.68077	60.2896	3.14217e-08	4.22782e-07
Vps53	ENSMUSG00000017288	protein_coding	0.789804	5.35002	60.2509	3.1608e-08	4.24908e-07
Ero1l	ENSMUSG00000021831	protein_coding	-0.666671	5.52691	60.2239	3.17386e-08	4.26282e-07
Atp6v0a1	ENSMUSG00000019302	protein_coding	-0.723008	6.22931	60.2063	3.18239e-08	4.26676e-07
Eif4g1	ENSMUSG00000045983	protein_coding	0.517617	10.3003	60.2061	3.18249e-08	4.26676e-07
Ankzf1	ENSMUSG00000026199	protein_coding	-0.752288	4.55694	60.147	3.21136e-08	4.30162e-07
Mpnd	ENSMUSG00000003199	protein_coding	-0.901125	5.69759	60.1069	3.23114e-08	4.32424e-07
Fam169a	ENSMUSG00000041817	protein_coding	0.696141	7.52647	60.078	3.24543e-08	4.3395e-07
Akt3	ENSMUSG00000019699	protein_coding	-0.785197	6.20465	60.0696	3.24959e-08	4.34119e-07
Slc2a8	ENSMUSG00000026791	protein_coding	-1.3921	3.0368	60.0112	3.27879e-08	4.3763e-07
Ptrhd1	ENSMUSG00000096199	protein_coding	1.02489	3.49662	59.9339	3.31786e-08	4.4245e-07
Acss2	ENSMUSG00000027605	protein_coding	-1.25988	4.01839	59.8764	3.34721e-08	4.45968e-07
Rcl1	ENSMUSG00000024785	protein_coding	0.550371	6.22482	59.8691	3.35097e-08	4.46071e-07
Jmjd4	ENSMUSG00000036819	protein_coding	0.686794	5.3692	59.8259	3.37328e-08	4.48643e-07
Kctd2	ENSMUSG00000016940	protein_coding	-0.973849	4.7624	59.8011	3.38612e-08	4.49951e-07
Radil	ENSMUSG00000029576	protein_coding	-1.45317	2.85372	59.6979	3.44025e-08	4.56447e-07
Lrp1	ENSMUSG00000040249	protein_coding	-0.909067	7.13821	59.6963	3.44109e-08	4.56447e-07
Rpusd2	ENSMUSG00000027324	protein_coding	0.770125	5.02672	59.6664	3.45693e-08	4.58143e-07
Snip1	ENSMUSG00000050213	protein_coding	0.652123	5.40472	59.6029	3.49087e-08	4.62231e-07
Ppp6r2	ENSMUSG00000036561	protein_coding	-0.910535	4.33748	59.5555	3.5164e-08	4.65201e-07
Pecr	ENSMUSG00000026189	protein_coding	-1.06428	4.17998	59.5341	3.52803e-08	4.66329e-07
Pla2g4c	ENSMUSG00000033847	protein_coding	2.27332	3.09883	59.492	3.55098e-08	4.68949e-07
Cntfr	ENSMUSG00000028444	protein_coding	1.2464	6.75197	59.4515	3.5732e-08	4.71052e-07
Cdkal1	ENSMUSG00000006191	protein_coding	0.685654	4.78823	59.4139	3.59398e-08	4.73376e-07
Rap1gap	ENSMUSG00000041351	protein_coding	-1.18655	3.97694	59.4067	3.59795e-08	4.73483e-07
Rcn1	ENSMUSG00000005973	protein_coding	-0.708902	6.96298	59.3829	3.61118e-08	4.74807e-07
Fgd5	ENSMUSG00000034037	protein_coding	-0.989536	4.15154	59.3221	3.64527e-08	4.78869e-07
Peo1	ENSMUSG00000025209	protein_coding	0.610741	5.98415	59.311	3.6515e-08	4.78994e-07
Sv2a	ENSMUSG00000038486	protein_coding	-1.18158	3.46592	59.309	3.65261e-08	4.78994e-07
Crebrf	ENSMUSG00000048249	protein_coding	-1.41787	4.5173	59.2789	3.66965e-08	4.80808e-07
Crkl	ENSMUSG00000006134	protein_coding	0.64188	6.53243	59.0902	3.7783e-08	4.94611e-07
Uckl1	ENSMUSG00000089917	protein_coding	-0.983597	4.22574	59.0646	3.79331e-08	4.96142e-07
Enpp5	ENSMUSG00000023960	protein_coding	-1.59259	3.75359	59.0459	3.80434e-08	4.97151e-07
Trim67	ENSMUSG00000036913	protein_coding	-2.17448	1.93683	58.9301	3.87321e-08	5.0527e-07
Lpcat3	ENSMUSG00000004270	protein_coding	-0.54359	5.72812	58.9156	3.88194e-08	5.05969e-07
Dnah8	ENSMUSG00000033826	protein_coding	-1.48787	5.95719	58.669	4.03353e-08	5.2527e-07
Ncdn	ENSMUSG00000028833	protein_coding	0.606903	5.60432	58.4889	4.14829e-08	5.39746e-07
Zfp617	ENSMUSG00000066880	protein_coding	1.05199	4.47067	58.4202	4.19301e-08	5.45091e-07
Lrrn1	ENSMUSG00000034648	protein_coding	-1.22334	3.98889	58.3853	4.21591e-08	5.47593e-07
2610021A01Rik	ENSMUSG00000091474	protein_coding	0.681377	5.99059	58.3236	4.25675e-08	5.5242e-07
Efna1	ENSMUSG00000027954	protein_coding	-2.46882	1.634	58.3102	4.26564e-08	5.52762e-07
Ddx51	ENSMUSG00000029504	protein_coding	0.788914	5.71037	58.3086	4.26677e-08	5.52762e-07
Rbm14	ENSMUSG00000006456	protein_coding	0.637808	7.00249	58.2291	4.32012e-08	5.59191e-07
Txnip	ENSMUSG00000038393	protein_coding	-1.25921	8.42364	58.1701	4.36019e-08	5.63685e-07
Wars2	ENSMUSG00000004233	protein_coding	1.09219	4.31569	58.1639	4.36438e-08	5.63685e-07
Chd8	ENSMUSG00000053754	protein_coding	0.616376	8.12177	58.1614	4.36612e-08	5.63685e-07
Itm2b	ENSMUSG00000022108	protein_coding	-0.742739	6.12747	58.0555	4.43918e-08	5.72624e-07
Wbp5	ENSMUSG00000042712	protein_coding	-0.599964	7.63819	58.034	4.45413e-08	5.74058e-07
Uaca	ENSMUSG00000034485	protein_coding	-0.574446	6.23222	57.9233	4.5322e-08	5.83618e-07
Alpl	ENSMUSG00000028766	protein_coding	-0.87211	6.32293	57.9	4.54881e-08	5.85254e-07
Pde9a	ENSMUSG00000041119	protein_coding	-1.3965	3.12724	57.8839	4.56033e-08	5.86233e-07
Dbr1	ENSMUSG00000032469	protein_coding	0.723835	5.69564	57.8738	4.56754e-08	5.86656e-07
Arhgef10	ENSMUSG00000071176	protein_coding	-0.752442	5.11258	57.8611	4.57666e-08	5.87325e-07
Zmym1	ENSMUSG00000043872	protein_coding	0.608728	6.47505	57.7956	4.62403e-08	5.9278e-07
Dclre1b	ENSMUSG00000027845	protein_coding	0.86034	4.59965	57.7914	4.62708e-08	5.9278e-07
Gramd3	ENSMUSG00000001700	protein_coding	-1.08662	3.8392	57.7674	4.6446e-08	5.94517e-07
Haghl	ENSMUSG00000061046	protein_coding	-1.32361	3.06853	57.7261	4.67487e-08	5.9788e-07
Ctr9	ENSMUSG00000005609	protein_coding	0.586845	7.08118	57.7068	4.6891e-08	5.99189e-07
Lrrc75a	ENSMUSG00000046417	protein_coding	-1.36999	3.04585	57.6877	4.70322e-08	6.00482e-07
Lap3	ENSMUSG00000039682	protein_coding	0.584387	7.48502	57.678	4.71046e-08	6.00894e-07
Dcaf6	ENSMUSG00000026571	protein_coding	-0.91544	4.497	57.6672	4.71847e-08	6.01404e-07
Txndc16	ENSMUSG00000021830	protein_coding	-0.982209	4.46015	57.5438	4.81109e-08	6.1235e-07
Scaf4	ENSMUSG00000022983	protein_coding	0.713073	7.3256	57.542	4.81252e-08	6.1235e-07
Farsa	ENSMUSG00000003808	protein_coding	0.579726	7.22712	57.5343	4.81832e-08	6.12568e-07
Mtx1	ENSMUSG00000064068	protein_coding	0.712723	5.925	57.4799	4.85986e-08	6.17326e-07
Flot1	ENSMUSG00000059714	protein_coding	-1.11021	4.13178	57.3792	4.93782e-08	6.2649e-07
A830010M20Rik	ENSMUSG00000044060	protein_coding	-1.20931	2.85452	57.3708	4.94438e-08	6.2649e-07
Ecd	ENSMUSG00000021810	protein_coding	0.505681	6.72824	57.369	4.94578e-08	6.2649e-07
Hnrnpm	ENSMUSG00000059208	protein_coding	0.623775	9.59324	57.3652	4.94872e-08	6.2649e-07
Renbp	ENSMUSG00000031387	protein_coding	-1.52558	6.21196	57.2857	5.01135e-08	6.33276e-07
Dnaaf3	ENSMUSG00000055809	protein_coding	-1.90538	2.18392	57.285	5.01188e-08	6.33276e-07
Zfpm1	ENSMUSG00000049577	protein_coding	-2.00846	2.87476	57.2811	5.015e-08	6.33276e-07
Plaa	ENSMUSG00000028577	protein_coding	0.537288	7.88187	57.2359	5.051e-08	6.37285e-07
Cln5	ENSMUSG00000022125	protein_coding	-0.690682	5.54131	57.2066	5.07454e-08	6.39627e-07
Tbc1d9b	ENSMUSG00000036644	protein_coding	-0.619243	5.98197	57.2021	5.0781e-08	6.39627e-07
Mpzl1	ENSMUSG00000026566	protein_coding	-0.71712	5.86754	57.1691	5.10479e-08	6.42449e-07
AU020206	ENSMUSG00000097415	lincRNA	0.628776	6.31568	57.1628	5.10986e-08	6.42548e-07
Zbtb33	ENSMUSG00000048047	protein_coding	1.07281	5.55335	57.1314	5.13539e-08	6.44834e-07
Atn1	ENSMUSG00000107478;ENSMUSG00000004263	protein_coding;protein_coding	0.977521	6.78428	57.1298	5.13664e-08	6.44834e-07
Zfp408	ENSMUSG00000075040	protein_coding	0.681897	4.98654	57.0397	5.21061e-08	6.53571e-07
Rad51c	ENSMUSG00000007646	protein_coding	-1.16339	4.11565	57.0285	5.21989e-08	6.54189e-07
Zfp36l2	ENSMUSG00000045817	protein_coding	1.20201	6.21727	57.0225	5.22486e-08	6.54264e-07
Ybey	ENSMUSG00000033126	protein_coding	0.917483	3.50864	56.8854	5.33993e-08	6.67992e-07
Ddx23	ENSMUSG00000003360	protein_coding	0.573679	7.47536	56.8813	5.3434e-08	6.67992e-07
Ypel1	ENSMUSG00000022773	protein_coding	-1.01376	3.94642	56.8674	5.35525e-08	6.68916e-07
Iws1	ENSMUSG00000024384	protein_coding	0.674572	7.28307	56.8095	5.40474e-08	6.73974e-07
Mfn2	ENSMUSG00000029020	protein_coding	0.608888	5.35603	56.8014	5.41175e-08	6.74287e-07
Bbs9	ENSMUSG00000035919	protein_coding	-0.950606	4.28144	56.7762	5.43355e-08	6.76441e-07
Fam234b	ENSMUSG00000030207	protein_coding	-1.35766	3.4954	56.7588	5.44862e-08	6.77754e-07
Cnot11	ENSMUSG00000003135	protein_coding	0.600078	5.99342	56.7142	5.48743e-08	6.82016e-07
Fcho1	ENSMUSG00000070000	protein_coding	-0.890423	4.90107	56.7077	5.49314e-08	6.82159e-07
Ctsa	ENSMUSG00000017760	protein_coding	-1.21202	6.64183	56.701	5.49904e-08	6.82327e-07
Gdf15	ENSMUSG00000038508	protein_coding	-2.67064	1.94137	56.6777	5.51944e-08	6.84292e-07
Arhgap12	ENSMUSG00000041225	protein_coding	-0.672418	6.35603	56.6561	5.53849e-08	6.86086e-07
Stx2	ENSMUSG00000029428	protein_coding	-1.05157	4.05133	56.546	5.6367e-08	6.97675e-07
R3hdm2	ENSMUSG00000025404	protein_coding	-0.561426	6.65676	56.5269	5.65391e-08	6.99228e-07
Cabp1	ENSMUSG00000029544	protein_coding	-2.01728	3.43052	56.2468	5.91311e-08	7.30079e-07
Dnaja2	ENSMUSG00000031701	protein_coding	0.5143	8.58741	56.1787	5.97795e-08	7.37478e-07
Wrb	ENSMUSG00000023147	protein_coding	0.59126	5.59095	56.1583	5.9976e-08	7.39293e-07
Sugp1	ENSMUSG00000011306	protein_coding	0.612442	6.52445	56.0899	6.06386e-08	7.46846e-07
Bcl7b	ENSMUSG00000029681	protein_coding	0.848909	4.71391	56.0453	6.10741e-08	7.50181e-07
Meaf6	ENSMUSG00000028863	protein_coding	0.554129	5.61651	56.045	6.10775e-08	7.50181e-07
Igf1r	ENSMUSG00000005533	protein_coding	-0.782529	6.68516	56.0423	6.11035e-08	7.50181e-07
Zcchc24	ENSMUSG00000055538	protein_coding	-1.25969	4.4872	56.0169	6.13537e-08	7.52562e-07
Pole	ENSMUSG00000007080	protein_coding	0.512068	7.74142	55.9961	6.15592e-08	7.54466e-07
E130309D02Rik	ENSMUSG00000039244	protein_coding	0.609727	5.3922	55.9855	6.16636e-08	7.55127e-07
Dyrk3	ENSMUSG00000016526	protein_coding	0.716735	5.39453	55.9525	6.19919e-08	7.58515e-07
Impa2	ENSMUSG00000024525	protein_coding	-0.865477	4.94879	55.9476	6.20415e-08	7.58515e-07
Kcnc3	ENSMUSG00000062785	protein_coding	0.938713	4.96322	55.902	6.24978e-08	7.6323e-07
Amdhd2	ENSMUSG00000036820	protein_coding	-1.72306	4.07433	55.8989	6.2529e-08	7.6323e-07
Ppp3cc	ENSMUSG00000022092	protein_coding	-1.27933	2.91764	55.8721	6.27994e-08	7.65908e-07
Prnp	ENSMUSG00000079037	protein_coding	-0.844909	4.38814	55.8317	6.32096e-08	7.70284e-07
Rab11fip4	ENSMUSG00000017639	protein_coding	-0.871601	6.2625	55.8023	6.35097e-08	7.73312e-07
Cyfip2	ENSMUSG00000020340	protein_coding	-0.634528	6.36226	55.7244	6.43131e-08	7.82459e-07
Mgst3	ENSMUSG00000026688	protein_coding	-1.22943	3.84193	55.6889	6.46823e-08	7.85675e-07
Pelo	ENSMUSG00000042275	protein_coding	0.633119	4.86805	55.6484	6.5107e-08	7.90194e-07
Ly75	ENSMUSG00000026980	protein_coding	-0.991973	5.30204	55.6321	6.52779e-08	7.91626e-07
Daxx	ENSMUSG00000002307	protein_coding	0.650062	6.08796	55.6013	6.56037e-08	7.94935e-07
Taf1c	ENSMUSG00000031832	protein_coding	0.916033	5.31081	55.5197	6.64749e-08	8.0484e-07
Fam234a	ENSMUSG00000024187	protein_coding	-1.08323	4.90014	55.5129	6.65478e-08	8.05073e-07
Zfp638	ENSMUSG00000030016	protein_coding	0.648824	8.03734	55.4315	6.74309e-08	8.14501e-07
Polr2a	ENSMUSG00000005198	protein_coding	0.8659	9.12807	55.431	6.74358e-08	8.14501e-07
Entpd5	ENSMUSG00000021236	protein_coding	-1.00061	3.56439	55.4218	6.75372e-08	8.15069e-07
Psmc6	ENSMUSG00000021832	protein_coding	0.551884	8.20195	55.3798	6.79978e-08	8.19967e-07
Necab2	ENSMUSG00000031837	protein_coding	0.974454	4.81304	55.3703	6.8102e-08	8.20563e-07
Rnasel	ENSMUSG00000066800	protein_coding	-3.18874	2.48176	55.3651	6.816e-08	8.20602e-07
Uevld	ENSMUSG00000043262	protein_coding	-1.0138	4.39288	55.3515	6.83101e-08	8.2175e-07
Bbc3	ENSMUSG00000002083	protein_coding	-0.996091	4.80987	55.3326	6.85204e-08	8.23591e-07
Gm12940	ENSMUSG00000085334	processed_transcript	-0.742899	4.85285	55.3278	6.8573e-08	8.23591e-07
Gstm1	ENSMUSG00000058135	protein_coding	-1.07377	4.37456	55.2999	6.88845e-08	8.26669e-07
Pou2f1	ENSMUSG00000026565	protein_coding	1.05354	7.52138	55.2572	6.93637e-08	8.31754e-07
Med29	ENSMUSG00000003444	protein_coding	1.09032	4.14687	55.1538	7.05381e-08	8.45161e-07
Slc22a17	ENSMUSG00000022199	protein_coding	-1.04828	4.36951	55.0991	7.11671e-08	8.52016e-07
Exoc3l	ENSMUSG00000043251	protein_coding	1.76396	4.12123	54.9971	7.23583e-08	8.65585e-07
Pqbp1	ENSMUSG00000031157	protein_coding	0.761882	6.05712	54.9754	7.26147e-08	8.67826e-07
Sncb	ENSMUSG00000034891	protein_coding	-2.74222	0.68123	54.9715	7.26614e-08	8.67826e-07
Rnft2	ENSMUSG00000032850	protein_coding	-1.47156	3.7102	54.9579	7.28219e-08	8.6905e-07
Coil	ENSMUSG00000033983	protein_coding	0.764915	5.75502	54.8051	7.46598e-08	8.90276e-07
Yipf5	ENSMUSG00000024487	protein_coding	0.604633	5.86797	54.7927	7.48104e-08	8.91361e-07
Rexo2	ENSMUSG00000032026	protein_coding	0.669152	5.9067	54.6968	7.59917e-08	9.04194e-07
Glb1l2	ENSMUSG00000036395	protein_coding	-2.12527	2.52626	54.6955	7.6008e-08	9.04194e-07
Trim12c	ENSMUSG00000057143	protein_coding	-1.15662	4.00222	54.6023	7.71753e-08	9.17352e-07
Dcaf13	ENSMUSG00000022300	protein_coding	0.612352	6.4543	54.4992	7.84898e-08	9.31525e-07
Srp68	ENSMUSG00000020780	protein_coding	0.618362	7.43192	54.499	7.8492e-08	9.31525e-07
Gcc1	ENSMUSG00000029708	protein_coding	0.768622	4.58514	54.458	7.9021e-08	9.37062e-07
Pdk1	ENSMUSG00000006494	protein_coding	-0.911969	6.50513	54.4514	7.91061e-08	9.37235e-07
Clec16a	ENSMUSG00000068663	protein_coding	0.849003	5.08221	54.4472	7.91607e-08	9.37235e-07
Sfpq	ENSMUSG00000028820	protein_coding	0.618259	9.852	54.3731	8.01291e-08	9.47952e-07
Cuedc1	ENSMUSG00000018378	protein_coding	-1.46514	5.00586	54.344	8.05121e-08	9.51732e-07
Atpaf2	ENSMUSG00000042709	protein_coding	0.602256	5.21501	54.2565	8.16787e-08	9.64762e-07
Ppfia4	ENSMUSG00000026458	protein_coding	-1.17947	4.27212	54.2441	8.18449e-08	9.657e-07
Zfp830	ENSMUSG00000046010	protein_coding	0.81636	5.29795	54.241	8.1887e-08	9.657e-07
Thoc5	ENSMUSG00000034274	protein_coding	0.556811	6.54541	54.1793	8.27222e-08	9.74783e-07
Asun	ENSMUSG00000040250	protein_coding	0.664545	6.78874	54.1687	8.28667e-08	9.75718e-07
Tmem44	ENSMUSG00000022537	protein_coding	-1.66957	2.5956	54.1524	8.30892e-08	9.7757e-07
Myo19	ENSMUSG00000020527	protein_coding	0.647599	5.45385	54.0803	8.40809e-08	9.8785e-07
Taf1d	ENSMUSG00000031939	protein_coding	0.8165	7.10726	54.0793	8.40948e-08	9.8785e-07
H6pd	ENSMUSG00000028980	protein_coding	-1.24781	3.64517	53.9516	8.58844e-08	1.00808e-06
Slc4a7	ENSMUSG00000021733	protein_coding	-0.806811	6.53919	53.9143	8.64147e-08	1.01295e-06
Dffa	ENSMUSG00000028974	protein_coding	0.778963	4.58537	53.9129	8.64346e-08	1.01295e-06
Zfp275	ENSMUSG00000031365	protein_coding	0.761343	5.72232	53.8469	8.73822e-08	1.02326e-06
A230050P20Rik	ENSMUSG00000038884	protein_coding	-1.42053	4.25563	53.8256	8.76897e-08	1.02606e-06
Farsb	ENSMUSG00000026245	protein_coding	0.600508	7.23869	53.8063	8.79704e-08	1.02854e-06
Cryz	ENSMUSG00000028199	protein_coding	-0.953791	4.76677	53.7943	8.81448e-08	1.02978e-06
Syk	ENSMUSG00000021457	protein_coding	-0.819297	5.91014	53.7449	8.88676e-08	1.03741e-06
Capn1	ENSMUSG00000024942	protein_coding	-0.964898	4.81154	53.7353	8.90086e-08	1.03825e-06
1810026J23Rik	ENSMUSG00000048429	protein_coding	0.705673	5.51557	53.7142	8.93201e-08	1.04107e-06
Padi3	ENSMUSG00000025328	protein_coding	-2.82173	1.06833	53.6704	8.99707e-08	1.04784e-06
Plbd2	ENSMUSG00000029598	protein_coding	-0.706091	5.62238	53.6657	9.00406e-08	1.04784e-06
Chek2	ENSMUSG00000029521	protein_coding	-0.592665	5.53444	53.642	9.03951e-08	1.05115e-06
Sft2d2	ENSMUSG00000040848	protein_coding	-0.814185	5.62698	53.6143	9.08108e-08	1.05517e-06
Zfp263	ENSMUSG00000022529	protein_coding	0.588832	5.66922	53.5654	9.15501e-08	1.06293e-06
Cldn4	ENSMUSG00000047501	protein_coding	-2.31624	4.04562	53.5324	9.20517e-08	1.06749e-06
Ckap4	ENSMUSG00000046841	protein_coding	-0.563761	6.30276	53.5302	9.20851e-08	1.06749e-06
Car13	ENSMUSG00000027555	protein_coding	-0.929531	5.38136	53.5208	9.22291e-08	1.06833e-06
Lrp5	ENSMUSG00000024913	protein_coding	-0.644704	6.34429	53.5012	9.25294e-08	1.07098e-06
Dhrs7	ENSMUSG00000021094	protein_coding	-1.41788	3.02896	53.48	9.28554e-08	1.07378e-06
Stat5b	ENSMUSG00000020919	protein_coding	-0.923189	4.70498	53.4762	9.29142e-08	1.07378e-06
Clip2	ENSMUSG00000063146	protein_coding	-0.997392	4.03236	53.4674	9.30498e-08	1.07452e-06
Nop14	ENSMUSG00000036693	protein_coding	0.759997	7.76183	53.4547	9.32465e-08	1.07513e-06
Shisa4	ENSMUSG00000041889	protein_coding	-1.35204	3.45019	53.438	9.35064e-08	1.0773e-06
Ubtf	ENSMUSG00000020923	protein_coding	0.620104	8.25507	53.4289	9.36479e-08	1.0781e-06
Ctsd	ENSMUSG00000007891	protein_coding	-1.0023	7.59882	53.3496	9.48895e-08	1.09054e-06
Cat	ENSMUSG00000027187	protein_coding	-0.619102	6.85616	53.3423	9.50057e-08	1.09054e-06
Mto1	ENSMUSG00000032342	protein_coding	0.63402	4.64416	53.3419	9.50114e-08	1.09054e-06
Ftl1	ENSMUSG00000050708	protein_coding	-1.27624	9.01326	53.3414	9.50198e-08	1.09054e-06
Mynn	ENSMUSG00000037730	protein_coding	0.759242	5.5322	53.3272	9.52432e-08	1.09194e-06
Sun2	ENSMUSG00000042524	protein_coding	-1.12663	4.28729	53.3245	9.52872e-08	1.09194e-06
Dstn	ENSMUSG00000015932	protein_coding	0.577347	8.15922	53.3124	9.5478e-08	1.09329e-06
Mark2	ENSMUSG00000024969	protein_coding	0.547745	6.60462	53.2682	9.61834e-08	1.10053e-06
Gnl2	ENSMUSG00000028869	protein_coding	0.633945	7.5633	53.1236	9.85295e-08	1.12541e-06
Ttc21b	ENSMUSG00000034848	protein_coding	-0.590554	6.15991	53.1203	9.8583e-08	1.12541e-06
Timp2	ENSMUSG00000017466	protein_coding	-1.39924	3.7188	53.062	9.95472e-08	1.13495e-06
Fam83h	ENSMUSG00000046761	protein_coding	1.18676	4.18982	53.0606	9.95702e-08	1.13495e-06
Baiap2l1	ENSMUSG00000038859	protein_coding	-1.12169	3.91678	52.9626	1.01214e-07	1.15263e-06
Pnn	ENSMUSG00000020994	protein_coding	0.767577	8.51455	52.959	1.01275e-07	1.15263e-06
Mgat2	ENSMUSG00000043998	protein_coding	0.68514	5.73246	52.9274	1.0181e-07	1.15784e-06
Fam214b	ENSMUSG00000036002	protein_coding	-1.66565	2.87246	52.9172	1.01984e-07	1.15894e-06
Dnaaf2	ENSMUSG00000020973	protein_coding	0.594146	5.35304	52.8912	1.02429e-07	1.16311e-06
Clint1	ENSMUSG00000006169	protein_coding	0.639119	7.29622	52.87	1.02792e-07	1.16635e-06
Gtf2h1	ENSMUSG00000006599	protein_coding	0.77852	7.20611	52.7875	1.04222e-07	1.18168e-06
Sars2	ENSMUSG00000070699	protein_coding	0.736426	5.36672	52.7412	1.05034e-07	1.18999e-06
Loxl2	ENSMUSG00000034205	protein_coding	-2.1265	3.06744	52.7308	1.05218e-07	1.19117e-06
Det1	ENSMUSG00000030610	protein_coding	0.874696	4.15682	52.7134	1.05524e-07	1.19373e-06
Gramd4	ENSMUSG00000035900	protein_coding	-0.695896	4.97704	52.6954	1.05844e-07	1.19645e-06
Zfp626	ENSMUSG00000030604	protein_coding	0.850806	4.19786	52.6813	1.06094e-07	1.19838e-06
Lrrc16b	ENSMUSG00000022211	protein_coding	-1.6542	3.74219	52.6662	1.06363e-07	1.20051e-06
Nav1	ENSMUSG00000009418	protein_coding	0.724024	5.83389	52.6251	1.07099e-07	1.20791e-06
Ttc30a1	ENSMUSG00000075271	protein_coding	1.30241	3.12914	52.5835	1.07849e-07	1.21545e-06
Btd	ENSMUSG00000021900	protein_coding	-1.14286	3.0343	52.5738	1.08025e-07	1.21652e-06
Scaper	ENSMUSG00000034007	protein_coding	-0.83684	4.76338	52.5673	1.08145e-07	1.21695e-06
Senp1	ENSMUSG00000033075	protein_coding	0.523614	7.12365	52.54	1.0864e-07	1.22161e-06
Scaf11	ENSMUSG00000033228	protein_coding	0.574996	8.44983	52.509	1.09208e-07	1.22598e-06
Unc93b1	ENSMUSG00000036908	protein_coding	-1.7066	2.30358	52.5054	1.09274e-07	1.22598e-06
Dhcr7	ENSMUSG00000058454	protein_coding	-1.06676	6.19801	52.4425	1.10437e-07	1.2381e-06
Lysmd2	ENSMUSG00000032184	protein_coding	0.826707	3.76784	52.4224	1.10811e-07	1.24136e-06
Rnf207	ENSMUSG00000058498	protein_coding	-2.62496	1.64109	52.4098	1.11046e-07	1.24307e-06
Cux2	ENSMUSG00000042589	protein_coding	-1.41438	2.81617	52.3337	1.12479e-07	1.25817e-06
Agl	ENSMUSG00000033400	protein_coding	-0.657322	4.71409	52.3192	1.12755e-07	1.26031e-06
Clip4	ENSMUSG00000024059	protein_coding	-0.960675	4.06446	52.3044	1.13036e-07	1.26252e-06
Zfp748	ENSMUSG00000095432	protein_coding	0.704317	4.86339	52.2768	1.13562e-07	1.26745e-06
Mfsd5	ENSMUSG00000045665	protein_coding	0.732901	5.62198	52.253	1.14019e-07	1.2716e-06
Acads	ENSMUSG00000029545	protein_coding	-0.981785	4.83141	52.2128	1.14796e-07	1.27931e-06
Rbm7	ENSMUSG00000042396	protein_coding	0.638765	5.8441	52.1898	1.15242e-07	1.28333e-06
Ddx56	ENSMUSG00000004393	protein_coding	0.822661	6.59828	52.1722	1.15585e-07	1.2862e-06
Nfyc	ENSMUSG00000032897	protein_coding	0.607134	5.5688	52.1619	1.15786e-07	1.28748e-06
Zic3	ENSMUSG00000067860	protein_coding	1.45071	7.87552	52.1445	1.16126e-07	1.2903e-06
Rc3h1	ENSMUSG00000040423	protein_coding	0.769774	5.99032	52.1014	1.16976e-07	1.29782e-06
Myh7b	ENSMUSG00000074652	protein_coding	-1.11538	3.56312	52.0785	1.17429e-07	1.30189e-06
Man1a2	ENSMUSG00000008763	protein_coding	0.678362	6.40879	52.0558	1.17882e-07	1.30593e-06
Cbx2	ENSMUSG00000025577	protein_coding	0.660606	6.5822	52.0367	1.18263e-07	1.30919e-06
Tcerg1	ENSMUSG00000024498	protein_coding	0.61791	8.54078	52.032	1.18357e-07	1.30927e-06
Wdr90	ENSMUSG00000073434	protein_coding	-0.859278	5.84272	51.9993	1.19013e-07	1.31555e-06
Ftx	ENSMUSG00000086370	lincRNA	0.906065	3.94178	51.95	1.2001e-07	1.32559e-06
Slc25a51	ENSMUSG00000045973	protein_coding	-0.568207	5.81616	51.9422	1.20169e-07	1.32637e-06
Mrps11	ENSMUSG00000030611	protein_coding	0.740657	4.65114	51.9326	1.20364e-07	1.32755e-06
Vipas39	ENSMUSG00000021038	protein_coding	0.555756	5.65256	51.8483	1.22097e-07	1.34567e-06
Ddx10	ENSMUSG00000053289	protein_coding	0.529159	7.23829	51.7775	1.23572e-07	1.36092e-06
Cd151	ENSMUSG00000025510	protein_coding	-0.749767	5.99655	51.7684	1.23763e-07	1.36203e-06
Snord83b	ENSMUSG00000077734	snoRNA	1.9578	1.86973	51.7616	1.23905e-07	1.36259e-06
Ttll3	ENSMUSG00000030276	protein_coding	-1.73518	1.79197	51.7336	1.24497e-07	1.3681e-06
Abt1	ENSMUSG00000036376	protein_coding	0.717733	4.87819	51.6808	1.25618e-07	1.37941e-06
Gnpda1	ENSMUSG00000052102	protein_coding	-0.858237	6.3887	51.6591	1.26082e-07	1.38349e-06
Sdhaf2	ENSMUSG00000024668	protein_coding	0.629853	5.19266	51.6235	1.26849e-07	1.39088e-06
Rassf1	ENSMUSG00000010067	protein_coding	1.57802	5.08456	51.4522	1.30603e-07	1.42891e-06
Ttc7	ENSMUSG00000036918	protein_coding	-0.826817	4.98646	51.4122	1.31497e-07	1.43764e-06
Ahctf1	ENSMUSG00000026491	protein_coding	0.570559	8.41429	51.3974	1.31828e-07	1.44021e-06
Tigar	ENSMUSG00000038028	protein_coding	0.710566	5.42058	51.3835	1.32141e-07	1.44258e-06
Cbll1	ENSMUSG00000020659	protein_coding	0.912396	6.06059	51.3753	1.32326e-07	1.44354e-06
Nos1	ENSMUSG00000029361	protein_coding	-1.30347	2.79059	51.3656	1.32546e-07	1.44385e-06
Ndrg3	ENSMUSG00000027634	protein_coding	0.697166	5.07678	51.28	1.34496e-07	1.46403e-06
Ptms	ENSMUSG00000030122	protein_coding	-1.04122	7.50295	51.2667	1.34804e-07	1.46631e-06
Ccdc39	ENSMUSG00000027676	protein_coding	-1.44189	3.14091	51.1838	1.36727e-07	1.48547e-06
Ttc33	ENSMUSG00000022151	protein_coding	0.663667	4.58835	51.1798	1.36821e-07	1.48547e-06
Hectd3	ENSMUSG00000046861	protein_coding	-0.850372	4.66976	51.178	1.36863e-07	1.48547e-06
Cdkn1b	ENSMUSG00000003031	protein_coding	-0.716701	6.49999	51.1644	1.37182e-07	1.48785e-06
Dhx9	ENSMUSG00000042699	protein_coding	0.73479	9.6639	51.114	1.3837e-07	1.49966e-06
Heatr6	ENSMUSG00000000976	protein_coding	0.66335	5.90245	51.1093	1.38482e-07	1.49979e-06
Slc25a47	ENSMUSG00000048856	protein_coding	2.10177	1.86813	51.074	1.39323e-07	1.50781e-06
Ube2b	ENSMUSG00000020390	protein_coding	-0.645608	6.48958	51.0408	1.40116e-07	1.5153e-06
Irf2bp1	ENSMUSG00000044030	protein_coding	0.70877	5.10846	50.9923	1.41287e-07	1.52611e-06
Rabgap1l	ENSMUSG00000026721	protein_coding	-1.25058	4.39482	50.9868	1.41421e-07	1.52611e-06
Gaa	ENSMUSG00000025579	protein_coding	-1.14326	5.79542	50.9577	1.42127e-07	1.53262e-06
Hsp90b1	ENSMUSG00000020048	protein_coding	-1.03971	9.66868	50.9283	1.42846e-07	1.53927e-06
Hpcal1	ENSMUSG00000071379	protein_coding	-0.819165	4.13593	50.8752	1.44157e-07	1.55227e-06
Polr2d	ENSMUSG00000024258	protein_coding	0.661066	5.74111	50.718	1.48105e-07	1.59247e-06
Ccni	ENSMUSG00000063015	protein_coding	-0.780969	7.28274	50.7177	1.48114e-07	1.59247e-06
Scamp1	ENSMUSG00000021687	protein_coding	-0.557072	5.39027	50.7126	1.48242e-07	1.59247e-06
Erf	ENSMUSG00000040857	protein_coding	0.766198	6.57104	50.7098	1.48315e-07	1.59247e-06
Fam134b	ENSMUSG00000022270	protein_coding	-1.39019	3.54986	50.6876	1.48882e-07	1.59741e-06
Rrp15	ENSMUSG00000001305	protein_coding	0.637549	6.55608	50.6829	1.49003e-07	1.59757e-06
Plpp3	ENSMUSG00000028517	protein_coding	-1.51697	4.24821	50.6722	1.49277e-07	1.59937e-06
Apobec1	ENSMUSG00000040613	protein_coding	-1.81142	2.66991	50.6483	1.49894e-07	1.60483e-06
Txndc9	ENSMUSG00000058407	protein_coding	0.581652	6.70476	50.6353	1.5023e-07	1.60728e-06
Sprtn	ENSMUSG00000031986	protein_coding	0.817485	4.76073	50.6073	1.50957e-07	1.61391e-06
C8g	ENSMUSG00000015083	protein_coding	-2.80627	0.555861	50.5989	1.51175e-07	1.61508e-06
Msh5	ENSMUSG00000007035	protein_coding	-1.67169	2.17866	50.5579	1.52248e-07	1.62538e-06
Dtx3	ENSMUSG00000040415	protein_coding	-0.74867	6.38367	50.538	1.52773e-07	1.62983e-06
Nup54	ENSMUSG00000034826	protein_coding	0.503065	6.74837	50.5256	1.531e-07	1.63216e-06
Mocs3	ENSMUSG00000074576	protein_coding	1.36416	2.86723	50.4705	1.54562e-07	1.64657e-06
Alkbh4	ENSMUSG00000039754	protein_coding	0.80478	4.00775	50.4297	1.55655e-07	1.65614e-06
Cdc6	ENSMUSG00000017499	protein_coding	0.563143	6.27455	50.4288	1.55681e-07	1.65614e-06
Tex40	ENSMUSG00000050623	protein_coding	-1.77565	2.22661	50.39	1.56726e-07	1.66608e-06
Mvb12b	ENSMUSG00000038740	protein_coding	-0.851198	5.125	50.3586	1.57582e-07	1.67287e-06
Cebpz	ENSMUSG00000024081	protein_coding	0.578261	7.86046	50.3583	1.57589e-07	1.67287e-06
Jagn1	ENSMUSG00000051256	protein_coding	0.874219	4.97243	50.337	1.58172e-07	1.67788e-06
Clstn1	ENSMUSG00000039953	protein_coding	-0.619771	7.23629	50.3256	1.58484e-07	1.67999e-06
BC052040	ENSMUSG00000040282	protein_coding	-0.708712	4.81664	50.3051	1.59047e-07	1.68478e-06
Jakmip1	ENSMUSG00000063646	protein_coding	-1.4395	2.83492	50.213	1.61604e-07	1.71065e-06
Hs1bp3	ENSMUSG00000020605	protein_coding	-0.6612	5.99368	50.199	1.61996e-07	1.7136e-06
Papola	ENSMUSG00000021111	protein_coding	0.542408	8.66015	50.1886	1.62289e-07	1.71548e-06
Mxd3	ENSMUSG00000021485	protein_coding	-1.37976	2.5493	50.1451	1.63517e-07	1.72724e-06
Fam222a	ENSMUSG00000041930	protein_coding	1.1011	3.43846	50.1343	1.63824e-07	1.72927e-06
Kbtbd4	ENSMUSG00000005505	protein_coding	0.804472	4.87191	50.119	1.64261e-07	1.73266e-06
Cr1l	ENSMUSG00000016481	protein_coding	0.772964	5.23775	50.0613	1.65914e-07	1.7477e-06
Ccdc94	ENSMUSG00000003208	protein_coding	0.870651	4.23532	50.0611	1.65921e-07	1.7477e-06
Adat1	ENSMUSG00000031949	protein_coding	0.539631	5.91073	50.032	1.6676e-07	1.75532e-06
Glg1	ENSMUSG00000003316	protein_coding	-0.558427	8.21574	49.9434	1.69348e-07	1.7813e-06
Socs4	ENSMUSG00000048379	protein_coding	0.884294	5.66891	49.9382	1.69502e-07	1.78167e-06
Mettl2	ENSMUSG00000020691	protein_coding	0.592924	6.02266	49.9176	1.7011e-07	1.78584e-06
Cbl	ENSMUSG00000034342	protein_coding	0.576418	6.7822	49.9167	1.70137e-07	1.78584e-06
Rpn2	ENSMUSG00000027642	protein_coding	-0.554723	8.11908	49.8914	1.70887e-07	1.79246e-06
Arl3	ENSMUSG00000025035	protein_coding	-0.646296	4.98557	49.8848	1.71085e-07	1.79328e-06
A930015D03Rik	ENSMUSG00000092368	antisense	1.44616	2.6727	49.8642	1.71699e-07	1.79846e-06
Tmem86a	ENSMUSG00000010307	protein_coding	-2.321	1.6514	49.8208	1.73001e-07	1.81083e-06
Gm14124	ENSMUSG00000079008	protein_coding	1.27914	3.9718	49.8115	1.73282e-07	1.81251e-06
Klhl11	ENSMUSG00000048732	protein_coding	1.03676	4.42187	49.7954	1.7377e-07	1.81634e-06
Dnah10	ENSMUSG00000038011	protein_coding	-1.79165	1.44983	49.7882	1.73986e-07	1.81734e-06
Zfand4	ENSMUSG00000042213;ENSMUSG00000108273	protein_coding;protein_coding	-1.18951	2.81167	49.7459	1.75274e-07	1.82951e-06
2700099C18Rik	ENSMUSG00000098090	transcribed_unprocessed_pseudogene	-0.990558	4.55042	49.6857	1.77125e-07	1.84754e-06
Serinc2	ENSMUSG00000023232	protein_coding	-2.67691	2.49342	49.6744	1.77474e-07	1.8499e-06
Gps1	ENSMUSG00000025156	protein_coding	0.543879	6.29262	49.6251	1.7901e-07	1.86462e-06
Zfp335	ENSMUSG00000039834	protein_coding	0.67711	5.19678	49.5981	1.79857e-07	1.87087e-06
Rhoc	ENSMUSG00000002233	protein_coding	-0.753772	4.95846	49.598	1.7986e-07	1.87087e-06
Mrpl35	ENSMUSG00000052962	protein_coding	0.690135	5.61974	49.5562	1.81179e-07	1.88328e-06
Nid2	ENSMUSG00000021806	protein_coding	-1.10428	7.38013	49.5434	1.81583e-07	1.88534e-06
Acacb	ENSMUSG00000042010	protein_coding	-1.06329	4.17888	49.542	1.81629e-07	1.88534e-06
Naglu	ENSMUSG00000001751	protein_coding	-2.00919	2.50951	49.4321	1.85156e-07	1.92063e-06
Ammecr1l	ENSMUSG00000041915	protein_coding	0.541582	6.34785	49.3859	1.86661e-07	1.93489e-06
Zfp7	ENSMUSG00000033669	protein_coding	0.553209	6.50443	49.346	1.8797e-07	1.94712e-06
Ror2	ENSMUSG00000021464	protein_coding	1.62253	5.99028	49.3363	1.88291e-07	1.9491e-06
Nucb2	ENSMUSG00000030659	protein_coding	-0.929596	4.29381	49.3216	1.88779e-07	1.95173e-06
Lpin1	ENSMUSG00000020593	protein_coding	-0.978199	4.92884	49.3208	1.88806e-07	1.95173e-06
Zfr2	ENSMUSG00000034949	protein_coding	-3.14576	1.66047	49.2575	1.90912e-07	1.97172e-06
Acy3	ENSMUSG00000024866	protein_coding	-1.71437	1.71355	49.2548	1.91003e-07	1.97172e-06
Gdpd5	ENSMUSG00000035314	protein_coding	-1.746	2.91017	49.2366	1.91615e-07	1.97668e-06
Celsr1	ENSMUSG00000016028	protein_coding	-1.26542	5.89687	49.2144	1.92365e-07	1.98306e-06
Ttpal	ENSMUSG00000017679	protein_coding	1.08629	4.34516	49.1878	1.93265e-07	1.99096e-06
Tspan14	ENSMUSG00000037824	protein_coding	-0.890068	5.11328	49.1829	1.93431e-07	1.9913e-06
Pi4k2b	ENSMUSG00000029186	protein_coding	-0.54937	6.18707	49.1683	1.9393e-07	1.99507e-06
Trnt1	ENSMUSG00000013736	protein_coding	0.715277	6.58588	49.1606	1.94191e-07	1.99639e-06
Smc1b	ENSMUSG00000022432	protein_coding	-2.47027	2.4483	49.1478	1.94629e-07	1.99952e-06
Zfand2a	ENSMUSG00000053581	protein_coding	0.89596	4.33805	49.1431	1.94791e-07	1.99981e-06
Tbrg1	ENSMUSG00000011114	protein_coding	-0.675635	7.66881	49.1291	1.95271e-07	2.00336e-06
Gatsl2	ENSMUSG00000015944	protein_coding	-0.989827	4.94981	49.1209	1.95551e-07	2.00356e-06
Cdk19	ENSMUSG00000038481	protein_coding	-1.23155	4.18701	49.1208	1.95557e-07	2.00356e-06
Plekhh3	ENSMUSG00000035172	protein_coding	-1.49062	3.09924	49.1164	1.95707e-07	2.00373e-06
Nsrp1	ENSMUSG00000037958	protein_coding	0.918559	6.39647	49.0985	1.96324e-07	2.00867e-06
Cebpzos	ENSMUSG00000062691	protein_coding	-1.06413	3.88524	49.0261	1.98841e-07	2.03303e-06
Pou6f1	ENSMUSG00000009739	protein_coding	-1.63285	2.7092	48.9521	2.01453e-07	2.05833e-06
Ccdc71l	ENSMUSG00000090946	protein_coding	0.914301	3.83436	48.9325	2.02151e-07	2.06406e-06
Pin1	ENSMUSG00000032171	protein_coding	0.813741	6.45196	48.9137	2.02822e-07	2.06951e-06
Mrpl47	ENSMUSG00000037531	protein_coding	0.814163	5.5684	48.8821	2.03956e-07	2.07966e-06
Klhl5	ENSMUSG00000054920	protein_coding	-1.02858	3.85032	48.8678	2.04469e-07	2.08287e-06
Ticrr	ENSMUSG00000046591	protein_coding	0.572253	6.62223	48.8656	2.04549e-07	2.08287e-06
Trim63	ENSMUSG00000028834	protein_coding	-3.87537	1.89643	48.8521	2.05038e-07	2.08644e-06
Pomk	ENSMUSG00000037251	protein_coding	-0.581588	5.12263	48.8447	2.05305e-07	2.08773e-06
Polr3gl	ENSMUSG00000028104	protein_coding	-1.46697	2.72305	48.8351	2.05655e-07	2.08845e-06
Ubash3a	ENSMUSG00000042345	protein_coding	-2.31512	2.26991	48.8281	2.05907e-07	2.0896e-06
Dusp10	ENSMUSG00000039384	protein_coding	1.79644	3.53902	48.8121	2.0649e-07	2.0941e-06
Ascc1	ENSMUSG00000044475	protein_coding	-0.670338	5.31016	48.7953	2.07106e-07	2.09828e-06
Ubap2l	ENSMUSG00000042520	protein_coding	0.520249	8.82174	48.7924	2.0721e-07	2.09828e-06
Prom1	ENSMUSG00000029086	protein_coding	-0.768865	6.34021	48.7782	2.07733e-07	2.10102e-06
Gorab	ENSMUSG00000040124	protein_coding	0.638736	4.35947	48.7646	2.08231e-07	2.10439e-06
Pramef12	ENSMUSG00000028591	protein_coding	-2.50968	1.9751	48.7615	2.08347e-07	2.10439e-06
Sec13	ENSMUSG00000030298	protein_coding	0.516896	6.6446	48.7409	2.09106e-07	2.11063e-06
Rreb1	ENSMUSG00000039087	protein_coding	-0.811326	6.02141	48.7215	2.09826e-07	2.11648e-06
Prdm2	ENSMUSG00000057637	protein_coding	0.713539	6.66347	48.7038	2.10481e-07	2.12166e-06
Rad52	ENSMUSG00000030166	protein_coding	0.809843	4.54232	48.685	2.11185e-07	2.12732e-06
Mmgt1	ENSMUSG00000061273	protein_coding	0.85167	5.85545	48.6346	2.13078e-07	2.14407e-06
Fam175b	ENSMUSG00000030965	protein_coding	0.508191	5.81011	48.6331	2.13134e-07	2.14407e-06
Ano10	ENSMUSG00000037949	protein_coding	-0.924646	4.692	48.6209	2.13593e-07	2.14724e-06
Cnn2	ENSMUSG00000004665	protein_coding	1.33486	5.20776	48.6166	2.13757e-07	2.14745e-06
March2	ENSMUSG00000079557	protein_coding	-0.999331	3.86932	48.6102	2.13998e-07	2.14843e-06
Cask	ENSMUSG00000031012	protein_coding	0.723966	5.99559	48.6047	2.14206e-07	2.14848e-06
Etv1	ENSMUSG00000004151	protein_coding	0.911093	4.92924	48.6026	2.14289e-07	2.14848e-06
Scfd1	ENSMUSG00000020952	protein_coding	0.515851	6.24271	48.5943	2.14601e-07	2.15017e-06
Axl	ENSMUSG00000002602	protein_coding	-1.37606	2.85165	48.5223	2.17358e-07	2.17634e-06
Rec8	ENSMUSG00000002324	protein_coding	-1.30434	4.26946	48.5103	2.17823e-07	2.17954e-06
Gtpbp4	ENSMUSG00000021149	protein_coding	0.654341	8.04944	48.4686	2.19441e-07	2.19281e-06
Patl2	ENSMUSG00000027233	protein_coding	-2.98882	3.02721	48.4583	2.19842e-07	2.19535e-06
Kat6a	ENSMUSG00000031540	protein_coding	0.788856	8.09794	48.4338	2.20799e-07	2.20197e-06
Lipa	ENSMUSG00000024781	protein_coding	-0.84656	4.61413	48.342	2.24432e-07	2.23374e-06
Slc17a5	ENSMUSG00000049624	protein_coding	-1.12963	3.56296	48.3181	2.25386e-07	2.24081e-06
Csrnp2	ENSMUSG00000044636	protein_coding	0.789478	4.20422	48.3167	2.25442e-07	2.24081e-06
Gpr160	ENSMUSG00000037661	protein_coding	-1.66673	2.12229	48.2742	2.27155e-07	2.25635e-06
2410131K14Rik	ENSMUSG00000032840	protein_coding	0.736353	5.27948	48.2428	2.28425e-07	2.26721e-06
Ackr4	ENSMUSG00000079355	protein_coding	-4.16135	-0.352202	48.2398	2.28551e-07	2.26721e-06
BC026585	ENSMUSG00000033488	protein_coding	-1.56798	2.47626	48.2045	2.29989e-07	2.27996e-06
Glb1	ENSMUSG00000045594	protein_coding	-1.01877	5.10043	48.1833	2.3086e-07	2.28709e-06
Reep3	ENSMUSG00000019873	protein_coding	0.797772	5.91217	48.1342	2.32889e-07	2.30567e-06
Tro	ENSMUSG00000025272	protein_coding	0.516232	7.10649	48.114	2.33729e-07	2.31245e-06
Npnt	ENSMUSG00000040998	protein_coding	-1.38732	2.65295	48.094	2.34566e-07	2.31771e-06
Slc2a4	ENSMUSG00000018566	protein_coding	-1.48627	2.55797	48.0939	2.34569e-07	2.31771e-06
Marf1	ENSMUSG00000060657	protein_coding	-0.548877	6.71238	48.0782	2.35227e-07	2.32268e-06
Zfp677	ENSMUSG00000062743	protein_coding	-1.17233	3.18195	48.0041	2.38362e-07	2.35208e-06
Fbln2	ENSMUSG00000064080	protein_coding	-1.86199	2.75868	47.9845	2.39196e-07	2.35875e-06
Clspn	ENSMUSG00000042489	protein_coding	0.617989	7.06531	47.9714	2.39756e-07	2.36136e-06
Acap1	ENSMUSG00000001588	protein_coding	-2.33423	1.57985	47.9673	2.39933e-07	2.36136e-06
Nadk2	ENSMUSG00000022253	protein_coding	-0.592866	6.20221	47.9443	2.40922e-07	2.36954e-06
Zfp131	ENSMUSG00000094870	protein_coding	0.802229	6.19132	47.935	2.41321e-07	2.37033e-06
Nes	ENSMUSG00000004891	protein_coding	0.912879	7.56592	47.9314	2.41477e-07	2.37033e-06
Nxn	ENSMUSG00000020844	protein_coding	-0.791267	5.61737	47.9234	2.41823e-07	2.37218e-06
Commd3	ENSMUSG00000051154	protein_coding	-0.889379	5.41384	47.9186	2.42033e-07	2.37269e-06
Rnf121	ENSMUSG00000070426	protein_coding	0.592796	5.03383	47.9133	2.42261e-07	2.37336e-06
Inpp5a	ENSMUSG00000025477	protein_coding	-0.659407	4.85083	47.9069	2.42537e-07	2.37452e-06
Slc12a7	ENSMUSG00000017756	protein_coding	-0.553457	6.48757	47.8967	2.42981e-07	2.37731e-06
Hspa4	ENSMUSG00000020361	protein_coding	0.616523	9.80137	47.88	2.43708e-07	2.38287e-06
Plpp2	ENSMUSG00000052151	protein_coding	-1.00204	3.83644	47.8731	2.44007e-07	2.38307e-06
Rnf169	ENSMUSG00000058761	protein_coding	0.66579	6.82399	47.8722	2.44047e-07	2.38307e-06
Txlna	ENSMUSG00000053841	protein_coding	0.501579	7.47067	47.8173	2.46459e-07	2.40506e-06
Gnl1	ENSMUSG00000024429	protein_coding	-0.625216	6.22395	47.7252	2.50562e-07	2.44351e-06
Cdc5l	ENSMUSG00000023932	protein_coding	0.502886	7.35113	47.7133	2.51098e-07	2.44612e-06
Fam19a4	ENSMUSG00000046500	protein_coding	-1.52159	2.51075	47.712	2.51156e-07	2.44612e-06
Prkcb	ENSMUSG00000052889	protein_coding	-1.43025	2.98507	47.6842	2.52409e-07	2.45639e-06
Abl2	ENSMUSG00000026596	protein_coding	0.706046	7.15995	47.6814	2.52539e-07	2.45639e-06
Leng1	ENSMUSG00000078813	protein_coding	1.0779	3.55194	47.6689	2.53104e-07	2.46029e-06
Ino80d	ENSMUSG00000040865	protein_coding	0.826909	6.39767	47.6421	2.54324e-07	2.47055e-06
Cdk5r2	ENSMUSG00000090071	protein_coding	-1.71992	3.11942	47.6237	2.55168e-07	2.47714e-06
Wbp11	ENSMUSG00000030216	protein_coding	0.575031	8.00102	47.5956	2.56459e-07	2.48807e-06
Nbn	ENSMUSG00000028224	protein_coding	0.578775	5.97054	47.5735	2.57478e-07	2.49633e-06
Pomt1	ENSMUSG00000039254	protein_coding	-0.78977	4.91625	47.4812	2.61787e-07	2.53483e-06
Fam193b	ENSMUSG00000021495	protein_coding	-0.718361	6.9394	47.4711	2.62262e-07	2.53779e-06
Ncoa4	ENSMUSG00000056234	protein_coding	0.916317	4.64106	47.3995	2.65665e-07	2.56907e-06
Mmp11	ENSMUSG00000000901	protein_coding	-1.64759	4.12732	47.3891	2.66163e-07	2.57222e-06
Hirip3	ENSMUSG00000042606	protein_coding	0.767308	6.62831	47.3774	2.66727e-07	2.57601e-06
Prpf40a	ENSMUSG00000061136	protein_coding	0.545911	8.48791	47.3654	2.67304e-07	2.57826e-06
Esrrb	ENSMUSG00000021255	protein_coding	-2.59348	6.85339	47.3546	2.67822e-07	2.58004e-06
Zfp345	ENSMUSG00000074731	protein_coding	1.32088	3.79269	47.3544	2.67833e-07	2.58004e-06
Thumpd3	ENSMUSG00000030264	protein_coding	0.540975	6.6308	47.3405	2.68506e-07	2.58487e-06
Mis12	ENSMUSG00000040599	protein_coding	0.631094	5.85827	47.3331	2.68865e-07	2.58666e-06
Tmem98	ENSMUSG00000035413	protein_coding	-1.25662	3.66017	47.29	2.70961e-07	2.60515e-06
C330027C09Rik	ENSMUSG00000033031	protein_coding	0.552121	7.14109	47.2655	2.72163e-07	2.61503e-06
Matn3	ENSMUSG00000020583	protein_coding	-1.69059	2.04337	47.261	2.72386e-07	2.6155e-06
Rtn4	ENSMUSG00000020458	protein_coding	-0.563348	8.5871	47.2483	2.7301e-07	2.61981e-06
Uqcc3	ENSMUSG00000071654	protein_coding	0.85821	4.54296	47.2135	2.74732e-07	2.63465e-06
Suv420h1	ENSMUSG00000045098	protein_coding	0.500575	6.3052	47.1954	2.75628e-07	2.64156e-06
Ctu1	ENSMUSG00000038888	protein_coding	1.0444	4.07698	47.1286	2.78978e-07	2.67195e-06
Sart1	ENSMUSG00000039148	protein_coding	0.54739	7.18914	47.0867	2.81101e-07	2.68936e-06
Ezh1	ENSMUSG00000006920	protein_coding	-0.878425	5.26807	47.0856	2.81155e-07	2.68936e-06
Epb41	ENSMUSG00000028906	protein_coding	-0.760907	7.1978	47.0345	2.8377e-07	2.71265e-06
Spsb1	ENSMUSG00000039911	protein_coding	-2.68722	1.98442	47.0019	2.85451e-07	2.72524e-06
Timm10	ENSMUSG00000027076	protein_coding	0.703305	4.54765	46.9817	2.86498e-07	2.73175e-06
Trmt2b	ENSMUSG00000067369	protein_coding	-1.62223	2.18007	46.9669	2.87267e-07	2.73734e-06
Tpm2	ENSMUSG00000028464	protein_coding	-0.743367	5.02771	46.9105	2.90218e-07	2.76261e-06
Vsig10	ENSMUSG00000066894	protein_coding	-0.979418	4.34095	46.9092	2.90287e-07	2.76261e-06
Top2a	ENSMUSG00000020914	protein_coding	-0.554571	9.75381	46.9018	2.90674e-07	2.76454e-06
Gfpt2	ENSMUSG00000020363	protein_coding	-1.2539	5.44474	46.8924	2.91172e-07	2.76751e-06
Birc2	ENSMUSG00000057367	protein_coding	-0.541817	6.04625	46.8844	2.91595e-07	2.76935e-06
Ddx31	ENSMUSG00000026806	protein_coding	0.829911	4.7796	46.8818	2.91735e-07	2.76935e-06
Thy1	ENSMUSG00000032011	protein_coding	-2.44	3.85435	46.8201	2.95021e-07	2.79878e-06
Col17a1	ENSMUSG00000025064	protein_coding	-3.12877	0.0888148	46.8132	2.95387e-07	2.80048e-06
Lin28a	ENSMUSG00000050966	protein_coding	0.637792	9.12693	46.8037	2.95902e-07	2.80358e-06
Ccdc64	ENSMUSG00000041609	protein_coding	-0.55237	5.0856	46.797	2.9626e-07	2.80521e-06
1110002L01Rik	ENSMUSG00000071456	antisense	0.655436	5.28944	46.7865	2.96823e-07	2.80877e-06
2610020H08Rik	ENSMUSG00000030924	protein_coding	-0.734873	3.98626	46.7818	2.97079e-07	2.80942e-06
Ranbp3	ENSMUSG00000002372	protein_coding	0.619337	7.1138	46.7581	2.98362e-07	2.81799e-06
Nufip1	ENSMUSG00000022009	protein_coding	0.547277	6.1392	46.7403	2.99328e-07	2.82533e-06
Mcts2	ENSMUSG00000042814	protein_coding	0.697131	4.23873	46.7208	3.00391e-07	2.83358e-06
Ube4a	ENSMUSG00000059890	protein_coding	0.71731	6.42895	46.6791	3.02677e-07	2.85219e-06
Nrm	ENSMUSG00000059791	protein_coding	-0.815075	4.5105	46.6779	3.02744e-07	2.85219e-06
Zfp777	ENSMUSG00000071477	protein_coding	0.559623	5.96428	46.6617	3.0364e-07	2.85883e-06
Zpr1	ENSMUSG00000032078	protein_coding	0.577571	6.31867	46.6111	3.0645e-07	2.88348e-06
Zkscan8	ENSMUSG00000063894	protein_coding	0.959343	6.06013	46.5839	3.07973e-07	2.89599e-06
Fbxl4	ENSMUSG00000040410	protein_coding	-0.89188	3.65556	46.5707	3.08716e-07	2.90116e-06
Ttc39c	ENSMUSG00000024424	protein_coding	-1.50007	2.69814	46.5344	3.10763e-07	2.91856e-06
Slc29a3	ENSMUSG00000020100	protein_coding	-1.05512	3.88966	46.5122	3.12026e-07	2.92859e-06
Rundc3a	ENSMUSG00000006575	protein_coding	-2.12525	3.20556	46.415	3.1761e-07	2.97913e-06
Kndc1	ENSMUSG00000066129	protein_coding	-1.49885	2.40188	46.4072	3.18064e-07	2.98153e-06
Ugdh	ENSMUSG00000029201	protein_coding	-0.816319	5.90168	46.3978	3.18607e-07	2.98475e-06
Tom1	ENSMUSG00000042870	protein_coding	-0.593458	5.24574	46.3931	3.18884e-07	2.98548e-06
Riok1	ENSMUSG00000021428	protein_coding	0.580469	6.01993	46.3819	3.19536e-07	2.98971e-06
Kras	ENSMUSG00000030265	protein_coding	-0.617692	7.79041	46.3726	3.2008e-07	2.99207e-06
Exoc5	ENSMUSG00000061244	protein_coding	0.592856	6.23978	46.3708	3.20187e-07	2.99207e-06
Fkbp1b	ENSMUSG00000020635	protein_coding	-1.45732	2.52963	46.3604	3.20797e-07	2.99403e-06
Tmc7	ENSMUSG00000042246	protein_coding	-1.15102	4.0674	46.2528	3.27172e-07	3.05164e-06
Itpripl1	ENSMUSG00000074825	protein_coding	0.851662	4.50482	46.2349	3.28249e-07	3.05978e-06
Rbm45	ENSMUSG00000042369	protein_coding	0.619743	5.61453	46.1696	3.32195e-07	3.09463e-06
Tmem109	ENSMUSG00000034659	protein_coding	0.738118	4.41115	46.1625	3.32632e-07	3.09678e-06
Abcb1b	ENSMUSG00000028970	protein_coding	0.854314	4.55882	46.1489	3.33458e-07	3.10255e-06
Plin3	ENSMUSG00000024197	protein_coding	-0.798679	6.28356	46.139	3.34064e-07	3.10626e-06
Hcn2	ENSMUSG00000020331	protein_coding	-1.71038	2.52487	46.0126	3.41906e-07	3.17618e-06
Per2	ENSMUSG00000055866	protein_coding	1.34054	3.26228	46.011	3.42007e-07	3.17618e-06
Tldc1	ENSMUSG00000034105	protein_coding	-0.868183	4.4641	45.9645	3.44944e-07	3.20147e-06
Mgst1	ENSMUSG00000008540	protein_coding	-1.54371	3.08152	45.9524	3.4571e-07	3.20659e-06
Mdfic	ENSMUSG00000041390	protein_coding	-1.4869	2.90966	45.9453	3.4616e-07	3.20878e-06
Exosc3	ENSMUSG00000028322	protein_coding	0.612479	5.87153	45.9413	3.46419e-07	3.2092e-06
Slc44a3	ENSMUSG00000039865	protein_coding	-2.86976	0.48979	45.9166	3.47992e-07	3.21978e-06
Ythdf3	ENSMUSG00000047213	protein_coding	0.788175	7.57462	45.9022	3.48917e-07	3.22635e-06
Cmip	ENSMUSG00000034390	protein_coding	-0.511331	6.57869	45.848	3.52416e-07	3.2567e-06
Alg11	ENSMUSG00000063362	protein_coding	0.539516	6.07333	45.8319	3.53461e-07	3.26431e-06
Smek2	ENSMUSG00000020463	protein_coding	0.715862	7.11768	45.8286	3.53675e-07	3.26431e-06
Wdr19	ENSMUSG00000037890	protein_coding	-0.802002	4.71617	45.7941	3.55933e-07	3.28313e-06
Fbxo30	ENSMUSG00000047648	protein_coding	0.620565	6.39173	45.7751	3.57184e-07	3.29264e-06
Prc1	ENSMUSG00000038943	protein_coding	-0.517967	7.56515	45.741	3.59433e-07	3.31134e-06
Cog1	ENSMUSG00000018661	protein_coding	0.536647	5.24686	45.6866	3.63061e-07	3.3427e-06
Ints6	ENSMUSG00000035161	protein_coding	0.585289	6.29293	45.6806	3.63464e-07	3.34436e-06
Atxn1l	ENSMUSG00000069895	protein_coding	0.680026	6.86241	45.6446	3.65886e-07	3.36046e-06
Trmt5	ENSMUSG00000034442	protein_coding	0.604263	5.28852	45.6405	3.66163e-07	3.36094e-06
Wtip	ENSMUSG00000036459	protein_coding	-0.824309	4.19585	45.6344	3.66577e-07	3.36268e-06
Arvcf	ENSMUSG00000000325	protein_coding	-0.723191	5.92552	45.5907	3.69549e-07	3.3858e-06
Klhl8	ENSMUSG00000029312	protein_coding	-0.658908	5.07214	45.5651	3.71301e-07	3.39978e-06
Rgs9bp	ENSMUSG00000056043	protein_coding	-1.07226	4.11338	45.5356	3.73335e-07	3.41631e-06
Wwox	ENSMUSG00000004637	protein_coding	-0.752988	4.25153	45.5126	3.74926e-07	3.42878e-06
Fam208b	ENSMUSG00000033799	protein_coding	0.833832	7.30396	45.4959	3.76082e-07	3.43725e-06
Tmem39b	ENSMUSG00000053730	protein_coding	0.668322	4.61361	45.49	3.76494e-07	3.43892e-06
Copz2	ENSMUSG00000018672	protein_coding	-2.36389	1.37947	45.4636	3.78339e-07	3.45367e-06
Rsl24d1	ENSMUSG00000032215	protein_coding	0.587262	6.19973	45.4442	3.79704e-07	3.46402e-06
Dok5	ENSMUSG00000027560	protein_coding	-2.2062	1.49981	45.3894	3.83579e-07	3.49724e-06
Ccnd2	ENSMUSG00000000184	protein_coding	1.60495	7.66389	45.3686	3.8506e-07	3.5067e-06
Slc12a6	ENSMUSG00000027130	protein_coding	-0.790885	5.11681	45.3664	3.8522e-07	3.5067e-06
Pold2	ENSMUSG00000020471	protein_coding	-0.687697	6.86742	45.365	3.85318e-07	3.5067e-06
Vps52	ENSMUSG00000024319	protein_coding	0.547001	5.68286	45.2674	3.92358e-07	3.56861e-06
Shisa5	ENSMUSG00000025647	protein_coding	-0.767076	4.87577	45.2525	3.93447e-07	3.57634e-06
Tceanc	ENSMUSG00000051224	protein_coding	-1.03263	3.25223	45.2193	3.9588e-07	3.59409e-06
Stag3	ENSMUSG00000036928	protein_coding	-1.05687	5.63899	45.2022	3.97137e-07	3.60332e-06
Rps19bp1	ENSMUSG00000051518	protein_coding	0.810517	4.79802	45.1672	3.99731e-07	3.62466e-06
Adamts10	ENSMUSG00000024299	protein_coding	-0.820164	5.06179	45.1183	4.03385e-07	3.65558e-06
Spidr	ENSMUSG00000041974	protein_coding	-0.513553	5.77567	45.0931	4.05279e-07	3.66831e-06
Trmt11	ENSMUSG00000019792	protein_coding	0.682596	4.96974	45.0794	4.06318e-07	3.6755e-06
Coa5	ENSMUSG00000026112	protein_coding	0.537712	6.80594	45.0745	4.06688e-07	3.67663e-06
Tctex1d2	ENSMUSG00000014075	protein_coding	-1.01721	3.78309	45.061	4.0771e-07	3.68319e-06
Tnfaip8	ENSMUSG00000062210	protein_coding	-1.01117	3.68387	45.0585	4.07905e-07	3.68319e-06
Wac	ENSMUSG00000024283	protein_coding	0.644376	7.11525	44.9812	4.13821e-07	3.73211e-06
Sord	ENSMUSG00000027227	protein_coding	-0.939702	5.8718	44.9695	4.14725e-07	3.73643e-06
Pmvk	ENSMUSG00000027952	protein_coding	-0.817186	5.7085	44.9685	4.14798e-07	3.73643e-06
Fam3c	ENSMUSG00000029672	protein_coding	-0.618663	5.53626	44.9552	4.1583e-07	3.74347e-06
Zfp335os	ENSMUSG00000085436	antisense	2.04172	1.75731	44.9473	4.16449e-07	3.74679e-06
Usp28	ENSMUSG00000032267	protein_coding	-0.561511	6.79069	44.9133	4.19096e-07	3.76835e-06
Golm1	ENSMUSG00000021556	protein_coding	-0.584016	7.48665	44.8851	4.2131e-07	3.78598e-06
Ppat	ENSMUSG00000029246	protein_coding	0.66649	7.62874	44.8703	4.22471e-07	3.79414e-06
Snrpn	ENSMUSG00000102252	protein_coding	0.830896	6.26056	44.8531	4.23837e-07	3.80413e-06
Pld3	ENSMUSG00000003363	protein_coding	-0.745133	5.32715	44.7935	4.28584e-07	3.84213e-06
Mrpl1	ENSMUSG00000029486	protein_coding	0.614014	5.57129	44.7532	4.31823e-07	3.86885e-06
Ccdc170	ENSMUSG00000019767	protein_coding	-3.65177	0.317114	44.7056	4.35686e-07	3.90114e-06
Fam213a	ENSMUSG00000021792	protein_coding	-0.740849	5.06916	44.666	4.38928e-07	3.92782e-06
Slc39a11	ENSMUSG00000041654	protein_coding	-0.92431	3.55989	44.658	4.39585e-07	3.93135e-06
Palm	ENSMUSG00000035863	protein_coding	-0.773306	5.73877	44.6309	4.41824e-07	3.94901e-06
Zfp266	ENSMUSG00000060510	protein_coding	0.582726	7.41359	44.6237	4.42424e-07	3.95162e-06
Spc25	ENSMUSG00000005233	protein_coding	-0.586553	6.18232	44.6211	4.42643e-07	3.95162e-06
Sertad3	ENSMUSG00000055200	protein_coding	-1.26529	2.75755	44.6121	4.43389e-07	3.95592e-06
Anxa4	ENSMUSG00000029994	protein_coding	-0.831439	5.10224	44.5796	4.46101e-07	3.97775e-06
Scamp5	ENSMUSG00000040722	protein_coding	-0.534259	5.77519	44.5349	4.49851e-07	4.00881e-06
Zfp869	ENSMUSG00000054648	protein_coding	0.715817	5.39004	44.4589	4.56321e-07	4.06164e-06
Xpnpep3	ENSMUSG00000022401	protein_coding	0.662755	5.44523	44.4458	4.57444e-07	4.06922e-06
Qdpr	ENSMUSG00000015806	protein_coding	-0.659249	6.07488	44.4062	4.60861e-07	4.09718e-06
Rrp9	ENSMUSG00000041506	protein_coding	0.5986	6.30356	44.3865	4.62573e-07	4.10996e-06
Yrdc	ENSMUSG00000028889	protein_coding	0.584142	5.4147	44.3759	4.63496e-07	4.11573e-06
Pitpnm2	ENSMUSG00000029406	protein_coding	0.760604	5.12884	44.3504	4.65724e-07	4.13306e-06
Focad	ENSMUSG00000038368	protein_coding	-0.734699	5.58406	44.3219	4.68228e-07	4.15282e-06
Tspo	ENSMUSG00000041736	protein_coding	-1.51488	3.17583	44.3079	4.69469e-07	4.16137e-06
Agpat4	ENSMUSG00000023827	protein_coding	-0.809111	4.74417	44.2944	4.70665e-07	4.1695e-06
Kank4	ENSMUSG00000035407	protein_coding	-2.57953	0.901403	44.2757	4.72322e-07	4.18171e-06
Galk1	ENSMUSG00000020766	protein_coding	-0.829234	5.45829	44.2529	4.74356e-07	4.19724e-06
Plxnb2	ENSMUSG00000036606	protein_coding	-0.722091	7.08084	44.2256	4.76805e-07	4.21393e-06
Gstm6	ENSMUSG00000068762	protein_coding	-2.53975	1.32846	44.2145	4.77806e-07	4.22029e-06
Tpmt	ENSMUSG00000021376	protein_coding	-0.941986	3.94579	44.1699	4.81843e-07	4.25195e-06
Smg6	ENSMUSG00000038290	protein_coding	0.575869	7.16941	44.1271	4.85748e-07	4.28286e-06
Prdx4	ENSMUSG00000025289	protein_coding	-0.569181	6.25205	44.1227	4.86153e-07	4.28392e-06
Trim3	ENSMUSG00000036989	protein_coding	-0.604824	5.1692	44.1178	4.86601e-07	4.28535e-06
Opa3	ENSMUSG00000052214	protein_coding	0.587225	5.47204	44.0915	4.89028e-07	4.3042e-06
Zfp566	ENSMUSG00000078768	protein_coding	0.901273	3.77332	44.0434	4.93486e-07	4.34088e-06
Itga1	ENSMUSG00000042284	protein_coding	1.95753	2.49838	44.0372	4.94069e-07	4.34346e-06
Gcdh	ENSMUSG00000003809	protein_coding	-0.554264	5.42536	44.0241	4.95294e-07	4.34913e-06
Rela	ENSMUSG00000024927	protein_coding	0.767438	4.97733	43.963	5.01047e-07	4.3945e-06
Amn1	ENSMUSG00000068250	protein_coding	-1.02995	3.92672	43.9426	5.02993e-07	4.40899e-06
Rab3d	ENSMUSG00000019066	protein_coding	-1.34107	2.99078	43.9085	5.06247e-07	4.43491e-06
Pfkm	ENSMUSG00000033065	protein_coding	-0.583582	6.24611	43.8967	5.07382e-07	4.44226e-06
Hspg2	ENSMUSG00000028763	protein_coding	-1.03123	7.16139	43.8606	5.10866e-07	4.47015e-06
Tmsb10	ENSMUSG00000079523	protein_coding	-0.627844	7.87242	43.8186	5.14954e-07	4.50047e-06
Col6a5	ENSMUSG00000091345	protein_coding	2.31149	1.6588	43.8157	5.15231e-07	4.50047e-06
Mib2	ENSMUSG00000029060	protein_coding	-1.04123	5.00928	43.7975	5.17011e-07	4.51338e-06
Sipa1	ENSMUSG00000056917	protein_coding	-1.03206	3.9687	43.7831	5.18425e-07	4.52174e-06
Prpf4b	ENSMUSG00000021413	protein_coding	0.608418	7.88694	43.7817	5.18571e-07	4.52174e-06
Exoc6b	ENSMUSG00000033769	protein_coding	0.805033	6.25029	43.7573	5.20972e-07	4.5383e-06
Fanca	ENSMUSG00000032815	protein_coding	-0.696408	6.24254	43.7563	5.21076e-07	4.5383e-06
Ccnb2	ENSMUSG00000032218	protein_coding	-0.871897	6.6025	43.7465	5.22039e-07	4.54292e-06
Pctp	ENSMUSG00000020553	protein_coding	-0.828492	4.70527	43.7448	5.22214e-07	4.54292e-06
Smad6	ENSMUSG00000036867	protein_coding	-1.89205	1.64386	43.7328	5.23407e-07	4.55067e-06
Spice1	ENSMUSG00000043065	protein_coding	-0.62685	5.76201	43.7273	5.23946e-07	4.55271e-06
Slc2a1	ENSMUSG00000028645	protein_coding	-1.15483	8.09827	43.716	5.25072e-07	4.55985e-06
Arhgap35	ENSMUSG00000058230	protein_coding	0.580986	8.11288	43.7112	5.25552e-07	4.56138e-06
H2-Bl	ENSMUSG00000073406	polymorphic_pseudogene	-1.34787	3.155	43.6947	5.27202e-07	4.57305e-06
Tm7sf2	ENSMUSG00000024799	protein_coding	-1.41878	4.03626	43.6912	5.27552e-07	4.57344e-06
Tjap1	ENSMUSG00000012296	protein_coding	0.537059	6.40436	43.6795	5.28733e-07	4.58103e-06
C330021F23Rik	ENSMUSG00000065952	protein_coding	-1.58876	2.11214	43.6625	5.30445e-07	4.59119e-06
Rbm15	ENSMUSG00000048109	protein_coding	0.76788	6.09416	43.6617	5.30518e-07	4.59119e-06
Mrps31	ENSMUSG00000031533	protein_coding	0.634477	6.27628	43.6543	5.31267e-07	4.59501e-06
Abcg1	ENSMUSG00000024030	protein_coding	-1.91091	1.75256	43.6409	5.32625e-07	4.60411e-06
Plcl2	ENSMUSG00000038910	protein_coding	0.738203	4.9742	43.6323	5.335e-07	4.60901e-06
G6pc3	ENSMUSG00000034793	protein_coding	-0.885301	3.93956	43.6233	5.34412e-07	4.61423e-06
AU040320	ENSMUSG00000028830	protein_coding	-0.772269	5.16641	43.6019	5.36588e-07	4.63035e-06
Cchcr1	ENSMUSG00000040312	protein_coding	-0.676775	4.79133	43.5978	5.37014e-07	4.63136e-06
Cdhr1	ENSMUSG00000021803	protein_coding	-2.73378	1.87779	43.5941	5.37387e-07	4.63191e-06
Tnip1	ENSMUSG00000020400	protein_coding	-1.00642	5.28516	43.563	5.40575e-07	4.65671e-06
Mad1l1	ENSMUSG00000029554	protein_coding	0.512214	6.13942	43.5477	5.4215e-07	4.6676e-06
Mphosph10	ENSMUSG00000030521	protein_coding	0.629295	7.32301	43.5409	5.42857e-07	4.671e-06
Ermp1	ENSMUSG00000046324	protein_coding	-0.502084	6.25927	43.4876	5.48402e-07	4.71601e-06
Zmym6	ENSMUSG00000042408	protein_coding	-0.714009	6.08508	43.4801	5.49186e-07	4.72004e-06
Zfp426	ENSMUSG00000059475	protein_coding	0.531006	5.09895	43.4584	5.51455e-07	4.73683e-06
Abcc1	ENSMUSG00000023088	protein_coding	-0.742783	5.9311	43.4326	5.54182e-07	4.75753e-06
Rsrp1	ENSMUSG00000037266	protein_coding	-0.723963	7.62773	43.4158	5.55955e-07	4.77001e-06
P3h1	ENSMUSG00000028641	protein_coding	-0.652872	4.96338	43.3992	5.57722e-07	4.7797e-06
Fcho2	ENSMUSG00000041685	protein_coding	-0.897976	5.79602	43.3943	5.58249e-07	4.78149e-06
Mlxipl	ENSMUSG00000005373	protein_coding	-1.1374	3.6501	43.3461	5.63405e-07	4.82288e-06
Suv39h2	ENSMUSG00000026646	protein_coding	0.65301	6.36849	43.3159	5.66671e-07	4.8429e-06
Adck4	ENSMUSG00000003762	protein_coding	-1.06856	3.74957	43.3095	5.67358e-07	4.8429e-06
Hvcn1	ENSMUSG00000064267	protein_coding	-0.829013	5.1486	43.2947	5.68968e-07	4.85388e-06
Nudt19	ENSMUSG00000034875	protein_coding	0.651924	4.69606	43.2885	5.6964e-07	4.85685e-06
BC002059	ENSMUSG00000060149	lincRNA	0.813267	4.37605	43.2797	5.70605e-07	4.86231e-06
Eif3b	ENSMUSG00000056076	protein_coding	0.560842	9.03455	43.2325	5.75773e-07	4.90356e-06
Fnip1	ENSMUSG00000035992	protein_coding	-0.866811	6.41262	43.2135	5.77877e-07	4.91868e-06
Itm2a	ENSMUSG00000031239	protein_coding	-1.0771	4.21829	43.163	5.83487e-07	4.9608e-06
Tppp3	ENSMUSG00000014846	protein_coding	-1.60288	2.17368	43.1281	5.87396e-07	4.9886e-06
Neo1	ENSMUSG00000032340	protein_coding	-0.543027	7.08505	43.1042	5.90095e-07	5.00734e-06
Ralgds	ENSMUSG00000026821	protein_coding	-0.821864	5.02512	43.1024	5.90297e-07	5.00734e-06
Kcnip2	ENSMUSG00000025221	protein_coding	-2.11867	2.20825	43.0833	5.92464e-07	5.02004e-06
Mapkbp1	ENSMUSG00000033902	protein_coding	-0.659686	4.85754	43.0636	5.9471e-07	5.0347e-06
Slc16a10	ENSMUSG00000019838	protein_coding	-1.08827	3.14297	43.0622	5.94866e-07	5.0347e-06
Stard5	ENSMUSG00000046027	protein_coding	-1.01543	3.9675	43.0337	5.98136e-07	5.05666e-06
Gas2l1	ENSMUSG00000034201	protein_coding	0.756036	4.52569	42.9969	6.02366e-07	5.08955e-06
Mrps22	ENSMUSG00000032459	protein_coding	0.603707	5.51961	42.9485	6.07991e-07	5.12914e-06
Kif1a	ENSMUSG00000014602	protein_coding	-0.714376	7.47458	42.9478	6.08078e-07	5.12914e-06
L1cam	ENSMUSG00000031391	protein_coding	-1.07056	3.69346	42.9448	6.08428e-07	5.12921e-06
Med20	ENSMUSG00000092558	protein_coding	0.630958	5.07372	42.9391	6.09101e-07	5.13199e-06
Fggy	ENSMUSG00000028573	protein_coding	-1.06539	3.61121	42.9202	6.11308e-07	5.14769e-06
Plppr3	ENSMUSG00000035835	protein_coding	-2.60693	1.75033	42.9098	6.12541e-07	5.1511e-06
Nubpl	ENSMUSG00000035142	protein_coding	-0.885982	3.97927	42.9083	6.12706e-07	5.1511e-06
Zc3h8	ENSMUSG00000027387	protein_coding	1.29031	4.7052	42.9032	6.13309e-07	5.1511e-06
Sars	ENSMUSG00000068739	protein_coding	-0.833217	8.16033	42.9022	6.1343e-07	5.1511e-06
Gripap1	ENSMUSG00000031153	protein_coding	0.697688	5.49798	42.8548	6.19045e-07	5.19533e-06
Pnrc1	ENSMUSG00000040128	protein_coding	-0.923255	4.41006	42.836	6.21291e-07	5.21126e-06
Ngfr	ENSMUSG00000000120	protein_coding	-1.80836	2.16431	42.8165	6.23627e-07	5.22793e-06
Tenm3	ENSMUSG00000031561	protein_coding	-0.596978	7.13866	42.8126	6.241e-07	5.22898e-06
Zfyve1	ENSMUSG00000042628	protein_coding	-0.749149	5.42661	42.8003	6.25582e-07	5.23847e-06
Mical1	ENSMUSG00000019823	protein_coding	-0.714981	5.46266	42.7836	6.27599e-07	5.25241e-06
Chn1	ENSMUSG00000056486	protein_coding	-0.542396	5.34962	42.739	6.33011e-07	5.29476e-06
Ube2cbp	ENSMUSG00000032415	protein_coding	1.46902	2.74087	42.7321	6.33855e-07	5.29886e-06
Ptgr1	ENSMUSG00000028378	protein_coding	-0.763071	4.73558	42.726	6.34601e-07	5.30214e-06
Rgs22	ENSMUSG00000037627	protein_coding	-3.05138	-0.173427	42.7206	6.35253e-07	5.30463e-06
Gosr1	ENSMUSG00000010392	protein_coding	0.592142	5.86151	42.7049	6.3719e-07	5.31784e-06
Nadsyn1	ENSMUSG00000031090	protein_coding	-0.982386	3.64084	42.6852	6.39604e-07	5.33502e-06
Map4	ENSMUSG00000032479	protein_coding	-0.526783	8.07866	42.6814	6.40074e-07	5.33596e-06
L1td1	ENSMUSG00000087166	protein_coding	1.16381	8.94635	42.6576	6.4302e-07	5.35755e-06
Zfp512b	ENSMUSG00000000823	protein_coding	0.649063	6.66163	42.6509	6.43861e-07	5.36157e-06
Fbxo33	ENSMUSG00000035329	protein_coding	0.664978	4.40947	42.6399	6.45226e-07	5.36698e-06
Aatf	ENSMUSG00000018697	protein_coding	0.625856	6.58716	42.6326	6.46139e-07	5.37159e-06
Fam206a	ENSMUSG00000038827	protein_coding	0.93001	4.87568	42.5974	6.50537e-07	5.40216e-06
Epha2	ENSMUSG00000006445	protein_coding	1.16212	5.9039	42.5934	6.51041e-07	5.40335e-06
BB218582	ENSMUSG00000085218	processed_transcript	-1.98178	1.0892	42.5904	6.5142e-07	5.40351e-06
Asl	ENSMUSG00000025533	protein_coding	-0.807303	4.89248	42.5797	6.52775e-07	5.41175e-06
Nup153	ENSMUSG00000021374	protein_coding	0.547587	8.25452	42.5635	6.54823e-07	5.4251e-06
C2cd5	ENSMUSG00000030279	protein_coding	-0.576677	6.19455	42.5612	6.55109e-07	5.4251e-06
Prkab1	ENSMUSG00000029513	protein_coding	0.64522	5.70419	42.5355	6.58374e-07	5.44912e-06
Rnf6	ENSMUSG00000029634	protein_coding	0.661232	5.50989	42.5287	6.59235e-07	5.45324e-06
Spg21	ENSMUSG00000032388	protein_coding	-0.706982	5.37429	42.4342	6.71404e-07	5.55084e-06
Ranbp2	ENSMUSG00000003226	protein_coding	0.651843	8.84201	42.3488	6.8261e-07	5.63727e-06
Mreg	ENSMUSG00000039395	protein_coding	-1.21668	4.28067	42.3203	6.86384e-07	5.66532e-06
Vcpip1	ENSMUSG00000045210	protein_coding	0.740488	6.15326	42.1989	7.02753e-07	5.78767e-06
P4ha2	ENSMUSG00000018906	protein_coding	-0.937498	3.92499	42.186	7.04519e-07	5.79802e-06
Grik3	ENSMUSG00000001985	protein_coding	1.08565	6.75829	42.1841	7.04783e-07	5.79802e-06
Prrc1	ENSMUSG00000024594	protein_coding	-0.58871	5.64384	42.1572	7.08479e-07	5.82425e-06
2500002B13Rik	ENSMUSG00000096917	lincRNA	-1.46166	2.4769	42.1552	7.08748e-07	5.82425e-06
Camk2n1	ENSMUSG00000046447	protein_coding	-1.59386	2.42958	42.1458	7.10055e-07	5.83179e-06
Snhg17	ENSMUSG00000085385	processed_transcript	0.659318	6.45546	42.1065	7.15503e-07	5.87307e-06
Os9	ENSMUSG00000040462	protein_coding	-0.793622	5.06544	42.1039	7.15865e-07	5.87307e-06
Mlh1	ENSMUSG00000032498	protein_coding	0.614058	5.62937	42.0948	7.1713e-07	5.88023e-06
Zfp668	ENSMUSG00000049728	protein_coding	0.772582	4.68797	42.0909	7.17674e-07	5.88147e-06
Has3	ENSMUSG00000031910	protein_coding	2.00046	2.29478	42.0757	7.19797e-07	5.89565e-06
Rnf122	ENSMUSG00000039328	protein_coding	-0.990609	4.6674	42.0576	7.22345e-07	5.91329e-06
Brms1	ENSMUSG00000080268	protein_coding	0.680224	5.17419	42.0332	7.25784e-07	5.93819e-06
Polr3c	ENSMUSG00000028099	protein_coding	0.516479	6.01788	42.0265	7.26736e-07	5.94274e-06
Slc39a9	ENSMUSG00000048833	protein_coding	0.598697	5.43384	42.011	7.28923e-07	5.95738e-06
Gm6685	ENSMUSG00000032889	protein_coding	2.02523	1.71063	41.9808	7.33235e-07	5.98609e-06
Scn1b	ENSMUSG00000019194	protein_coding	-2.44288	1.57961	41.9666	7.35267e-07	5.99941e-06
Surf2	ENSMUSG00000014873	protein_coding	0.783581	6.12258	41.9189	7.42141e-07	6.04892e-06
Wdsub1	ENSMUSG00000026988	protein_coding	-0.734122	4.17951	41.9104	7.43377e-07	6.05314e-06
Sphk2	ENSMUSG00000057342	protein_coding	0.715533	4.94241	41.9097	7.43467e-07	6.05314e-06
Efhd2	ENSMUSG00000040659	protein_coding	-0.576618	4.85302	41.8713	7.49066e-07	6.0888e-06
Prosc	ENSMUSG00000031485	protein_coding	0.522034	6.54927	41.8355	7.54322e-07	6.12821e-06
Fen1	ENSMUSG00000024742	protein_coding	0.625346	6.75379	41.782	7.62254e-07	6.18594e-06
Ppp4r1	ENSMUSG00000061950	protein_coding	0.50503	7.06022	41.7733	7.63549e-07	6.19309e-06
Gadd45gip1	ENSMUSG00000033751	protein_coding	0.557684	5.90761	41.7704	7.6398e-07	6.19324e-06
Mfap3l	ENSMUSG00000031647	protein_coding	0.61852	4.06516	41.7341	7.69435e-07	6.23409e-06
Hrh3	ENSMUSG00000039059	protein_coding	-2.76135	1.54781	41.7256	7.70713e-07	6.24107e-06
Baiap2	ENSMUSG00000025372	protein_coding	1.21246	4.57287	41.689	7.7625e-07	6.27912e-06
Cep76	ENSMUSG00000073542	protein_coding	0.581964	5.56252	41.6718	7.78869e-07	6.29691e-06
Rars2	ENSMUSG00000028292	protein_coding	0.531326	6.26825	41.639	7.83899e-07	6.33415e-06
Sept9	ENSMUSG00000059248	protein_coding	-0.595217	6.88269	41.5978	7.9025e-07	6.37996e-06
Nipsnap1	ENSMUSG00000034285	protein_coding	-0.613207	6.41324	41.5967	7.90419e-07	6.37996e-06
Trim59	ENSMUSG00000034317	protein_coding	0.559989	7.22703	41.5894	7.91555e-07	6.3857e-06
Capza1	ENSMUSG00000070372	protein_coding	0.549883	5.7365	41.5865	7.92001e-07	6.38585e-06
Emg1	ENSMUSG00000004268	protein_coding	0.637418	6.78318	41.5579	7.96463e-07	6.4151e-06
Inca1	ENSMUSG00000057054	protein_coding	-2.55484	0.989578	41.5284	8.01089e-07	6.44608e-06
Gstz1	ENSMUSG00000021033	protein_coding	-0.647902	5.04548	41.5277	8.0119e-07	6.44608e-06
Ttc25	ENSMUSG00000006784	protein_coding	-2.21112	1.50703	41.515	8.03191e-07	6.45871e-06
Hexim1	ENSMUSG00000048878	protein_coding	0.796049	5.64926	41.5102	8.03952e-07	6.46136e-06
Ighmbp2	ENSMUSG00000024831	protein_coding	0.60825	4.78949	41.4304	8.16663e-07	6.56e-06
Cmtr2	ENSMUSG00000046441	protein_coding	0.812096	4.15758	41.4167	8.18858e-07	6.57411e-06
Col5a3	ENSMUSG00000004098	protein_coding	-2.72027	1.37773	41.3882	8.2346e-07	6.60752e-06
Ctbs	ENSMUSG00000028189	protein_coding	-1.00303	4.16868	41.3085	8.36481e-07	6.70809e-06
Pik3ip1	ENSMUSG00000034614	protein_coding	-2.10323	2.84373	41.3061	8.36889e-07	6.70809e-06
Pcmtd1	ENSMUSG00000051285	protein_coding	-0.794845	6.50619	41.3024	8.37498e-07	6.70939e-06
Bud31	ENSMUSG00000038722	protein_coding	0.566629	6.07297	41.207	8.5339e-07	6.83305e-06
Slc24a1	ENSMUSG00000034452	protein_coding	-1.49927	1.78393	41.2006	8.54467e-07	6.83802e-06
Atp11b	ENSMUSG00000037400	protein_coding	-0.620683	6.61125	41.1859	8.56955e-07	6.85427e-06
Pdia6	ENSMUSG00000020571	protein_coding	-1.15052	8.00949	41.1749	8.58825e-07	6.86556e-06
Osbpl2	ENSMUSG00000039050	protein_coding	-0.741981	4.43587	41.1615	8.61089e-07	6.87999e-06
Birc6	ENSMUSG00000024073	protein_coding	0.91029	8.70626	41.1489	8.6323e-07	6.89342e-06
Adam10	ENSMUSG00000054693	protein_coding	-0.861849	6.29269	41.1275	8.66886e-07	6.91893e-06
Tardbp	ENSMUSG00000041459	protein_coding	0.500448	9.30217	41.0382	8.82325e-07	7.03466e-06
Mllt3	ENSMUSG00000028496	protein_coding	-1.19246	4.91715	41.0284	8.84036e-07	7.04456e-06
Ppp2r3a	ENSMUSG00000043154	protein_coding	-0.677026	4.3533	40.9753	8.93377e-07	7.11521e-06
Pigm	ENSMUSG00000050229	protein_coding	0.617901	5.45715	40.9163	9.03886e-07	7.18746e-06
Ndufaf7	ENSMUSG00000024082	protein_coding	-0.724996	4.7632	40.9053	9.05863e-07	7.19935e-06
Rap2b	ENSMUSG00000036894	protein_coding	0.759291	6.12913	40.7953	9.25842e-07	7.35034e-06
Rgs11	ENSMUSG00000024186	protein_coding	-1.73011	2.53255	40.7691	9.30667e-07	7.38474e-06
Rhot2	ENSMUSG00000025733	protein_coding	0.607443	5.22812	40.7663	9.31196e-07	7.38502e-06
Pskh1	ENSMUSG00000048310	protein_coding	-0.56703	5.66002	40.7208	9.39651e-07	7.44814e-06
Gulo	ENSMUSG00000034450	protein_coding	-1.6981	1.71717	40.6819	9.46938e-07	7.50193e-06
Jkamp	ENSMUSG00000005078	protein_coding	-0.739254	4.598	40.6668	9.498e-07	7.52063e-06
Zfp955b	ENSMUSG00000096910	protein_coding	0.831581	3.63294	40.6386	9.55137e-07	7.5589e-06
Fgf11	ENSMUSG00000042826	protein_coding	-1.38279	2.89664	40.635	9.55827e-07	7.56037e-06
Proser1	ENSMUSG00000049504	protein_coding	0.758242	6.41628	40.6269	9.57367e-07	7.56855e-06
Rybp	ENSMUSG00000072872	protein_coding	0.591121	6.26163	40.6168	9.59298e-07	7.57929e-06
Adhfe1	ENSMUSG00000025911	protein_coding	-2.31748	1.63722	40.6145	9.59737e-07	7.57929e-06
Gsta4	ENSMUSG00000032348	protein_coding	-0.725895	7.08205	40.6086	9.60862e-07	7.58418e-06
Ap4m1	ENSMUSG00000019518	protein_coding	0.648974	5.37856	40.5987	9.62746e-07	7.59106e-06
Asf1a	ENSMUSG00000019857	protein_coding	0.593169	5.82933	40.5671	9.68827e-07	7.63499e-06
Mapre3	ENSMUSG00000029166	protein_coding	-1.32104	2.99504	40.553	9.71561e-07	7.65251e-06
Rims3	ENSMUSG00000032890	protein_coding	-0.899292	5.60516	40.4547	9.90802e-07	7.79178e-06
Lipg	ENSMUSG00000053846	protein_coding	-2.17519	1.89023	40.4392	9.93868e-07	7.81179e-06
Crnkl1	ENSMUSG00000001767	protein_coding	0.750073	6.24493	40.4245	9.96793e-07	7.83068e-06
Mob4	ENSMUSG00000025979	protein_coding	0.540635	5.87698	40.4168	9.98316e-07	7.83672e-06
Ephb2	ENSMUSG00000028664	protein_coding	-0.74093	5.37197	40.4154	9.98609e-07	7.83672e-06
Sgcb	ENSMUSG00000029156	protein_coding	-0.878558	4.49185	40.4102	9.99629e-07	7.84063e-06
Zdhhc9	ENSMUSG00000036985	protein_coding	-0.678164	4.79937	40.36	1.00972e-06	7.91146e-06
Efemp1	ENSMUSG00000020467	protein_coding	-1.7697	3.14934	40.3327	1.01524e-06	7.9506e-06
Ptpru	ENSMUSG00000028909	protein_coding	-1.00734	3.31997	40.283	1.02539e-06	8.02225e-06
Vps33a	ENSMUSG00000029434	protein_coding	0.526452	6.32093	40.2826	1.02546e-06	8.02225e-06
Kank1	ENSMUSG00000032702	protein_coding	-0.820326	5.35236	40.2582	1.03049e-06	8.05322e-06
Ddx3x	ENSMUSG00000000787	protein_coding	0.612885	10.2288	40.2073	1.04106e-06	8.13155e-06
Sbds	ENSMUSG00000025337	protein_coding	0.622824	6.43178	40.1926	1.04413e-06	8.15129e-06
Snora41	ENSMUSG00000064602	snoRNA	2.56539	0.913797	40.1796	1.04684e-06	8.16818e-06
Ddost	ENSMUSG00000028757	protein_coding	-0.566067	7.31002	40.1748	1.04785e-06	8.17183e-06
Hps1	ENSMUSG00000025188	protein_coding	-0.835277	4.44209	40.1588	1.05123e-06	8.19387e-06
Ltbp4	ENSMUSG00000040488;ENSMUSG00000108715	protein_coding;protein_coding	-0.875289	5.88323	40.1485	1.0534e-06	8.20612e-06
Sp2	ENSMUSG00000018678	protein_coding	0.604832	5.74275	40.1461	1.05389e-06	8.20612e-06
Pot1b	ENSMUSG00000024174	protein_coding	0.763798	4.66332	40.1425	1.05466e-06	8.20786e-06
Osbpl1a	ENSMUSG00000044252	protein_coding	-0.57991	6.39881	40.1311	1.05707e-06	8.22234e-06
Vamp4	ENSMUSG00000026696	protein_coding	-0.712274	4.66967	40.101	1.06349e-06	8.26797e-06
Cdipt	ENSMUSG00000030682	protein_coding	0.510196	5.64825	40.0832	1.06728e-06	8.28769e-06
Mogat2	ENSMUSG00000052396	protein_coding	-1.76611	3.02559	40.0818	1.06758e-06	8.28769e-06
Mrpl39	ENSMUSG00000022889	protein_coding	0.52996	6.48583	40.0813	1.06768e-06	8.28769e-06
Actn4	ENSMUSG00000054808	protein_coding	0.513186	8.756	40.0439	1.07574e-06	8.3459e-06
Ppib	ENSMUSG00000032383	protein_coding	-0.528096	7.70184	40.0318	1.07835e-06	8.35934e-06
Sept10	ENSMUSG00000019917	protein_coding	-0.656565	5.14078	40.0308	1.07859e-06	8.35934e-06
Atr	ENSMUSG00000032409	protein_coding	-0.585157	6.60542	39.982	1.08922e-06	8.43546e-06
1110037F02Rik	ENSMUSG00000040720	protein_coding	0.567534	6.89595	39.9805	1.08954e-06	8.43546e-06
Ncl	ENSMUSG00000026234	protein_coding	0.632025	11.8815	39.9761	1.0905e-06	8.43859e-06
Spata6	ENSMUSG00000034401	protein_coding	-0.655879	4.59064	39.9683	1.09223e-06	8.44757e-06
Chmp2a	ENSMUSG00000033916	protein_coding	-0.67807	6.00341	39.9604	1.09395e-06	8.45631e-06
Hyi	ENSMUSG00000006395	polymorphic_pseudogene	-1.43612	2.2789	39.958	1.09448e-06	8.45631e-06
Oas1c	ENSMUSG00000001166	protein_coding	-2.11379	1.2207	39.9237	1.10206e-06	8.51047e-06
Eif2b1	ENSMUSG00000029388	protein_coding	0.54518	5.78344	39.912	1.10466e-06	8.5261e-06
Matk	ENSMUSG00000004933	protein_coding	-2.41552	1.19166	39.857	1.11697e-06	8.61639e-06
Med14	ENSMUSG00000064127	protein_coding	0.719919	7.1187	39.8546	1.1175e-06	8.61639e-06
Aph1b	ENSMUSG00000032375	protein_coding	-1.69374	2.06362	39.8459	1.11947e-06	8.62712e-06
Ccdc88b	ENSMUSG00000047810	protein_coding	-2.32072	0.735263	39.8362	1.12164e-06	8.63606e-06
Eny2	ENSMUSG00000022338	protein_coding	0.559789	5.97485	39.8205	1.12522e-06	8.65805e-06
Slx4	ENSMUSG00000039738	protein_coding	0.552309	5.79782	39.8031	1.12916e-06	8.68389e-06
Rab33a	ENSMUSG00000031104	protein_coding	-2.3764	0.934683	39.7975	1.13044e-06	8.68933e-06
Zbtb12	ENSMUSG00000049823	protein_coding	0.630036	5.59073	39.7798	1.13449e-06	8.71597e-06
Sh3rf1	ENSMUSG00000031642	protein_coding	-0.645293	4.99211	39.775	1.13559e-06	8.71997e-06
Mfap3	ENSMUSG00000020522	protein_coding	0.519746	6.39649	39.7611	1.13876e-06	8.73982e-06
Cdc42ep5	ENSMUSG00000063838	protein_coding	-1.56544	3.00095	39.7458	1.14229e-06	8.76242e-06
Nfic	ENSMUSG00000055053	protein_coding	-1.10746	4.61726	39.63	1.16934e-06	8.95614e-06
Rchy1	ENSMUSG00000029397	protein_coding	0.60621	5.21298	39.5876	1.17939e-06	9.02856e-06
Zfp688	ENSMUSG00000045251	protein_coding	-0.921153	3.69555	39.5803	1.18115e-06	9.03739e-06
Cluh	ENSMUSG00000020741	protein_coding	0.575174	6.70269	39.5337	1.19233e-06	9.11829e-06
Tmem186	ENSMUSG00000043140	protein_coding	0.567247	5.38807	39.5305	1.19311e-06	9.11957e-06
Abca5	ENSMUSG00000018800	protein_coding	-1.14097	3.9754	39.5074	1.19871e-06	9.15773e-06
Sirt1	ENSMUSG00000020063	protein_coding	0.700075	6.75164	39.4698	1.20789e-06	9.2185e-06
Nhsl1	ENSMUSG00000039835	protein_coding	-0.721081	5.02104	39.4697	1.2079e-06	9.2185e-06
Zbtb45	ENSMUSG00000049600	protein_coding	0.829778	3.88556	39.4287	1.21799e-06	9.29084e-06
Prpf31	ENSMUSG00000008373	protein_coding	0.543219	7.15536	39.4154	1.22128e-06	9.31116e-06
Sptbn4	ENSMUSG00000011751	protein_coding	-0.981554	3.40698	39.4094	1.22277e-06	9.31777e-06
Mgme1	ENSMUSG00000027424	protein_coding	0.830497	5.52222	39.401	1.22486e-06	9.32421e-06
Gstm7	ENSMUSG00000004035	protein_coding	-1.6482	2.13214	39.3768	1.23089e-06	9.3654e-06
Syde2	ENSMUSG00000036863	protein_coding	0.655039	4.55941	39.2752	1.25655e-06	9.54605e-06
Pcyox1	ENSMUSG00000029998	protein_coding	-0.56884	6.08311	39.2393	1.26575e-06	9.60626e-06
Appl2	ENSMUSG00000020263	protein_coding	-0.587921	4.99946	39.2083	1.27377e-06	9.66219e-06
Car2	ENSMUSG00000027562	protein_coding	1.30383	7.48932	39.1682	1.28423e-06	9.73168e-06
Crot	ENSMUSG00000003623	protein_coding	-0.670899	5.12856	39.1654	1.28495e-06	9.73222e-06
Dapk3	ENSMUSG00000034974	protein_coding	0.703171	4.78528	39.1557	1.2875e-06	9.7466e-06
Syncrip	ENSMUSG00000032423	protein_coding	0.639789	8.81053	39.1475	1.28964e-06	9.75787e-06
Atraid	ENSMUSG00000013622	protein_coding	-0.779748	4.36219	39.0923	1.30423e-06	9.85836e-06
Pus7l	ENSMUSG00000033356	protein_coding	0.82417	4.11494	39.0697	1.31025e-06	9.89884e-06
9330182L06Rik	ENSMUSG00000056004	protein_coding	-1.32999	2.39718	39.0568	1.3137e-06	9.91994e-06
Utp18	ENSMUSG00000054079	protein_coding	0.609714	7.04718	39.0449	1.3169e-06	9.93908e-06
Ptprj	ENSMUSG00000025314	protein_coding	-0.683299	4.44984	39.0018	1.32855e-06	1.00219e-05
Nagk	ENSMUSG00000034744	protein_coding	-1.08164	4.05979	38.9973	1.32978e-06	1.00262e-05
Rprd2	ENSMUSG00000028106	protein_coding	0.54591	6.80643	38.9921	1.33118e-06	1.00317e-05
Aup1	ENSMUSG00000068328	protein_coding	0.518836	6.42448	38.9691	1.33744e-06	1.00738e-05
Dda1	ENSMUSG00000074247	protein_coding	0.549165	5.98235	38.9385	1.34583e-06	1.01319e-05
Gm14412	ENSMUSG00000078868	protein_coding	1.09578	3.66393	38.9101	1.35369e-06	1.0186e-05
Rbak	ENSMUSG00000061898	protein_coding	0.638046	4.63985	38.8938	1.3582e-06	1.02148e-05
Gprasp2	ENSMUSG00000072966	protein_coding	-0.627294	4.67146	38.8848	1.3607e-06	1.02285e-05
Col9a3	ENSMUSG00000027570	protein_coding	-1.81819	2.48905	38.8807	1.36183e-06	1.02318e-05
Slc45a4	ENSMUSG00000079020	protein_coding	-0.695397	5.52422	38.8705	1.36468e-06	1.02442e-05
Fam160a1	ENSMUSG00000051000	protein_coding	-2.01727	1.11143	38.8407	1.37303e-06	1.03005e-05
Nrp2	ENSMUSG00000025969	protein_coding	2.45508	5.68895	38.8285	1.37646e-06	1.03211e-05
Pald1	ENSMUSG00000020092	protein_coding	-0.755267	6.18777	38.7882	1.38788e-06	1.03963e-05
Fam198b	ENSMUSG00000027955	protein_coding	-1.80598	2.52498	38.7562	1.39702e-06	1.04524e-05
Jak2	ENSMUSG00000024789	protein_coding	-0.945725	4.41233	38.7546	1.39747e-06	1.04524e-05
Zbtb11	ENSMUSG00000022601	protein_coding	0.524953	5.1345	38.7442	1.40045e-06	1.04695e-05
Zfp715	ENSMUSG00000012640	protein_coding	0.70616	4.74428	38.6636	1.42381e-06	1.06335e-05
Nup98	ENSMUSG00000063550	protein_coding	0.549149	7.02496	38.6078	1.44023e-06	1.07508e-05
Med10	ENSMUSG00000021598	protein_coding	0.518132	5.49831	38.5866	1.44653e-06	1.07925e-05
Mcc	ENSMUSG00000071856	protein_coding	1.83618	5.17518	38.5435	1.4594e-06	1.08831e-05
Pqlc3	ENSMUSG00000045679	protein_coding	-0.989884	3.97668	38.5248	1.46503e-06	1.09196e-05
Tmpo	ENSMUSG00000019961	protein_coding	0.547688	8.78372	38.4881	1.47613e-06	1.09969e-05
Rwdd3	ENSMUSG00000028133	protein_coding	-1.15887	3.40384	38.4305	1.49377e-06	1.11172e-05
Rbbp6	ENSMUSG00000030779	protein_coding	0.595302	8.2046	38.4154	1.4984e-06	1.11451e-05
Rbm12b2	ENSMUSG00000052137	protein_coding	0.805169	4.23211	38.3867	1.50729e-06	1.11901e-05
Srgap1	ENSMUSG00000020121	protein_coding	-0.896095	4.69547	38.3768	1.51039e-06	1.12076e-05
Myl12b	ENSMUSG00000034868	protein_coding	-0.525532	6.9815	38.3582	1.51619e-06	1.1245e-05
Rraga	ENSMUSG00000070934	protein_coding	0.58614	6.21991	38.3191	1.52847e-06	1.13249e-05
Jdp2	ENSMUSG00000034271	protein_coding	-3.13987	3.18673	38.2548	1.54893e-06	1.14652e-05
Qsox1	ENSMUSG00000033684	protein_coding	-0.937583	4.17695	38.2514	1.55002e-06	1.14675e-05
Kcnq4	ENSMUSG00000028631	protein_coding	-2.15867	1.64311	38.2325	1.55607e-06	1.15066e-05
Nrep	ENSMUSG00000042834	protein_coding	-1.36386	5.60102	38.226	1.55817e-06	1.15165e-05
Lamc1	ENSMUSG00000026478	protein_coding	-0.697831	7.73452	38.2069	1.56433e-06	1.15485e-05
Insr	ENSMUSG00000005534	protein_coding	-0.591104	5.99	38.2054	1.56481e-06	1.15485e-05
Pddc1	ENSMUSG00000051007	protein_coding	-1.16099	4.51693	38.1999	1.5666e-06	1.1556e-05
Phf23	ENSMUSG00000018572	protein_coding	0.559645	6.97867	38.1834	1.57195e-06	1.15898e-05
Sptbn5	ENSMUSG00000074899	protein_coding	-1.88622	1.71853	38.1738	1.57509e-06	1.16072e-05
Man1c1	ENSMUSG00000037306	protein_coding	-1.35661	2.857	38.1472	1.58377e-06	1.16654e-05
2900052L18Rik	ENSMUSG00000043993	processed_transcript	-1.67192	1.94514	38.1209	1.59243e-06	1.17234e-05
Ap3m2	ENSMUSG00000031539	protein_coding	-1.10135	3.33167	38.113	1.59504e-06	1.17369e-05
Cntn2	ENSMUSG00000053024	protein_coding	-1.60611	2.53927	38.1037	1.59811e-06	1.17471e-05
Fbxo10	ENSMUSG00000048232	protein_coding	-0.854216	4.13436	38.1025	1.5985e-06	1.17471e-05
Ino80b	ENSMUSG00000030034	protein_coding	0.874271	3.8799	38.1017	1.59877e-06	1.17471e-05
Dym	ENSMUSG00000035765	protein_coding	-0.525566	5.44159	38.0946	1.60112e-06	1.17586e-05
4930452B06Rik	ENSMUSG00000021747	protein_coding	-1.07108	3.73967	38.0913	1.60224e-06	1.1761e-05
D16Ertd472e	ENSMUSG00000022864	protein_coding	0.847462	3.72948	38.0883	1.60322e-06	1.17624e-05
Glt8d1	ENSMUSG00000021916	protein_coding	-0.881238	4.41925	38.0635	1.61149e-06	1.18173e-05
Fam221a	ENSMUSG00000047115	protein_coding	-1.77086	2.1009	38.0589	1.61302e-06	1.18227e-05
C1qtnf6	ENSMUSG00000022440	protein_coding	-1.38346	2.09097	38.0193	1.62632e-06	1.19086e-05
Zic2	ENSMUSG00000061524	protein_coding	0.829464	7.70363	37.965	1.64476e-06	1.20378e-05
Dnaic2	ENSMUSG00000034706	protein_coding	-2.82822	0.777113	37.9604	1.64634e-06	1.20434e-05
Utp6	ENSMUSG00000035575	protein_coding	0.509958	7.36327	37.9491	1.6502e-06	1.20658e-05
Stap2	ENSMUSG00000038781	protein_coding	-1.15519	3.21702	37.8931	1.66951e-06	1.21946e-05
Gusb	ENSMUSG00000025534	protein_coding	-0.645768	5.16417	37.8551	1.68276e-06	1.22797e-05
Ppp2r2a	ENSMUSG00000022052	protein_coding	0.547686	7.56452	37.8528	1.68356e-06	1.22797e-05
Ppih	ENSMUSG00000060288	protein_coding	0.585735	6.2406	37.8483	1.68515e-06	1.22854e-05
Fbxl2	ENSMUSG00000032507	protein_coding	-1.52326	2.78916	37.8425	1.68717e-06	1.22941e-05
Cacna1b	ENSMUSG00000004113	protein_coding	-0.876043	4.79127	37.8264	1.69285e-06	1.23295e-05
2610528J11Rik	ENSMUSG00000028536	protein_coding	-1.95401	1.38882	37.7672	1.71384e-06	1.24763e-05
Metap2	ENSMUSG00000036112	protein_coding	0.525296	8.36978	37.7507	1.71975e-06	1.25133e-05
Nipsnap3b	ENSMUSG00000015247	protein_coding	-0.774725	4.36735	37.742	1.72286e-06	1.25178e-05
Map4k1	ENSMUSG00000037337	protein_coding	-0.730252	4.01629	37.742	1.72288e-06	1.25178e-05
Map10	ENSMUSG00000050930	protein_coding	0.936894	3.6012	37.7326	1.72623e-06	1.25361e-05
Pggt1b	ENSMUSG00000024477	protein_coding	0.818211	5.12289	37.7018	1.73736e-06	1.26084e-05
Lamtor2	ENSMUSG00000028062	protein_coding	-0.653269	5.05927	37.7004	1.73788e-06	1.26084e-05
Tmem106c	ENSMUSG00000052369	protein_coding	-1.05162	3.53445	37.6468	1.7574e-06	1.27377e-05
Fam114a2	ENSMUSG00000020523	protein_coding	-0.525248	6.05122	37.6311	1.76318e-06	1.27735e-05
Nanog	ENSMUSG00000012396	protein_coding	-0.84961	7.17437	37.6276	1.76447e-06	1.27767e-05
Phactr2	ENSMUSG00000062866	protein_coding	-0.685385	4.50354	37.5635	1.78827e-06	1.29365e-05
Ttc1	ENSMUSG00000041278	protein_coding	0.546436	5.95985	37.5568	1.79076e-06	1.29482e-05
Endod1	ENSMUSG00000037419	protein_coding	-1.19302	2.54963	37.5052	1.81021e-06	1.30825e-05
Tceal8	ENSMUSG00000051579	protein_coding	0.7417	7.56786	37.4913	1.81546e-06	1.31142e-05
Dcx	ENSMUSG00000031285	protein_coding	3.64803	0.70015	37.4706	1.82334e-06	1.31647e-05
Prelid2	ENSMUSG00000056671	protein_coding	-0.981406	3.37135	37.4665	1.82493e-06	1.31699e-05
Rasl10b	ENSMUSG00000020684	protein_coding	-1.81002	2.80503	37.3646	1.86432e-06	1.34412e-05
Eme2	ENSMUSG00000073436	protein_coding	2.02926	2.45186	37.3467	1.87133e-06	1.34853e-05
Ptpra	ENSMUSG00000027303	protein_coding	-0.616362	6.22286	37.3293	1.87818e-06	1.35281e-05
Zfp935	ENSMUSG00000055228	protein_coding	1.20952	2.96848	37.3155	1.88359e-06	1.35606e-05
Slc44a1	ENSMUSG00000028412	protein_coding	-0.674938	5.53091	37.2859	1.89533e-06	1.36385e-05
Gbe1	ENSMUSG00000022707	protein_coding	0.896668	3.8385	37.2827	1.89662e-06	1.36413e-05
Larp4	ENSMUSG00000023025	protein_coding	0.680813	7.55212	37.2757	1.89941e-06	1.36548e-05
Spp1	ENSMUSG00000029304	protein_coding	-3.24959	5.71092	37.2679	1.90254e-06	1.36708e-05
Cadps2	ENSMUSG00000017978	protein_coding	-1.25518	3.8661	37.2646	1.90385e-06	1.36736e-05
Etf1	ENSMUSG00000024360	protein_coding	0.507384	9.04549	37.2257	1.91946e-06	1.37791e-05
Pbx4	ENSMUSG00000031860	protein_coding	-1.22531	3.12088	37.2222	1.92086e-06	1.37826e-05
Prpf6	ENSMUSG00000002455	protein_coding	0.578581	7.32296	37.2176	1.92273e-06	1.37894e-05
Lrrc56	ENSMUSG00000038637	protein_coding	-1.06641	2.96437	37.1989	1.93033e-06	1.38373e-05
Bnip3l	ENSMUSG00000022051	protein_coding	-0.521738	6.10933	37.191	1.93354e-06	1.385e-05
Megf8	ENSMUSG00000045039	protein_coding	-0.798219	6.69525	37.1598	1.94624e-06	1.39313e-05
Fam171a1	ENSMUSG00000050530	protein_coding	-0.60874	4.58894	37.1435	1.95293e-06	1.39726e-05
Ep300	ENSMUSG00000055024	protein_coding	0.670756	8.14781	37.1344	1.95668e-06	1.39893e-05
Ckap2	ENSMUSG00000037725	protein_coding	0.55733	7.41387	37.1333	1.95714e-06	1.39893e-05
Mms19	ENSMUSG00000025159	protein_coding	-0.570636	6.43789	37.1143	1.96498e-06	1.40387e-05
Adam11	ENSMUSG00000020926	protein_coding	-1.09132	3.48969	37.0633	1.9862e-06	1.4178e-05
Mrpl18	ENSMUSG00000057388	protein_coding	0.594443	6.18245	37.0629	1.98637e-06	1.4178e-05
Crtc2	ENSMUSG00000027936	protein_coding	0.687241	5.38794	37.0587	1.98811e-06	1.41836e-05
Rabac1	ENSMUSG00000003380	protein_coding	-1.26337	3.98898	37.0529	1.99058e-06	1.41945e-05
Triml2	ENSMUSG00000091490	protein_coding	-1.28991	6.0402	37.0141	2.00693e-06	1.43003e-05
Mrto4	ENSMUSG00000028741	protein_coding	0.587292	6.64715	37.0066	2.01009e-06	1.43132e-05
Hs6st1	ENSMUSG00000045216	protein_coding	-0.696939	6.11661	36.9752	2.02344e-06	1.44014e-05
Nxph4	ENSMUSG00000040258	protein_coding	-2.76984	0.331048	36.9711	2.02523e-06	1.44073e-05
Syt11	ENSMUSG00000068923	protein_coding	1.04758	4.94813	36.9085	2.05214e-06	1.45849e-05
Sept4	ENSMUSG00000020486	protein_coding	-3.06983	1.22666	36.8667	2.07037e-06	1.47074e-05
Zbtb40	ENSMUSG00000060862	protein_coding	0.741568	5.1245	36.8533	2.07626e-06	1.47424e-05
Ippk	ENSMUSG00000021385	protein_coding	0.555547	4.75194	36.835	2.08432e-06	1.47855e-05
Ddx5	ENSMUSG00000020719	protein_coding	0.52857	10.3512	36.8225	2.08982e-06	1.48176e-05
[truncated: 3,050 more rows]

## Sheet: ME24h_3b_vs_none
gene_name	gene_id	gene_type	logFC	logCPM	F	PValue	FDR
Hsph1	ENSMUSG00000029657	protein_coding	1.59903	7.99873	405.867	2.33405e-17	2.01945e-13
Grsf1	ENSMUSG00000044221	protein_coding	2.17344	7.63273	401.119	2.69458e-17	2.01945e-13
Usp11	ENSMUSG00000031066	protein_coding	-1.50462	6.77342	340.617	1.96229e-16	9.80425e-13
Wnt6	ENSMUSG00000033227	protein_coding	4.55004	3.19794	331.334	2.73893e-16	1.02635e-12
Hexb	ENSMUSG00000021665	protein_coding	-2.64376	5.69352	319.365	4.26544e-16	1.27869e-12
Abca8b	ENSMUSG00000020620	protein_coding	-3.90528	3.07916	310.335	6.01997e-16	1.39805e-12
Dnah8	ENSMUSG00000033826	protein_coding	-2.93505	5.95719	308.243	6.52901e-16	1.39805e-12
Tpd52	ENSMUSG00000027506	protein_coding	-1.88659	6.50088	297.87	9.8382e-16	1.84331e-12
Enpp3	ENSMUSG00000019989	protein_coding	-2.49614	5.88432	290.613	1.32107e-15	2.20016e-12
1700019D03Rik	ENSMUSG00000043629	protein_coding	-1.97498	5.22761	271.693	2.94473e-15	4.41386e-12
Ddx21	ENSMUSG00000020075	protein_coding	1.20128	9.41254	269.427	3.25258e-15	4.43208e-12
Pfkp	ENSMUSG00000021196	protein_coding	-2.13289	6.7144	265.057	3.94856e-15	4.93208e-12
Trh	ENSMUSG00000005892	protein_coding	-3.87486	7.90797	260.824	4.77792e-15	5.50895e-12
Prune2	ENSMUSG00000039126	protein_coding	-2.49596	5.42351	257.164	5.64688e-15	5.82817e-12
Esrrb	ENSMUSG00000021255	protein_coding	-4.71396	6.85339	255.775	6.02006e-15	5.82817e-12
Naga	ENSMUSG00000022453	protein_coding	-1.98731	4.44225	255.064	6.22128e-15	5.82817e-12
Lima1	ENSMUSG00000023022	protein_coding	-1.91345	6.97229	237.653	1.43006e-14	1.26089e-11
Tdgf1	ENSMUSG00000032494	protein_coding	-4.79629	7.38003	235.537	1.58823e-14	1.29881e-11
Man2b2	ENSMUSG00000029119	protein_coding	-1.77276	4.20651	234.816	1.64637e-14	1.29881e-11
App	ENSMUSG00000022892	protein_coding	-1.41131	6.00263	230.747	2.02038e-14	1.47203e-11
Snx30	ENSMUSG00000028385	protein_coding	-1.56168	6.06129	229.095	2.19743e-14	1.47203e-11
Mroh1	ENSMUSG00000022558	protein_coding	-1.8769	5.9852	228.035	2.31993e-14	1.47203e-11
Plin3	ENSMUSG00000024197	protein_coding	-1.86489	6.28356	227.835	2.34377e-14	1.47203e-11
Cpeb1	ENSMUSG00000025586	protein_coding	-1.97074	5.35563	227.726	2.35697e-14	1.47203e-11
Platr10	ENSMUSG00000099370	lincRNA	-2.6052	6.28538	224.539	2.77857e-14	1.65055e-11
Agtrap	ENSMUSG00000029007	protein_coding	-1.59026	5.77112	223.963	2.86306e-14	1.65055e-11
Dmc1	ENSMUSG00000022429	protein_coding	-2.25448	3.55902	223.074	2.99912e-14	1.66496e-11
Cpt1a	ENSMUSG00000024900	protein_coding	-4.50477	5.69673	221.418	3.27116e-14	1.75112e-11
Tmem194b	ENSMUSG00000043015	protein_coding	-1.19936	4.84938	220.348	3.46123e-14	1.78898e-11
Pecam1	ENSMUSG00000020717	protein_coding	-4.80889	4.59662	214.612	4.70386e-14	2.30533e-11
Tcn2	ENSMUSG00000020432	protein_coding	-2.21387	5.08362	214.363	4.76785e-14	2.30533e-11
Manba	ENSMUSG00000028164	protein_coding	-2.61191	4.43923	208.761	6.482e-14	3.03621e-11
Nifk	ENSMUSG00000026377	protein_coding	0.940506	7.23864	208.069	6.73605e-14	3.05959e-11
Npc1	ENSMUSG00000024413	protein_coding	-1.68684	6.12738	206.578	7.32067e-14	3.22734e-11
Scpep1	ENSMUSG00000000278	protein_coding	-1.42507	6.72517	205.414	7.815e-14	3.34683e-11
Rap2b	ENSMUSG00000036894	protein_coding	1.66673	6.12913	202	9.48445e-14	3.94381e-11
Grina	ENSMUSG00000022564	protein_coding	-2.20778	5.77243	201.085	9.99449e-14	3.94381e-11
Bysl	ENSMUSG00000023988	protein_coding	1.20885	6.42304	201.079	9.99832e-14	3.94381e-11
Nop2	ENSMUSG00000038279	protein_coding	0.919809	7.93919	199.981	1.06499e-13	3.9759e-11
Triml2	ENSMUSG00000091490	protein_coding	-3.83384	6.0402	199.633	1.08659e-13	3.9759e-11
Myo6	ENSMUSG00000033577	protein_coding	-2.18754	5.54189	199.617	1.08754e-13	3.9759e-11
Abcc4	ENSMUSG00000032849	protein_coding	-1.77548	6.33936	197.968	1.19661e-13	4.27048e-11
Ephx2	ENSMUSG00000022040	protein_coding	-2.56051	5.17885	197.129	1.25658e-13	4.3802e-11
Nom1	ENSMUSG00000001569	protein_coding	1.02618	6.66118	195.551	1.37831e-13	4.68386e-11
Asah1	ENSMUSG00000031591	protein_coding	-1.45922	7.33932	195.211	1.40619e-13	4.68386e-11
Patl2	ENSMUSG00000027233	protein_coding	-5.20755	3.02721	192.206	1.68053e-13	5.37046e-11
Neu1	ENSMUSG00000007038	protein_coding	-1.64232	5.34096	192.171	1.68398e-13	5.37046e-11
Triml1	ENSMUSG00000031651	protein_coding	-5.26923	5.19438	190.608	1.84946e-13	5.72812e-11
Ddx24	ENSMUSG00000041645	protein_coding	1.02102	7.34469	190.28	1.88635e-13	5.72812e-11
Gnpda1	ENSMUSG00000052102	protein_coding	-1.64108	6.3887	190.066	1.91077e-13	5.72812e-11
Nid1	ENSMUSG00000005397	protein_coding	-2.38071	4.70075	188.298	2.12672e-13	6.25047e-11
Axin2	ENSMUSG00000000142	protein_coding	1.46259	6.43302	184.761	2.64185e-13	7.59061e-11
Gm15459	ENSMUSG00000100801	processed_pseudogene	0.917129	9.02145	184.381	2.70472e-13	7.59061e-11
Dock6	ENSMUSG00000032198	protein_coding	-1.28347	6.16791	184.158	2.74235e-13	7.59061e-11
Rnasel	ENSMUSG00000066800	protein_coding	-3.42058	2.48176	183.908	2.78527e-13	7.59061e-11
Tm7sf3	ENSMUSG00000040234	protein_coding	-1.28186	5.58074	183.43	2.86928e-13	7.62573e-11
Firre	ENSMUSG00000085396	processed_transcript	-1.35778	8.04283	183.097	2.92944e-13	7.62573e-11
Rara	ENSMUSG00000037992	protein_coding	-1.24213	5.45524	182.98	2.95078e-13	7.62573e-11
Hexa	ENSMUSG00000025232	protein_coding	-2.2248	6.75726	182.17	3.10394e-13	7.8856e-11
Fam161a	ENSMUSG00000049811	protein_coding	-2.52167	3.21859	181.157	3.3077e-13	8.24569e-11
Zfp428	ENSMUSG00000064264	protein_coding	1.37187	5.18103	180.928	3.35571e-13	8.24569e-11
Atp1b2	ENSMUSG00000041329	protein_coding	-2.04422	4.80424	180.651	3.415e-13	8.25605e-11
Fbxo15	ENSMUSG00000034391	protein_coding	-3.88663	4.81823	179.246	3.73257e-13	8.81533e-11
Notum	ENSMUSG00000042988	protein_coding	1.95836	4.42885	178.986	3.7946e-13	8.81533e-11
Optn	ENSMUSG00000026672	protein_coding	-2.41539	5.25471	178.87	3.82278e-13	8.81533e-11
Car13	ENSMUSG00000027555	protein_coding	-1.64244	5.38136	178.328	3.95696e-13	8.9865e-11
Klf11	ENSMUSG00000020653	protein_coding	-1.49986	5.44083	176.509	4.44639e-13	9.78865e-11
Polr1e	ENSMUSG00000028318	protein_coding	1.31262	5.40039	176.486	4.453e-13	9.78865e-11
Psap	ENSMUSG00000004207	protein_coding	-1.5283	7.51043	176.302	4.50608e-13	9.78865e-11
AU018091	ENSMUSG00000054753	protein_coding	-6.40614	3.82286	175.921	4.618e-13	9.88845e-11
Rrs1	ENSMUSG00000061024	protein_coding	0.991548	6.51171	175.043	4.88796e-13	1.03191e-10
Fam222a	ENSMUSG00000041930	protein_coding	2.0934	3.43846	174.207	5.16075e-13	1.07437e-10
Cyp27a1	ENSMUSG00000026170	protein_coding	-2.1439	3.54554	173.608	5.36636e-13	1.09558e-10
Nup50	ENSMUSG00000016619	protein_coding	0.724661	7.76301	173.488	5.40883e-13	1.09558e-10
Klf2	ENSMUSG00000055148	protein_coding	-3.55398	6.16302	173.213	5.50682e-13	1.10056e-10
Cdc25a	ENSMUSG00000032477	protein_coding	0.916393	6.91841	172.109	5.92045e-13	1.16765e-10
Deptor	ENSMUSG00000022419	protein_coding	-1.98056	5.30897	170.988	6.37531e-13	1.23763e-10
Cpsf2	ENSMUSG00000041781	protein_coding	0.835192	7.56848	170.834	6.4404e-13	1.23763e-10
Myrf	ENSMUSG00000036098	protein_coding	-2.07178	6.80978	170.252	6.69397e-13	1.27007e-10
Gdi1	ENSMUSG00000015291	protein_coding	-0.934211	6.96567	169.431	7.07017e-13	1.32468e-10
Akap12	ENSMUSG00000038587	protein_coding	-1.45076	9.36029	169.025	7.26448e-13	1.34429e-10
Grn	ENSMUSG00000034708	protein_coding	-2.0078	6.82001	168.477	7.53629e-13	1.37117e-10
Alpl	ENSMUSG00000028766	protein_coding	-1.47103	6.32293	168.365	7.59271e-13	1.37117e-10
Tpp1	ENSMUSG00000030894	protein_coding	-1.29583	6.83677	167.364	8.12146e-13	1.43554e-10
Ctsl	ENSMUSG00000021477	protein_coding	-1.69466	8.28667	167.329	8.14069e-13	1.43554e-10
Lamb2	ENSMUSG00000052911	protein_coding	-1.44251	5.58072	166.167	8.80649e-13	1.53489e-10
Scrn1	ENSMUSG00000019124	protein_coding	-2.08974	4.91226	165.913	8.96015e-13	1.54372e-10
Stat3	ENSMUSG00000004040	protein_coding	-1.85894	5.71861	165.271	9.36014e-13	1.59431e-10
Dtna	ENSMUSG00000024302	protein_coding	-3.12726	3.77973	164.816	9.65563e-13	1.62035e-10
Dhx38	ENSMUSG00000037993	protein_coding	1.04916	7.73038	164.705	9.72921e-13	1.62035e-10
Heatr1	ENSMUSG00000050244	protein_coding	0.959991	7.90176	164.359	9.96198e-13	1.64088e-10
Enpp5	ENSMUSG00000023960	protein_coding	-2.38556	3.75359	163.007	1.09321e-12	1.78111e-10
Sp8	ENSMUSG00000048562	protein_coding	2.2848	5.30198	162.407	1.13955e-12	1.83664e-10
Gmps	ENSMUSG00000027823	protein_coding	0.812345	8.00249	161.731	1.19425e-12	1.90432e-10
Myc	ENSMUSG00000022346	protein_coding	2.45108	5.77893	161	1.25656e-12	1.98236e-10
Aen	ENSMUSG00000030609	protein_coding	0.945343	7.37871	160.852	1.26964e-12	1.98236e-10
Usp39	ENSMUSG00000056305	protein_coding	0.882736	6.55248	160.451	1.30565e-12	2.01757e-10
Etv4	ENSMUSG00000017724	protein_coding	2.38276	5.83991	159.385	1.40706e-12	2.15208e-10
Dnaja1	ENSMUSG00000028410	protein_coding	1.17224	8.06496	157.83	1.57046e-12	2.3598e-10
Zc3h18	ENSMUSG00000017478	protein_coding	1.0303	8.28496	157.795	1.57435e-12	2.3598e-10
Ppp4r1l-ps	ENSMUSG00000055897	transcribed_unprocessed_pseudogene	-1.23003	5.28384	157.58	1.59863e-12	2.37246e-10
Pum3	ENSMUSG00000041360	protein_coding	0.803518	8.02932	157.035	1.66188e-12	2.44215e-10
Cactin	ENSMUSG00000034889	protein_coding	0.794922	6.01809	155.846	1.80932e-12	2.633e-10
Gstt2	ENSMUSG00000033318	protein_coding	-3.0506	4.73213	155.512	1.85324e-12	2.67098e-10
A230050P20Rik	ENSMUSG00000038884	protein_coding	-2.46032	4.25563	154.964	1.9277e-12	2.72823e-10
Phf11d	ENSMUSG00000068245	protein_coding	-4.67556	3.22818	154.864	1.9417e-12	2.72823e-10
Slc2a3	ENSMUSG00000003153	protein_coding	-2.01315	9.33778	154.763	1.95587e-12	2.72823e-10
Cbx2	ENSMUSG00000025577	protein_coding	1.12339	6.5822	154.693	1.96576e-12	2.72823e-10
Spp1	ENSMUSG00000029304	protein_coding	-6.45555	5.71092	154.171	2.04149e-12	2.80733e-10
Sorl1	ENSMUSG00000049313	protein_coding	-1.38475	5.67274	153.859	2.08806e-12	2.84527e-10
Pinx1	ENSMUSG00000021958	protein_coding	1.67613	5.38364	153.029	2.21801e-12	2.99511e-10
Sord	ENSMUSG00000027227	protein_coding	-1.59389	5.8718	152.546	2.29765e-12	3.07495e-10
Apoe	ENSMUSG00000002985	protein_coding	-3.05004	8.58713	152.148	2.36545e-12	3.13768e-10
Renbp	ENSMUSG00000031387	protein_coding	-2.19585	6.21196	151.795	2.42742e-12	3.19163e-10
Smim14	ENSMUSG00000037822	protein_coding	-1.6078	3.97975	150.994	2.57476e-12	3.32781e-10
Nnt	ENSMUSG00000025453	protein_coding	-0.951021	6.15136	150.991	2.5754e-12	3.32781e-10
Primpol	ENSMUSG00000038225	protein_coding	-1.05232	5.36751	150.508	2.66891e-12	3.41917e-10
Cds1	ENSMUSG00000029330	protein_coding	-1.78543	4.27305	149.256	2.92851e-12	3.71995e-10
Spg11	ENSMUSG00000033396	protein_coding	-1.11391	6.38535	148.459	3.10807e-12	3.88916e-10
Noc3l	ENSMUSG00000024999	protein_coding	0.827939	6.52119	148.435	3.11361e-12	3.88916e-10
Ankrd24	ENSMUSG00000054708	protein_coding	-1.28957	4.24864	147.055	3.45361e-12	4.26472e-10
Tmem154	ENSMUSG00000056498	protein_coding	-3.35441	2.58541	146.988	3.47118e-12	4.26472e-10
Exo1	ENSMUSG00000039748	protein_coding	0.809055	6.72274	146.65	3.56104e-12	4.33955e-10
Evx1os	ENSMUSG00000086126	antisense	7.09351	1.80986	146.433	3.61994e-12	4.37575e-10
Hspa8	ENSMUSG00000015656	protein_coding	1.00898	10.4523	145.361	3.92679e-12	4.70869e-10
Nkrf	ENSMUSG00000044149	protein_coding	1.07895	5.25441	144.983	4.04172e-12	4.75603e-10
Mcoln1	ENSMUSG00000004567	protein_coding	-1.24922	6.38631	144.945	4.05352e-12	4.75603e-10
B4galt5	ENSMUSG00000017929	protein_coding	1.02639	5.37192	144.919	4.06146e-12	4.75603e-10
Bhlhe40	ENSMUSG00000030103	protein_coding	-2.03809	5.03084	144.579	4.16841e-12	4.82735e-10
Ctns	ENSMUSG00000005949	protein_coding	-1.22202	5.31078	144.464	4.20527e-12	4.82735e-10
Dhtkd1	ENSMUSG00000025815	protein_coding	-1.16702	5.14945	144.421	4.21898e-12	4.82735e-10
Ctsa	ENSMUSG00000017760	protein_coding	-1.79043	6.64183	144.158	4.30502e-12	4.88848e-10
Plekhg5	ENSMUSG00000039713	protein_coding	-2.58501	4.15598	143.978	4.36502e-12	4.91934e-10
Pycard	ENSMUSG00000030793	protein_coding	-2.8185	3.22102	143.739	4.44588e-12	4.97308e-10
Cbx7	ENSMUSG00000053411	protein_coding	-1.23224	7.19834	142.482	4.89886e-12	5.39061e-10
Evx1	ENSMUSG00000005503	protein_coding	6.63471	2.64509	167.977	4.90544e-12	5.39061e-10
Uap1l1	ENSMUSG00000026956	protein_coding	-2.25732	5.74838	142.408	4.92703e-12	5.39061e-10
Mta2	ENSMUSG00000071646	protein_coding	0.78763	7.8767	141.878	5.13365e-12	5.55102e-10
1190002N15Rik	ENSMUSG00000045414	protein_coding	1.61764	6.27724	141.843	5.14772e-12	5.55102e-10
Pld3	ENSMUSG00000003363	protein_coding	-1.28728	5.32715	141.435	5.31391e-12	5.65658e-10
Ostm1	ENSMUSG00000038280	protein_coding	-1.3739	4.47252	141.418	5.32109e-12	5.65658e-10
Txnip	ENSMUSG00000038393	protein_coding	-1.99673	8.42364	140.657	5.64714e-12	5.96092e-10
Acss1	ENSMUSG00000027452	protein_coding	-3.05429	3.95588	139.997	5.94736e-12	6.23391e-10
Arhgef28	ENSMUSG00000021662	protein_coding	-1.497	4.32046	139.887	5.99879e-12	6.24416e-10
Gtf2e1	ENSMUSG00000022828	protein_coding	0.723827	6.34679	138.913	6.47845e-12	6.69693e-10
Nrp2	ENSMUSG00000025969	protein_coding	2.80469	5.68895	138.432	6.73024e-12	6.90956e-10
Abcf2	ENSMUSG00000028953	protein_coding	0.673578	7.76692	137.109	7.47858e-12	7.62561e-10
Chchd10	ENSMUSG00000049422	protein_coding	-2.51009	6.82568	136.72	7.71528e-12	7.81381e-10
Wdr3	ENSMUSG00000033285	protein_coding	0.760881	7.14454	136.616	7.78004e-12	7.82651e-10
Hsf2bp	ENSMUSG00000002076	protein_coding	-2.60554	4.19731	136.428	7.89868e-12	7.89289e-10
Hvcn1	ENSMUSG00000064267	protein_coding	-1.62063	5.1486	135.918	8.22971e-12	8.16922e-10
Wbp2	ENSMUSG00000034341	protein_coding	-0.95034	6.81365	135.031	8.84143e-12	8.7187e-10
Prnp	ENSMUSG00000079037	protein_coding	-1.21215	4.38814	134.797	9.01095e-12	8.82778e-10
Mov10	ENSMUSG00000002227	protein_coding	-2.03718	5.48455	134.584	9.16849e-12	8.88888e-10
Zfp35	ENSMUSG00000063281	protein_coding	0.972278	5.56337	134.553	9.19191e-12	8.88888e-10
Hk2	ENSMUSG00000000628	protein_coding	1.20011	6.98806	134.186	9.47037e-12	9.09944e-10
Atp6v1a	ENSMUSG00000052459	protein_coding	-0.924519	7.51584	133.996	9.61818e-12	9.1826e-10
Zfp516	ENSMUSG00000058881	protein_coding	-1.62945	5.66856	133.499	1.0017e-11	9.50284e-10
Nfkbia	ENSMUSG00000021025	protein_coding	-2.30519	4.07206	133.229	1.02413e-11	9.65449e-10
Tmem191c	ENSMUSG00000055692	protein_coding	-2.99821	2.90385	133.012	1.04252e-11	9.76646e-10
Rap1gap	ENSMUSG00000041351	protein_coding	-1.82295	3.97694	132.864	1.05526e-11	9.82438e-10
Hs1bp3	ENSMUSG00000020605	protein_coding	-1.06143	5.99368	132.694	1.07012e-11	9.90129e-10
Ahsa1	ENSMUSG00000021037	protein_coding	0.903298	7.72918	132.553	1.08268e-11	9.91704e-10
Osbpl1a	ENSMUSG00000044252	protein_coding	-1.02684	6.39881	132.526	1.08506e-11	9.91704e-10
Sf3b4	ENSMUSG00000068856	protein_coding	1.05812	6.14868	132.441	1.09269e-11	9.92626e-10
Pald1	ENSMUSG00000020092	protein_coding	-1.47594	6.18777	132.197	1.11485e-11	1.00666e-09
Rcl1	ENSMUSG00000024785	protein_coding	0.834817	6.22482	131.83	1.1492e-11	1.03146e-09
Mef2d	ENSMUSG00000001419	protein_coding	-1.03057	5.67513	131.145	1.21639e-11	1.08526e-09
Nkx1-2	ENSMUSG00000048528	protein_coding	2.18706	7.99315	131.071	1.22391e-11	1.08551e-09
Pltp	ENSMUSG00000017754	protein_coding	-2.82226	5.13881	130.676	1.2648e-11	1.11031e-09
Sema4b	ENSMUSG00000030539	protein_coding	-1.30817	5.31884	130.658	1.26668e-11	1.11031e-09
Pa2g4	ENSMUSG00000025364	protein_coding	0.855737	9.48645	130.407	1.29358e-11	1.1273e-09
Gtpbp1	ENSMUSG00000042535	protein_coding	0.723052	6.65505	130.32	1.30293e-11	1.12888e-09
Slc7a3	ENSMUSG00000031297	protein_coding	-1.96491	6.80789	129.962	1.34263e-11	1.15659e-09
Slc39a4	ENSMUSG00000063354	protein_coding	-2.96174	3.48164	129.527	1.39242e-11	1.19262e-09
Tmem132c	ENSMUSG00000034324	protein_coding	4.01662	3.59809	129.425	1.40439e-11	1.19605e-09
Hes1	ENSMUSG00000022528	protein_coding	-1.47149	5.29365	129.293	1.42006e-11	1.20256e-09
Gm13242	ENSMUSG00000058186	protein_coding	-3.19948	3.72199	129.131	1.43964e-11	1.20741e-09
Fam98a	ENSMUSG00000002017	protein_coding	0.938406	6.14619	129.112	1.44191e-11	1.20741e-09
Cep70	ENSMUSG00000056267	protein_coding	-1.1819	4.79236	127.987	1.58568e-11	1.32043e-09
Sepp1	ENSMUSG00000064373	protein_coding	-2.02077	4.43441	127.827	1.60737e-11	1.3311e-09
Otud6b	ENSMUSG00000040550	protein_coding	0.921492	6.51716	127.177	1.69889e-11	1.39916e-09
Tmem144	ENSMUSG00000027956	protein_coding	-1.76301	3.5826	127.104	1.70944e-11	1.40015e-09
Umps	ENSMUSG00000022814	protein_coding	0.728215	7.15333	126.661	1.77537e-11	1.44625e-09
Eif4e	ENSMUSG00000028156	protein_coding	0.745556	7.61001	126.293	1.83221e-11	1.48449e-09
Slc27a2	ENSMUSG00000027359	protein_coding	-1.60699	4.79112	126.048	1.87123e-11	1.50795e-09
Exosc2	ENSMUSG00000039356	protein_coding	0.893623	6.81621	125.972	1.88348e-11	1.50971e-09
Dhx33	ENSMUSG00000040620	protein_coding	0.807409	6.72703	125.566	1.95042e-11	1.55504e-09
Fblim1	ENSMUSG00000006219	protein_coding	-1.13697	6.44386	125.167	2.01875e-11	1.59366e-09
Ncbp1	ENSMUSG00000028330	protein_coding	0.660625	7.58929	125.159	2.02012e-11	1.59366e-09
Atic	ENSMUSG00000026192	protein_coding	0.640947	8.10812	124.308	2.1748e-11	1.70671e-09
Prkrir	ENSMUSG00000030753	protein_coding	0.86314	6.68077	123.941	2.24548e-11	1.75299e-09
Ifi30	ENSMUSG00000031838	protein_coding	-2.23347	5.73895	123.625	2.30813e-11	1.79257e-09
Lrrc31	ENSMUSG00000074653	protein_coding	-6.02996	3.14649	143.499	2.38699e-11	1.84426e-09
Apobec1	ENSMUSG00000040613	protein_coding	-3.29337	2.66991	122.925	2.45412e-11	1.8864e-09
Gas8	ENSMUSG00000040220	protein_coding	1.07858	5.86612	122.605	2.52404e-11	1.93024e-09
Idua	ENSMUSG00000033540	protein_coding	-1.79677	3.03874	122.479	2.55214e-11	1.94183e-09
Pnpla7	ENSMUSG00000036833	protein_coding	-1.88911	4.28901	122.247	2.60476e-11	1.97185e-09
C2cd5	ENSMUSG00000030279	protein_coding	-0.991764	6.19455	122.154	2.62628e-11	1.97816e-09
Psmd1	ENSMUSG00000026229	protein_coding	0.742855	8.25288	120.799	2.96139e-11	2.21576e-09
Dhx32	ENSMUSG00000030986	protein_coding	-0.864879	6.22634	120.715	2.98364e-11	2.21576e-09
Rragb	ENSMUSG00000041658	protein_coding	-0.808423	6.23504	120.705	2.98608e-11	2.21576e-09
Fst	ENSMUSG00000021765	protein_coding	2.16138	6.91814	120.172	3.13167e-11	2.31235e-09
Prep	ENSMUSG00000019849	protein_coding	0.665577	6.91112	119.992	3.18239e-11	2.33828e-09
Adhfe1	ENSMUSG00000025911	protein_coding	-3.02487	1.63722	119.722	3.26035e-11	2.38387e-09
Clcn6	ENSMUSG00000029016	protein_coding	-0.96924	6.87439	119.644	3.2832e-11	2.38893e-09
Dtx3	ENSMUSG00000040415	protein_coding	-1.13851	6.38367	119.423	3.34913e-11	2.42513e-09
Pipox	ENSMUSG00000017453	protein_coding	-2.81076	4.78435	118.969	3.48886e-11	2.51416e-09
Srpk1	ENSMUSG00000004865	protein_coding	0.674693	8.11689	118.914	3.5062e-11	2.51457e-09
Mfsd7b	ENSMUSG00000066595	protein_coding	1.01209	4.86479	118.762	3.55453e-11	2.53709e-09
Acot13	ENSMUSG00000006717	protein_coding	-1.27685	5.05317	118.412	3.66897e-11	2.60636e-09
Brix1	ENSMUSG00000022247	protein_coding	0.817389	7.66021	118.103	3.77318e-11	2.66774e-09
Rnf219	ENSMUSG00000022120	protein_coding	1.1219	5.23666	117.886	3.84812e-11	2.70796e-09
Ythdf2	ENSMUSG00000040025	protein_coding	0.847797	7.03602	117.818	3.87205e-11	2.71206e-09
Slc35e1	ENSMUSG00000019731	protein_coding	0.795746	6.38115	117.649	3.93201e-11	2.73152e-09
Dnajc9	ENSMUSG00000021811	protein_coding	0.87396	6.97245	117.637	3.93628e-11	2.73152e-09
Tfcp2l1	ENSMUSG00000026380	protein_coding	-2.62014	6.48053	117.232	4.08426e-11	2.82115e-09
Ppm1g	ENSMUSG00000029147	protein_coding	0.900266	8.34896	117.069	4.14558e-11	2.85037e-09
Cd63	ENSMUSG00000025351	protein_coding	-1.73499	6.44752	116.639	4.31181e-11	2.95113e-09
Cyb5b	ENSMUSG00000031924	protein_coding	0.813137	8.08367	115.96	4.58914e-11	3.12134e-09
Cln5	ENSMUSG00000022125	protein_coding	-0.942673	5.54131	115.929	4.60243e-11	3.12134e-09
Scarb2	ENSMUSG00000029426	protein_coding	-0.865344	6.12829	115.881	4.62297e-11	3.12134e-09
Apex2	ENSMUSG00000025269	protein_coding	1.05087	5.06198	115.683	4.70795e-11	3.16446e-09
Pwp1	ENSMUSG00000001785	protein_coding	0.731143	6.99958	115.349	4.85561e-11	3.24914e-09
Kti12	ENSMUSG00000073775	protein_coding	0.968825	5.27619	114.966	5.03079e-11	3.3514e-09
Eif4g1	ENSMUSG00000045983	protein_coding	0.717162	10.3003	114.889	5.06714e-11	3.36068e-09
Ar	ENSMUSG00000046532	protein_coding	2.01238	3.86045	114.655	5.17845e-11	3.41937e-09
Mad1l1	ENSMUSG00000029554	protein_coding	0.821371	6.13942	114.414	5.29567e-11	3.4674e-09
Thbs2	ENSMUSG00000023885	protein_coding	-2.26813	2.43734	114.41	5.29745e-11	3.4674e-09
Ppp1r8	ENSMUSG00000028882	protein_coding	0.722953	7.2059	114.297	5.35371e-11	3.48899e-09
Fuca2	ENSMUSG00000019810	protein_coding	-1.5034	4.9688	114.175	5.41514e-11	3.51375e-09
Klf10	ENSMUSG00000037465	protein_coding	-1.61083	7.31571	114.015	5.49621e-11	3.55098e-09
Dnajb5	ENSMUSG00000036052	protein_coding	1.34822	5.02942	113.689	5.66666e-11	3.64539e-09
Slc17a9	ENSMUSG00000023393	protein_coding	-4.59358	3.0131	113.447	5.79622e-11	3.7128e-09
Arhgef18	ENSMUSG00000004568	protein_coding	-0.934288	6.76748	113.354	5.84732e-11	3.71588e-09
Agrn	ENSMUSG00000041936	protein_coding	-1.06982	7.22915	113.348	5.85061e-11	3.71588e-09
Cd47	ENSMUSG00000055447	protein_coding	-1.70689	3.67024	112.837	6.13844e-11	3.88224e-09
Gtf3c4	ENSMUSG00000035666	protein_coding	0.799622	6.94842	112.519	6.32519e-11	3.96982e-09
Zfp42	ENSMUSG00000051176	protein_coding	-3.01797	6.0163	112.511	6.32989e-11	3.96982e-09
Pgm2	ENSMUSG00000025791	protein_coding	-1.22188	5.32098	112.32	6.44538e-11	4.02541e-09
Vwa5a	ENSMUSG00000023186	protein_coding	-1.5888	5.05409	112.112	6.57307e-11	4.08812e-09
Eno2	ENSMUSG00000004267	protein_coding	-2.79613	3.44868	111.56	6.92655e-11	4.2831e-09
Fam134b	ENSMUSG00000022270	protein_coding	-2.1485	3.54986	111.534	6.94371e-11	4.2831e-09
Pprc1	ENSMUSG00000055491	protein_coding	0.620653	8.00019	111.289	7.10792e-11	4.3563e-09
Dtx1	ENSMUSG00000029603	protein_coding	-2.29682	4.14863	111.27	7.12052e-11	4.3563e-09
Utp20	ENSMUSG00000004356	protein_coding	0.866338	8.43433	111.16	7.19573e-11	4.38442e-09
Mcc	ENSMUSG00000071856	protein_coding	1.97538	5.17518	110.878	7.39199e-11	4.48577e-09
Nos1	ENSMUSG00000029361	protein_coding	-2.13051	2.79059	110.647	7.55727e-11	4.56085e-09
Nol10	ENSMUSG00000061458	protein_coding	0.799805	6.61809	110.62	7.57656e-11	4.56085e-09
Fgf4	ENSMUSG00000050917	protein_coding	-2.51891	5.3714	110.041	8.00947e-11	4.80216e-09
Fzd7	ENSMUSG00000041075	protein_coding	-1.08935	6.88952	109.916	8.10598e-11	4.84066e-09
Wbscr27	ENSMUSG00000040557	protein_coding	-1.32319	4.08361	109.525	8.417e-11	5.00257e-09
Me2	ENSMUSG00000024556	protein_coding	0.669592	6.856	109.492	8.44386e-11	5.00257e-09
Pbxip1	ENSMUSG00000042613	protein_coding	-1.1097	4.61856	108.649	9.1628e-11	5.39666e-09
Pdk1	ENSMUSG00000006494	protein_coding	-1.37347	6.50513	108.628	9.18106e-11	5.39666e-09
Arsa	ENSMUSG00000022620	protein_coding	-1.33598	4.48655	108.424	9.36543e-11	5.48353e-09
Ccdc137	ENSMUSG00000049957	protein_coding	1.1419	5.98703	108.152	9.61672e-11	5.60876e-09
Uhrf2	ENSMUSG00000024817	protein_coding	0.806306	7.39685	107.963	9.79585e-11	5.69108e-09
mt-Rnr1	ENSMUSG00000064337	Mt_rRNA	-2.47088	8.45067	107.864	9.89081e-11	5.72407e-09
Upp1	ENSMUSG00000020407	protein_coding	-1.91481	5.88057	107.613	1.01363e-10	5.83728e-09
Prpf40b	ENSMUSG00000023007	protein_coding	-1.03406	5.63773	107.585	1.01643e-10	5.83728e-09
Ccdc86	ENSMUSG00000024732	protein_coding	1.18938	5.74428	107.526	1.02233e-10	5.84877e-09
Rbmxl1	ENSMUSG00000037070	protein_coding	0.758217	6.32024	107.478	1.02716e-10	5.85402e-09
Zfp819	ENSMUSG00000055102	protein_coding	-2.91327	3.63156	107.418	1.03317e-10	5.86601e-09
Sf3a1	ENSMUSG00000002129	protein_coding	0.843342	8.38952	107.255	1.04991e-10	5.93854e-09
Slc38a7	ENSMUSG00000036534	protein_coding	-1.01856	6.12799	107.131	1.06269e-10	5.98824e-09
Ap3b2	ENSMUSG00000062444	protein_coding	-1.44354	4.79027	107.061	1.07011e-10	6.00746e-09
Rasgrp4	ENSMUSG00000030589	protein_coding	-1.59697	3.83962	106.766	1.10153e-10	6.1415e-09
Tfap2c	ENSMUSG00000028640	protein_coding	-2.53277	4.53792	106.76	1.10218e-10	6.1415e-09
Gpr19	ENSMUSG00000032641	protein_coding	-1.33755	5.03819	106.61	1.11869e-10	6.21038e-09
Nkd1	ENSMUSG00000031661	protein_coding	1.80085	6.16869	106.372	1.14527e-10	6.33451e-09
Gpn1	ENSMUSG00000064037	protein_coding	0.791362	6.48017	106.129	1.17308e-10	6.46444e-09
Ak2	ENSMUSG00000028792	protein_coding	0.703834	7.46851	106.034	1.18426e-10	6.50213e-09
Dhx29	ENSMUSG00000042426	protein_coding	0.760712	6.35739	105.62	1.23386e-10	6.74975e-09
Sf3a3	ENSMUSG00000028902	protein_coding	0.663526	7.69156	105.42	1.25862e-10	6.86017e-09
Map1a	ENSMUSG00000027254	protein_coding	1.35855	5.09966	105.096	1.29992e-10	7.05963e-09
Syngr1	ENSMUSG00000022415	protein_coding	-2.1331	4.37734	104.887	1.32736e-10	7.18259e-09
Fry	ENSMUSG00000056602	protein_coding	-2.81862	2.51739	104.775	1.34237e-10	7.23772e-09
Usp3	ENSMUSG00000032376	protein_coding	0.903146	5.95374	104.645	1.35991e-10	7.2837e-09
Igsf1	ENSMUSG00000031111	protein_coding	-1.65938	3.10922	104.63	1.36192e-10	7.2837e-09
Rrp1b	ENSMUSG00000058392	protein_coding	0.657298	7.50007	104.604	1.36548e-10	7.2837e-09
Ppa1	ENSMUSG00000020089	protein_coding	1.17693	7.29135	104.423	1.39051e-10	7.39092e-09
Kif1a	ENSMUSG00000014602	protein_coding	-1.13757	7.47458	104.246	1.41553e-10	7.44726e-09
Arhgef25	ENSMUSG00000019467	protein_coding	-0.970993	5.67932	104.232	1.41747e-10	7.44726e-09
Ncam1	ENSMUSG00000039542	protein_coding	-1.15007	5.66827	104.212	1.42031e-10	7.44726e-09
Sat1	ENSMUSG00000025283	protein_coding	-1.33853	4.74415	104.207	1.42099e-10	7.44726e-09
Kat2b	ENSMUSG00000000708	protein_coding	-1.59914	5.49897	104.124	1.43289e-10	7.48349e-09
Ccdc114	ENSMUSG00000040189	protein_coding	-1.30163	4.66716	103.96	1.45682e-10	7.53476e-09
Hapln4	ENSMUSG00000007594	protein_coding	-2.15724	3.90758	103.936	1.46025e-10	7.53476e-09
Foxp1	ENSMUSG00000030067	protein_coding	-1.22517	6.27229	103.897	1.4661e-10	7.53476e-09
Neat1	ENSMUSG00000092274	lincRNA	-3.28832	5.41706	103.896	1.46627e-10	7.53476e-09
Dpp9	ENSMUSG00000001229	protein_coding	0.635157	6.43893	103.865	1.47078e-10	7.53476e-09
Taf7	ENSMUSG00000051316	protein_coding	1.0089	6.87829	103.851	1.47287e-10	7.53476e-09
Nr0b1	ENSMUSG00000025056	protein_coding	-4.59513	3.8125	103.705	1.49468e-10	7.62032e-09
Zfp600	ENSMUSG00000066007	protein_coding	-3.81798	2.11928	103.594	1.51159e-10	7.67958e-09
Hspb8	ENSMUSG00000041548	protein_coding	-2.75713	3.06886	103.561	1.51655e-10	7.67958e-09
Mybl2	ENSMUSG00000017861	protein_coding	-1.28827	7.1498	103.455	1.53292e-10	7.72526e-09
Appl2	ENSMUSG00000020263	protein_coding	-0.910266	4.99946	103.419	1.53854e-10	7.72526e-09
Wdr75	ENSMUSG00000025995	protein_coding	0.610411	7.5788	103.403	1.54103e-10	7.72526e-09
Enpp2	ENSMUSG00000022425	protein_coding	-2.84421	3.98112	103.272	1.56153e-10	7.8019e-09
Cct6a	ENSMUSG00000029447	processed_transcript	0.662983	9.74577	103.098	1.58929e-10	7.91424e-09
Gdf3	ENSMUSG00000030117	protein_coding	-3.11645	4.90386	102.868	1.62681e-10	8.07426e-09
H1f0	ENSMUSG00000096210	protein_coding	-1.29363	6.57479	102.711	1.65293e-10	8.1768e-09
Rasgef1a	ENSMUSG00000030134	protein_coding	-3.97598	1.93186	102.569	1.67712e-10	8.2692e-09
Atp6ap2	ENSMUSG00000031007	protein_coding	-0.897505	6.18143	102.519	1.68559e-10	8.28372e-09
Wnt5a	ENSMUSG00000021994	protein_coding	2.7539	4.21076	102.471	1.6938e-10	8.29684e-09
Wdfy1	ENSMUSG00000073643	protein_coding	-0.818457	6.38503	102.439	1.69942e-10	8.29727e-09
Gaa	ENSMUSG00000025579	protein_coding	-1.50098	5.79542	102.396	1.70682e-10	8.30635e-09
Crebrf	ENSMUSG00000048249	protein_coding	-1.9231	4.5173	102.007	1.77597e-10	8.58951e-09
Zfp574	ENSMUSG00000045252	protein_coding	0.785925	5.48829	101.978	1.78136e-10	8.58951e-09
Fam21	ENSMUSG00000024104	protein_coding	-0.78924	8.54445	101.958	1.78501e-10	8.58951e-09
Ckap2	ENSMUSG00000037725	protein_coding	0.947204	7.41387	101.942	1.78793e-10	8.58951e-09
Sec23ip	ENSMUSG00000055319	protein_coding	0.665063	6.53077	101.549	1.86122e-10	8.89412e-09
Lrrc34	ENSMUSG00000027702	protein_coding	-3.25444	3.58314	101.539	1.8632e-10	8.89412e-09
Slc12a6	ENSMUSG00000027130	protein_coding	-1.16724	5.11681	101.312	1.90711e-10	9.02727e-09
Glmp	ENSMUSG00000001418	protein_coding	-0.966198	5.7516	101.311	1.90735e-10	9.02727e-09
Ttc12	ENSMUSG00000040219	protein_coding	-1.40453	4.95883	101.302	1.90916e-10	9.02727e-09
Tdgf1-ps1	ENSMUSG00000095834	processed_pseudogene	-4.86811	4.09506	101.038	1.96169e-10	9.24649e-09
P2rx4	ENSMUSG00000029470	protein_coding	-1.68199	3.48003	100.859	1.99825e-10	9.38926e-09
Gba	ENSMUSG00000028048	protein_coding	-0.944941	5.14977	100.766	2.01764e-10	9.45073e-09
Ano9	ENSMUSG00000054662	protein_coding	-1.96095	3.83033	100.33	2.11069e-10	9.85583e-09
Elavl1	ENSMUSG00000040028	protein_coding	0.635403	7.46676	100.21	2.13704e-10	9.94786e-09
Tdh	ENSMUSG00000021953	protein_coding	-2.00398	6.58158	100.09	2.16378e-10	1.00411e-08
Man2b1	ENSMUSG00000005142	protein_coding	-1.06358	6.21702	99.7933	2.23155e-10	1.03237e-08
Kazn	ENSMUSG00000040606	protein_coding	-1.08307	4.95299	99.6904	2.2556e-10	1.04028e-08
Eef2	ENSMUSG00000034994	protein_coding	-0.659928	12.1734	99.6305	2.26971e-10	1.04358e-08
Cldn4	ENSMUSG00000047501	protein_coding	-3.41136	4.04562	99.4809	2.30537e-10	1.05674e-08
Lrrc47	ENSMUSG00000029028	protein_coding	0.695527	6.6962	99.2393	2.36429e-10	1.08044e-08
Als2cl	ENSMUSG00000044037	protein_coding	-2.75973	3.83058	99.1909	2.37627e-10	1.08261e-08
Aldh6a1	ENSMUSG00000021238	protein_coding	-1.0491	4.41945	99.055	2.41029e-10	1.09417e-08
Rusc2	ENSMUSG00000035969	protein_coding	-2.56518	3.04358	99.0315	2.41624e-10	1.09417e-08
Cdc23	ENSMUSG00000024370	protein_coding	0.619863	7.31694	99.0015	2.42385e-10	1.09431e-08
Rrp12	ENSMUSG00000035049	protein_coding	0.816703	6.81206	98.8921	2.45178e-10	1.1036e-08
Slc4a5	ENSMUSG00000068323	protein_coding	-1.70508	3.49969	98.7066	2.49996e-10	1.12191e-08
Gclc	ENSMUSG00000032350	protein_coding	0.76572	6.96945	98.641	2.51723e-10	1.12629e-08
Klf4	ENSMUSG00000003032	protein_coding	-2.7716	4.44558	98.1942	2.63841e-10	1.177e-08
Ddx18	ENSMUSG00000001674	protein_coding	0.605038	7.19446	98.1363	2.65457e-10	1.18022e-08
Sigmar1	ENSMUSG00000036078	protein_coding	0.708869	6.42533	98.112	2.66138e-10	1.18022e-08
A4galt	ENSMUSG00000047878	protein_coding	-3.60105	2.11229	97.9558	2.70561e-10	1.1963e-08
Slc12a8	ENSMUSG00000035506	protein_coding	-3.51267	3.35929	97.9181	2.71642e-10	1.19754e-08
Atp6v0b	ENSMUSG00000033379	protein_coding	-1.54556	6.35325	97.8418	2.7384e-10	1.20341e-08
Polr1a	ENSMUSG00000049553	protein_coding	0.568769	8.2453	97.8163	2.74579e-10	1.20341e-08
Irak3	ENSMUSG00000020227	protein_coding	-3.28352	2.7209	97.7857	2.7547e-10	1.20379e-08
1700061G19Rik	ENSMUSG00000024209	protein_coding	-4.62767	1.86844	97.6179	2.80405e-10	1.2216e-08
Tmem55b	ENSMUSG00000035953	protein_coding	-1.03319	5.88104	97.5851	2.81383e-10	1.2216e-08
Cdkn1a	ENSMUSG00000023067	protein_coding	1.51605	6.97319	97.564	2.82012e-10	1.2216e-08
Chkb	ENSMUSG00000022617	protein_coding	-1.42383	5.55978	97.5375	2.82805e-10	1.2216e-08
Tbrg1	ENSMUSG00000011114	protein_coding	-0.952727	7.66881	97.4458	2.85569e-10	1.23e-08
Vrtn	ENSMUSG00000071235	protein_coding	1.11097	6.50129	97.2569	2.91351e-10	1.25103e-08
Gpa33	ENSMUSG00000000544	protein_coding	-4.11433	2.54254	97.2321	2.92121e-10	1.25103e-08
Caprin2	ENSMUSG00000030309	protein_coding	-0.815976	6.25859	97.1356	2.95133e-10	1.26033e-08
Dnaja2	ENSMUSG00000031701	protein_coding	0.677791	8.58741	96.9626	3.00616e-10	1.28009e-08
Igf2bp2	ENSMUSG00000033581	protein_coding	-0.813111	7.31393	96.78	3.06521e-10	1.30154e-08
Aimp2	ENSMUSG00000029610	protein_coding	0.818164	6.0998	96.534	3.14676e-10	1.32905e-08
Abca3	ENSMUSG00000024130	protein_coding	-1.25627	5.28212	96.5171	3.15245e-10	1.32905e-08
Arrdc3	ENSMUSG00000074794	protein_coding	-0.873229	7.82851	96.4811	3.16463e-10	1.32905e-08
Fzd10	ENSMUSG00000081683	protein_coding	1.43225	6.42199	96.4786	3.16546e-10	1.32905e-08
Fcho1	ENSMUSG00000070000	protein_coding	-1.19152	4.90107	96.3471	3.21029e-10	1.34411e-08
Ddx10	ENSMUSG00000053289	protein_coding	0.726349	7.23829	96.2459	3.24527e-10	1.35497e-08
Lrrc8d	ENSMUSG00000046079	protein_coding	-1.00955	6.91226	96.0024	3.33114e-10	1.38571e-08
Psmc5	ENSMUSG00000020708	protein_coding	0.800054	7.91139	95.9849	3.33739e-10	1.38571e-08
Plk1	ENSMUSG00000030867	protein_coding	1.00928	7.45264	95.6403	3.46334e-10	1.43403e-08
Fam193b	ENSMUSG00000021495	protein_coding	-1.00618	6.9394	95.4071	3.55148e-10	1.46648e-08
Ppih	ENSMUSG00000060288	protein_coding	0.935674	6.2406	95.3564	3.57094e-10	1.47046e-08
Pomp	ENSMUSG00000029649	protein_coding	0.941349	6.3781	95.1968	3.63303e-10	1.49193e-08
Itgb7	ENSMUSG00000001281	protein_coding	-3.78298	2.8316	94.986	3.71681e-10	1.52217e-08
Rgs11	ENSMUSG00000024186	protein_coding	-3.22219	2.53255	94.8166	3.78563e-10	1.54613e-08
Taok3	ENSMUSG00000061288	protein_coding	-1.20709	5.24568	94.7102	3.82957e-10	1.55982e-08
Ly6g6e	ENSMUSG00000013766	protein_coding	-6.04186	1.2279	94.3383	3.98749e-10	1.61974e-08
Flcn	ENSMUSG00000032633	protein_coding	-1.04096	6.35178	94.1882	4.05323e-10	1.642e-08
Tceal8	ENSMUSG00000051579	protein_coding	1.16337	7.56786	94.1299	4.07903e-10	1.64799e-08
Gins3	ENSMUSG00000031669	protein_coding	0.829185	5.05383	93.6957	4.27715e-10	1.72339e-08
Ppp2r1b	ENSMUSG00000032058	protein_coding	0.788217	6.88815	93.6351	4.30562e-10	1.73021e-08
Cirh1a	ENSMUSG00000041438	protein_coding	0.600277	8.24046	93.538	4.35168e-10	1.74405e-08
Rpf1	ENSMUSG00000028187	protein_coding	0.916588	6.69989	93.2679	4.4825e-10	1.78885e-08
Gspt1	ENSMUSG00000062203	protein_coding	0.699866	8.63622	93.2581	4.48733e-10	1.78885e-08
Capn5	ENSMUSG00000035547	protein_coding	-1.72528	4.2553	93.1599	4.53602e-10	1.79955e-08
Szrd1	ENSMUSG00000040842	protein_coding	0.678007	6.63502	93.1556	4.5382e-10	1.79955e-08
Mical1	ENSMUSG00000019823	protein_coding	-0.993031	5.46266	93.0749	4.57861e-10	1.81079e-08
Men1	ENSMUSG00000024947	protein_coding	0.727391	6.2376	93.0374	4.59756e-10	1.8135e-08
U2af1	ENSMUSG00000061613	protein_coding	0.866638	7.93809	92.9008	4.66721e-10	1.83614e-08
Trmt1l	ENSMUSG00000053286	protein_coding	0.778074	5.75941	92.8622	4.68711e-10	1.83914e-08
Gns	ENSMUSG00000034707	protein_coding	-0.732671	6.65982	92.6036	4.82278e-10	1.88743e-08
Nr5a2	ENSMUSG00000026398	protein_coding	-3.10434	3.89347	92.3512	4.95927e-10	1.9358e-08
Efr3b	ENSMUSG00000020658	protein_coding	-1.09445	4.79046	92.2684	5.00495e-10	1.94855e-08
Slc15a2	ENSMUSG00000022899	protein_coding	-1.15263	4.86303	92.1541	5.06875e-10	1.96465e-08
Mfge8	ENSMUSG00000030605	protein_coding	-1.30115	5.07089	92.1358	5.079e-10	1.96465e-08
Wipi1	ENSMUSG00000041895	protein_coding	-1.25945	4.04879	92.1241	5.08562e-10	1.96465e-08
Tex14	ENSMUSG00000010342	protein_coding	-3.44409	4.00373	91.7865	5.27992e-10	2.03251e-08
Islr2	ENSMUSG00000051243	protein_coding	3.09543	2.19874	91.7721	5.2884e-10	2.03251e-08
Atp2b4	ENSMUSG00000026463	protein_coding	-1.94594	2.81902	91.7446	5.30461e-10	2.03352e-08
Champ1	ENSMUSG00000047710	protein_coding	0.656229	7.5173	91.4176	5.50142e-10	2.10359e-08
Ece1	ENSMUSG00000057530	protein_coding	-0.850229	5.40175	91.1059	5.69637e-10	2.17259e-08
Slc12a9	ENSMUSG00000037344	protein_coding	-1.00729	4.3176	91.0635	5.72347e-10	2.17739e-08
Sall3	ENSMUSG00000024565	protein_coding	1.30873	6.02537	91.0322	5.74355e-10	2.1795e-08
Hdac5	ENSMUSG00000008855	protein_coding	-1.31034	5.17686	90.9442	5.80046e-10	2.19321e-08
Dyrk3	ENSMUSG00000016526	protein_coding	0.936864	5.39453	90.93	5.80967e-10	2.19321e-08
Eif3b	ENSMUSG00000056076	protein_coding	0.81891	9.03455	90.9086	5.8236e-10	2.19321e-08
Dkk3	ENSMUSG00000030772	protein_coding	-2.43815	2.44615	90.749	5.92878e-10	2.22477e-08
Atp1a3	ENSMUSG00000040907	protein_coding	-2.00189	4.22532	90.7366	5.93707e-10	2.22477e-08
Dbn1	ENSMUSG00000034675	protein_coding	1.25541	7.00173	90.6163	6.01781e-10	2.2494e-08
Nanog	ENSMUSG00000012396	protein_coding	-1.38117	7.17437	90.2848	6.24652e-10	2.32908e-08
Cc2d1b	ENSMUSG00000028582	protein_coding	-0.81343	6.66501	90.0612	6.40604e-10	2.38263e-08
Grwd1	ENSMUSG00000053801	protein_coding	1.00119	6.47931	89.9929	6.45562e-10	2.39513e-08
Polr2d	ENSMUSG00000024258	protein_coding	0.871532	5.74111	89.8541	6.55771e-10	2.427e-08
Lgmn	ENSMUSG00000021190	protein_coding	-1.09922	5.09087	89.7148	6.66193e-10	2.45694e-08
Neil2	ENSMUSG00000035121	protein_coding	-1.93251	3.36075	89.7017	6.67181e-10	2.45694e-08
Psma2	ENSMUSG00000015671	protein_coding	0.903139	7.42087	89.6639	6.70042e-10	2.45694e-08
Fam212b	ENSMUSG00000048458	protein_coding	2.03765	4.72573	89.6416	6.71735e-10	2.45694e-08
Ogdhl	ENSMUSG00000021913	protein_coding	-1.11255	6.58292	89.6374	6.72055e-10	2.45694e-08
Crnkl1	ENSMUSG00000001767	protein_coding	1.12426	6.24493	89.4074	6.89824e-10	2.51576e-08
Psmc2	ENSMUSG00000028932	protein_coding	0.608856	7.55186	89.3472	6.94552e-10	2.52686e-08
Klhl13	ENSMUSG00000036782	protein_coding	-1.03016	4.58849	89.1652	7.09078e-10	2.57345e-08
Rpusd2	ENSMUSG00000027324	protein_coding	0.950424	5.02672	89.0948	7.14783e-10	2.5879e-08
Fam76a	ENSMUSG00000028878	protein_coding	-0.857898	5.10001	88.9183	7.29302e-10	2.6341e-08
Slc44a2	ENSMUSG00000057193	protein_coding	-1.21274	5.6076	88.8179	7.37705e-10	2.65804e-08
Lamp2	ENSMUSG00000016534	protein_coding	-1.18915	6.93282	88.7928	7.39818e-10	2.65926e-08
Igf2r	ENSMUSG00000023830	protein_coding	-1.04445	7.74175	88.6532	7.51713e-10	2.69556e-08
Plxdc1	ENSMUSG00000017417	protein_coding	-4.21256	1.59713	88.6229	7.54319e-10	2.69844e-08
Lrrc59	ENSMUSG00000020869	protein_coding	0.722405	8.2535	88.4821	7.66571e-10	2.73575e-08
Gng2	ENSMUSG00000043004	protein_coding	-0.96691	5.51601	88.2062	7.91196e-10	2.81692e-08
Gm12940	ENSMUSG00000085334	processed_transcript	-0.902101	4.85285	88.1357	7.97626e-10	2.83308e-08
Mrpl19	ENSMUSG00000030045	protein_coding	0.675071	6.02453	88.0693	8.03735e-10	2.84731e-08
Nphs1	ENSMUSG00000006649	protein_coding	-5.47298	3.96968	88.0152	8.08746e-10	2.84731e-08
Smpd4	ENSMUSG00000005899	protein_coding	0.662861	7.28374	88.0103	8.09203e-10	2.84731e-08
Abtb1	ENSMUSG00000030083	protein_coding	-1.02294	4.63224	88.01	8.0923e-10	2.84731e-08
Acsf2	ENSMUSG00000076435	protein_coding	-1.1978	4.16729	87.4729	8.60898e-10	3.02202e-08
H2-Q4	ENSMUSG00000035929	protein_coding	-1.30161	4.38438	87.4313	8.65048e-10	3.02949e-08
Myh13	ENSMUSG00000060180	protein_coding	-3.95163	1.81918	87.2816	8.80145e-10	3.07517e-08
Tfeb	ENSMUSG00000023990	protein_coding	-2.58976	2.90981	87.1774	8.90826e-10	3.10525e-08
Atp6v0d1	ENSMUSG00000013160	protein_coding	-1.05602	7.14762	87.1528	8.93373e-10	3.10691e-08
H2-K1	ENSMUSG00000061232	protein_coding	-1.29565	5.36781	87.0833	9.00593e-10	3.12477e-08
Fn1	ENSMUSG00000026193	protein_coding	-2.19594	9.54508	86.9911	9.10279e-10	3.15108e-08
Dnajc11	ENSMUSG00000039768	protein_coding	0.582403	7.57638	86.8469	9.25644e-10	3.19688e-08
Pigl	ENSMUSG00000014245	protein_coding	-1.05563	4.39899	86.8145	9.29132e-10	3.19749e-08
Pros1	ENSMUSG00000022912	protein_coding	-1.02352	4.96684	86.8057	9.30085e-10	3.19749e-08
Kcnip2	ENSMUSG00000025221	protein_coding	-2.95937	2.20825	86.6987	9.41728e-10	3.23011e-08
Irf2bp1	ENSMUSG00000044030	protein_coding	0.941363	5.10846	86.5059	9.63099e-10	3.28546e-08
Trim27	ENSMUSG00000021326	protein_coding	0.672765	7.0725	86.5051	9.63191e-10	3.28546e-08
Eif2s1	ENSMUSG00000021116	protein_coding	0.665168	8.19463	86.4939	9.64443e-10	3.28546e-08
Ankrd13a	ENSMUSG00000041870	protein_coding	0.563134	6.6653	86.4505	9.69335e-10	3.29464e-08
Ncbp2	ENSMUSG00000022774	protein_coding	0.779728	6.35293	86.3689	9.7861e-10	3.31864e-08
Cpsf4l	ENSMUSG00000018727	protein_coding	-3.56426	2.22814	86.3157	9.84699e-10	3.33175e-08
B3glct	ENSMUSG00000051950	protein_coding	-0.819896	4.56439	86.0738	1.01293e-09	3.41954e-08
Simc1	ENSMUSG00000043183	protein_coding	0.897353	5.61487	86.0449	1.01636e-09	3.42343e-08
Ctdp1	ENSMUSG00000033323	protein_coding	0.692883	6.23882	85.9611	1.02637e-09	3.44257e-08
Knop1	ENSMUSG00000030980	protein_coding	0.761353	7.78654	85.9589	1.02664e-09	3.44257e-08
Nodal	ENSMUSG00000037171	protein_coding	-1.96524	5.60247	85.857	1.03897e-09	3.47428e-08
Incenp	ENSMUSG00000024660	protein_coding	0.91353	7.82959	85.8425	1.04073e-09	3.47428e-08
Slc8b1	ENSMUSG00000032754	protein_coding	-1.71723	4.15421	85.7335	1.05412e-09	3.50448e-08
Cdkn1b	ENSMUSG00000003031	protein_coding	-0.917559	6.49999	85.7309	1.05445e-09	3.50448e-08
Mreg	ENSMUSG00000039395	protein_coding	-1.6718	4.28067	85.4563	1.08902e-09	3.61136e-08
PISD	ENSMUSG00000095041	protein_coding	-0.955035	7.15374	84.9705	1.15321e-09	3.81577e-08
Arid5b	ENSMUSG00000019947	protein_coding	-1.86367	4.98468	84.8714	1.1668e-09	3.84351e-08
Prpf38a	ENSMUSG00000063800	protein_coding	1.01198	6.61906	84.8548	1.16908e-09	3.84351e-08
Aldh3a2	ENSMUSG00000010025	protein_coding	-0.829815	5.19316	84.8534	1.16928e-09	3.84351e-08
Plod1	ENSMUSG00000019055	protein_coding	-0.904666	4.56956	84.7849	1.1788e-09	3.86631e-08
Pik3ip1	ENSMUSG00000034614	protein_coding	-2.71648	2.84373	84.6731	1.19451e-09	3.90927e-08
Zbtb40	ENSMUSG00000060862	protein_coding	1.13449	5.1245	84.5609	1.21049e-09	3.95296e-08
Wdr46	ENSMUSG00000024312	protein_coding	0.828039	6.49029	84.3693	1.23834e-09	4.03511e-08
Ctr9	ENSMUSG00000005609	protein_coding	0.711154	7.08118	84.3396	1.24272e-09	4.04058e-08
Nolc1	ENSMUSG00000015176	protein_coding	0.668125	8.78699	84.2617	1.25429e-09	4.0646e-08
Ftsj3	ENSMUSG00000020706	protein_coding	0.794839	8.47796	84.2442	1.2569e-09	4.0646e-08
C230037L18Rik	ENSMUSG00000084915	antisense	-3.12443	1.16314	84.2352	1.25824e-09	4.0646e-08
Abcd4	ENSMUSG00000021240	protein_coding	-1.00103	4.85494	84.1274	1.27449e-09	4.10823e-08
Btla	ENSMUSG00000052013	protein_coding	2.55138	2.897	94.9842	1.27919e-09	4.11304e-08
Dgka	ENSMUSG00000025357	protein_coding	-1.40086	4.08979	84.0815	1.28147e-09	4.11304e-08
Pelo	ENSMUSG00000042275	protein_coding	0.780615	4.86805	84.0401	1.28782e-09	4.12459e-08
Trim9	ENSMUSG00000021071	protein_coding	2.85616	1.74102	83.999	1.29413e-09	4.13598e-08
Plin2	ENSMUSG00000028494	protein_coding	-1.43302	4.77944	83.9564	1.30072e-09	4.14818e-08
Tlr2	ENSMUSG00000027995	protein_coding	-2.35317	2.90591	83.8806	1.31254e-09	4.17117e-08
Nfatc4	ENSMUSG00000023411	protein_coding	-1.07465	4.68659	83.8658	1.31486e-09	4.17117e-08
Fen1	ENSMUSG00000024742	protein_coding	0.894014	6.75379	83.8568	1.31627e-09	4.17117e-08
Zfp36l2	ENSMUSG00000045817	protein_coding	1.37811	6.21727	83.7987	1.32544e-09	4.18518e-08
Prkar2a	ENSMUSG00000032601	protein_coding	0.927538	6.74109	83.7934	1.32628e-09	4.18518e-08
Wdr48	ENSMUSG00000032512	protein_coding	0.653959	6.70548	83.6921	1.34243e-09	4.21893e-08
Fam192a	ENSMUSG00000031774	protein_coding	0.657616	6.77225	83.691	1.34261e-09	4.21893e-08
Cwc22	ENSMUSG00000027014	protein_coding	0.792226	6.92178	83.5707	1.36205e-09	4.27109e-08
Hivep2	ENSMUSG00000015501	protein_coding	-1.46902	3.64592	83.5367	1.36762e-09	4.27958e-08
Ppm1h	ENSMUSG00000034613	protein_coding	-1.77365	4.32203	83.2546	1.41466e-09	4.41757e-08
Platr22	ENSMUSG00000097448	lincRNA	-2.74772	2.79026	83.1882	1.42597e-09	4.44363e-08
Pmel	ENSMUSG00000025359	protein_coding	-2.72486	2.80617	83.1462	1.43318e-09	4.45684e-08
Mrps7	ENSMUSG00000046756	protein_coding	0.836829	5.85879	83.0845	1.44386e-09	4.48074e-08
Rinl	ENSMUSG00000051735	protein_coding	-2.31028	2.31063	83.0576	1.44854e-09	4.48597e-08
Got1l1	ENSMUSG00000039720	protein_coding	-3.50057	2.26958	83.0401	1.45159e-09	4.48615e-08
Frem2	ENSMUSG00000037016	protein_coding	-0.846571	7.31947	82.911	1.47432e-09	4.54196e-08
Fam122b	ENSMUSG00000036022	protein_coding	-1.06975	5.9658	82.9032	1.47571e-09	4.54196e-08
Tom1	ENSMUSG00000042870	protein_coding	-0.786552	5.24574	82.8212	1.49035e-09	4.57765e-08
Elac2	ENSMUSG00000020549	protein_coding	0.63833	6.58657	82.7012	1.51208e-09	4.63489e-08
Fam32a	ENSMUSG00000003039	protein_coding	0.771529	6.85696	82.6464	1.5221e-09	4.65607e-08
Mrpl46	ENSMUSG00000030612	protein_coding	0.690982	5.12881	82.6033	1.53004e-09	4.67084e-08
Fabp3	ENSMUSG00000028773	protein_coding	-3.42922	4.74436	82.4884	1.55144e-09	4.72177e-08
Psmc1	ENSMUSG00000021178	protein_coding	0.793141	7.82255	82.4761	1.55374e-09	4.72177e-08
Usp10	ENSMUSG00000031826	protein_coding	0.581865	8.36473	82.4632	1.55618e-09	4.72177e-08
Eif2b4	ENSMUSG00000029145	protein_coding	0.614564	5.81058	82.1713	1.61215e-09	4.88172e-08
Utp6	ENSMUSG00000035575	protein_coding	0.757918	7.36327	82.1253	1.62117e-09	4.89915e-08
Hsd17b11	ENSMUSG00000029311	protein_coding	-1.30302	5.46764	81.9457	1.65692e-09	4.9971e-08
Slc6a15	ENSMUSG00000019894	protein_coding	-2.29005	3.87706	81.6898	1.70931e-09	5.14475e-08
Chac1	ENSMUSG00000027313	protein_coding	-3.50687	5.14774	81.5377	1.7413e-09	5.23053e-08
Sart3	ENSMUSG00000018974	protein_coding	0.574811	7.51054	81.4557	1.7588e-09	5.26626e-08
Kbtbd8	ENSMUSG00000030031	protein_coding	0.966947	5.221	81.4491	1.76022e-09	5.26626e-08
Orc2	ENSMUSG00000026037	protein_coding	0.597241	7.16877	81.4181	1.7669e-09	5.27571e-08
Nol9	ENSMUSG00000028948	protein_coding	0.6007	7.32626	81.3681	1.77773e-09	5.29749e-08
Tnfrsf21	ENSMUSG00000023915	protein_coding	0.802324	5.03388	81.3366	1.78458e-09	5.30737e-08
Dennd4b	ENSMUSG00000042404	protein_coding	-0.970667	4.51786	81.2911	1.79453e-09	5.32638e-08
Ruvbl1	ENSMUSG00000030079	protein_coding	0.738997	6.94124	81.2548	1.80251e-09	5.33755e-08
Rcan3	ENSMUSG00000059713	protein_coding	-1.06049	4.18015	81.2416	1.80542e-09	5.33755e-08
Bag4	ENSMUSG00000037316	protein_coding	0.699731	6.75266	81.1638	1.8227e-09	5.37804e-08
Trim59	ENSMUSG00000034317	protein_coding	0.796634	7.22703	81.1131	1.83403e-09	5.40085e-08
Hfm1	ENSMUSG00000043410	protein_coding	-2.01242	2.43749	81.0676	1.8443e-09	5.42043e-08
Mex3b	ENSMUSG00000057706	protein_coding	1.64919	4.45865	81.0287	1.85311e-09	5.43568e-08
Uckl1	ENSMUSG00000089917	protein_coding	-1.13206	4.22574	80.7927	1.90755e-09	5.58442e-08
Pgd	ENSMUSG00000028961	protein_coding	0.774576	7.49709	80.7618	1.91482e-09	5.58496e-08
Gm13247	ENSMUSG00000056300	protein_coding	-3.32435	3.68831	80.7602	1.91518e-09	5.58496e-08
Vat1	ENSMUSG00000034993	protein_coding	-1.34121	7.01462	80.6873	1.93244e-09	5.62369e-08
Frrs1	ENSMUSG00000033386	protein_coding	-1.01599	6.01823	80.6724	1.93597e-09	5.62369e-08
Dbr1	ENSMUSG00000032469	protein_coding	0.86961	5.69564	80.65	1.94131e-09	5.62831e-08
Bnc2	ENSMUSG00000028487	protein_coding	-1.97292	3.72636	80.6085	1.95126e-09	5.64466e-08
Ccdc117	ENSMUSG00000020482	protein_coding	0.707426	5.71039	80.595	1.95449e-09	5.64466e-08
Nagk	ENSMUSG00000034744	protein_coding	-1.44333	4.05979	80.5282	1.97064e-09	5.68036e-08
Syt9	ENSMUSG00000062542	protein_coding	-0.868241	5.44811	80.4475	1.99032e-09	5.72608e-08
Gm7325	ENSMUSG00000079471	protein_coding	-3.9455	2.86872	80.2929	2.02865e-09	5.82508e-08
Grasp	ENSMUSG00000000531	protein_coding	-2.03046	3.94525	80.2775	2.0325e-09	5.82508e-08
Trpm4	ENSMUSG00000038260	protein_coding	-1.56257	3.49431	80.2288	2.04475e-09	5.84899e-08
Rbm27	ENSMUSG00000024491	protein_coding	0.880983	7.21377	80.1175	2.07306e-09	5.91824e-08
Tjp3	ENSMUSG00000034917	protein_coding	-2.3505	3.33841	80.0915	2.07975e-09	5.91824e-08
Trmt61a	ENSMUSG00000060950	protein_coding	0.989312	4.93063	80.0874	2.0808e-09	5.91824e-08
Ppme1	ENSMUSG00000030718	protein_coding	0.620094	5.9228	79.8382	2.146e-09	6.09213e-08
Adam19	ENSMUSG00000011256	protein_coding	-1.17013	5.82175	79.6404	2.19932e-09	6.22424e-08
Polr2b	ENSMUSG00000029250	protein_coding	0.707525	8.09122	79.6349	2.20085e-09	6.22424e-08
Lsg1	ENSMUSG00000022538	protein_coding	0.546944	6.91917	79.6069	2.20851e-09	6.23415e-08
Stx3	ENSMUSG00000041488	protein_coding	-0.996006	6.35563	79.5506	2.22402e-09	6.26613e-08
Hyal2	ENSMUSG00000010047	protein_coding	1.04607	5.3209	79.4613	2.24885e-09	6.32421e-08
Hacl1	ENSMUSG00000021884	protein_coding	-1.46475	3.31586	79.4319	2.25709e-09	6.33548e-08
Fiz1	ENSMUSG00000061374	protein_coding	0.621862	6.82873	79.3757	2.27294e-09	6.36761e-08
Rmnd5b	ENSMUSG00000001054	protein_coding	-1.39407	4.35705	79.3612	2.27703e-09	6.36761e-08
Zdhhc1	ENSMUSG00000039199	protein_coding	-1.36639	3.38349	79.3364	2.28409e-09	6.37547e-08
Lzts2	ENSMUSG00000035342	protein_coding	-0.947562	6.23266	79.272	2.30248e-09	6.41485e-08
Rsl1d1	ENSMUSG00000005846	protein_coding	0.568024	8.72716	79.2449	2.31027e-09	6.42462e-08
Tgs1	ENSMUSG00000028233	protein_coding	0.589301	6.6152	79.1413	2.34033e-09	6.49615e-08
Ranbp17	ENSMUSG00000040594	protein_coding	-1.03106	5.60622	78.9841	2.38674e-09	6.61274e-08
Mat2a	ENSMUSG00000053907	protein_coding	0.642902	8.58761	78.91	2.40895e-09	6.66195e-08
Npc2	ENSMUSG00000021242	protein_coding	-0.972094	7.53127	78.853	2.42619e-09	6.69725e-08
Abcc5	ENSMUSG00000022822	protein_coding	-0.861243	6.82276	78.7904	2.44526e-09	6.7375e-08
Vegfb	ENSMUSG00000024962	protein_coding	-1.13021	5.40209	78.7289	2.46418e-09	6.77717e-08
Gemin5	ENSMUSG00000037275	protein_coding	0.612735	7.81378	78.7045	2.47173e-09	6.78549e-08
Rexo2	ENSMUSG00000032026	protein_coding	0.824646	5.9067	78.6659	2.48373e-09	6.80596e-08
Lrrc15	ENSMUSG00000052316	protein_coding	-3.30655	3.12371	78.5342	2.5251e-09	6.90669e-08
Pelp1	ENSMUSG00000018921	protein_coding	0.807875	7.71913	78.5028	2.53506e-09	6.92131e-08
Ctsb	ENSMUSG00000021939	protein_coding	-0.969029	6.66201	78.377	2.57547e-09	7.01886e-08
Qtrtd1	ENSMUSG00000022704	protein_coding	0.615254	6.25963	78.3234	2.59289e-09	7.04216e-08
G0s2	ENSMUSG00000009633	protein_coding	-2.78431	2.81828	78.3218	2.59342e-09	7.04216e-08
Peo1	ENSMUSG00000025209	protein_coding	0.717608	5.98415	78.219	2.62717e-09	7.1209e-08
Mybbp1a	ENSMUSG00000040463	protein_coding	0.640942	9.60656	78.1952	2.63506e-09	7.12926e-08
Rras	ENSMUSG00000038387	protein_coding	-1.36602	3.73503	78.1811	2.63976e-09	7.12926e-08
Prkcg	ENSMUSG00000078816	protein_coding	-1.8407	3.09554	78.0388	2.68752e-09	7.24518e-08
Utp3	ENSMUSG00000070697	protein_coding	0.857467	7.08529	77.9895	2.70428e-09	7.27728e-08
Ankrd12	ENSMUSG00000034647	protein_coding	-1.36393	5.85896	77.7334	2.79326e-09	7.50325e-08
Acacb	ENSMUSG00000042010	protein_coding	-1.42745	4.17888	77.6914	2.80814e-09	7.52972e-08
Srp68	ENSMUSG00000020780	protein_coding	0.740783	7.43192	77.6112	2.83679e-09	7.59296e-08
Rrm1	ENSMUSG00000030978	protein_coding	0.792998	8.49248	77.5737	2.8503e-09	7.60348e-08
Ceacam1	ENSMUSG00000074272	protein_coding	-2.98545	1.53354	77.5721	2.85086e-09	7.60348e-08
Zmym6	ENSMUSG00000042408	protein_coding	-0.879508	6.08508	77.5403	2.86238e-09	7.61187e-08
Slc28a1	ENSMUSG00000025726	protein_coding	-3.60666	1.87997	77.5354	2.86416e-09	7.61187e-08
Trmt6	ENSMUSG00000037376	protein_coding	0.817668	6.34315	77.4181	2.90711e-09	7.71234e-08
Sdc1	ENSMUSG00000020592	protein_coding	0.901663	6.0138	77.3605	2.92843e-09	7.75517e-08
Mrpl11	ENSMUSG00000024902	protein_coding	0.719496	6.28363	77.3092	2.94758e-09	7.79211e-08
Kidins220	ENSMUSG00000036333	protein_coding	-0.984428	6.93296	77.2699	2.96233e-09	7.81731e-08
Atp10a	ENSMUSG00000025324	protein_coding	-1.16068	4.37276	77.2196	2.98133e-09	7.85362e-08
Hebp1	ENSMUSG00000042770	protein_coding	-1.77697	4.58235	77.1868	2.9938e-09	7.87266e-08
Dhx9	ENSMUSG00000042699	protein_coding	0.905993	9.6639	77.0882	3.03162e-09	7.95814e-08
Sssca1	ENSMUSG00000079478	protein_coding	0.91964	5.28536	76.8963	3.10667e-09	8.14089e-08
Lpl	ENSMUSG00000015568	protein_coding	-1.08324	5.08613	76.8571	3.12222e-09	8.16737e-08
Pi4ka	ENSMUSG00000041720	protein_coding	-0.701013	6.83964	76.6109	3.22201e-09	8.41371e-08
Slc16a13	ENSMUSG00000044367	protein_coding	1.17185	4.54917	76.5926	3.22956e-09	8.41876e-08
Adssl1	ENSMUSG00000011148	protein_coding	-1.91536	2.87498	76.3978	3.31117e-09	8.61651e-08
Dcp2	ENSMUSG00000024472	protein_coding	0.78707	7.15759	76.2701	3.36586e-09	8.74365e-08
Ddi2	ENSMUSG00000078515	protein_coding	0.646646	6.60709	76.2423	3.37787e-09	8.75966e-08
Afap1l2	ENSMUSG00000025083	protein_coding	-2.70086	2.00512	76.2047	3.39422e-09	8.78687e-08
Socs2	ENSMUSG00000020027	protein_coding	-1.2181	6.308	76.1895	3.40087e-09	8.78892e-08
Egfl7	ENSMUSG00000026921	protein_coding	-1.21481	3.9949	76.0643	3.45603e-09	8.91608e-08
Slc27a1	ENSMUSG00000031808	protein_coding	-1.19487	4.59249	75.8225	3.56534e-09	9.18229e-08
Mak16	ENSMUSG00000031578	protein_coding	0.716211	8.07046	75.7572	3.59549e-09	9.2304e-08
Fxyd6	ENSMUSG00000066705	protein_coding	-0.834569	6.25897	75.7554	3.59634e-09	9.2304e-08
Cse1l	ENSMUSG00000002718	protein_coding	0.593625	8.46003	75.6973	3.6234e-09	9.28395e-08
Tcerg1	ENSMUSG00000024498	protein_coding	0.746046	8.54078	75.6579	3.64187e-09	9.31535e-08
Acss2	ENSMUSG00000027605	protein_coding	-1.47964	4.01839	75.6279	3.65601e-09	9.3356e-08
Man2c1	ENSMUSG00000032295	protein_coding	-0.817441	6.27844	75.5924	3.67284e-09	9.36261e-08
Smyd3	ENSMUSG00000055067	protein_coding	-1.3761	4.37736	75.5626	3.687e-09	9.37973e-08
Prpf4	ENSMUSG00000066148	protein_coding	0.602707	6.77735	75.552	3.69207e-09	9.37973e-08
Mcf2	ENSMUSG00000031139	protein_coding	-1.23792	4.33255	75.466	3.73336e-09	9.4686e-08
Exoc6b	ENSMUSG00000033769	protein_coding	0.939946	6.25029	75.4308	3.75041e-09	9.49577e-08
Zfp185	ENSMUSG00000031351	protein_coding	-0.944171	5.53496	75.4044	3.76326e-09	9.49622e-08
Gprasp1	ENSMUSG00000043384	protein_coding	-0.521137	7.02448	75.4044	3.76326e-09	9.49622e-08
Wsb2	ENSMUSG00000029364	protein_coding	-1.2901	5.04795	75.3718	3.77916e-09	9.5203e-08
Cln3	ENSMUSG00000030720	protein_coding	-1.16784	4.49533	75.3413	3.79412e-09	9.54195e-08
Bdh2	ENSMUSG00000028167	protein_coding	-2.16723	2.81265	74.8759	4.03049e-09	1.01194e-07
Prdm14	ENSMUSG00000042414	protein_coding	-3.66609	2.27013	74.7665	4.08831e-09	1.02474e-07
Ldhb	ENSMUSG00000030246	protein_coding	-1.04875	7.12148	74.7337	4.10585e-09	1.02598e-07
Clspn	ENSMUSG00000042489	protein_coding	0.782103	7.06531	74.7317	4.10694e-09	1.02598e-07
Dnaaf2	ENSMUSG00000020973	protein_coding	0.707443	5.35304	74.6122	4.17143e-09	1.04018e-07
Spred1	ENSMUSG00000027351	protein_coding	0.987236	7.34476	74.6008	4.17764e-09	1.04018e-07
Adamts10	ENSMUSG00000024299	protein_coding	-1.00389	5.06179	74.5095	4.22774e-09	1.05091e-07
Ccdc141	ENSMUSG00000044033	protein_coding	-2.88565	2.53683	74.4758	4.2464e-09	1.05303e-07
Gulo	ENSMUSG00000034450	protein_coding	-2.02692	1.71717	74.4687	4.25035e-09	1.05303e-07
Akap7	ENSMUSG00000039166	protein_coding	-1.06384	4.79777	74.444	4.26409e-09	1.05469e-07
Shc4	ENSMUSG00000035109	protein_coding	1.34704	4.17254	74.4225	4.27612e-09	1.05593e-07
Ramp2	ENSMUSG00000001240	protein_coding	-1.40996	2.99105	74.3151	4.3366e-09	1.0691e-07
Trim25	ENSMUSG00000000275	protein_coding	-1.69881	5.24692	74.1638	4.42341e-09	1.08871e-07
Ppfia4	ENSMUSG00000026458	protein_coding	-1.37839	4.27212	74.0573	4.48563e-09	1.10221e-07
Slc26a10	ENSMUSG00000040441	protein_coding	-1.80342	2.61409	73.8704	4.59715e-09	1.12777e-07
Mt1	ENSMUSG00000031765	protein_coding	-1.92871	6.3314	73.8132	4.63189e-09	1.13396e-07
Dnah1	ENSMUSG00000019027	protein_coding	-1.51819	2.81011	73.8039	4.63754e-09	1.13396e-07
Kank2	ENSMUSG00000032194	protein_coding	-1.03422	6.42143	73.7568	4.66635e-09	1.13756e-07
Jmjd6	ENSMUSG00000056962	protein_coding	0.933257	6.2592	73.7551	4.66742e-09	1.13756e-07
Hpn	ENSMUSG00000001249	protein_coding	-2.48704	2.36826	73.6526	4.73089e-09	1.15116e-07
Unc119b	ENSMUSG00000046562	protein_coding	0.714417	6.21437	73.5965	4.76599e-09	1.15782e-07
Stag3	ENSMUSG00000036928	protein_coding	-1.3602	5.63899	73.1803	5.03546e-09	1.2213e-07
Bop1	ENSMUSG00000022557	protein_coding	0.945707	6.61921	73.1632	5.04688e-09	1.2221e-07
Nedd8	ENSMUSG00000010376	protein_coding	0.729472	6.42524	73.1391	5.06299e-09	1.22402e-07
Hnrnpc	ENSMUSG00000060373	protein_coding	0.664926	9.41052	73.1267	5.07131e-09	1.22405e-07
Hspd1	ENSMUSG00000025980	protein_coding	0.786801	9.82785	73.0234	5.14124e-09	1.23738e-07
Cirbp	ENSMUSG00000045193	protein_coding	-0.754739	5.37444	73.0208	5.14302e-09	1.23738e-07
Cenpj	ENSMUSG00000064128	protein_coding	0.919469	5.09613	72.9942	5.16121e-09	1.23976e-07
Api5	ENSMUSG00000027193	protein_coding	0.639757	8.14916	72.8771	5.24209e-09	1.25703e-07
Smu1	ENSMUSG00000028409	protein_coding	0.561129	7.54112	72.8659	5.24986e-09	1.25703e-07
Neto2	ENSMUSG00000036902	protein_coding	1.55255	4.24393	72.7874	5.30495e-09	1.2682e-07
Myh7b	ENSMUSG00000074652	protein_coding	-1.51516	3.56312	72.734	5.34273e-09	1.27519e-07
Mettl7a1	ENSMUSG00000054619	protein_coding	-2.09719	2.51588	72.7104	5.35956e-09	1.27718e-07
Nol11	ENSMUSG00000018433	protein_coding	0.687412	7.40459	72.6359	5.41297e-09	1.28786e-07
Letm1	ENSMUSG00000005299	protein_coding	0.744195	6.4208	72.549	5.476e-09	1.30079e-07
Gabbr1	ENSMUSG00000024462	protein_coding	-1.12278	5.3502	72.5305	5.48955e-09	1.30194e-07
Fbxo6	ENSMUSG00000055401	protein_coding	-1.6943	3.31939	72.5057	5.50771e-09	1.30419e-07
Ildr1	ENSMUSG00000022900	protein_coding	-3.24771	2.49074	72.466	5.53696e-09	1.30904e-07
Gcsh	ENSMUSG00000034424	protein_coding	0.621744	7.0971	72.4194	5.57149e-09	1.31514e-07
Asf1b	ENSMUSG00000005470	protein_coding	0.7737	5.2753	72.3861	5.59631e-09	1.31892e-07
Gfra3	ENSMUSG00000024366	protein_coding	2.98892	3.28584	72.3629	5.61368e-09	1.32093e-07
Ptpn1	ENSMUSG00000027540	protein_coding	0.769075	6.09918	72.3507	5.62284e-09	1.32101e-07
Elf3	ENSMUSG00000003051	protein_coding	-1.52319	3.37011	72.3167	5.64838e-09	1.32325e-07
Rbm19	ENSMUSG00000029594	protein_coding	0.652785	6.37342	72.3128	5.65134e-09	1.32325e-07
Igf1r	ENSMUSG00000005533	protein_coding	-0.869984	6.68516	72.3029	5.65883e-09	1.32325e-07
Ddx58	ENSMUSG00000040296	protein_coding	-1.71616	4.36579	71.9804	5.90846e-09	1.37947e-07
Bhlhe41	ENSMUSG00000030256	protein_coding	-1.83396	3.97349	71.9208	5.95588e-09	1.38838e-07
Lamp1	ENSMUSG00000031447	protein_coding	-0.816079	9.38848	71.8813	5.98754e-09	1.39359e-07
Trmt10c	ENSMUSG00000044763	protein_coding	0.689789	5.80284	71.7276	6.11239e-09	1.41945e-07
Vill	ENSMUSG00000038775	protein_coding	-2.34092	2.59352	71.7213	6.11757e-09	1.41945e-07
Card19	ENSMUSG00000037960	protein_coding	-1.31915	3.91076	71.6455	6.18026e-09	1.43004e-07
Parp3	ENSMUSG00000023249	protein_coding	-2.18549	2.21071	71.6431	6.18229e-09	1.43004e-07
Bst2	ENSMUSG00000046718	protein_coding	-1.46432	5.6779	71.5483	6.26171e-09	1.44618e-07
Dcaf6	ENSMUSG00000026571	protein_coding	-1.00708	4.497	71.4988	6.30355e-09	1.45165e-07
Pik3cd	ENSMUSG00000039936	protein_coding	-1.39794	3.29231	71.4974	6.30476e-09	1.45165e-07
Tmtc4	ENSMUSG00000041594	protein_coding	-1.09697	4.22476	71.3446	6.43603e-09	1.47959e-07
Bnip2	ENSMUSG00000011958	protein_coding	0.591283	6.37843	71.3036	6.47172e-09	1.48552e-07
Gna14	ENSMUSG00000024697	protein_coding	3.27979	1.81103	71.2783	6.49394e-09	1.48834e-07
Trap1a	ENSMUSG00000051257	protein_coding	-2.51199	4.80906	71.209	6.55497e-09	1.50004e-07
Lmnb1	ENSMUSG00000024590	protein_coding	0.632996	8.86344	71.1727	6.5872e-09	1.50436e-07
Slc6a8	ENSMUSG00000019558	protein_coding	-0.843416	5.63698	71.1652	6.59391e-09	1.50436e-07
Mcam	ENSMUSG00000032135	protein_coding	-1.83192	4.0384	71.1422	6.61446e-09	1.50619e-07
Gnb4	ENSMUSG00000027669	protein_coding	-0.69817	5.49471	71.1337	6.62204e-09	1.50619e-07
Rbm15b	ENSMUSG00000074102	protein_coding	0.623628	6.92596	70.9142	6.82188e-09	1.54929e-07
Lrrc16b	ENSMUSG00000022211	protein_coding	-1.44371	3.74219	70.8708	6.8621e-09	1.55607e-07
E130012A19Rik	ENSMUSG00000043439	protein_coding	1.12102	6.24329	70.8467	6.88458e-09	1.55881e-07
Ccne1	ENSMUSG00000002068	protein_coding	0.672325	6.65728	70.8001	6.92829e-09	1.56634e-07
Eif2b2	ENSMUSG00000004788	protein_coding	0.557924	5.723	70.7355	6.98936e-09	1.57734e-07
Itpr3	ENSMUSG00000042644	protein_coding	-1.38793	5.06254	70.7238	7.00042e-09	1.57734e-07
Stip1	ENSMUSG00000024966	protein_coding	0.736283	9.07319	70.6925	7.03027e-09	1.57986e-07
Psmd2	ENSMUSG00000006998	protein_coding	0.668083	8.60483	70.6798	7.04246e-09	1.58023e-07
Dnttip2	ENSMUSG00000039756	protein_coding	0.846885	7.82195	70.6405	7.08019e-09	1.58592e-07
A2m	ENSMUSG00000030111	protein_coding	-2.63156	0.909161	70.6313	7.08896e-09	1.58592e-07
Mapk3	ENSMUSG00000063065	protein_coding	-0.703286	6.88772	70.2356	7.48175e-09	1.6713e-07
Ssrp1	ENSMUSG00000027067	protein_coding	0.73448	9.31697	70.1234	7.59733e-09	1.69397e-07
Dmtn	ENSMUSG00000022099	protein_coding	-2.03484	4.81007	70.1076	7.61377e-09	1.69397e-07
Rtf1	ENSMUSG00000027304	protein_coding	0.694207	7.02662	70.1043	7.61716e-09	1.69397e-07
Rundc3b	ENSMUSG00000040570	protein_coding	1.1247	3.97826	70.068	7.65507e-09	1.69988e-07
Sec13	ENSMUSG00000030298	protein_coding	0.616723	6.6446	69.9562	7.77316e-09	1.72355e-07
Kdsr	ENSMUSG00000009905	protein_coding	-0.893858	5.18289	69.8657	7.87018e-09	1.74248e-07
Fastkd5	ENSMUSG00000079043	protein_coding	1.22116	3.63654	69.8371	7.90102e-09	1.74673e-07
Phf5a	ENSMUSG00000061360	protein_coding	0.805665	6.50905	69.8139	7.92628e-09	1.74721e-07
Snhg11	ENSMUSG00000044349	protein_coding	-1.03494	6.20465	69.8136	7.92651e-09	1.74721e-07
mt-Rnr2	ENSMUSG00000064339	Mt_rRNA	-1.28948	8.70905	69.7883	7.95407e-09	1.75071e-07
Pcdh18	ENSMUSG00000037892	protein_coding	2.23889	4.41831	69.7162	8.03324e-09	1.76555e-07
Ndufv3	ENSMUSG00000024038	protein_coding	-0.940993	5.71131	69.6605	8.09495e-09	1.7765e-07
D10Wsu102e	ENSMUSG00000020255	protein_coding	0.569943	6.89819	69.628	8.13114e-09	1.78184e-07
Rorc	ENSMUSG00000028150	protein_coding	-2.25768	1.8094	69.6153	8.14534e-09	1.78234e-07
Pfkm	ENSMUSG00000033065	protein_coding	-0.744216	6.24611	69.5456	8.22377e-09	1.79688e-07
Zfp365	ENSMUSG00000037855	protein_coding	0.993405	5.42359	69.5341	8.23683e-09	1.79712e-07
Etv2	ENSMUSG00000006311	protein_coding	-3.67105	1.45889	69.4958	8.28032e-09	1.80398e-07
Gpkow	ENSMUSG00000031148	protein_coding	0.720752	5.09881	69.4402	8.34397e-09	1.81459e-07
Camk2b	ENSMUSG00000057897	protein_coding	-1.50654	4.63742	69.4321	8.35324e-09	1.81459e-07
Cd3eap	ENSMUSG00000047649	protein_coding	0.832337	5.70832	69.3089	8.49629e-09	1.84148e-07
Arhgef26	ENSMUSG00000036885	protein_coding	0.934399	4.71488	69.3044	8.50158e-09	1.84148e-07
Drc1	ENSMUSG00000073102	protein_coding	-3.05642	1.28375	69.2776	8.53301e-09	1.84562e-07
Lgi2	ENSMUSG00000039252	protein_coding	-1.37239	4.02562	69.2592	8.55474e-09	1.84618e-07
Reck	ENSMUSG00000028476	protein_coding	-1.37329	4.12123	69.2449	8.57164e-09	1.84618e-07
Timm10	ENSMUSG00000027076	protein_coding	0.876656	4.54765	69.2441	8.57257e-09	1.84618e-07
Kctd19	ENSMUSG00000051648	protein_coding	-4.96461	1.21487	69.2244	8.59599e-09	1.84857e-07
Tufm	ENSMUSG00000073838	protein_coding	0.715034	6.21203	69.1737	8.65633e-09	1.85888e-07
Dhx8	ENSMUSG00000034931	protein_coding	0.605869	6.93101	69.1354	8.70229e-09	1.86607e-07
Rufy2	ENSMUSG00000020070	protein_coding	-0.756359	5.75709	68.9729	8.89996e-09	1.90573e-07
Arpc1b	ENSMUSG00000029622	protein_coding	-1.22443	5.25912	68.8469	9.05663e-09	1.93652e-07
Aggf1	ENSMUSG00000021681	protein_coding	0.593454	6.37106	68.7419	9.18948e-09	1.96212e-07
Lrrc2	ENSMUSG00000032495	protein_coding	-3.66297	2.10303	68.6903	9.25546e-09	1.9734e-07
Hnrnpul2	ENSMUSG00000071659	protein_coding	0.535949	8.57347	68.6558	9.29992e-09	1.97943e-07
Rrp8	ENSMUSG00000030888	protein_coding	0.588961	6.12398	68.6479	9.31016e-09	1.97943e-07
Polr3e	ENSMUSG00000030880	protein_coding	0.589149	6.50499	68.5899	9.38553e-09	1.99263e-07
Pno1	ENSMUSG00000020116	protein_coding	0.646684	6.59243	68.5297	9.46441e-09	2.00536e-07
Mrpl20	ENSMUSG00000029066	protein_coding	0.697616	5.80289	68.5136	9.48563e-09	2.00536e-07
Kif20a	ENSMUSG00000003779	protein_coding	0.880539	8.11362	68.4819	9.52756e-09	2.01139e-07
Col9a2	ENSMUSG00000028626	protein_coding	-2.43568	1.81424	68.456	9.56194e-09	2.01581e-07
Foxo4	ENSMUSG00000042903	protein_coding	0.850173	6.23854	68.368	9.67983e-09	2.03604e-07
Trpm1	ENSMUSG00000030523	protein_coding	-4.03574	3.82341	76.0808	9.68507e-09	2.03604e-07
Ddx20	ENSMUSG00000027905	protein_coding	0.634446	6.61027	68.3375	9.72102e-09	2.03737e-07
BB218582	ENSMUSG00000085218	processed_transcript	-2.23068	1.0892	68.3333	9.72671e-09	2.03737e-07
Rnf157	ENSMUSG00000052949	protein_coding	-1.54802	4.67871	68.3293	9.73217e-09	2.03737e-07
Ssb	ENSMUSG00000068882	protein_coding	0.738102	8.83676	68.2497	9.84074e-09	2.05722e-07
Prpf3	ENSMUSG00000015748	protein_coding	0.684788	7.40776	68.2283	9.87018e-09	2.0605e-07
Ptcd3	ENSMUSG00000063884	protein_coding	0.534059	7.44054	68.1471	9.98263e-09	2.08108e-07
Phrf1	ENSMUSG00000038611	protein_coding	0.529744	7.33546	68.1142	1.00287e-08	2.0849e-07
Ccna2	ENSMUSG00000027715	protein_coding	0.587756	7.99189	68.1141	1.00288e-08	2.0849e-07
Prpf31	ENSMUSG00000008373	protein_coding	0.717003	7.15536	68.0875	1.00661e-08	2.08916e-07
Mnt	ENSMUSG00000000282	protein_coding	-0.649457	5.66259	68.0724	1.00874e-08	2.08916e-07
Sun2	ENSMUSG00000042524	protein_coding	-1.24914	4.28729	68.0697	1.00911e-08	2.08916e-07
Mfap4	ENSMUSG00000042436	protein_coding	-2.30201	2.42864	68.044	1.01274e-08	2.09342e-07
Gstm1	ENSMUSG00000058135	protein_coding	-1.14705	4.37456	68.0354	1.01396e-08	2.09342e-07
Fhl1	ENSMUSG00000023092	protein_coding	-0.946089	5.67349	67.9681	1.02356e-08	2.11033e-07
Zfp553	ENSMUSG00000045598	protein_coding	0.609838	6.37266	67.9479	1.02646e-08	2.1134e-07
Chaf1a	ENSMUSG00000002835	protein_coding	0.506123	7.45606	67.8724	1.03736e-08	2.13293e-07
Brd7	ENSMUSG00000031660	protein_coding	0.710406	8.06927	67.7033	1.06224e-08	2.18108e-07
Gpr160	ENSMUSG00000037661	protein_coding	-2.31868	2.12229	67.6333	1.07273e-08	2.19729e-07
Atp6ap1	ENSMUSG00000019087	protein_coding	-0.758957	6.39707	67.6311	1.07307e-08	2.19729e-07
Txnl1	ENSMUSG00000024583	protein_coding	0.605733	7.2751	67.5705	1.08224e-08	2.21003e-07
Gjb3	ENSMUSG00000042367	protein_coding	-3.04086	2.74431	67.3563	1.11535e-08	2.27455e-07
C330027C09Rik	ENSMUSG00000033031	protein_coding	0.664834	7.14109	67.1956	1.14089e-08	2.32348e-07
Tspyl2	ENSMUSG00000041096	protein_coding	-0.723349	6.05245	67.0876	1.15843e-08	2.35599e-07
Cdx2	ENSMUSG00000029646	protein_coding	3.15901	5.53051	74.5335	1.16267e-08	2.36142e-07
Psma8	ENSMUSG00000036743	protein_coding	-1.87918	2.95095	66.9816	1.17591e-08	2.38507e-07
Lsm3	ENSMUSG00000034192	protein_coding	0.91732	6.35227	66.9466	1.18175e-08	2.39368e-07
Fnip2	ENSMUSG00000061175	protein_coding	-1.04969	6.51767	66.8938	1.1906e-08	2.40384e-07
Dmrt1	ENSMUSG00000024837	protein_coding	-3.42716	3.50547	66.8914	1.19101e-08	2.40384e-07
Gtsf1l	ENSMUSG00000070708	protein_coding	-4.07867	1.98136	66.8881	1.19158e-08	2.40384e-07
Dram2	ENSMUSG00000027900	protein_coding	-1.20301	4.09444	66.8127	1.20436e-08	2.42637e-07
Cryz	ENSMUSG00000028199	protein_coding	-0.958686	4.76677	66.7975	1.20695e-08	2.42832e-07
Rnft2	ENSMUSG00000032850	protein_coding	-1.31731	3.7102	66.7599	1.21341e-08	2.43804e-07
Ctbs	ENSMUSG00000028189	protein_coding	-1.23032	4.16868	66.7049	1.2229e-08	2.45383e-07
Mdn1	ENSMUSG00000058006	protein_coding	0.804653	9.15015	66.6009	1.24109e-08	2.487e-07
Als2	ENSMUSG00000026024	protein_coding	-0.680468	6.3828	66.5877	1.24342e-08	2.48833e-07
Pcmtd1	ENSMUSG00000051285	protein_coding	-1.04708	6.50619	66.5325	1.25321e-08	2.50459e-07
Zmat4	ENSMUSG00000037492	protein_coding	-1.71367	3.31341	66.5102	1.25719e-08	2.50769e-07
Phax	ENSMUSG00000008301	protein_coding	0.76678	6.68736	66.505	1.25811e-08	2.50769e-07
Mib2	ENSMUSG00000029060	protein_coding	-1.19184	5.00928	66.4911	1.26061e-08	2.50934e-07
Gabarap	ENSMUSG00000018567	protein_coding	-1.01908	6.67789	66.4517	1.26769e-08	2.52007e-07
Snw1	ENSMUSG00000021039	protein_coding	0.589229	7.63641	66.4325	1.27117e-08	2.52364e-07
Tacc3	ENSMUSG00000037313	protein_coding	0.742997	7.03535	66.3462	1.28686e-08	2.55088e-07
Alpk3	ENSMUSG00000038763	protein_coding	-3.15466	2.37304	66.3385	1.28829e-08	2.55088e-07
Lrrc41	ENSMUSG00000028703	protein_coding	0.766849	5.88849	66.321	1.29149e-08	2.55251e-07
Hdac11	ENSMUSG00000034245	protein_coding	-1.10298	4.55917	66.3155	1.29252e-08	2.55251e-07
Dmd	ENSMUSG00000045103	protein_coding	-1.10835	5.92461	66.3057	1.29432e-08	2.55271e-07
Fzd5	ENSMUSG00000045005	protein_coding	-1.41504	4.86093	66.2636	1.3021e-08	2.56468e-07
B2m	ENSMUSG00000060802	protein_coding	-1.16867	5.60747	66.163	1.32092e-08	2.59834e-07
Gps1	ENSMUSG00000025156	protein_coding	0.644301	6.29262	66.0438	1.34359e-08	2.63946e-07
Wbp11	ENSMUSG00000030216	protein_coding	0.67958	8.00102	65.996	1.35281e-08	2.65409e-07
Nupr1	ENSMUSG00000030717	protein_coding	-5.51288	4.30125	65.9107	1.36942e-08	2.68317e-07
Aqp3	ENSMUSG00000028435	protein_coding	-5.07441	4.525	65.8472	1.38191e-08	2.70411e-07
Trim63	ENSMUSG00000028834	protein_coding	-3.1651	1.89643	65.7839	1.39451e-08	2.7252e-07
Cog8	ENSMUSG00000031916	protein_coding	0.718246	5.62403	65.7714	1.39701e-08	2.72606e-07
Cpn1	ENSMUSG00000025196	protein_coding	-4.02621	1.30886	65.7635	1.39859e-08	2.72606e-07
Txnrd1	ENSMUSG00000020250	protein_coding	0.694942	8.94273	65.6489	1.42176e-08	2.76333e-07
Fam53a	ENSMUSG00000037339	protein_coding	0.674974	5.44945	65.6469	1.42218e-08	2.76333e-07
Aldh9a1	ENSMUSG00000026687	protein_coding	-0.611111	6.95219	65.6417	1.42324e-08	2.76333e-07
Sycp3	ENSMUSG00000020059	protein_coding	-2.47132	4.0571	65.3982	1.47392e-08	2.85802e-07
Amd1	ENSMUSG00000075232	protein_coding	0.720811	6.60212	65.2954	1.4959e-08	2.89505e-07
Ing1	ENSMUSG00000045969	protein_coding	0.6294	6.42519	65.2909	1.49687e-08	2.89505e-07
Kcnc3	ENSMUSG00000062785	protein_coding	1.01265	4.96322	65.2641	1.50266e-08	2.89575e-07
Sf3a2	ENSMUSG00000020211	protein_coding	0.555037	6.96008	65.2639	1.50271e-08	2.89575e-07
Ndel1	ENSMUSG00000018736	protein_coding	-0.606048	5.8089	65.2624	1.50303e-08	2.89575e-07
Gtf2f2	ENSMUSG00000067995	protein_coding	0.646428	5.85382	65.2421	1.50744e-08	2.90052e-07
Leprot	ENSMUSG00000035212	protein_coding	-0.76938	5.21043	65.2245	1.51127e-08	2.90415e-07
Mepce	ENSMUSG00000029726	protein_coding	0.735229	5.78016	65.1834	1.52025e-08	2.91767e-07
Adam23	ENSMUSG00000025964	protein_coding	-0.928501	6.76806	65.1061	1.5373e-08	2.94663e-07
Smyd5	ENSMUSG00000033706	protein_coding	0.659742	6.99669	65.0685	1.54568e-08	2.95889e-07
Noct	ENSMUSG00000023087	protein_coding	0.947953	4.87127	65.0124	1.55826e-08	2.97539e-07
Nop9	ENSMUSG00000019297	protein_coding	0.888375	6.09842	65.0124	1.55826e-08	2.97539e-07
Znrf2	ENSMUSG00000058446	protein_coding	0.815823	5.69129	64.9324	1.5764e-08	3.0062e-07
Ndufaf4	ENSMUSG00000028261	protein_coding	0.873199	5.75917	64.8829	1.58772e-08	3.02092e-07
Raver2	ENSMUSG00000035275	protein_coding	-0.606731	5.86215	64.8651	1.59181e-08	3.02092e-07
Nmt1	ENSMUSG00000020936	protein_coding	0.575073	7.55952	64.8635	1.59218e-08	3.02092e-07
Saraf	ENSMUSG00000031532	protein_coding	-0.733772	5.56418	64.8496	1.5954e-08	3.02318e-07
Hacd3	ENSMUSG00000033629	protein_coding	0.619977	5.90829	64.8295	1.60004e-08	3.02816e-07
Hook2	ENSMUSG00000052566	protein_coding	-1.1848	5.68414	64.8102	1.60452e-08	3.0328e-07
Dse	ENSMUSG00000039497	protein_coding	-0.758037	5.61039	64.743	1.62024e-08	3.05866e-07
Ctsc	ENSMUSG00000030560	protein_coding	-1.31699	3.24746	64.7055	1.62907e-08	3.06712e-07
Aplp1	ENSMUSG00000006651	protein_coding	-1.27161	4.09602	64.6973	1.631e-08	3.06712e-07
Bms1	ENSMUSG00000030138	protein_coding	0.61559	8.27503	64.6893	1.63291e-08	3.06712e-07
Sfpq	ENSMUSG00000028820	protein_coding	0.67398	9.852	64.6726	1.63687e-08	3.07071e-07
Cbarp	ENSMUSG00000035640	protein_coding	-1.01629	4.50041	64.4919	1.68037e-08	3.14839e-07
Ptpn13	ENSMUSG00000034573	protein_coding	-0.965575	6.57814	64.4736	1.68487e-08	3.15288e-07
Vamp2	ENSMUSG00000020894	protein_coding	-1.05792	5.30766	64.4429	1.69241e-08	3.16303e-07
Atp6v1h	ENSMUSG00000033793	protein_coding	-0.691663	6.26816	64.4053	1.70169e-08	3.17643e-07
Vwa8	ENSMUSG00000058997	protein_coding	-0.784069	5.24483	64.3853	1.70663e-08	3.17894e-07
Fam178b	ENSMUSG00000046337	protein_coding	-2.76179	2.14216	64.3827	1.70728e-08	3.17894e-07
Cand1	ENSMUSG00000020114	protein_coding	0.539998	8.18012	64.3476	1.71603e-08	3.18828e-07
Jam2	ENSMUSG00000053062	protein_coding	-2.06845	4.0532	64.3455	1.71655e-08	3.18828e-07
Malat1	ENSMUSG00000092341	lincRNA	-1.09217	8.98392	64.3369	1.71871e-08	3.18834e-07
Prpf40a	ENSMUSG00000061136	protein_coding	0.638106	8.48791	64.2849	1.73179e-08	3.20863e-07
Yars2	ENSMUSG00000022792	protein_coding	0.774241	5.51086	64.2493	1.74079e-08	3.22131e-07
Sphk2	ENSMUSG00000057342	protein_coding	0.892017	4.94241	64.1333	1.77051e-08	3.26927e-07
Fggy	ENSMUSG00000028573	protein_coding	-1.26385	3.61121	64.1293	1.77153e-08	3.26927e-07
Ykt6	ENSMUSG00000002741	protein_coding	0.598422	6.77371	64.1227	1.77324e-08	3.26927e-07
Icam1	ENSMUSG00000037405	protein_coding	-2.88943	3.60424	64.0848	1.78307e-08	3.28335e-07
Il3ra	ENSMUSG00000068758	protein_coding	-1.54209	3.3842	64.029	1.79768e-08	3.30619e-07
Slc16a2	ENSMUSG00000033965	protein_coding	-1.00587	4.63176	64.001	1.80504e-08	3.31566e-07
Sidt1	ENSMUSG00000022696	protein_coding	3.0316	0.975873	70.8321	1.82224e-08	3.34163e-07
Tex15	ENSMUSG00000009628	protein_coding	1.95165	7.0757	63.8783	1.83773e-08	3.36334e-07
Mlxipl	ENSMUSG00000005373	protein_coding	-1.28304	3.6501	63.8676	1.84063e-08	3.36454e-07
Enox1	ENSMUSG00000022012	protein_coding	-1.68527	4.29521	63.8136	1.85525e-08	3.38714e-07
Cdc6	ENSMUSG00000017499	protein_coding	0.648526	6.27455	63.7318	1.87761e-08	3.42378e-07
Gprc5a	ENSMUSG00000046733	protein_coding	-3.58718	1.28285	63.7095	1.88376e-08	3.43082e-07
Psmd12	ENSMUSG00000020720	protein_coding	0.520571	7.81659	63.6663	1.89576e-08	3.44848e-07
Ypel3	ENSMUSG00000042675	protein_coding	-1.5406	4.21919	63.6487	1.90064e-08	3.45318e-07
Actl6a	ENSMUSG00000027671	protein_coding	0.581091	7.28394	63.4479	1.95756e-08	3.55228e-07
Rbm8a	ENSMUSG00000038374	protein_coding	0.794522	7.86604	63.4032	1.9705e-08	3.57144e-07
Tmem82	ENSMUSG00000043085	protein_coding	-1.6887	3.0026	63.3267	1.99282e-08	3.60753e-07
Cherp	ENSMUSG00000052488	protein_coding	0.557897	8.15144	63.2644	2.0112e-08	3.63641e-07
Gm2381	ENSMUSG00000092225	protein_coding	-1.90689	3.94443	63.2353	2.01986e-08	3.64767e-07
Ddx52	ENSMUSG00000020677	protein_coding	0.575152	6.63291	63.1885	2.03384e-08	3.66849e-07
Gm13147	ENSMUSG00000087207	transcribed_unprocessed_pseudogene	-2.96793	2.6836	63.0949	2.06215e-08	3.71508e-07
Cabp1	ENSMUSG00000029544	protein_coding	-2.09634	3.43052	63.0796	2.0668e-08	3.719e-07
Igdcc3	ENSMUSG00000032394	protein_coding	1.41166	6.44618	63.0132	2.08719e-08	3.75118e-07
Laptm5	ENSMUSG00000028581	protein_coding	-4.05725	3.35133	62.8975	2.1232e-08	3.81134e-07
Kdm5c	ENSMUSG00000025332	protein_coding	0.572766	7.83825	62.8587	2.13545e-08	3.82874e-07
Ddx47	ENSMUSG00000030204	protein_coding	0.565123	6.59743	62.7188	2.18021e-08	3.90432e-07
Nr1h2	ENSMUSG00000060601	protein_coding	-0.746759	5.71518	62.6744	2.19462e-08	3.92544e-07
Ppp1r3c	ENSMUSG00000067279	protein_coding	-2.44177	2.09124	62.6284	2.20966e-08	3.94763e-07
Cdhr1	ENSMUSG00000021803	protein_coding	-3.45686	1.87779	62.4844	2.25746e-08	4.02397e-07
Tex40	ENSMUSG00000050623	protein_coding	-2.1632	2.22661	62.4835	2.25776e-08	4.02397e-07
Arap3	ENSMUSG00000024451	protein_coding	-1.83142	2.9868	62.4556	2.26715e-08	4.0359e-07
Aif1l	ENSMUSG00000001864	protein_coding	0.829295	5.39546	62.4327	2.27488e-08	4.04486e-07
Asb6	ENSMUSG00000039483	protein_coding	0.731113	5.11056	62.4148	2.28096e-08	4.04658e-07
Herpud1	ENSMUSG00000031770	protein_coding	-1.47786	5.73362	62.4139	2.28124e-08	4.04658e-07
Midn	ENSMUSG00000035621	protein_coding	0.726943	7.44729	62.3924	2.28857e-08	4.05477e-07
Vps35	ENSMUSG00000031696	protein_coding	-0.501841	8.72782	62.3186	2.31385e-08	4.09205e-07
Nid2	ENSMUSG00000021806	protein_coding	-1.23613	7.38013	62.3074	2.31775e-08	4.09205e-07
Sp5	ENSMUSG00000075304	protein_coding	2.55802	4.42435	62.3072	2.3178e-08	4.09205e-07
Thnsl2	ENSMUSG00000054474	protein_coding	-1.55011	2.80039	62.2573	2.33511e-08	4.1153e-07
Mrps6	ENSMUSG00000039680	protein_coding	1.06595	3.83068	62.2534	2.33646e-08	4.1153e-07
Sema4g	ENSMUSG00000025207	protein_coding	-1.15356	3.17531	62.2339	2.3433e-08	4.12249e-07
Polr2m	ENSMUSG00000032199	protein_coding	0.556266	7.80759	62.2021	2.35441e-08	4.13719e-07
Atp1b1	ENSMUSG00000026576	protein_coding	-1.21175	5.61285	62.1515	2.37227e-08	4.16323e-07
As3mt	ENSMUSG00000003559	protein_coding	-1.02422	4.07998	62.1444	2.37478e-08	4.16323e-07
Alox15	ENSMUSG00000018924	protein_coding	1.89599	2.60091	62.0941	2.39271e-08	4.18976e-07
Gtf3c6	ENSMUSG00000019837	protein_coding	0.912086	6.12839	62.0693	2.4016e-08	4.20042e-07
Trib3	ENSMUSG00000032715	protein_coding	-3.16571	4.9883	62.0605	2.40475e-08	4.20103e-07
Vps36	ENSMUSG00000031479	protein_coding	0.661639	7.34979	62.0073	2.42396e-08	4.22966e-07
Slfn9	ENSMUSG00000069793	protein_coding	-2.71439	2.22078	61.9824	2.43302e-08	4.24052e-07
Tomm20	ENSMUSG00000093904	protein_coding	-0.631294	8.37413	61.9111	2.45909e-08	4.28099e-07
Rangap1	ENSMUSG00000022391	protein_coding	0.603471	7.88701	61.8567	2.47923e-08	4.31105e-07
Ttc39b	ENSMUSG00000038172	protein_coding	-1.18105	5.46664	61.8358	2.48699e-08	4.31874e-07
Tfdp1	ENSMUSG00000038482	protein_coding	0.558554	8.04292	61.8293	2.48942e-08	4.31874e-07
Lrch1	ENSMUSG00000068015	protein_coding	-1.13373	4.273	61.7593	2.51569e-08	4.35927e-07
Panct2	ENSMUSG00000097814	antisense	-4.17227	1.5827	61.6906	2.54178e-08	4.39939e-07
RP24-365N15.2	ENSMUSG00000109032	transcribed_unprocessed_pseudogene	-1.5119	3.67554	61.6034	2.57525e-08	4.4481e-07
Coro1b	ENSMUSG00000024835	protein_coding	-0.764348	6.77869	61.6019	2.57586e-08	4.4481e-07
Csf2ra	ENSMUSG00000059326	protein_coding	-1.28486	3.41927	61.5201	2.60771e-08	4.4947e-07
Etl4	ENSMUSG00000036617	protein_coding	-1.58364	7.04277	61.5173	2.60884e-08	4.4947e-07
Nepro	ENSMUSG00000036208	protein_coding	0.667417	6.10997	61.5068	2.61294e-08	4.4966e-07
Ercc8	ENSMUSG00000021694	protein_coding	0.900017	4.45399	61.488	2.62034e-08	4.50416e-07
Ddx23	ENSMUSG00000003360	protein_coding	0.59545	7.47536	61.4506	2.63513e-08	4.52439e-07
Mtus2	ENSMUSG00000029651	protein_coding	-2.19959	2.08263	61.4157	2.64904e-08	4.54306e-07
Sirt2	ENSMUSG00000015149	protein_coding	-0.712411	5.17781	61.36	2.67136e-08	4.57612e-07
Slc22a17	ENSMUSG00000022199	protein_coding	-1.03187	4.36951	61.3129	2.69038e-08	4.59909e-07
Mrpl47	ENSMUSG00000037531	protein_coding	0.926602	5.5684	61.3116	2.69091e-08	4.59909e-07
Aga	ENSMUSG00000031521	protein_coding	-1.22539	3.52965	61.2918	2.69895e-08	4.60084e-07
Rcn3	ENSMUSG00000019539	protein_coding	-0.904133	4.47655	61.2914	2.69914e-08	4.60084e-07
Prmt5	ENSMUSG00000023110	protein_coding	0.541413	8.11029	61.2864	2.70114e-08	4.60084e-07
Parvb	ENSMUSG00000022438	protein_coding	-2.3551	3.75043	61.2209	2.728e-08	4.64131e-07
Pramef12	ENSMUSG00000028591	protein_coding	-3.40193	1.9751	61.168	2.74987e-08	4.67322e-07
Lrp2	ENSMUSG00000027070	protein_coding	-1.53816	6.66276	61.1311	2.76525e-08	4.69403e-07
Zfp24	ENSMUSG00000051469	protein_coding	0.62796	6.60292	61.0982	2.77903e-08	4.71208e-07
Rims3	ENSMUSG00000032890	protein_coding	-1.12963	5.60516	61.0692	2.79122e-08	4.72741e-07
Eml2	ENSMUSG00000040811	protein_coding	-1.10251	4.76476	61.0463	2.80094e-08	4.73852e-07
Samhd1	ENSMUSG00000027639	protein_coding	0.57318	6.67863	61.0344	2.80596e-08	4.74166e-07
Map2k6	ENSMUSG00000020623	protein_coding	-1.27548	4.36456	61.0195	2.81228e-08	4.74699e-07
Sohlh2	ENSMUSG00000027794	protein_coding	-2.79305	3.17319	60.9423	2.84534e-08	4.7974e-07
Bag5	ENSMUSG00000049792	protein_coding	0.853738	4.79394	60.9124	2.85829e-08	4.81381e-07
Hnf1a	ENSMUSG00000029556	protein_coding	-4.49098	1.34603	60.9034	2.86217e-08	4.81493e-07
Igsf3	ENSMUSG00000042035	protein_coding	-1.16743	4.65288	60.8438	2.88817e-08	4.85322e-07
Mttp	ENSMUSG00000028158	protein_coding	-1.26052	3.80624	60.8282	2.895e-08	4.85541e-07
Cct3	ENSMUSG00000001416	protein_coding	0.624579	9.06256	60.826	2.89595e-08	4.85541e-07
Gpr137b	ENSMUSG00000021306	protein_coding	-0.920719	4.6484	60.6962	2.95356e-08	4.94647e-07
Tfip11	ENSMUSG00000029345	protein_coding	0.560861	5.91912	60.6398	2.97896e-08	4.98345e-07
Melk	ENSMUSG00000035683	protein_coding	0.645905	6.74568	60.6316	2.98269e-08	4.98411e-07
Emc8	ENSMUSG00000031819	protein_coding	0.547953	6.61418	60.6088	2.99305e-08	4.99586e-07
Prss41	ENSMUSG00000024114	protein_coding	-1.40148	2.93564	60.565	3.01304e-08	5.01927e-07
Rbm15	ENSMUSG00000048109	protein_coding	0.91328	6.09416	60.5634	3.01377e-08	5.01927e-07
Orai3	ENSMUSG00000043964	protein_coding	-1.42619	4.55673	60.5484	3.02067e-08	5.02517e-07
Dixdc1	ENSMUSG00000032064	protein_coding	-1.08664	3.65601	60.5053	3.04055e-08	5.05264e-07
Arhgef3	ENSMUSG00000021895	protein_coding	-2.17257	3.43738	60.4779	3.05326e-08	5.06815e-07
Ints8	ENSMUSG00000040738	protein_coding	0.553766	7.00318	60.4191	3.08072e-08	5.10806e-07
Qrsl1	ENSMUSG00000019863	protein_coding	0.637151	4.8093	60.3676	3.105e-08	5.14104e-07
Ppp2r5d	ENSMUSG00000059409	protein_coding	0.817474	7.56049	60.3624	3.10747e-08	5.14104e-07
Smtnl2	ENSMUSG00000045667	protein_coding	-1.80218	3.65806	60.3546	3.11118e-08	5.1415e-07
Psmc4	ENSMUSG00000030603	protein_coding	0.653269	7.61816	60.2741	3.14962e-08	5.19929e-07
Nek4	ENSMUSG00000021918	protein_coding	0.895696	5.28242	60.2203	3.17562e-08	5.23646e-07
Hspa12a	ENSMUSG00000025092	protein_coding	-1.07366	3.92275	60.155	3.20744e-08	5.28074e-07
Cyp4f13	ENSMUSG00000024055	protein_coding	-1.40062	3.49521	60.1508	3.20952e-08	5.28074e-07
Fam19a4	ENSMUSG00000046500	protein_coding	-2.24741	2.51075	60.0984	3.23531e-08	5.31733e-07
Sfi1	ENSMUSG00000023764	protein_coding	-1.27985	5.32155	60.0754	3.24675e-08	5.33029e-07
Fbxl14	ENSMUSG00000030019	protein_coding	0.761728	6.02638	60.0402	3.26427e-08	5.35318e-07
Pole3	ENSMUSG00000028394	protein_coding	0.555429	6.04334	60.0132	3.27779e-08	5.36418e-07
Aurka	ENSMUSG00000027496	protein_coding	0.791927	6.81064	60.0125	3.27813e-08	5.36418e-07
Clic5	ENSMUSG00000023959	protein_coding	-3.74488	0.366144	59.9866	3.29116e-08	5.37963e-07
Slx1b	ENSMUSG00000059772	protein_coding	-0.879312	4.68218	59.9742	3.29744e-08	5.38402e-07
Stxbp1	ENSMUSG00000026797	protein_coding	-0.64982	4.71622	59.9195	3.32516e-08	5.41957e-07
Phka2	ENSMUSG00000031295	protein_coding	-0.646798	5.10293	59.9139	3.32806e-08	5.41957e-07
Snip1	ENSMUSG00000050213	protein_coding	0.650877	5.40472	59.9099	3.33006e-08	5.41957e-07
Csrnp2	ENSMUSG00000044636	protein_coding	0.912611	4.20422	59.8418	3.36504e-08	5.46463e-07
Kcng1	ENSMUSG00000074575	protein_coding	1.93888	2.65173	59.8282	3.37209e-08	5.47016e-07
Kpnb1	ENSMUSG00000001440	protein_coding	0.514613	10.4465	59.6754	3.45216e-08	5.59399e-07
Ythdf1	ENSMUSG00000038848	protein_coding	0.616902	7.58555	59.6281	3.47732e-08	5.62219e-07
Psmd7	ENSMUSG00000039067	protein_coding	0.69877	8.10496	59.6261	3.47839e-08	5.62219e-07
Soga1	ENSMUSG00000055485	protein_coding	0.803473	6.10726	59.6216	3.48081e-08	5.62219e-07
Nde1	ENSMUSG00000022678	protein_coding	0.625617	6.74924	59.5675	3.50995e-08	5.66314e-07
Rnf125	ENSMUSG00000033107	protein_coding	-3.3011	2.04871	59.5116	3.54027e-08	5.70592e-07
Kpna4	ENSMUSG00000027782	protein_coding	0.811819	7.54641	59.4862	3.55413e-08	5.72211e-07
2410016O06Rik	ENSMUSG00000046791	protein_coding	0.912108	5.01226	59.425	3.58783e-08	5.77016e-07
Stat2	ENSMUSG00000040033	protein_coding	-0.74817	5.24591	59.3874	3.60867e-08	5.79747e-07
Glb1l	ENSMUSG00000026200	protein_coding	-1.11716	3.7336	59.3704	3.61817e-08	5.80651e-07
Ezh1	ENSMUSG00000006920	protein_coding	-0.932161	5.26807	59.3426	3.63375e-08	5.82527e-07
Rpap3	ENSMUSG00000022466	protein_coding	0.565203	6.11772	59.2982	3.65872e-08	5.85903e-07
Rgs7bp	ENSMUSG00000021719	protein_coding	-1.72338	1.73491	59.2815	3.66815e-08	5.86787e-07
Tubb6	ENSMUSG00000001473	protein_coding	0.872499	7.38793	59.236	3.69406e-08	5.90301e-07
Trim12c	ENSMUSG00000057143	protein_coding	-1.22075	4.00222	59.1816	3.72522e-08	5.94647e-07
Parp12	ENSMUSG00000038507	protein_coding	-1.76373	3.61847	59.1692	3.73241e-08	5.9516e-07
Slc43a2	ENSMUSG00000038178	protein_coding	-0.736583	5.62746	59.1503	3.74335e-08	5.9627e-07
Eif2ak1	ENSMUSG00000029613	protein_coding	0.662228	5.86507	59.0516	3.80093e-08	6.048e-07
Haus3	ENSMUSG00000079555	protein_coding	0.792267	5.9827	59.0385	3.80865e-08	6.05386e-07
Mogat2	ENSMUSG00000052396	protein_coding	-1.66075	3.02559	58.9923	3.83602e-08	6.0896e-07
Pla2r1	ENSMUSG00000054580	protein_coding	-3.37519	0.546265	58.9869	3.83926e-08	6.0896e-07
Fscn1	ENSMUSG00000029581	protein_coding	0.766369	8.58119	58.9709	3.84878e-08	6.09824e-07
Scaper	ENSMUSG00000034007	protein_coding	-0.87139	4.76338	58.944	3.86489e-08	6.1173e-07
Eif4a3	ENSMUSG00000025580	protein_coding	0.528907	7.65412	58.9348	3.87039e-08	6.11955e-07
Rbm34	ENSMUSG00000033931	protein_coding	0.683571	6.62919	58.8988	3.89206e-08	6.14732e-07
Cntn2	ENSMUSG00000053024	protein_coding	-2.25922	2.53927	58.8474	3.92326e-08	6.18357e-07
Chst2	ENSMUSG00000033350	protein_coding	1.35019	3.11423	58.8173	3.94163e-08	6.206e-07
Gm13145	ENSMUSG00000078497	protein_coding	-2.54366	2.98918	58.765	3.97379e-08	6.24352e-07
Emid1	ENSMUSG00000034164	protein_coding	-1.14692	3.75461	58.724	3.99922e-08	6.2769e-07
Serinc5	ENSMUSG00000021703	protein_coding	-0.918593	5.33385	58.6963	4.01644e-08	6.29732e-07
Zfp827	ENSMUSG00000071064	protein_coding	-0.700335	5.38223	58.6644	4.03644e-08	6.32208e-07
Ccnf	ENSMUSG00000072082	protein_coding	0.576101	7.57707	58.5853	4.08644e-08	6.3926e-07
Lmbrd1	ENSMUSG00000073725	protein_coding	-0.909841	4.91654	58.5769	4.09183e-08	6.3926e-07
Ms4a4d	ENSMUSG00000024678	protein_coding	-2.63489	1.19405	58.573	4.09426e-08	6.3926e-07
En2	ENSMUSG00000039095	protein_coding	2.55746	2.94038	58.5174	4.12989e-08	6.44151e-07
Pygo1	ENSMUSG00000034910	protein_coding	1.35326	3.72933	58.4613	4.16619e-08	6.49137e-07
Ctsd	ENSMUSG00000007891	protein_coding	-1.03286	7.59882	58.4254	4.18959e-08	6.51429e-07
Enc1	ENSMUSG00000041773	protein_coding	0.683527	7.28757	58.3951	4.20949e-08	6.53846e-07
Lonp1	ENSMUSG00000041168	protein_coding	0.569344	7.51677	58.2717	4.2914e-08	6.65453e-07
Ppp1r11	ENSMUSG00000036398	protein_coding	0.765424	5.17451	58.2692	4.2931e-08	6.65453e-07
Tcl1	ENSMUSG00000041359	protein_coding	-4.73216	1.36053	58.2565	4.30166e-08	6.6609e-07
Ptp4a3	ENSMUSG00000059895	protein_coding	-1.29598	4.62344	58.242	4.31141e-08	6.66911e-07
Rasl11a	ENSMUSG00000029641	protein_coding	1.89953	2.64683	58.1889	4.34737e-08	6.7178e-07
Eif5a	ENSMUSG00000078812	protein_coding	0.600934	10.2024	58.176	4.35615e-08	6.72444e-07
Ooep	ENSMUSG00000032346	protein_coding	-3.43777	2.15408	58.1631	4.36498e-08	6.72829e-07
Pbdc1	ENSMUSG00000031226	protein_coding	0.808452	6.51036	58.1592	4.36762e-08	6.72829e-07
Morc1	ENSMUSG00000022652	protein_coding	-3.38721	2.8716	58.1189	4.39525e-08	6.7639e-07
Kif22	ENSMUSG00000030677	protein_coding	0.700037	7.13089	58.0617	4.43481e-08	6.81779e-07
Zfp36	ENSMUSG00000044786	protein_coding	-2.26411	2.17021	58.0375	4.45167e-08	6.83669e-07
Gcnt2	ENSMUSG00000021360	protein_coding	-1.22692	4.2724	58.0092	4.4715e-08	6.86011e-07
Fam83d	ENSMUSG00000027654	protein_coding	1.01121	5.14271	57.9664	4.50161e-08	6.89925e-07
Setd1b	ENSMUSG00000038384	protein_coding	0.795227	6.43213	57.911	4.54097e-08	6.95245e-07
Tut1	ENSMUSG00000071645	protein_coding	0.618474	5.63333	57.9005	4.54847e-08	6.95684e-07
Gm13151	ENSMUSG00000078498	protein_coding	-2.10326	3.64416	57.8081	4.615e-08	7.0514e-07
Zfp629	ENSMUSG00000045639	protein_coding	0.824854	5.85641	57.7716	4.6415e-08	7.08467e-07
Rai14	ENSMUSG00000022246	protein_coding	0.570826	7.46285	57.7553	4.65345e-08	7.09568e-07
Galns	ENSMUSG00000015027	protein_coding	-1.11313	3.50042	57.7242	4.67626e-08	7.12322e-07
Irf1	ENSMUSG00000018899	protein_coding	-1.83387	4.36743	57.7137	4.68403e-08	7.12782e-07
Zfp57	ENSMUSG00000036036	protein_coding	-1.07412	6.66759	57.6821	4.70741e-08	7.15613e-07
Fbxo45	ENSMUSG00000035764	protein_coding	0.56446	5.57009	57.5976	4.77047e-08	7.24463e-07
Rcc1	ENSMUSG00000028896	protein_coding	0.831176	6.93926	57.5834	4.78114e-08	7.2535e-07
Zmym1	ENSMUSG00000043872	protein_coding	0.612314	6.47505	57.5521	4.80486e-08	7.2821e-07
Kif18b	ENSMUSG00000051378	protein_coding	0.795845	6.52426	57.4476	4.8847e-08	7.39564e-07
Col6a2	ENSMUSG00000020241	protein_coding	-1.62688	2.81548	57.4006	4.92114e-08	7.44329e-07
Gm9873	ENSMUSG00000052368	lincRNA	-1.67785	2.30688	57.3867	4.93194e-08	7.45209e-07
Urb2	ENSMUSG00000031976	protein_coding	0.581059	7.20956	57.3149	4.98826e-08	7.52961e-07
Tmem175	ENSMUSG00000013495	protein_coding	-1.09744	4.0513	57.2288	5.05672e-08	7.61761e-07
Olfm2	ENSMUSG00000032172	protein_coding	-2.44159	1.16191	57.1392	5.12902e-08	7.71363e-07
Fam131b	ENSMUSG00000029861	protein_coding	1.29611	4.26875	57.137	5.13075e-08	7.71363e-07
Trim2	ENSMUSG00000027993	protein_coding	-0.969308	4.92124	57.1276	5.13845e-08	7.71745e-07
Slc5a3	ENSMUSG00000089774	protein_coding	1.21259	4.00245	57.1003	5.16073e-08	7.74317e-07
Pom121	ENSMUSG00000053293	protein_coding	0.665667	7.58378	57.0549	5.19804e-08	7.79134e-07
Pid1	ENSMUSG00000045658	protein_coding	1.21371	3.80446	57.0011	5.24259e-08	7.85027e-07
Cxcl16	ENSMUSG00000018920	protein_coding	-2.13801	1.59924	56.8734	5.35008e-08	8.00323e-07
Stmn2	ENSMUSG00000027500	protein_coding	-0.72181	7.09355	56.8571	5.36402e-08	8.01607e-07
Ddx19a	ENSMUSG00000015023	protein_coding	0.53605	6.42448	56.849	5.37088e-08	8.01833e-07
Dcaf13	ENSMUSG00000022300	protein_coding	0.625807	6.4543	56.8084	5.40574e-08	8.06235e-07
Slc9a3r1	ENSMUSG00000020733	protein_coding	0.67179	6.03175	56.7459	5.45979e-08	8.13085e-07
Clns1a	ENSMUSG00000025439	protein_coding	0.553159	7.0775	56.7428	5.46252e-08	8.13085e-07
Sdc4	ENSMUSG00000017009	protein_coding	-2.18043	4.54144	56.717	5.485e-08	8.15622e-07
Ostf1	ENSMUSG00000024725	protein_coding	-0.892775	5.0061	56.6686	5.52745e-08	8.2112e-07
Sirt3	ENSMUSG00000025486	protein_coding	-1.23895	3.70484	56.5996	5.58865e-08	8.29389e-07
Itpripl1	ENSMUSG00000074825	protein_coding	0.94285	4.50482	56.5928	5.59469e-08	8.29464e-07
Coro7	ENSMUSG00000039637	protein_coding	-0.949478	5.72089	56.5648	5.61978e-08	8.3236e-07
Vax2os	ENSMUSG00000085794	antisense	-4.06644	1.39779	56.5551	5.62847e-08	8.32824e-07
Dbt	ENSMUSG00000000340	protein_coding	0.767475	5.48023	56.5479	5.63499e-08	8.32967e-07
Vps72	ENSMUSG00000008958	protein_coding	0.694683	6.50569	56.5258	5.65493e-08	8.35091e-07
Sept1	ENSMUSG00000000486	protein_coding	-1.70692	3.80269	56.4001	5.7697e-08	8.51202e-07
Rngtt	ENSMUSG00000028274	protein_coding	0.672847	5.60557	56.349	5.81701e-08	8.57337e-07
Ube2d1	ENSMUSG00000019927	protein_coding	0.656454	5.89574	56.2003	5.95728e-08	8.77148e-07
Tm2d2	ENSMUSG00000031556	protein_coding	0.660332	4.95268	56.1448	6.01057e-08	8.84125e-07
Podxl	ENSMUSG00000025608	protein_coding	-1.54325	5.97933	56.1361	6.01899e-08	8.84496e-07
Gtse1	ENSMUSG00000022385	protein_coding	0.864382	7.4034	56.053	6.0999e-08	8.94944e-07
Cep76	ENSMUSG00000073542	protein_coding	0.714789	5.56252	56.0508	6.10203e-08	8.94944e-07
Atp6v0a1	ENSMUSG00000019302	protein_coding	-0.649925	6.22931	56.0304	6.12205e-08	8.97002e-07
Tmem63a	ENSMUSG00000026519	protein_coding	-1.77495	3.81497	55.9683	6.1835e-08	9.05121e-07
Kpna2	ENSMUSG00000018362	protein_coding	0.633294	7.55153	55.8906	6.26127e-08	9.14719e-07
Adgrg1	ENSMUSG00000031785	protein_coding	-1.8117	2.84681	55.8544	6.29793e-08	9.18459e-07
Dppa4	ENSMUSG00000058550	protein_coding	-1.33823	5.27895	55.8532	6.29913e-08	9.18459e-07
Son	ENSMUSG00000022961	protein_coding	0.667611	9.51376	55.8271	6.32561e-08	9.21425e-07
Ap5z1	ENSMUSG00000039623	protein_coding	-0.968048	4.60698	55.8133	6.33974e-08	9.22587e-07
Mad2l1	ENSMUSG00000029910	protein_coding	0.673993	6.86827	55.8001	6.35324e-08	9.2307e-07
Trp53bp2	ENSMUSG00000026510	protein_coding	0.65987	6.38589	55.798	6.35538e-08	9.2307e-07
Cdh10	ENSMUSG00000022321	protein_coding	-1.31675	2.66957	55.7125	6.44367e-08	9.34987e-07
Rragc	ENSMUSG00000028646	protein_coding	-0.804555	6.42778	55.6961	6.46073e-08	9.36556e-07
Mad2l2	ENSMUSG00000029003	protein_coding	-0.936107	4.0235	55.6864	6.47084e-08	9.37115e-07
Liph	ENSMUSG00000044626	protein_coding	-2.73751	2.01703	55.6746	6.48314e-08	9.3799e-07
Exosc9	ENSMUSG00000027714	protein_coding	0.665447	5.9135	55.5997	6.5621e-08	9.47585e-07
Rab26os	ENSMUSG00000093565	antisense	-1.70573	2.74397	55.5679	6.59587e-08	9.5063e-07
Mms19	ENSMUSG00000025159	protein_coding	-0.696566	6.43789	55.5557	6.60888e-08	9.50753e-07
Glb1	ENSMUSG00000045594	protein_coding	-1.04419	5.10043	55.5549	6.6098e-08	9.50753e-07
Lgalsl	ENSMUSG00000042363	protein_coding	0.922241	5.37566	55.5493	6.61575e-08	9.50753e-07
Ncoa1	ENSMUSG00000020647	protein_coding	-1.30997	4.73747	55.5387	6.62715e-08	9.51364e-07
Impdh1	ENSMUSG00000003500	protein_coding	0.622791	5.79258	55.5335	6.6327e-08	9.51364e-07
Gigyf1	ENSMUSG00000029714	protein_coding	-0.543535	7.01486	55.5138	6.65389e-08	9.53491e-07
Txlna	ENSMUSG00000053841	protein_coding	0.538919	7.47067	55.457	6.71525e-08	9.61365e-07
Dhfr	ENSMUSG00000021707	protein_coding	0.502547	6.84284	55.415	6.76114e-08	9.6701e-07
Ctcf	ENSMUSG00000005698	protein_coding	0.550876	8.24525	55.3858	6.79319e-08	9.70668e-07
Brd3	ENSMUSG00000026918	protein_coding	0.576996	7.29321	55.3544	6.82782e-08	9.74688e-07
Pop1	ENSMUSG00000022325	protein_coding	0.772237	5.63222	55.2306	6.96629e-08	9.93508e-07
Camk2d	ENSMUSG00000053819	protein_coding	-0.83063	4.54105	55.1891	7.01345e-08	9.99284e-07
Hnrnph2	ENSMUSG00000045427	protein_coding	0.625929	6.79808	55.1768	7.02751e-08	9.99612e-07
Ano1	ENSMUSG00000031075	protein_coding	-2.99638	1.20088	55.1706	7.03456e-08	9.99612e-07
Cntln	ENSMUSG00000038070	protein_coding	-1.20159	3.73606	55.1695	7.03577e-08	9.99612e-07
Foxb1	ENSMUSG00000059246	protein_coding	1.64215	5.63284	55.0864	7.13147e-08	1.01225e-06
Gm44250	ENSMUSG00000107881	TEC	-2.16041	1.47838	55.0169	7.21259e-08	1.0228e-06
Sap30bp	ENSMUSG00000020755	protein_coding	0.667362	6.1273	54.9875	7.24721e-08	1.02673e-06
Psma4	ENSMUSG00000032301	protein_coding	0.642712	7.48393	54.9379	7.30596e-08	1.03408e-06
Nipal3	ENSMUSG00000028803	protein_coding	-1.26311	3.50309	54.9242	7.3223e-08	1.03476e-06
Aloxe3	ENSMUSG00000020892	protein_coding	-3.0398	0.699802	54.9223	7.3246e-08	1.03476e-06
Jak3	ENSMUSG00000031805	protein_coding	-1.46198	4.16455	54.8151	7.45379e-08	1.05202e-06
Mfsd2a	ENSMUSG00000028655	protein_coding	2.27623	1.87199	54.8064	7.46437e-08	1.05252e-06
Psd3	ENSMUSG00000030465	protein_coding	0.995803	4.93641	54.7654	7.51448e-08	1.05859e-06
Cdyl2	ENSMUSG00000031758	protein_coding	-1.30485	4.5975	54.7433	7.54163e-08	1.06142e-06
Arhgap35	ENSMUSG00000058230	protein_coding	0.649487	8.11288	54.6644	7.63949e-08	1.07419e-06
Wnt3	ENSMUSG00000000125	protein_coding	1.57204	3.58708	54.6009	7.71929e-08	1.08338e-06
Mettl6	ENSMUSG00000021891	protein_coding	0.546455	5.69421	54.5909	7.73199e-08	1.08414e-06
Prmt6	ENSMUSG00000049300	protein_coding	0.533459	5.27311	54.5311	7.80806e-08	1.09257e-06
Snapin	ENSMUSG00000001018	protein_coding	-0.786778	5.09875	54.5265	7.81395e-08	1.09257e-06
Matn2	ENSMUSG00000022324	protein_coding	-1.30365	3.18077	54.4016	7.97552e-08	1.11412e-06
Adck4	ENSMUSG00000003762	protein_coding	-1.05962	3.74957	54.3887	7.99245e-08	1.11545e-06
Ccnt1	ENSMUSG00000011960	protein_coding	0.632896	6.77316	54.2463	8.18159e-08	1.14078e-06
Chordc1	ENSMUSG00000001774	protein_coding	0.737058	7.08088	54.2126	8.22706e-08	1.14605e-06
Hdac6	ENSMUSG00000031161	protein_coding	-0.658706	6.51225	54.2063	8.23548e-08	1.14616e-06
Cask	ENSMUSG00000031012	protein_coding	0.708421	5.99559	54.17	8.28486e-08	1.15117e-06
Degs1	ENSMUSG00000038633	protein_coding	-0.621499	7.01185	54.1686	8.28682e-08	1.15117e-06
Galc	ENSMUSG00000021003	protein_coding	-0.933506	4.20383	54.1397	8.32632e-08	1.15559e-06
Trip13	ENSMUSG00000021569	protein_coding	0.6463	6.36412	54.1262	8.34484e-08	1.15708e-06
Wdr18	ENSMUSG00000035754	protein_coding	0.63942	6.84626	54.0726	8.41883e-08	1.16626e-06
Gch1	ENSMUSG00000037580	protein_coding	-2.34038	1.92521	53.8944	8.66995e-08	1.19994e-06
Cdc37	ENSMUSG00000019471	protein_coding	0.565072	8.30203	53.87	8.70494e-08	1.20367e-06
Cyb5r1	ENSMUSG00000026456	protein_coding	-0.657317	7.09452	53.8382	8.75075e-08	1.20889e-06
E2f7	ENSMUSG00000020185	protein_coding	0.720289	6.24246	53.7577	8.86803e-08	1.22397e-06
Fbln1	ENSMUSG00000006369	protein_coding	-1.26677	5.29198	53.7364	8.89936e-08	1.22716e-06
Casp9	ENSMUSG00000028914	protein_coding	-0.566453	5.32702	53.7262	8.91437e-08	1.2281e-06
Stx7	ENSMUSG00000019998	protein_coding	-0.715393	5.35927	53.7138	8.93265e-08	1.22949e-06
Dusp1	ENSMUSG00000024190	protein_coding	-0.781949	4.50224	53.6983	8.95566e-08	1.23153e-06
Top1	ENSMUSG00000070544	protein_coding	1.03447	8.70396	53.6851	8.97523e-08	1.2326e-06
Hk1	ENSMUSG00000037012	protein_coding	-0.763031	5.18881	53.6789	8.9844e-08	1.2326e-06
Wdr17	ENSMUSG00000039375	protein_coding	-1.27224	2.9069	53.6764	8.98815e-08	1.2326e-06
Rmnd1	ENSMUSG00000019763	protein_coding	-0.681282	5.28029	53.6678	9.00095e-08	1.23323e-06
Coa7	ENSMUSG00000048351	protein_coding	0.568558	5.63305	53.5892	9.11888e-08	1.24823e-06
Ercc3	ENSMUSG00000024382	protein_coding	0.604389	6.02957	53.5838	9.12712e-08	1.24823e-06
Tmem106b	ENSMUSG00000029571	protein_coding	-1.16521	5.68146	53.5414	9.19154e-08	1.2559e-06
Nudt13	ENSMUSG00000021809	protein_coding	-1.14191	2.89928	53.4908	9.26903e-08	1.26533e-06
Icmt	ENSMUSG00000039662	protein_coding	0.765253	5.95084	53.4137	9.38847e-08	1.28047e-06
Hnrnpab	ENSMUSG00000020358	protein_coding	0.691389	10.0976	53.2144	9.70498e-08	1.32244e-06
Lace1	ENSMUSG00000038302	protein_coding	-1.11464	3.1817	53.1952	9.73596e-08	1.32545e-06
Rffl	ENSMUSG00000020696	protein_coding	-0.931183	4.19888	53.1803	9.76027e-08	1.32756e-06
Cers1	ENSMUSG00000087408	protein_coding	-1.93782	2.54286	53.1552	9.80117e-08	1.33191e-06
Fkbp9	ENSMUSG00000029781	protein_coding	-0.539236	7.28101	53.1153	9.86656e-08	1.33958e-06
Srrm4os	ENSMUSG00000086219	antisense	-5.11241	0.394782	53.095	9.89997e-08	1.3429e-06
Zfp202	ENSMUSG00000025602	protein_coding	1.49452	3.18319	53.082	9.92148e-08	1.3446e-06
Dact3	ENSMUSG00000078794	protein_coding	-1.61346	3.58228	53.0689	9.94322e-08	1.34633e-06
Cobl	ENSMUSG00000020173	protein_coding	-1.3981	5.3089	53.0504	9.974e-08	1.3484e-06
Hmgn2	ENSMUSG00000003038	protein_coding	0.66675	7.51975	53.0476	9.97857e-08	1.3484e-06
Cds2	ENSMUSG00000058793	protein_coding	-0.551989	7.47723	53.0412	9.98923e-08	1.3484e-06
Mllt1	ENSMUSG00000024212	protein_coding	0.538771	6.34827	53.0381	9.99444e-08	1.3484e-06
Ogt	ENSMUSG00000034160	protein_coding	-0.607991	8.63847	52.962	1.01224e-07	1.36442e-06
Dnajb1	ENSMUSG00000005483	protein_coding	0.750236	6.05831	52.9079	1.02143e-07	1.37559e-06
Parp10	ENSMUSG00000063268	protein_coding	-2.39463	2.10622	52.8323	1.03443e-07	1.39184e-06
Psmd13	ENSMUSG00000025487	protein_coding	0.709423	6.86342	52.8019	1.03971e-07	1.39768e-06
Mob1b	ENSMUSG00000006262	protein_coding	0.917501	5.90786	52.7917	1.04149e-07	1.39882e-06
Birc5	ENSMUSG00000017716	protein_coding	0.599733	7.01697	52.7642	1.0463e-07	1.40403e-06
Cln6	ENSMUSG00000032245	protein_coding	-0.840663	4.43457	52.6986	1.05787e-07	1.41829e-06
Aifm1	ENSMUSG00000036932	protein_coding	0.554328	6.35417	52.6765	1.0618e-07	1.42228e-06
Trmt2b	ENSMUSG00000067369	protein_coding	-1.8001	2.18007	52.6495	1.06662e-07	1.42701e-06
Dclk2	ENSMUSG00000028078	protein_coding	-0.626353	5.9968	52.646	1.06724e-07	1.42701e-06
Add3	ENSMUSG00000025026	protein_coding	-0.730493	6.11727	52.5933	1.07673e-07	1.4376e-06
Clybl	ENSMUSG00000025545	protein_coding	-0.990674	4.75603	52.5914	1.07707e-07	1.4376e-06
Nck1	ENSMUSG00000032475	protein_coding	0.652037	5.35062	52.5371	1.08694e-07	1.44948e-06
Syk	ENSMUSG00000021457	protein_coding	-0.802744	5.91014	52.5315	1.08796e-07	1.44955e-06
Ppp1r15a	ENSMUSG00000040435	protein_coding	-0.906054	5.40479	52.4232	1.10795e-07	1.47357e-06
Ubfd1	ENSMUSG00000030870	protein_coding	0.697588	6.96052	52.4071	1.11096e-07	1.47495e-06
Lama3	ENSMUSG00000024421	protein_coding	-3.89238	0.84404	52.3584	1.12011e-07	1.48447e-06
Srrt	ENSMUSG00000037364	protein_coding	0.511892	8.38056	52.3389	1.1238e-07	1.48804e-06
Ube2j1	ENSMUSG00000028277	protein_coding	0.607796	5.69381	52.3171	1.12794e-07	1.49081e-06
Serping1	ENSMUSG00000023224	protein_coding	-2.30634	1.80854	52.3132	1.12869e-07	1.49081e-06
Jarid2	ENSMUSG00000038518	protein_coding	-0.565845	7.79731	52.3122	1.12887e-07	1.49081e-06
Phkg2	ENSMUSG00000030815	protein_coding	-0.811395	5.43612	52.2193	1.14669e-07	1.513e-06
Madcam1	ENSMUSG00000020310	protein_coding	-4.18166	1.23674	52.205	1.14946e-07	1.51532e-06
D930048N14Rik	ENSMUSG00000052563	protein_coding	-1.28156	3.19372	52.1735	1.15559e-07	1.52207e-06
Plpp4	ENSMUSG00000070366	protein_coding	3.11713	0.793927	52.1636	1.15753e-07	1.52329e-06
G6pc3	ENSMUSG00000034793	protein_coding	-0.930097	3.93956	52.1267	1.16476e-07	1.53096e-06
Cdr2l	ENSMUSG00000050910	protein_coding	0.84233	4.95138	52.1188	1.16632e-07	1.53096e-06
Dusp9	ENSMUSG00000031383	protein_coding	1.76479	4.75219	52.1176	1.16656e-07	1.53096e-06
Slc25a12	ENSMUSG00000027010	protein_coding	-0.800179	4.27127	52.1131	1.16745e-07	1.53096e-06
Gosr2	ENSMUSG00000020946	protein_coding	0.510484	6.49756	52.0862	1.17277e-07	1.53659e-06
Cdk11b	ENSMUSG00000029062	protein_coding	0.641501	7.65828	52.0431	1.18135e-07	1.54527e-06
Marcksl1	ENSMUSG00000047945	protein_coding	0.781436	8.61138	52.0425	1.18145e-07	1.54527e-06
Cbs	ENSMUSG00000024039	protein_coding	1.28865	3.59183	52.0186	1.18625e-07	1.54915e-06
Zfp334	ENSMUSG00000017667	protein_coding	1.02791	5.90176	52.0174	1.18648e-07	1.54915e-06
Recql	ENSMUSG00000030243	protein_coding	0.561517	5.45968	52.0117	1.18763e-07	1.54929e-06
Ralgps2	ENSMUSG00000026594	protein_coding	0.609577	6.43725	51.9704	1.19596e-07	1.5588e-06
Chd2	ENSMUSG00000078671	protein_coding	-0.772607	7.39075	51.9326	1.20364e-07	1.56745e-06
Cox6b2	ENSMUSG00000051811	protein_coding	-1.18	4.48947	51.8758	1.21528e-07	1.57797e-06
Plekhg1	ENSMUSG00000040624	protein_coding	-1.78454	3.39768	51.8703	1.21641e-07	1.57797e-06
Col5a2	ENSMUSG00000026042	protein_coding	-1.44061	2.38444	51.8691	1.21666e-07	1.57797e-06
Mgst3	ENSMUSG00000026688	protein_coding	-1.14151	3.84193	51.8691	1.21668e-07	1.57797e-06
Mrpl35	ENSMUSG00000052962	protein_coding	0.712274	5.61974	51.8676	1.21698e-07	1.57797e-06
Uevld	ENSMUSG00000043262	protein_coding	-0.989147	4.39288	51.8392	1.22286e-07	1.58422e-06
Lonrf1	ENSMUSG00000039633	protein_coding	-0.620528	4.76291	51.8127	1.22837e-07	1.58998e-06
Zfp46	ENSMUSG00000051351	protein_coding	1.23697	2.84559	51.8055	1.22986e-07	1.59054e-06
Dpp7	ENSMUSG00000026958	protein_coding	-1.22802	5.20989	51.7874	1.23365e-07	1.59406e-06
Dcun1d5	ENSMUSG00000032002	protein_coding	0.584772	5.97167	51.7614	1.2391e-07	1.59835e-06
Tmem150a	ENSMUSG00000055912	protein_coding	-1.23361	4.3946	51.7483	1.24186e-07	1.60053e-06
Skp2	ENSMUSG00000054115	protein_coding	0.765175	6.76622	51.7428	1.24302e-07	1.60065e-06
Tet3	ENSMUSG00000034832	protein_coding	0.986116	6.32887	51.705	1.25103e-07	1.60958e-06
Nrsn1	ENSMUSG00000048978	protein_coding	-2.40119	1.38122	51.689	1.25443e-07	1.61257e-06
Fbxo30	ENSMUSG00000047648	protein_coding	0.667259	6.39173	51.6714	1.25818e-07	1.61601e-06
Ccng1	ENSMUSG00000020326	protein_coding	0.678602	9.06049	51.6047	1.27255e-07	1.63238e-06
Shcbp1	ENSMUSG00000022322	protein_coding	0.547964	6.83352	51.6021	1.2731e-07	1.63238e-06
Cdh9	ENSMUSG00000025370	protein_coding	-3.68849	0.275122	51.5953	1.27457e-07	1.63287e-06
Vldlr	ENSMUSG00000024924	protein_coding	-2.20428	5.34053	51.4978	1.2959e-07	1.65878e-06
AI506816	ENSMUSG00000105987	processed_transcript	0.75069	4.96956	51.491	1.29742e-07	1.65931e-06
Ddx28	ENSMUSG00000045538	protein_coding	0.774177	5.19039	51.4364	1.30954e-07	1.67293e-06
Cmtr2	ENSMUSG00000046441	protein_coding	0.890819	4.15758	51.433	1.31031e-07	1.67293e-06
Traip	ENSMUSG00000032586	protein_coding	0.545039	5.85662	51.427	1.31166e-07	1.67323e-06
Tmem117	ENSMUSG00000063296	protein_coding	-1.96011	1.77492	51.4118	1.31505e-07	1.67613e-06
Jdp2	ENSMUSG00000034271	protein_coding	-2.61214	3.18673	51.3916	1.31958e-07	1.68047e-06
Lncenc1	ENSMUSG00000078952	lincRNA	-3.87437	4.51743	51.3716	1.32409e-07	1.68479e-06
Atraid	ENSMUSG00000013622	protein_coding	-0.8347	4.36219	51.3578	1.32721e-07	1.68733e-06
9330102E08Rik	ENSMUSG00000107879	lincRNA	-1.28299	2.957	51.2995	1.34049e-07	1.70137e-06
Hscb	ENSMUSG00000043510	protein_coding	-1.39231	3.21377	51.2956	1.34138e-07	1.70137e-06
Usp1	ENSMUSG00000028560	protein_coding	0.65257	7.57469	51.2944	1.34167e-07	1.70137e-06
Scaf11	ENSMUSG00000033228	protein_coding	0.569849	8.44983	51.2335	1.3557e-07	1.71491e-06
Mterf4	ENSMUSG00000026273	protein_coding	0.649	5.02375	51.2285	1.35686e-07	1.71491e-06
Smarca5	ENSMUSG00000031715	protein_coding	0.740463	9.21756	51.2283	1.35692e-07	1.71491e-06
Sv2a	ENSMUSG00000038486	protein_coding	-1.1614	3.46592	51.1901	1.3658e-07	1.72323e-06
Lamc1	ENSMUSG00000026478	protein_coding	-0.80778	7.73452	51.1828	1.36751e-07	1.72394e-06
Mns1	ENSMUSG00000032221	protein_coding	1.17104	5.54057	51.1717	1.37011e-07	1.72576e-06
Gsg2	ENSMUSG00000050107	protein_coding	0.754275	5.01605	51.1309	1.37972e-07	1.73611e-06
3632451O06Rik	ENSMUSG00000036242	protein_coding	-0.966574	4.38842	51.1227	1.38166e-07	1.73611e-06
2410141K09Rik	ENSMUSG00000074832	protein_coding	-2.20594	4.01686	51.1221	1.3818e-07	1.73611e-06
Chd3	ENSMUSG00000018474	protein_coding	1.11105	7.87002	51.0805	1.39168e-07	1.74705e-06
Mylpf	ENSMUSG00000030672	protein_coding	-2.2347	3.57179	51.0351	1.40253e-07	1.75921e-06
Arhgap36	ENSMUSG00000036198	protein_coding	-2.23868	1.07704	50.9696	1.41839e-07	1.77762e-06
Kpna1	ENSMUSG00000022905	protein_coding	0.524875	6.71934	50.9313	1.42772e-07	1.78781e-06
Nip7	ENSMUSG00000031917	protein_coding	0.602475	7.01374	50.9079	1.43348e-07	1.79353e-06
Ppil1	ENSMUSG00000024007	protein_coding	0.588382	6.69405	50.8896	1.43798e-07	1.79766e-06
Nuak2	ENSMUSG00000009772	protein_coding	-1.78059	2.36531	50.7814	1.46498e-07	1.82988e-06
Cacybp	ENSMUSG00000014226	protein_coding	0.686388	7.99592	50.7371	1.47619e-07	1.84235e-06
Impa1	ENSMUSG00000027531	protein_coding	0.577984	5.79068	50.6856	1.48933e-07	1.85566e-06
Zfp275	ENSMUSG00000031365	protein_coding	0.745931	5.72232	50.6665	1.49425e-07	1.86024e-06
Ahsa2	ENSMUSG00000020288	protein_coding	0.739049	5.7292	50.6413	1.50076e-07	1.86679e-06
Ccnd2	ENSMUSG00000000184	protein_coding	1.41055	7.66389	50.6269	1.50447e-07	1.86985e-06
Siah1b	ENSMUSG00000040749	protein_coding	0.753003	4.85338	50.577	1.51749e-07	1.88448e-06
Platr14	ENSMUSG00000086454	processed_transcript	-2.35825	2.80803	50.5618	1.52145e-07	1.88642e-06
Naaladl1	ENSMUSG00000054999	protein_coding	-1.69321	2.82261	50.5614	1.52157e-07	1.88642e-06
BC005537	ENSMUSG00000019132	protein_coding	0.597717	7.65379	50.4235	1.55822e-07	1.92867e-06
Tatdn2	ENSMUSG00000056952	protein_coding	0.560896	6.02166	50.4028	1.5638e-07	1.93398e-06
Zfp264	ENSMUSG00000109176	transcribed_unprocessed_pseudogene	-2.75055	2.35677	50.367	1.57353e-07	1.9444e-06
Dis3	ENSMUSG00000033166	protein_coding	0.587686	7.63322	50.3621	1.57486e-07	1.94444e-06
Plp2	ENSMUSG00000031146	protein_coding	-0.955688	6.66054	50.3273	1.58436e-07	1.95444e-06
Acad10	ENSMUSG00000029456	protein_coding	-1.00246	3.6337	50.3205	1.58622e-07	1.95444e-06
Dnajb4	ENSMUSG00000028035	protein_coding	-0.975779	4.16267	50.3182	1.58687e-07	1.95444e-06
Clpx	ENSMUSG00000015357	protein_coding	0.569881	5.5842	50.2503	1.60562e-07	1.97547e-06
Psmc6	ENSMUSG00000021832	protein_coding	0.525035	8.20195	50.2469	1.60658e-07	1.97547e-06
Hcfc1	ENSMUSG00000031386	protein_coding	0.745949	9.51325	50.1896	1.6226e-07	1.99354e-06
Bub3	ENSMUSG00000066979	protein_coding	0.58272	7.24302	50.147	1.63464e-07	2.00668e-06
Acox1	ENSMUSG00000020777	protein_coding	-0.610819	5.33602	50.1405	1.63649e-07	2.00731e-06
Ckb	ENSMUSG00000001270	protein_coding	-1.93118	5.71258	50.1278	1.6401e-07	2.00968e-06
Aldoc	ENSMUSG00000017390	protein_coding	-1.54575	3.3376	50.1242	1.64111e-07	2.00968e-06
Kynu	ENSMUSG00000026866	protein_coding	2.67052	1.31339	50.08	1.65374e-07	2.02351e-06
Rgs3	ENSMUSG00000059810	protein_coding	-1.79876	2.62813	50.0026	1.67614e-07	2.04924e-06
Naa10	ENSMUSG00000031388	protein_coding	0.780532	5.26864	49.9769	1.68364e-07	2.05673e-06
Wbscr22	ENSMUSG00000005378	protein_coding	0.823476	5.86747	49.9627	1.68782e-07	2.05977e-06
Pde12	ENSMUSG00000043702	protein_coding	0.771047	5.38043	49.959	1.68888e-07	2.05977e-06
Rab8b	ENSMUSG00000036943	protein_coding	0.906419	5.35272	49.929	1.69773e-07	2.06889e-06
Ap1g2	ENSMUSG00000040701	protein_coding	-1.1135	3.8345	49.8892	1.70953e-07	2.08157e-06
Plbd2	ENSMUSG00000029598	protein_coding	-0.66584	5.62238	49.8736	1.71419e-07	2.08555e-06
Ticrr	ENSMUSG00000046591	protein_coding	0.586956	6.62223	49.8262	1.72837e-07	2.1011e-06
Ncs1	ENSMUSG00000062661	protein_coding	0.66521	4.96167	49.8089	1.73361e-07	2.10576e-06
Fgf11	ENSMUSG00000042826	protein_coding	-1.47661	2.89664	49.7813	1.74197e-07	2.11421e-06
Slc37a1	ENSMUSG00000024036	protein_coding	-1.92819	2.1594	49.7575	1.74921e-07	2.12127e-06
Tssc1	ENSMUSG00000036613	protein_coding	0.824559	4.51577	49.749	1.7518e-07	2.12269e-06
Plekhn1	ENSMUSG00000078485	protein_coding	-1.47376	2.98492	49.7352	1.75603e-07	2.12519e-06
Rgl2	ENSMUSG00000041354	protein_coding	-0.744219	5.84387	49.7285	1.75809e-07	2.12519e-06
Armc9	ENSMUSG00000062590	protein_coding	0.578409	4.86607	49.7284	1.75811e-07	2.12519e-06
Fbxl4	ENSMUSG00000040410	protein_coding	-0.923157	3.65556	49.6581	1.77981e-07	2.14968e-06
Ppil6	ENSMUSG00000078451	protein_coding	-2.96483	0.857613	49.5751	1.8058e-07	2.17756e-06
Naa30	ENSMUSG00000036282	protein_coding	1.04794	6.37352	49.5519	1.81314e-07	2.18466e-06
Clstn3	ENSMUSG00000008153	protein_coding	-0.797867	4.19038	49.4872	1.83379e-07	2.20776e-06
Cd109	ENSMUSG00000046186	protein_coding	-1.6667	2.14366	49.4718	1.83875e-07	2.21154e-06
Rbm3	ENSMUSG00000031167	protein_coding	0.521396	8.31851	49.4683	1.83988e-07	2.21154e-06
Ssc5d	ENSMUSG00000035279	protein_coding	-2.14551	2.0486	49.3521	1.87771e-07	2.25521e-06
Catsperg1	ENSMUSG00000049676	protein_coding	-2.53016	1.71476	49.3424	1.8809e-07	2.25723e-06
Stk4	ENSMUSG00000018209	protein_coding	0.630083	7.1447	49.3088	1.89203e-07	2.26695e-06
Tns1	ENSMUSG00000055322	protein_coding	1.59716	3.87096	49.2753	1.90319e-07	2.27669e-06
Tmc8	ENSMUSG00000050106	protein_coding	-2.49269	1.51801	49.2682	1.90557e-07	2.27772e-06
Calca	ENSMUSG00000030669	protein_coding	-1.47703	3.40722	49.2454	1.91318e-07	2.28499e-06
Abca5	ENSMUSG00000018800	protein_coding	-1.14044	3.9754	49.16	1.94211e-07	2.3177e-06
Tfap2a	ENSMUSG00000021359	protein_coding	2.66411	2.30922	49.1469	1.9466e-07	2.32121e-06
Pam	ENSMUSG00000026335	protein_coding	0.708061	5.42174	49.1232	1.95473e-07	2.32904e-06
Gm13110	ENSMUSG00000086810	processed_transcript	-3.16516	1.03277	49.0438	1.98225e-07	2.35809e-06
Pik3r3	ENSMUSG00000028698	protein_coding	1.46629	5.4652	49.0213	1.99009e-07	2.36554e-06
Alg8	ENSMUSG00000035704	protein_coding	-0.993435	3.61657	48.9846	2.00301e-07	2.37901e-06
Asrgl1	ENSMUSG00000024654	protein_coding	-0.683204	5.28816	48.9318	2.02173e-07	2.39934e-06
Neurl1a	ENSMUSG00000006435	protein_coding	-1.19127	4.09667	48.8933	2.03554e-07	2.41382e-06
Nup107	ENSMUSG00000052798	protein_coding	0.518378	7.41242	48.823	2.06094e-07	2.44201e-06
Mrps22	ENSMUSG00000032459	protein_coding	0.651108	5.51961	48.8057	2.06724e-07	2.44753e-06
Gnl2	ENSMUSG00000028869	protein_coding	0.610294	7.5633	48.7883	2.07361e-07	2.45314e-06
Chrna4	ENSMUSG00000027577	protein_coding	-1.64725	3.26125	48.7468	2.08886e-07	2.46924e-06
Gm9855	ENSMUSG00000085666	processed_pseudogene	0.669241	4.71979	48.6296	2.13264e-07	2.51702e-06
Tdrd3	ENSMUSG00000022019	protein_coding	0.665353	5.45418	48.5964	2.14523e-07	2.52855e-06
AI413582	ENSMUSG00000062753	protein_coding	-2.50919	1.99473	48.5949	2.14578e-07	2.52855e-06
Elmo3	ENSMUSG00000014791	protein_coding	-1.29099	2.56205	48.5659	2.15685e-07	2.5376e-06
Dusp26	ENSMUSG00000039661	protein_coding	-3.22456	0.863235	48.5198	2.17458e-07	2.55645e-06
Fam63b	ENSMUSG00000042444	protein_coding	-0.887505	4.11775	48.508	2.17912e-07	2.55979e-06
Wdr43	ENSMUSG00000041057	protein_coding	0.595118	8.71634	48.4955	2.18395e-07	2.5605e-06
Apool	ENSMUSG00000025525	protein_coding	-0.603412	4.74543	48.4945	2.18435e-07	2.5605e-06
Frmd4b	ENSMUSG00000030064	protein_coding	-1.08591	4.4927	48.4932	2.18485e-07	2.5605e-06
9430016H08Rik	ENSMUSG00000025971	protein_coding	0.603174	4.88133	48.4643	2.19609e-07	2.57165e-06
Elf1	ENSMUSG00000036461	protein_coding	-0.982384	3.75013	48.4337	2.20802e-07	2.58361e-06
Clp1	ENSMUSG00000027079	protein_coding	0.898562	4.8444	48.4216	2.21281e-07	2.58719e-06
Phc1	ENSMUSG00000040669	protein_coding	-0.510976	9.18196	48.415	2.2154e-07	2.5882e-06
Mettl2	ENSMUSG00000020691	protein_coding	0.574766	6.02266	48.3612	2.23664e-07	2.61098e-06
Rhbdl3	ENSMUSG00000017692	protein_coding	-2.27604	1.70605	48.3462	2.24262e-07	2.61592e-06
Ankrd13c	ENSMUSG00000039988	protein_coding	0.597252	6.00678	48.3343	2.24739e-07	2.61945e-06
Stom	ENSMUSG00000026880	protein_coding	-1.53895	3.54448	48.3141	2.25547e-07	2.62682e-06
Klhdc1	ENSMUSG00000051890	protein_coding	-2.1225	1.36029	48.2993	2.26142e-07	2.63171e-06
Rab24	ENSMUSG00000034789	protein_coding	-0.876835	5.51619	48.2153	2.29548e-07	2.66928e-06
Dck	ENSMUSG00000029366	protein_coding	0.715529	6.00329	48.2094	2.29789e-07	2.67e-06
Acy3	ENSMUSG00000024866	protein_coding	-1.70515	1.71355	48.1847	2.30801e-07	2.67969e-06
Hnrnpr	ENSMUSG00000066037	protein_coding	0.679787	7.56889	48.1539	2.32075e-07	2.69031e-06
Rrp15	ENSMUSG00000001305	protein_coding	0.630132	6.55608	48.0866	2.34877e-07	2.72069e-06
Ctsf	ENSMUSG00000083282	protein_coding	-0.823314	3.6385	48.0776	2.35253e-07	2.72294e-06
Ipo4	ENSMUSG00000002319	protein_coding	0.573915	6.95652	48.028	2.37346e-07	2.74504e-06
Arpc5l	ENSMUSG00000026755	protein_coding	0.654313	6.03592	48.0012	2.38484e-07	2.75608e-06
Strap	ENSMUSG00000030224	protein_coding	0.528332	7.82204	47.9616	2.40177e-07	2.77351e-06
Fam63a	ENSMUSG00000038712	protein_coding	-0.83812	4.84909	47.9553	2.40447e-07	2.77448e-06
Mrpl49	ENSMUSG00000007338	protein_coding	0.517427	6.36419	47.9471	2.40801e-07	2.77643e-06
Skp1a	ENSMUSG00000036309	protein_coding	0.604104	8.23097	47.9101	2.42398e-07	2.7927e-06
Fbxl2	ENSMUSG00000032507	protein_coding	-1.52548	2.78916	47.816	2.46517e-07	2.83469e-06
Ccdc73	ENSMUSG00000045106	protein_coding	-2.31438	0.991839	47.8136	2.46623e-07	2.83469e-06
Wdr62	ENSMUSG00000037020	protein_coding	-0.882517	5.88501	47.8096	2.46799e-07	2.83469e-06
Suv39h2	ENSMUSG00000026646	protein_coding	0.694148	6.36849	47.7978	2.47322e-07	2.83852e-06
Phactr2	ENSMUSG00000062866	protein_coding	-0.72098	4.50354	47.7834	2.47959e-07	2.84365e-06
Ppp2r5e	ENSMUSG00000021051	protein_coding	0.579076	6.17274	47.7776	2.4822e-07	2.84447e-06
Tbc1d24	ENSMUSG00000036473	protein_coding	-0.880234	4.82093	47.7348	2.50128e-07	2.86415e-06
Ebna1bp2	ENSMUSG00000028729	protein_coding	0.65425	7.53223	47.7224	2.50685e-07	2.86833e-06
Troap	ENSMUSG00000032783	protein_coding	0.67539	5.20571	47.6726	2.52938e-07	2.8919e-06
Rfx2	ENSMUSG00000024206	protein_coding	-1.52694	3.2881	47.634	2.54693e-07	2.90815e-06
Phf6	ENSMUSG00000025626	protein_coding	0.867254	7.17927	47.6329	2.54747e-07	2.90815e-06
Sh3tc1	ENSMUSG00000036553	protein_coding	-2.89399	2.14208	47.6159	2.55526e-07	2.91482e-06
Adgre5	ENSMUSG00000002885	protein_coding	-3.25124	3.74849	47.585	2.56947e-07	2.9288e-06
Mfsd1	ENSMUSG00000027775	protein_coding	-0.529795	6.67156	47.5586	2.58169e-07	2.9405e-06
Stx4a	ENSMUSG00000030805	protein_coding	-0.723786	5.41728	47.5271	2.59636e-07	2.95272e-06
Slc25a40	ENSMUSG00000054099	protein_coding	-0.986615	5.07709	47.5072	2.60567e-07	2.96106e-06
Stk38	ENSMUSG00000024006	protein_coding	-0.778079	7.27835	47.4697	2.62328e-07	2.97881e-06
Bahcc1	ENSMUSG00000039741	protein_coding	0.704945	7.38982	47.4552	2.63012e-07	2.98432e-06
Shroom3	ENSMUSG00000029381	protein_coding	0.635976	5.60791	47.4351	2.63969e-07	2.99291e-06
Plagl2	ENSMUSG00000051413	protein_coding	0.784498	5.84433	47.4266	2.64372e-07	2.99522e-06
Stc2	ENSMUSG00000020303	protein_coding	-2.00598	5.62671	47.3759	2.66796e-07	3.0184e-06
Hprt	ENSMUSG00000025630	protein_coding	0.5638	6.60853	47.3754	2.66821e-07	3.0184e-06
Irx6	ENSMUSG00000031738	protein_coding	3.27618	0.71767	47.3611	2.67512e-07	3.02393e-06
Noa1	ENSMUSG00000036285	protein_coding	0.653162	5.41817	47.3479	2.68147e-07	3.02495e-06
Ccne2	ENSMUSG00000028212	protein_coding	1.10669	5.31955	47.3467	2.68207e-07	3.02495e-06
Gbas	ENSMUSG00000029432	protein_coding	-0.535559	5.77252	47.2856	2.71179e-07	3.05617e-06
Kbtbd4	ENSMUSG00000005505	protein_coding	0.749641	4.87191	47.2414	2.73348e-07	3.07829e-06
Taf11	ENSMUSG00000024218	protein_coding	0.608583	5.44523	47.1902	2.75888e-07	3.10224e-06
Nop16	ENSMUSG00000025869	protein_coding	0.646174	5.77455	47.1434	2.78234e-07	3.12627e-06
Chd5	ENSMUSG00000005045	protein_coding	-1.8848	3.23007	47.1234	2.79239e-07	3.13521e-06
Hes3	ENSMUSG00000028946	protein_coding	2.10891	4.44407	47.1107	2.79881e-07	3.14008e-06
Dnah10	ENSMUSG00000038011	protein_coding	-2.53381	1.44983	47.0946	2.80698e-07	3.14688e-06
Bbs9	ENSMUSG00000035919	protein_coding	-0.782753	4.28144	47.089	2.80983e-07	3.14773e-06
Zfyve1	ENSMUSG00000042628	protein_coding	-0.767673	5.42661	47.0781	2.81541e-07	3.15151e-06
Elovl2	ENSMUSG00000021364	protein_coding	0.73192	4.78634	47.0741	2.81741e-07	3.15151e-06
Ptn	ENSMUSG00000029838	protein_coding	1.71954	6.68755	47.0519	2.82874e-07	3.16182e-06
Gpat2	ENSMUSG00000046338	protein_coding	-1.76918	2.98051	47.0125	2.84904e-07	3.18123e-06
Bcl3	ENSMUSG00000053175	protein_coding	-4.01558	0.824509	47.0099	2.85036e-07	3.18123e-06
Zfp948	ENSMUSG00000067931	protein_coding	-0.695863	6.01265	46.9898	2.86075e-07	3.19012e-06
Hsd17b14	ENSMUSG00000030825	protein_coding	-3.0005	2.13712	46.9863	2.86258e-07	3.19012e-06
Ndrg2	ENSMUSG00000004558	protein_coding	-1.82937	3.73412	46.9059	2.90458e-07	3.23453e-06
Platr4	ENSMUSG00000097639	lincRNA	-1.52221	2.55792	46.8616	2.92805e-07	3.25606e-06
Traf3ip1	ENSMUSG00000034292	protein_coding	0.77696	5.29497	46.8612	2.92826e-07	3.25606e-06
Ppm1d	ENSMUSG00000020525	protein_coding	0.718995	5.94102	46.8486	2.93495e-07	3.26108e-06
Mlph	ENSMUSG00000026303	protein_coding	-3.84477	0.00446464	46.811	2.95506e-07	3.2781e-06
Klhl24	ENSMUSG00000062901	protein_coding	-0.712007	5.8483	46.8085	2.95644e-07	3.2781e-06
Nfic	ENSMUSG00000055053	protein_coding	-1.21231	4.61726	46.8077	2.95683e-07	3.2781e-06
Tubg1	ENSMUSG00000035198	protein_coding	0.587571	6.25223	46.7973	2.96246e-07	3.28192e-06
Ltbp4	ENSMUSG00000040488;ENSMUSG00000108715	protein_coding;protein_coding	-1.00346	5.88323	46.7831	2.9701e-07	3.28794e-06
Psmd6	ENSMUSG00000021737	protein_coding	0.50463	6.98551	46.7541	2.98581e-07	3.3029e-06
Zc3h7a	ENSMUSG00000037965	protein_coding	-0.781879	6.10834	46.7374	2.99487e-07	3.30804e-06
Unc93b1	ENSMUSG00000036908	protein_coding	-1.62446	2.30358	46.7126	3.00839e-07	3.31808e-06
Abce1	ENSMUSG00000058355	protein_coding	0.601498	9.4788	46.7044	3.0129e-07	3.32061e-06
Ranbp3	ENSMUSG00000002372	protein_coding	0.617005	7.1138	46.6453	3.04549e-07	3.35407e-06
Col7a1	ENSMUSG00000025650	protein_coding	-1.11592	3.38584	46.6323	3.0527e-07	3.35953e-06
Cycs	ENSMUSG00000063694	protein_coding	0.927802	4.73009	46.6231	3.05782e-07	3.3627e-06
Gcc1	ENSMUSG00000029708	protein_coding	0.693127	4.58514	46.5755	3.08444e-07	3.38949e-06
Ifrd2	ENSMUSG00000010048	protein_coding	0.66697	5.83524	46.5659	3.08983e-07	3.39292e-06
Hebp2	ENSMUSG00000019853	protein_coding	-1.39722	2.75707	46.5449	3.10169e-07	3.40097e-06
Mospd3	ENSMUSG00000037221	protein_coding	0.862022	4.28593	46.5346	3.10754e-07	3.40489e-06
Cebpz	ENSMUSG00000024081	protein_coding	0.556008	7.86046	46.51	3.12152e-07	3.41771e-06
Nutf2	ENSMUSG00000008450	protein_coding	0.516357	7.30494	46.4854	3.13555e-07	3.429e-06
Ank2	ENSMUSG00000032826	protein_coding	-0.83467	5.84982	46.483	3.1369e-07	3.429e-06
Zfp282	ENSMUSG00000025821	protein_coding	0.59017	5.26239	46.4799	3.13869e-07	3.429e-06
Lef1	ENSMUSG00000027985	protein_coding	1.02356	7.02209	46.4516	3.15495e-07	3.44425e-06
Tenm4	ENSMUSG00000048078	protein_coding	-1.19416	6.14294	46.4327	3.16585e-07	3.45364e-06
Wdr74	ENSMUSG00000042729	protein_coding	0.682662	6.46055	46.4258	3.16986e-07	3.45549e-06
2610528J11Rik	ENSMUSG00000028536	protein_coding	-4.85123	1.38882	46.4158	3.17564e-07	3.45928e-06
Lsm6	ENSMUSG00000031683	protein_coding	0.696339	6.79721	46.3978	3.18612e-07	3.46818e-06
Acsl3	ENSMUSG00000032883	protein_coding	0.921136	7.12433	46.3876	3.19204e-07	3.47209e-06
Itpa	ENSMUSG00000074797	protein_coding	0.880266	6.3108	46.3623	3.20684e-07	3.48567e-06
Ska1	ENSMUSG00000036223	protein_coding	0.682561	4.62834	46.3573	3.20976e-07	3.48631e-06
Csrp1	ENSMUSG00000026421	protein_coding	-1.06684	5.38137	46.3293	3.22624e-07	3.50168e-06
Spock2	ENSMUSG00000058297	protein_coding	-0.802449	4.67089	46.2921	3.24828e-07	3.52304e-06
Rrm2	ENSMUSG00000020649	protein_coding	0.68588	8.041	46.276	3.25788e-07	3.5294e-06
Metap1	ENSMUSG00000005813	protein_coding	0.517344	6.70614	46.2743	3.25884e-07	3.5294e-06
Ebf1	ENSMUSG00000057098	protein_coding	-1.31473	4.54397	46.2453	3.2762e-07	3.54563e-06
Coa5	ENSMUSG00000026112	protein_coding	0.536302	6.80594	46.2284	3.28635e-07	3.55227e-06
Ada	ENSMUSG00000017697	protein_coding	1.25198	3.34019	46.2272	3.28708e-07	3.55227e-06
Map7	ENSMUSG00000019996	protein_coding	-1.20517	4.37244	46.1973	3.30516e-07	3.56923e-06
Pvrl2	ENSMUSG00000062300	protein_coding	-0.794278	6.19372	46.1784	3.31663e-07	3.57717e-06
Rab4a	ENSMUSG00000019478	protein_coding	-0.734357	5.43701	46.1773	3.31728e-07	3.57717e-06
Snrpd1	ENSMUSG00000002477	protein_coding	0.723232	7.58819	46.1567	3.32985e-07	3.58815e-06
Mpv17	ENSMUSG00000107283	protein_coding	-0.821688	5.17382	46.1463	3.33616e-07	3.58879e-06
Rogdi	ENSMUSG00000022540	protein_coding	-0.727705	4.97871	46.146	3.33638e-07	3.58879e-06
Ints5	ENSMUSG00000071652	protein_coding	0.524678	6.03881	46.144	3.33763e-07	3.58879e-06
Ppat	ENSMUSG00000029246	protein_coding	0.683139	7.62874	46.1244	3.3496e-07	3.59908e-06
Habp4	ENSMUSG00000021476	protein_coding	-0.951781	3.82402	46.0292	3.40869e-07	3.65994e-06
Tbx3	ENSMUSG00000018604	protein_coding	-2.82477	4.09781	46.0044	3.4242e-07	3.67397e-06
Pus3	ENSMUSG00000032103	protein_coding	0.634935	5.35288	45.9947	3.43034e-07	3.67792e-06
Zfp459	ENSMUSG00000055560	protein_coding	-1.3527	3.38432	45.9682	3.44708e-07	3.69322e-06
Cstf1	ENSMUSG00000027498	protein_coding	0.628427	6.70683	45.9497	3.4588e-07	3.70287e-06
Prr12	ENSMUSG00000046574	protein_coding	0.500065	6.97084	45.9463	3.46101e-07	3.70287e-06
Eftud2	ENSMUSG00000020929	protein_coding	0.564183	8.44231	45.9088	3.48494e-07	3.7258e-06
Mrps27	ENSMUSG00000041632	protein_coding	0.522688	6.31254	45.774	3.57253e-07	3.81401e-06
Gnptg	ENSMUSG00000035521	protein_coding	-1.07057	4.33497	45.7583	3.58292e-07	3.82238e-06
Ehd4	ENSMUSG00000027293	protein_coding	0.597635	5.42724	45.7331	3.59959e-07	3.8349e-06
Abcc10	ENSMUSG00000032842	protein_coding	-1.07195	4.04815	45.7302	3.60149e-07	3.8349e-06
Npl	ENSMUSG00000042684	protein_coding	1.04177	3.5942	45.729	3.60233e-07	3.8349e-06
Fbxl18	ENSMUSG00000066640	protein_coding	0.543118	6.09435	45.6992	3.62217e-07	3.85328e-06
Oprl1	ENSMUSG00000027584	protein_coding	-2.41915	1.30054	45.6269	3.67088e-07	3.90233e-06
Topors	ENSMUSG00000036822	protein_coding	0.547583	7.44155	45.5979	3.69057e-07	3.92048e-06
Rnmtl1	ENSMUSG00000038046	protein_coding	0.931009	4.48832	45.585	3.69936e-07	3.92703e-06
Mettl16	ENSMUSG00000010554	protein_coding	0.712019	6.99756	45.5365	3.7327e-07	3.95962e-06
Shisa5	ENSMUSG00000025647	protein_coding	-0.795165	4.87577	45.5198	3.74428e-07	3.96909e-06
Amdhd2	ENSMUSG00000036820	protein_coding	-1.48274	4.07433	45.4957	3.76096e-07	3.98396e-06
Tex21	ENSMUSG00000021056	protein_coding	-2.37464	1.53127	45.4889	3.76576e-07	3.98622e-06
4930402H24Rik	ENSMUSG00000027309	protein_coding	-0.868284	5.21596	45.4812	3.77112e-07	3.98824e-06
Crtac1	ENSMUSG00000042401	protein_coding	2.13738	1.04344	45.4785	3.77298e-07	3.98824e-06
Prps1l3	ENSMUSG00000079104	protein_coding	0.585067	5.72907	45.4528	3.79097e-07	4.00443e-06
D430019H16Rik	ENSMUSG00000094910	protein_coding	-1.22917	3.5781	45.4168	3.81635e-07	4.0284e-06
Rbm28	ENSMUSG00000029701	protein_coding	0.529713	7.09371	45.4015	3.8272e-07	4.03701e-06
Rundc1	ENSMUSG00000035007	protein_coding	0.719084	4.54074	45.3435	3.86854e-07	4.07699e-06
Klc3	ENSMUSG00000040714	protein_coding	-1.69943	3.19789	45.3407	3.87055e-07	4.07699e-06
Aox1	ENSMUSG00000063558	protein_coding	-2.24936	0.942156	45.2907	3.90665e-07	4.11213e-06
Terf2ip	ENSMUSG00000033430	protein_coding	0.600232	5.40843	45.2471	3.93838e-07	4.14033e-06
Acp6	ENSMUSG00000028093	protein_coding	-0.55987	5.50218	45.2437	3.94091e-07	4.14033e-06
Akr1b8	ENSMUSG00000029762	protein_coding	-1.22807	3.27336	45.2403	3.94341e-07	4.14033e-06
Slc19a3	ENSMUSG00000038496	protein_coding	-1.3281	2.46199	45.2388	3.94449e-07	4.14033e-06
Chd1	ENSMUSG00000023852	protein_coding	0.564256	8.81972	45.1997	3.97325e-07	4.16761e-06
Ube2f	ENSMUSG00000034343	protein_coding	0.605941	5.52667	45.1539	4.00723e-07	4.19849e-06
Ccng2	ENSMUSG00000029385	protein_coding	-0.817594	3.98724	45.1525	4.0083e-07	4.19849e-06
Safb	ENSMUSG00000071054	protein_coding	0.560635	8.26474	45.1438	4.01476e-07	4.20233e-06
Ranbp1	ENSMUSG00000005732	protein_coding	0.689367	8.98038	45.1248	4.02899e-07	4.21043e-06
Sbf2	ENSMUSG00000038371	protein_coding	-0.562312	7.22113	45.1245	4.0292e-07	4.21043e-06
Prune	ENSMUSG00000015711	protein_coding	-0.625934	5.37512	45.1222	4.03093e-07	4.21043e-06
Smn1	ENSMUSG00000021645	protein_coding	0.662683	6.41493	45.0534	4.0829e-07	4.26174e-06
Cryzl1	ENSMUSG00000058240	protein_coding	-0.868771	5.80924	45.0058	4.1193e-07	4.29674e-06
Vash2	ENSMUSG00000037568	protein_coding	0.651225	5.26699	44.9956	4.12708e-07	4.29888e-06
Scarf1	ENSMUSG00000038188	protein_coding	-2.16853	1.5528	44.9801	4.13905e-07	4.30835e-06
Cdc20	ENSMUSG00000006398	protein_coding	0.689693	7.38595	44.9472	4.16456e-07	4.33189e-06
Itgb1bp1	ENSMUSG00000062352	protein_coding	-0.680054	4.15228	44.7858	4.29198e-07	4.46098e-06
Lrrn1	ENSMUSG00000034648	protein_coding	-0.993358	3.98889	44.7825	4.29461e-07	4.46098e-06
Pla1a	ENSMUSG00000002847	protein_coding	-3.94664	1.16976	44.6836	4.37488e-07	4.54121e-06
Tcirg1	ENSMUSG00000001750	protein_coding	-1.24805	4.31904	44.6597	4.39445e-07	4.5561e-06
Abcf1	ENSMUSG00000038762	protein_coding	0.567205	8.11179	44.6587	4.3953e-07	4.5561e-06
Syncrip	ENSMUSG00000032423	protein_coding	0.68409	8.81053	44.6048	4.43994e-07	4.59601e-06
Pqbp1	ENSMUSG00000031157	protein_coding	0.678819	6.05712	44.5105	4.51916e-07	4.67478e-06
Higd1a	ENSMUSG00000038412	protein_coding	0.831401	4.84393	44.4605	4.56186e-07	4.7157e-06
Vps39	ENSMUSG00000027291	protein_coding	-0.5841	5.23465	44.4526	4.5686e-07	4.71941e-06
Gm13154	ENSMUSG00000065999	protein_coding	-1.43311	5.6367	44.4365	4.58244e-07	4.7277e-06
Mrpl18	ENSMUSG00000057388	protein_coding	0.658449	6.18245	44.4359	4.58293e-07	4.7277e-06
Scd2	ENSMUSG00000025203	protein_coding	1.19086	10.1776	44.3742	4.63646e-07	4.77635e-06
Leo1	ENSMUSG00000042487	protein_coding	0.597529	6.60287	44.3622	4.64695e-07	4.78387e-06
Ccdc160	ENSMUSG00000073207	protein_coding	-1.12794	3.03715	44.3508	4.65689e-07	4.78969e-06
Dnm1	ENSMUSG00000026825	protein_coding	-1.39776	3.19097	44.3484	4.65899e-07	4.78969e-06
Kcns3	ENSMUSG00000043673	protein_coding	-2.08467	1.67342	44.3441	4.66276e-07	4.79028e-06
Scamp5	ENSMUSG00000040722	protein_coding	-0.532826	5.77519	44.3201	4.68388e-07	4.80868e-06
Ccdc18	ENSMUSG00000056531	protein_coding	-0.789482	5.10859	44.2853	4.71467e-07	4.83617e-06
Ghr	ENSMUSG00000055737	protein_coding	-1.23505	3.0968	44.2826	4.71711e-07	4.83617e-06
Sqle	ENSMUSG00000022351	protein_coding	0.909198	7.12579	44.2716	4.72691e-07	4.8429e-06
Slc25a36	ENSMUSG00000032449	protein_coding	-0.812257	7.72672	44.2272	4.76656e-07	4.88019e-06
Syt5	ENSMUSG00000004961	protein_coding	-2.18395	1.21289	44.2115	4.7807e-07	4.89133e-06
Mmp2	ENSMUSG00000031740	protein_coding	-0.653967	6.00237	44.1883	4.80171e-07	4.90947e-06
Gyg	ENSMUSG00000019528	protein_coding	-0.897439	4.3678	44.1667	4.82126e-07	4.92317e-06
Lyar	ENSMUSG00000067367	protein_coding	0.804239	7.85127	44.1663	4.82168e-07	4.92317e-06
Oat	ENSMUSG00000030934	protein_coding	0.962557	6.9579	44.1265	4.858e-07	4.95688e-06
Armc1	ENSMUSG00000027599	protein_coding	0.56428	6.13202	44.0781	4.90261e-07	4.99559e-06
Map3k12	ENSMUSG00000023050	protein_coding	-0.655903	5.03797	44.0584	4.92097e-07	5.00805e-06
Tmem192	ENSMUSG00000025521	protein_coding	-0.711622	4.91121	44.0578	4.92151e-07	5.00805e-06
Spice1	ENSMUSG00000043065	protein_coding	-0.604531	5.76201	44.0466	4.9319e-07	5.01521e-06
Nup93	ENSMUSG00000032939	protein_coding	0.5061	7.94379	44.0311	4.94639e-07	5.02654e-06
Tpm3	ENSMUSG00000027940	protein_coding	0.501442	8.55963	44.0117	4.96456e-07	5.04158e-06
Sbk1	ENSMUSG00000042978	protein_coding	1.02963	6.56295	43.9984	4.97704e-07	5.05084e-06
Stk16	ENSMUSG00000026201	protein_coding	0.712267	5.28809	43.976	4.99825e-07	5.06893e-06
Slc18a2	ENSMUSG00000025094	protein_coding	-3.96312	-0.374045	43.9638	5.00977e-07	5.07717e-06
Hic2	ENSMUSG00000050240	protein_coding	-0.506507	6.40534	43.9357	5.0365e-07	5.10082e-06
Ccnj	ENSMUSG00000025010	protein_coding	0.695441	5.18836	43.9173	5.05407e-07	5.11515e-06
Tpx2	ENSMUSG00000027469	protein_coding	0.627446	8.02427	43.8671	5.10234e-07	5.15874e-06
Rhno1	ENSMUSG00000048668	protein_coding	0.597598	6.18928	43.8654	5.10402e-07	5.15874e-06
Smarca4	ENSMUSG00000032187	protein_coding	0.546927	8.69183	43.8595	5.1097e-07	5.16101e-06
Ftl1	ENSMUSG00000050708	protein_coding	-1.15304	9.01326	43.8443	5.12441e-07	5.17237e-06
Pla2g12a	ENSMUSG00000027999	protein_coding	-0.849112	4.67557	43.8027	5.165e-07	5.20984e-06
Sult6b1	ENSMUSG00000038045	protein_coding	-2.43257	1.41238	43.782	5.18533e-07	5.22682e-06
Fbxo27	ENSMUSG00000037463	protein_coding	-1.40953	2.64456	43.763	5.20406e-07	5.24218e-06
Rab34	ENSMUSG00000002059	protein_coding	-0.722513	5.19253	43.7391	5.22781e-07	5.26257e-06
Lin28a	ENSMUSG00000050966	protein_coding	0.612392	9.12693	43.728	5.23876e-07	5.26871e-06
Hectd3	ENSMUSG00000046861	protein_coding	-0.792373	4.66976	43.7259	5.24094e-07	5.26871e-06
Arap1	ENSMUSG00000032812	protein_coding	-0.838422	4.42967	43.7144	5.25236e-07	5.2749e-06
Snrpd3	ENSMUSG00000020180	protein_coding	0.666569	7.68855	43.6652	5.30167e-07	5.31906e-06
Tcea1	ENSMUSG00000033813	protein_coding	0.552814	6.795	43.6017	5.36608e-07	5.38008e-06
Spc24	ENSMUSG00000074476	protein_coding	0.616257	5.68017	43.5714	5.39718e-07	5.40403e-06
Ccdc25	ENSMUSG00000022035	protein_coding	0.614915	5.83428	43.5622	5.40663e-07	5.40988e-06
Stat6	ENSMUSG00000002147	protein_coding	-1.08284	4.86127	43.5502	5.41898e-07	5.41862e-06
Pdap1	ENSMUSG00000029623	protein_coding	0.75225	8.33771	43.5105	5.46014e-07	5.45614e-06
Crip2	ENSMUSG00000006356	protein_coding	0.752216	5.95263	43.4812	5.49065e-07	5.48297e-06
Zfp423	ENSMUSG00000045333	protein_coding	0.860715	6.59121	43.3915	5.58548e-07	5.57395e-06
Cndp2	ENSMUSG00000024644	protein_coding	0.621105	6.40191	43.369	5.60952e-07	5.59422e-06
Zc3h6	ENSMUSG00000042851	protein_coding	-1.94417	2.09906	43.3609	5.61813e-07	5.59908e-06
Tmem11	ENSMUSG00000043284	protein_coding	0.701355	6.24547	43.3559	5.62354e-07	5.60075e-06
Gm13152	ENSMUSG00000078496	protein_coding	-1.53093	2.73959	43.2739	5.71233e-07	5.68227e-06
Slc44a3	ENSMUSG00000039865	protein_coding	-3.37577	0.48979	43.2733	5.71298e-07	5.68227e-06
Spire2	ENSMUSG00000010154	protein_coding	-1.05251	3.84278	43.2568	5.73101e-07	5.69282e-06
Cacnb1	ENSMUSG00000020882	protein_coding	-0.838124	3.70921	43.2403	5.74921e-07	5.70695e-06
Kcna2	ENSMUSG00000040724	protein_coding	1.97833	2.93025	43.2356	5.75431e-07	5.70823e-06
Smarce1	ENSMUSG00000037935	protein_coding	0.62159	7.57112	43.2268	5.76406e-07	5.71412e-06
Slc35f2	ENSMUSG00000042195	protein_coding	-0.660944	6.0136	43.2223	5.76901e-07	5.71525e-06
Ptgr2	ENSMUSG00000072946	protein_coding	-0.603998	5.09016	43.1991	5.79462e-07	5.73683e-06
Ccdc174	ENSMUSG00000034083	protein_coding	0.700883	5.47592	43.1904	5.80429e-07	5.74261e-06
Cxxc1	ENSMUSG00000024560	protein_coding	0.520767	6.3267	43.1815	5.81419e-07	5.74861e-06
Myh14	ENSMUSG00000030739	protein_coding	-1.23408	3.47274	43.1656	5.83195e-07	5.76237e-06
Gm26917	ENSMUSG00000097971	lincRNA	-2.23391	7.77628	43.1462	5.85371e-07	5.77692e-06
Lgals8	ENSMUSG00000057554	protein_coding	-1.17026	3.7417	43.1456	5.85439e-07	5.77692e-06
Trmt44	ENSMUSG00000106997;ENSMUSG00000029097	TEC;protein_coding	0.766079	3.87476	43.1367	5.86438e-07	5.78298e-06
Pias2	ENSMUSG00000025423	protein_coding	-0.525987	7.06104	43.0949	5.91145e-07	5.82556e-06
Hspb1	ENSMUSG00000004951	protein_coding	-1.96983	3.74632	43.0865	5.92098e-07	5.83111e-06
Slc2a8	ENSMUSG00000026791	protein_coding	-1.24062	3.0368	43.0635	5.94721e-07	5.85311e-06
Sumo1	ENSMUSG00000026021	protein_coding	0.642319	6.92812	43.0573	5.95426e-07	5.85619e-06
Hnrnpd	ENSMUSG00000000568	protein_coding	0.586276	9.38488	43.043	5.97068e-07	5.8685e-06
Pus7	ENSMUSG00000057541	protein_coding	0.506779	6.43277	43.0299	5.98569e-07	5.87939e-06
Rpp25	ENSMUSG00000062309	protein_coding	-1.43405	4.14804	43.0185	5.99882e-07	5.88842e-06
Rhpn2	ENSMUSG00000030494	protein_coding	-1.11354	4.72013	43.0134	6.0047e-07	5.88956e-06
Zyx	ENSMUSG00000029860	protein_coding	0.677265	7.13085	43.0106	6.00783e-07	5.88956e-06
Ahctf1	ENSMUSG00000026491	protein_coding	0.52457	8.41429	42.9928	6.02848e-07	5.90594e-06
Ypel5	ENSMUSG00000039770	protein_coding	-1.02891	3.68422	42.9873	6.03486e-07	5.90833e-06
Hormad1	ENSMUSG00000028109	protein_coding	-3.00342	1.96835	42.9642	6.06167e-07	5.92786e-06
Cacna1b	ENSMUSG00000004113	protein_coding	-0.952041	4.79127	42.963	6.06306e-07	5.92786e-06
Smc1b	ENSMUSG00000022432	protein_coding	-2.77583	2.4483	42.9521	6.07571e-07	5.93282e-06
Mrpl37	ENSMUSG00000028622	protein_coding	0.552332	6.23761	42.8239	6.2274e-07	6.07303e-06
Mmp25	ENSMUSG00000023903	protein_coding	-1.68325	4.00832	42.7867	6.27223e-07	6.11277e-06
Plekha8	ENSMUSG00000005225	protein_coding	0.603459	5.99246	42.7806	6.27951e-07	6.11589e-06
Cipc	ENSMUSG00000034157	protein_coding	0.511668	6.00493	42.754	6.31188e-07	6.14343e-06
Psmd14	ENSMUSG00000026914	protein_coding	0.549328	7.32549	42.7059	6.37064e-07	6.19659e-06
Fam133b	ENSMUSG00000058503	protein_coding	0.693076	5.60971	42.6956	6.38327e-07	6.20486e-06
Pgs1	ENSMUSG00000017715	protein_coding	0.591947	5.68742	42.6252	6.47057e-07	6.28156e-06
Mtmr2	ENSMUSG00000031918	protein_coding	0.59097	6.85984	42.619	6.47835e-07	6.28505e-06
Thbs4	ENSMUSG00000021702	protein_coding	-1.63277	2.04555	42.5769	6.53126e-07	6.33228e-06
Brms1	ENSMUSG00000080268	protein_coding	0.657979	5.17419	42.5544	6.55965e-07	6.35569e-06
Dnajc6	ENSMUSG00000028528	protein_coding	-2.19136	2.2495	42.5122	6.61349e-07	6.39958e-06
Exosc1	ENSMUSG00000034321	protein_coding	0.608169	5.50239	42.5082	6.61852e-07	6.40033e-06
Exoc8	ENSMUSG00000074030	protein_coding	0.673694	5.36525	42.4804	6.65426e-07	6.43074e-06
Trim13	ENSMUSG00000035235	protein_coding	-0.888595	4.45225	42.4698	6.66786e-07	6.43973e-06
Lemd1	ENSMUSG00000079330	protein_coding	1.0717	3.44191	42.4641	6.67532e-07	6.44186e-06
Lefty2	ENSMUSG00000066652	protein_coding	-4.11154	6.01426	42.4615	6.67867e-07	6.44186e-06
Stk11ip	ENSMUSG00000026213	protein_coding	-0.53113	5.48221	42.4563	6.6854e-07	6.44421e-06
Tmem220	ENSMUSG00000050270	protein_coding	-1.47503	1.89011	42.4414	6.70467e-07	6.45863e-06
E130102H24Rik	ENSMUSG00000086782	lincRNA	-1.73994	1.64754	42.4195	6.73311e-07	6.47793e-06
Lig4	ENSMUSG00000049717	protein_coding	0.710605	4.90736	42.4161	6.73767e-07	6.47793e-06
Nynrin	ENSMUSG00000075592	protein_coding	-0.725589	6.12866	42.3665	6.80261e-07	6.53617e-06
Rell1	ENSMUSG00000047881	protein_coding	-0.940597	4.62153	42.3627	6.80765e-07	6.53683e-06
Sdhaf2	ENSMUSG00000024668	protein_coding	0.565026	5.19266	42.3478	6.82737e-07	6.55156e-06
Ltv1	ENSMUSG00000019814	protein_coding	0.581152	6.87476	42.2554	6.95091e-07	6.6534e-06
Ppil4	ENSMUSG00000015757	protein_coding	0.793474	6.54906	42.2551	6.95125e-07	6.6534e-06
Lsm1	ENSMUSG00000037296	protein_coding	0.580234	5.54833	42.2356	6.97765e-07	6.67441e-06
Fbxl20	ENSMUSG00000020883	protein_coding	-0.596297	5.84849	42.1015	7.16192e-07	6.83758e-06
Apba2	ENSMUSG00000030519	protein_coding	1.08088	4.33901	42.0964	7.16901e-07	6.84e-06
Col6a1	ENSMUSG00000001119	protein_coding	-2.34146	1.33506	42.0851	7.1848e-07	6.8507e-06
Pla2g4e	ENSMUSG00000050211	protein_coding	-4.05891	1.54435	42.0426	7.24453e-07	6.89887e-06
Pard6g	ENSMUSG00000056214	protein_coding	0.864983	4.30513	42.0306	7.26144e-07	6.91058e-06
Vps8	ENSMUSG00000033653	protein_coding	-0.664794	5.32607	42.0105	7.28998e-07	6.93334e-06
Slc9a5	ENSMUSG00000014786	protein_coding	-0.699377	5.50168	41.9922	7.31609e-07	6.94419e-06
Eef1d	ENSMUSG00000055762	protein_coding	0.536671	8.32903	41.99	7.31916e-07	6.94419e-06
Vsig10	ENSMUSG00000066894	protein_coding	-0.96692	4.34095	41.9892	7.32033e-07	6.94419e-06
Ssbp4	ENSMUSG00000070003	protein_coding	-1.05854	5.2235	41.9862	7.32455e-07	6.94419e-06
Ralb	ENSMUSG00000004451	protein_coding	-0.679069	5.14979	41.9816	7.33119e-07	6.9461e-06
Pck2	ENSMUSG00000040618	protein_coding	-1.28916	5.82969	41.9297	7.40584e-07	7.00797e-06
Cbll1	ENSMUSG00000020659	protein_coding	0.831004	6.06059	41.9114	7.43222e-07	7.026e-06
Mgst1	ENSMUSG00000008540	protein_coding	-1.3289	3.08152	41.91	7.43427e-07	7.026e-06
Eny2	ENSMUSG00000022338	protein_coding	0.559253	5.97485	41.8964	7.45409e-07	7.04029e-06
Ddx26b	ENSMUSG00000035967	protein_coding	-0.62879	5.96981	41.884	7.47213e-07	7.05288e-06
Lipa	ENSMUSG00000024781	protein_coding	-0.729121	4.61413	41.856	7.51313e-07	7.08712e-06
Msh5	ENSMUSG00000007035	protein_coding	-1.51699	2.17866	41.8423	7.5333e-07	7.10168e-06
Ttyh1	ENSMUSG00000030428	protein_coding	-1.11454	3.79367	41.7832	7.62078e-07	7.17962e-06
Utp14b	ENSMUSG00000079470	protein_coding	1.26664	5.25029	41.7784	7.62788e-07	7.1818e-06
Tceb3	ENSMUSG00000028668	protein_coding	0.500774	6.31163	41.7089	7.73235e-07	7.27559e-06
Pon3	ENSMUSG00000029759	protein_coding	-2.60533	1.26137	41.7025	7.74212e-07	7.28021e-06
Atp8a1	ENSMUSG00000037685	protein_coding	-1.07223	4.39603	41.6896	7.7617e-07	7.29405e-06
Zcchc24	ENSMUSG00000055538	protein_coding	-1.17146	4.4872	41.6855	7.76791e-07	7.29532e-06
Rnase4	ENSMUSG00000021876	protein_coding	-2.41483	1.19278	41.6641	7.80055e-07	7.3168e-06
Lrrc18	ENSMUSG00000041673	protein_coding	-3.45159	-0.114395	41.6585	7.80904e-07	7.31849e-06
Ap1ar	ENSMUSG00000074238	protein_coding	0.558103	6.45994	41.6565	7.81212e-07	7.31849e-06
Lifr	ENSMUSG00000054263	protein_coding	-1.43233	4.7789	41.6407	7.83628e-07	7.33654e-06
Dnah7b	ENSMUSG00000041144	protein_coding	-1.99655	1.32864	41.625	7.86049e-07	7.35462e-06
Igfals	ENSMUSG00000046070	protein_coding	-4.49177	0.478646	41.577	7.93485e-07	7.41493e-06
Thra	ENSMUSG00000058756	protein_coding	-0.813239	4.28829	41.5689	7.94746e-07	7.42209e-06
Fubp1	ENSMUSG00000028034	protein_coding	0.730447	9.35578	41.5575	7.9653e-07	7.43411e-06
Ano10	ENSMUSG00000037949	protein_coding	-0.781246	4.692	41.5409	7.99128e-07	7.44594e-06
Spata6	ENSMUSG00000034401	protein_coding	-0.620109	4.59064	41.5384	7.99521e-07	7.44594e-06
Ngdn	ENSMUSG00000022204	protein_coding	0.63139	5.76798	41.5377	7.99626e-07	7.44594e-06
Pgrmc2	ENSMUSG00000049940	protein_coding	0.532817	6.25183	41.5354	7.99983e-07	7.44594e-06
Fnip1	ENSMUSG00000035992	protein_coding	-0.81222	6.41262	41.5335	8.00281e-07	7.44594e-06
Naa15	ENSMUSG00000063273	protein_coding	0.578376	8.36286	41.4547	8.12765e-07	7.5499e-06
Idh2	ENSMUSG00000030541	protein_coding	-0.721399	6.31888	41.4544	8.12822e-07	7.5499e-06
Ftsj1	ENSMUSG00000031171	protein_coding	0.672398	4.43275	41.4535	8.12965e-07	7.5499e-06
Kndc1	ENSMUSG00000066129	protein_coding	-1.5946	2.40188	41.4433	8.14585e-07	7.56026e-06
Arhgef6	ENSMUSG00000031133	protein_coding	-2.02264	0.985859	41.3877	8.23549e-07	7.63872e-06
Slc15a1	ENSMUSG00000025557	protein_coding	-4.8188	0.646514	41.3792	8.2493e-07	7.6468e-06
Med4	ENSMUSG00000022109	protein_coding	0.505787	6.17255	41.3733	8.25878e-07	7.65086e-06
Snx18	ENSMUSG00000042364	protein_coding	0.521912	5.87756	41.3667	8.26954e-07	7.65609e-06
Cd9	ENSMUSG00000030342	protein_coding	-1.18977	4.94888	41.3529	8.29206e-07	7.67221e-06
Oas3	ENSMUSG00000032661	protein_coding	-3.63549	1.20982	41.3202	8.34565e-07	7.71702e-06
Ica1	ENSMUSG00000062995	protein_coding	-0.734232	4.70752	41.3144	8.35524e-07	7.72112e-06
Apoa1bp	ENSMUSG00000028070	protein_coding	-0.707457	4.82778	41.3069	8.36748e-07	7.72767e-06
Ech1	ENSMUSG00000053898	protein_coding	-0.845226	4.48667	41.303	8.37394e-07	7.72887e-06
Sat2	ENSMUSG00000069835	protein_coding	-1.51613	2.42734	41.2758	8.41889e-07	7.76558e-06
Fam20b	ENSMUSG00000033557	protein_coding	0.617597	5.68245	41.2546	8.45413e-07	7.78372e-06
Zfpm2	ENSMUSG00000022306	protein_coding	2.90828	0.931097	41.2441	8.47169e-07	7.7951e-06
Gm6445	ENSMUSG00000100141	unprocessed_pseudogene	-2.06066	2.14381	41.2271	8.50018e-07	7.81652e-06
Rabgap1l	ENSMUSG00000026721	protein_coding	-1.13909	4.39482	41.1971	8.55067e-07	7.85812e-06
Bpgm	ENSMUSG00000038871	protein_coding	0.850177	4.99689	41.1477	8.63438e-07	7.93019e-06
Gbe1	ENSMUSG00000022707	protein_coding	0.990735	3.8385	41.121	8.68001e-07	7.96722e-06
Rrp1	ENSMUSG00000061032	protein_coding	0.564604	8.20692	41.1114	8.69652e-07	7.97748e-06
Rnps1	ENSMUSG00000034681	protein_coding	0.633422	7.37306	41.108	8.70249e-07	7.97808e-06
Prr11	ENSMUSG00000020493	protein_coding	0.73511	5.89207	41.1031	8.71088e-07	7.9809e-06
Tenm1	ENSMUSG00000016150	protein_coding	2.00645	1.63952	41.0938	8.7269e-07	7.99068e-06
Gprasp2	ENSMUSG00000072966	protein_coding	-0.6418	4.67146	41.088	8.73688e-07	7.99494e-06
3010026O09Rik	ENSMUSG00000020381	protein_coding	-1.06594	3.91132	41.068	8.77154e-07	8.02176e-06
Hnrnpm	ENSMUSG00000059208	protein_coding	0.525955	9.59324	41.0392	8.82155e-07	8.06257e-06
Mrps30	ENSMUSG00000021731	protein_coding	0.538706	6.07411	41.0154	8.86314e-07	8.09565e-06
Ercc6l	ENSMUSG00000051220	protein_coding	0.725445	6.12069	40.9863	8.91446e-07	8.13757e-06
Mrpl50	ENSMUSG00000044018	protein_coding	0.531391	6.38545	40.9661	8.95017e-07	8.16519e-06
Ddb2	ENSMUSG00000002109	protein_coding	-0.82195	4.73926	40.9565	8.96723e-07	8.17578e-06
Irgm2	ENSMUSG00000069874	protein_coding	-2.72907	1.66283	40.9334	9.0082e-07	8.20814e-06
Ctsz	ENSMUSG00000016256	protein_coding	-0.845967	6.25558	40.9267	9.02019e-07	8.2098e-06
Dzip3	ENSMUSG00000064061	protein_coding	-0.79469	6.83605	40.9262	9.02115e-07	8.2098e-06
Fyco1	ENSMUSG00000025241	protein_coding	-0.671769	5.02612	40.9232	9.02645e-07	8.2098e-06
Zcchc17	ENSMUSG00000028772	protein_coding	0.748145	4.79617	40.8962	9.07486e-07	8.24883e-06
Itga5	ENSMUSG00000000555	protein_coding	-1.08924	5.10446	40.8902	9.08577e-07	8.25373e-06
Neo1	ENSMUSG00000032340	protein_coding	-0.518922	7.08505	40.8829	9.09885e-07	8.26061e-06
Dld	ENSMUSG00000020664	protein_coding	0.534093	7.268	40.8254	9.20336e-07	8.35043e-06
Poli	ENSMUSG00000038425	protein_coding	-0.823847	5.07353	40.7476	9.34649e-07	8.47517e-06
Zfand1	ENSMUSG00000039795	protein_coding	-0.739485	4.93591	40.7238	9.39085e-07	8.51024e-06
Zscan29	ENSMUSG00000050619	protein_coding	0.886216	4.56868	40.6868	9.46016e-07	8.56788e-06
Tyro3	ENSMUSG00000027298	protein_coding	-0.738377	6.44037	40.639	9.55063e-07	8.63416e-06
Susd2	ENSMUSG00000006342	protein_coding	-2.74316	1.6194	40.6175	9.59156e-07	8.66301e-06
Prkcsh	ENSMUSG00000003402	protein_coding	-0.504494	6.94919	40.6162	9.5941e-07	8.66301e-06
Zdhhc15	ENSMUSG00000033906	protein_coding	-0.765357	4.8688	40.6126	9.60092e-07	8.66394e-06
Pkn3	ENSMUSG00000026785	protein_coding	-0.896817	3.7088	40.6	9.6251e-07	8.68055e-06
Nek8	ENSMUSG00000017405	protein_coding	-0.766044	4.04352	40.5865	9.65092e-07	8.6986e-06
Mixl1	ENSMUSG00000026497	protein_coding	3.06465	1.27198	40.5726	9.67766e-07	8.71745e-06
Wdr19	ENSMUSG00000037890	protein_coding	-0.679544	4.71617	40.5666	9.6893e-07	8.72269e-06
Brca1	ENSMUSG00000017146	protein_coding	0.53751	7.14728	40.5348	9.75099e-07	8.77296e-06
Tagln3	ENSMUSG00000022658	protein_coding	-1.23683	2.57166	40.5246	9.7707e-07	8.78016e-06
Wtip	ENSMUSG00000036459	protein_coding	-0.822145	4.19585	40.4974	9.82396e-07	8.82273e-06
Lrp1	ENSMUSG00000040249	protein_coding	-0.734204	7.13821	40.4856	9.847e-07	8.83813e-06
Zfp599	ENSMUSG00000062794	protein_coding	0.668744	4.54403	40.458	9.90153e-07	8.88175e-06
Cdr2	ENSMUSG00000030878	protein_coding	0.673369	5.42658	40.4387	9.93957e-07	8.9062e-06
Gcnt1	ENSMUSG00000038843	protein_coding	-0.766045	4.61683	40.4382	9.94067e-07	8.9062e-06
Acd	ENSMUSG00000038000	protein_coding	-0.545957	5.40651	40.3951	1.00265e-06	8.97332e-06
Mtfr1l	ENSMUSG00000046671	protein_coding	0.635955	5.8064	40.3943	1.00282e-06	8.97332e-06
Ttc33	ENSMUSG00000022151	protein_coding	0.607348	4.58835	40.3896	1.00375e-06	8.97332e-06
Krtcap3	ENSMUSG00000029149	protein_coding	-1.6688	2.44445	40.3886	1.00395e-06	8.97332e-06
CN725425	ENSMUSG00000078932	protein_coding	-1.34184	2.42335	40.3611	1.00949e-06	9.01739e-06
Sumf2	ENSMUSG00000025538	protein_coding	-0.656827	5.07803	40.3548	1.01077e-06	9.02344e-06
Polr1b	ENSMUSG00000027395	protein_coding	0.563511	6.94234	40.3219	1.01745e-06	9.0723e-06
Slc7a7	ENSMUSG00000000958	protein_coding	-1.1422	6.16168	40.3162	1.0186e-06	9.07718e-06
Nup210	ENSMUSG00000030091	protein_coding	-0.664783	6.87879	40.2922	1.0235e-06	9.11369e-06
Ripply1	ENSMUSG00000072945	protein_coding	-3.46474	0.854393	40.2902	1.02391e-06	9.11369e-06
Paox	ENSMUSG00000025464	protein_coding	-0.71495	4.18262	40.2824	1.02551e-06	9.12245e-06
Mup6	ENSMUSG00000078689	protein_coding	-1.79051	2.08767	40.279	1.02621e-06	9.12326e-06
Mrto4	ENSMUSG00000028741	protein_coding	0.624223	6.64715	40.2506	1.03205e-06	9.1698e-06
Lefty1	ENSMUSG00000038793	protein_coding	-4.76202	7.12932	40.2428	1.03367e-06	9.17872e-06
Zfp407	ENSMUSG00000048410	protein_coding	0.694497	5.50894	40.2333	1.03564e-06	9.19081e-06
Ctnnal1	ENSMUSG00000038816	protein_coding	0.580336	6.13491	40.2244	1.03749e-06	9.20173e-06
A930015D03Rik	ENSMUSG00000092368	antisense	1.21891	2.6727	40.1948	1.04366e-06	9.25095e-06
Rnf169	ENSMUSG00000058761	protein_coding	0.600629	6.82399	40.1865	1.0454e-06	9.25878e-06
Meg3	ENSMUSG00000021268	lincRNA	-0.640529	9.62065	40.1354	1.05616e-06	9.34152e-06
Lama5	ENSMUSG00000015647	protein_coding	-0.59865	8.42906	40.1344	1.05637e-06	9.34152e-06
Rnf25	ENSMUSG00000026171	protein_coding	0.566695	5.27104	40.1161	1.06027e-06	9.37052e-06
Nsfl1c	ENSMUSG00000027455	protein_coding	0.640468	7.42685	40.104	1.06284e-06	9.38534e-06
Elovl7	ENSMUSG00000021696	protein_coding	-1.19723	3.30224	40.1023	1.0632e-06	9.38534e-06
Cenpu	ENSMUSG00000031629	protein_coding	0.63984	5.37979	40.0905	1.06573e-06	9.39514e-06
Otud4	ENSMUSG00000036990	protein_coding	0.669841	8.9285	40.0883	1.06619e-06	9.39514e-06
Kat6b	ENSMUSG00000021767	protein_coding	-0.731596	6.71649	40.0645	1.0713e-06	9.42353e-06
Gpatch4	ENSMUSG00000028069	protein_coding	0.881744	6.87664	40.049	1.07464e-06	9.44735e-06
Hsd17b7	ENSMUSG00000026675	protein_coding	1.10549	4.78584	40.0156	1.08188e-06	9.50519e-06
Gstt1	ENSMUSG00000001663	protein_coding	-2.07671	1.71821	40.0128	1.08248e-06	9.50519e-06
Tdrd12	ENSMUSG00000030491	protein_coding	-1.8881	2.16181	40.004	1.08441e-06	9.51437e-06
Aldh2	ENSMUSG00000029455	protein_coding	-0.540172	7.08582	40.0022	1.0848e-06	9.51437e-06
Vars	ENSMUSG00000007029	protein_coding	0.502007	8.04843	39.9969	1.08595e-06	9.51892e-06
Gm13225	ENSMUSG00000078503	protein_coding	-1.12215	7.70902	39.9669	1.09252e-06	9.5709e-06
Smagp	ENSMUSG00000053559	protein_coding	-1.72766	3.01087	39.9627	1.09345e-06	9.57345e-06
Prickle1	ENSMUSG00000036158	protein_coding	-0.885478	5.60037	39.9466	1.09699e-06	9.59883e-06
Pdlim2	ENSMUSG00000022090	protein_coding	-2.10742	1.99889	39.9425	1.09791e-06	9.60124e-06
Cacnb3	ENSMUSG00000003352	protein_coding	-0.899644	5.30973	39.9065	1.10587e-06	9.66526e-06
Grik3	ENSMUSG00000001985	protein_coding	0.97312	6.75829	39.9003	1.10726e-06	9.67177e-06
Orai2	ENSMUSG00000039747	protein_coding	-1.35266	2.3531	39.8882	1.10997e-06	9.68981e-06
Rrp9	ENSMUSG00000041506	protein_coding	0.580727	6.30356	39.8818	1.1114e-06	9.69663e-06
Ceacam10	ENSMUSG00000054169	protein_coding	-6.294	-0.201643	42.9486	1.11282e-06	9.70337e-06
Rtel1	ENSMUSG00000038685	protein_coding	-0.543556	7.12585	39.8499	1.11855e-06	9.74767e-06
Smg8	ENSMUSG00000020495	protein_coding	0.611089	5.76922	39.8455	1.11955e-06	9.75069e-06
Etfdh	ENSMUSG00000027809	protein_coding	-0.657201	5.30665	39.8098	1.12763e-06	9.81535e-06
Plk2	ENSMUSG00000021701	protein_coding	1.12027	6.05895	39.792	1.1317e-06	9.83936e-06
Cyp51	ENSMUSG00000001467	protein_coding	0.69621	7.24195	39.7696	1.13682e-06	9.87814e-06
Pfkfb1	ENSMUSG00000025271	protein_coding	-0.771751	3.76474	39.7522	1.14083e-06	9.90331e-06
Sned1	ENSMUSG00000047793	protein_coding	-1.07085	5.20906	39.7512	1.14104e-06	9.90331e-06
Ldb3	ENSMUSG00000021798	protein_coding	-1.97191	2.59717	39.7442	1.14267e-06	9.91171e-06
Ruvbl2	ENSMUSG00000003868	protein_coding	0.551605	7.66278	39.728	1.1464e-06	9.93833e-06
Mppe1	ENSMUSG00000062526	protein_coding	-1.0323	2.37716	39.7142	1.1496e-06	9.96031e-06
Wdfy4	ENSMUSG00000051506	protein_coding	-4.96206	-0.152082	39.7027	1.15228e-06	9.97773e-06
Rbpms	ENSMUSG00000031586	protein_coding	-0.733447	7.70863	39.6926	1.15463e-06	9.99233e-06
C1s1	ENSMUSG00000038521	protein_coding	-3.79551	0.779627	39.6628	1.16159e-06	1.00468e-05
Gabarapl1	ENSMUSG00000030161	protein_coding	-0.577367	5.43478	39.652	1.16414e-06	1.0063e-05
Siae	ENSMUSG00000001942	protein_coding	-0.91029	3.84292	39.6401	1.16694e-06	1.00814e-05
Col18a1	ENSMUSG00000001435	protein_coding	-0.735563	7.49637	39.6137	1.17318e-06	1.01288e-05
Zmat2	ENSMUSG00000001383	protein_coding	0.653866	7.36863	39.6112	1.17378e-06	1.01288e-05
Nufip1	ENSMUSG00000022009	protein_coding	0.509601	6.1392	39.5949	1.17766e-06	1.01565e-05
1810026J23Rik	ENSMUSG00000048429	protein_coding	0.589834	5.51557	39.5518	1.18797e-06	1.02395e-05
Limk2	ENSMUSG00000020451	protein_coding	-0.704841	6.19038	39.4648	1.2091e-06	1.04037e-05
Arid1b	ENSMUSG00000069729	protein_coding	0.539936	6.62623	39.4537	1.21182e-06	1.04211e-05
3110002H16Rik	ENSMUSG00000024410	protein_coding	-0.760066	4.84012	39.4075	1.22323e-06	1.05132e-05
Opa3	ENSMUSG00000052214	protein_coding	0.544838	5.47204	39.3942	1.22655e-06	1.05357e-05
Cyba	ENSMUSG00000006519	protein_coding	-1.4399	4.488	39.388	1.22809e-06	1.05428e-05
Ddx27	ENSMUSG00000017999	protein_coding	0.636135	7.75918	39.3493	1.23778e-06	1.06139e-05
Trim66	ENSMUSG00000031026	protein_coding	-3.77319	3.14435	39.3098	1.24776e-06	1.06811e-05
Rspo1	ENSMUSG00000028871	protein_coding	1.02983	2.75838	39.3048	1.24902e-06	1.06858e-05
Tead4	ENSMUSG00000030353	protein_coding	-2.03066	2.51442	39.269	1.25814e-06	1.07516e-05
Ddx56	ENSMUSG00000004393	protein_coding	0.716403	6.59828	39.2529	1.26228e-06	1.07808e-05
Lockd	ENSMUSG00000098318	lincRNA	-1.43861	2.72242	39.2443	1.26446e-06	1.07841e-05
Unc5a	ENSMUSG00000025876	protein_coding	-2.12071	1.70955	39.243	1.26482e-06	1.07841e-05
Rars	ENSMUSG00000018848	protein_coding	0.524441	8.26807	39.2336	1.26724e-06	1.07985e-05
Fbxo46	ENSMUSG00000050428	protein_coding	0.961709	3.67864	39.2223	1.27014e-06	1.08171e-05
Tmco6	ENSMUSG00000006850	protein_coding	-0.976441	3.8534	39.2059	1.27439e-06	1.08471e-05
Slc38a3	ENSMUSG00000010064	protein_coding	-1.20224	2.03243	39.2027	1.27523e-06	1.08482e-05
Sf3b3	ENSMUSG00000033732	protein_coding	0.501522	9.72917	39.1848	1.27988e-06	1.08815e-05
Rsrp1	ENSMUSG00000037266	protein_coding	-0.668555	7.62773	39.164	1.2853e-06	1.09214e-05
Rad9b	ENSMUSG00000038569	protein_coding	-1.32883	3.08905	39.1369	1.29244e-06	1.09759e-05
Trappc6b	ENSMUSG00000020993	protein_coding	-0.582752	5.05687	39.1226	1.29621e-06	1.10017e-05
Snx2	ENSMUSG00000034484	protein_coding	-0.507526	6.90545	39.1098	1.2996e-06	1.10242e-05
Supt4a	ENSMUSG00000020485	protein_coding	0.721897	5.25008	39.0999	1.30221e-06	1.10397e-05
Phb	ENSMUSG00000038845	protein_coding	0.641567	6.98693	39.0973	1.30291e-06	1.10397e-05
Mrpl12	ENSMUSG00000039640	protein_coding	0.6368	6.57806	39.0282	1.3214e-06	1.11901e-05
Slc4a1ap	ENSMUSG00000029141	protein_coding	0.525239	5.73338	39.009	1.32659e-06	1.12277e-05
Lrrn4	ENSMUSG00000043110	protein_coding	-1.38846	3.48369	38.9913	1.33139e-06	1.1262e-05
Cyp39a1	ENSMUSG00000023963	protein_coding	-0.86345	3.46193	38.9561	1.34102e-06	1.13306e-05
Zbtb38	ENSMUSG00000040433	protein_coding	-0.777053	4.60245	38.8508	1.37021e-06	1.15707e-05
Gm37249	ENSMUSG00000103857	TEC	-2.45013	0.900768	38.8351	1.37463e-06	1.1595e-05
Sirt4	ENSMUSG00000029524	protein_coding	-1.27849	1.88848	38.8225	1.37817e-06	1.16183e-05
Bin2	ENSMUSG00000098112	protein_coding	-1.55573	3.02019	38.8109	1.38145e-06	1.16395e-05
Mir363	ENSMUSG00000070106	miRNA	-1.39624	1.58134	38.7923	1.38672e-06	1.16772e-05
Card10	ENSMUSG00000033170	protein_coding	-1.39393	3.83637	38.6802	1.41897e-06	1.19355e-05
Plxna1	ENSMUSG00000030084	protein_coding	0.635022	7.88078	38.635	1.43221e-06	1.204e-05
Sufu	ENSMUSG00000025231	protein_coding	0.619697	5.99406	38.5921	1.44488e-06	1.21347e-05
Ccdc39	ENSMUSG00000027676	protein_coding	-1.11122	3.14091	38.5914	1.44509e-06	1.21347e-05
Zfp146	ENSMUSG00000037029	protein_coding	0.622004	6.54292	38.5533	1.45645e-06	1.22164e-05
Ska3	ENSMUSG00000021965	protein_coding	0.626401	5.7453	38.4662	1.4828e-06	1.24305e-05
Ccdc13	ENSMUSG00000079235	protein_coding	-2.15041	1.39488	38.4277	1.49463e-06	1.25174e-05
Rbm44	ENSMUSG00000070732	protein_coding	-2.4161	2.01714	38.4074	1.50087e-06	1.25609e-05
Rps6kl1	ENSMUSG00000019235	protein_coding	-1.86106	3.37173	38.3957	1.50453e-06	1.25794e-05
Epha10	ENSMUSG00000028876	protein_coding	-2.14531	0.837234	38.3949	1.50477e-06	1.25794e-05
Tob2	ENSMUSG00000048546	protein_coding	0.597054	4.90104	38.3909	1.50599e-06	1.25827e-05
Anxa7	ENSMUSG00000021814	protein_coding	-0.733654	6.40377	38.3814	1.50896e-06	1.26004e-05
Usp42	ENSMUSG00000051306	protein_coding	0.597347	5.99996	38.3547	1.51729e-06	1.26559e-05
Gm21411	ENSMUSG00000045699	protein_coding	-1.83525	2.51155	38.2641	1.54593e-06	1.28877e-05
Cdh24	ENSMUSG00000059674	protein_coding	0.915171	3.48126	38.257	1.5482e-06	1.28994e-05
Tbl1xr1	ENSMUSG00000027630	protein_coding	-0.595376	6.46477	38.2382	1.55423e-06	1.29425e-05
Tiparp	ENSMUSG00000034640	protein_coding	-0.69544	6.6578	38.2164	1.56126e-06	1.29786e-05
Vcpip1	ENSMUSG00000045210	protein_coding	0.706929	6.15326	38.2155	1.56155e-06	1.29786e-05
Rnf187	ENSMUSG00000020496	protein_coding	0.65631	7.1514	38.2148	1.56179e-06	1.29786e-05
Pcsk1	ENSMUSG00000021587	protein_coding	-1.85639	2.26187	38.214	1.56204e-06	1.29786e-05
Wnt5b	ENSMUSG00000030170	protein_coding	1.22681	3.03443	38.2012	1.56619e-06	1.29987e-05
Taf1a	ENSMUSG00000072258	protein_coding	0.656814	5.06294	38.1852	1.57136e-06	1.30344e-05
Tnfrsf19	ENSMUSG00000060548	protein_coding	0.869618	6.87095	38.1638	1.57837e-06	1.30852e-05
Gbp4	ENSMUSG00000079363	protein_coding	-4.02213	0.617435	38.1491	1.58315e-06	1.3114e-05
Wdr1	ENSMUSG00000005103	protein_coding	0.547081	6.85628	38.1303	1.58933e-06	1.31543e-05
Rps6kb2	ENSMUSG00000024830	protein_coding	-0.714855	4.28262	38.1245	1.59125e-06	1.31559e-05
Kifc3	ENSMUSG00000031788	protein_coding	-1.36194	3.78873	38.1149	1.59441e-06	1.31745e-05
Hps1	ENSMUSG00000025188	protein_coding	-0.807744	4.44209	38.1065	1.59718e-06	1.31901e-05
Smad7	ENSMUSG00000025880	protein_coding	-1.38464	4.87575	38.1039	1.59805e-06	1.31901e-05
Laptm4b	ENSMUSG00000022257	protein_coding	-0.666199	6.79957	38.0546	1.61448e-06	1.33183e-05
Sh3gl2	ENSMUSG00000028488	protein_coding	-1.15115	3.97343	38.048	1.61668e-06	1.33291e-05
Bub1b	ENSMUSG00000040084	protein_coding	0.544232	7.80157	37.9987	1.6333e-06	1.34588e-05
Endod1	ENSMUSG00000037419	protein_coding	-1.1695	2.54963	37.9882	1.63686e-06	1.34807e-05
Mxra8	ENSMUSG00000029070	protein_coding	-1.13798	3.01897	37.9849	1.63799e-06	1.34826e-05
Mon1b	ENSMUSG00000078908	protein_coding	0.623603	5.31363	37.9533	1.64875e-06	1.35563e-05
Hmgb3	ENSMUSG00000015217	protein_coding	0.853888	6.41476	37.9238	1.65889e-06	1.36322e-05
Znhit6	ENSMUSG00000074182	protein_coding	0.525462	5.76733	37.9077	1.66445e-06	1.36704e-05
Mta3	ENSMUSG00000055817	protein_coding	-0.519226	6.59686	37.8867	1.67174e-06	1.37227e-05
Fjx1	ENSMUSG00000075012	protein_coding	0.732935	4.28374	37.8714	1.67708e-06	1.3744e-05
Ubqln2	ENSMUSG00000050148	protein_coding	0.625704	6.85145	37.8524	1.68372e-06	1.37909e-05
Fam207a	ENSMUSG00000032977	protein_coding	0.544326	5.70983	37.8404	1.6879e-06	1.38176e-05
Abt1	ENSMUSG00000036376	protein_coding	0.624811	4.87819	37.8304	1.69144e-06	1.3839e-05
Pcsk1n	ENSMUSG00000039278	protein_coding	-1.59288	2.20568	37.8222	1.69433e-06	1.38551e-05
Stat5a	ENSMUSG00000004043	protein_coding	-1.23095	2.26778	37.8028	1.70118e-06	1.38981e-05
Zfp534	ENSMUSG00000062518	protein_coding	-1.38673	4.60739	37.802	1.70145e-06	1.38981e-05
Sephs1	ENSMUSG00000026662	protein_coding	0.531412	7.17874	37.7669	1.71394e-06	1.39849e-05
Adam15	ENSMUSG00000028041	protein_coding	-0.734419	4.43255	37.7581	1.71711e-06	1.40031e-05
Jup	ENSMUSG00000001552	protein_coding	-0.961356	5.21659	37.752	1.71929e-06	1.40064e-05
Cdca4	ENSMUSG00000047832	protein_coding	0.501772	6.13502	37.7517	1.71938e-06	1.40064e-05
Slc5a11	ENSMUSG00000030769	protein_coding	-2.55677	1.86027	37.7435	1.72232e-06	1.40151e-05
Krr1	ENSMUSG00000063334	protein_coding	0.521686	7.12857	37.7105	1.73423e-06	1.40967e-05
Chmp4c	ENSMUSG00000027536	protein_coding	-1.19917	3.60188	37.7022	1.73721e-06	1.41133e-05
Prpf4b	ENSMUSG00000021413	protein_coding	0.56142	7.88694	37.6928	1.74063e-06	1.41334e-05
Zfp354c	ENSMUSG00000044807	protein_coding	0.678292	5.77773	37.6885	1.74218e-06	1.41384e-05
Glrx	ENSMUSG00000021591	protein_coding	-1.58768	1.95813	37.6774	1.74624e-06	1.41636e-05
Zik1	ENSMUSG00000030393	protein_coding	0.724664	5.06713	37.6651	1.75073e-06	1.41924e-05
Purb	ENSMUSG00000094483	protein_coding	0.619423	7.08839	37.6468	1.75743e-06	1.42322e-05
Smoc1	ENSMUSG00000021136	protein_coding	-1.09011	3.84427	37.6465	1.75754e-06	1.42322e-05
Nup153	ENSMUSG00000021374	protein_coding	0.517957	8.25452	37.6283	1.76423e-06	1.4271e-05
N4bp3	ENSMUSG00000001053	protein_coding	-1.17092	3.98472	37.6038	1.77328e-06	1.43364e-05
Slc44a1	ENSMUSG00000028412	protein_coding	-0.673062	5.53091	37.5577	1.79044e-06	1.44673e-05
Set	ENSMUSG00000054766	protein_coding	0.539657	10.1072	37.4984	1.81278e-06	1.464e-05
Prdm5	ENSMUSG00000029913	protein_coding	-0.607306	5.38128	37.4783	1.82043e-06	1.46938e-05
Dusp27	ENSMUSG00000026564	protein_coding	-2.37853	1.98059	37.4695	1.82379e-06	1.4713e-05
Dsc2	ENSMUSG00000024331	protein_coding	-1.34024	3.71437	37.4462	1.83268e-06	1.47768e-05
Mlxip	ENSMUSG00000038342	protein_coding	0.802006	5.94879	37.4369	1.83628e-06	1.47978e-05
Pdk4	ENSMUSG00000019577	protein_coding	-2.39116	1.53686	37.4327	1.83788e-06	1.48028e-05
Plp1	ENSMUSG00000031425	protein_coding	-0.855832	3.60382	37.4237	1.84135e-06	1.48228e-05
Tmpo	ENSMUSG00000019961	protein_coding	0.540324	8.78372	37.3728	1.86108e-06	1.49658e-05
Msantd3	ENSMUSG00000039693	protein_coding	0.679482	5.85285	37.3728	1.86111e-06	1.49658e-05
Rftn2	ENSMUSG00000025978	protein_coding	-2.00792	1.26645	37.3589	1.86652e-06	1.50012e-05
Pkn1	ENSMUSG00000057672	protein_coding	-0.674389	5.80462	37.3384	1.87457e-06	1.50579e-05
Hace1	ENSMUSG00000038822	protein_coding	-0.579435	5.22203	37.3354	1.87577e-06	1.50594e-05
Wash1	ENSMUSG00000024101	protein_coding	-0.618556	5.4596	37.3279	1.8787e-06	1.50748e-05
Hoxb1	ENSMUSG00000018973	protein_coding	2.67034	4.58444	37.3049	1.88779e-06	1.51397e-05
Timp1	ENSMUSG00000001131	protein_coding	-1.53715	3.01342	37.2777	1.89861e-06	1.52183e-05
Zfp184	ENSMUSG00000006720	protein_coding	0.702778	4.7798	37.2532	1.9084e-06	1.52805e-05
Map1lc3b	ENSMUSG00000031812	protein_coding	-0.677175	6.44516	37.2419	1.91295e-06	1.53087e-05
Atp6v0a4	ENSMUSG00000038600	protein_coding	-5.28905	-0.0575228	37.2212	1.92127e-06	1.53671e-05
Sfrp4	ENSMUSG00000021319	protein_coding	-1.53246	1.79617	37.2099	1.92584e-06	1.53954e-05
Cetn2	ENSMUSG00000031347	protein_coding	0.789322	5.18628	37.1918	1.93321e-06	1.54425e-05
Caml	ENSMUSG00000021501	protein_coding	0.71527	4.61045	37.1592	1.94652e-06	1.55359e-05
Gadd45g	ENSMUSG00000021453	protein_coding	1.42924	4.48969	37.131	1.95809e-06	1.56199e-05
Gm13251	ENSMUSG00000070605	protein_coding	-0.974119	3.98079	37.1214	1.96203e-06	1.5643e-05
Gls2	ENSMUSG00000044005	protein_coding	-0.892898	4.31227	37.0917	1.97437e-06	1.57247e-05
Msl3	ENSMUSG00000031358	protein_coding	0.709663	4.70522	37.0822	1.97832e-06	1.57477e-05
Dok5	ENSMUSG00000027560	protein_coding	-2.38968	1.49981	37.0763	1.98076e-06	1.57588e-05
Gjb2	ENSMUSG00000046352	protein_coding	-2.78838	1.34779	37.0462	1.9934e-06	1.58509e-05
Khdrbs1	ENSMUSG00000028790	protein_coding	0.536204	8.43229	37.004	2.01119e-06	1.59839e-05
Flot1	ENSMUSG00000059714	protein_coding	-0.899059	4.13178	36.992	2.01632e-06	1.60162e-05
Git1	ENSMUSG00000011877	protein_coding	-0.500007	6.89175	36.9739	2.02401e-06	1.60688e-05
Mt2	ENSMUSG00000031762	protein_coding	-1.74236	7.04228	36.9363	2.04013e-06	1.61882e-05
Maob	ENSMUSG00000040147	protein_coding	-1.5647	1.84587	36.9331	2.04154e-06	1.61908e-05
4930581F22Rik	ENSMUSG00000070315	processed_transcript	-2.20807	0.620359	36.8923	2.05918e-06	1.63221e-05
Kif23	ENSMUSG00000032254	protein_coding	0.53257	6.98886	36.8505	2.07748e-06	1.64497e-05
N4bp2l1	ENSMUSG00000041132	protein_coding	-1.91003	1.9001	36.8452	2.07981e-06	1.64508e-05
Gtf2f1	ENSMUSG00000002658	protein_coding	0.676131	7.09331	36.8171	2.09222e-06	1.6523e-05
Atp12a	ENSMUSG00000022229	protein_coding	-2.94321	1.28791	36.817	2.09225e-06	1.6523e-05
Plcb3	ENSMUSG00000024960	protein_coding	-0.610767	5.96749	36.807	2.0967e-06	1.65495e-05
Emilin2	ENSMUSG00000024053	protein_coding	-1.1705	2.72078	36.8039	2.09808e-06	1.65516e-05
Tmem200a	ENSMUSG00000049420	protein_coding	1.32799	2.95219	36.7603	2.11753e-06	1.66963e-05
Mcoln3	ENSMUSG00000036853	protein_coding	-1.15277	2.97245	36.7563	2.11931e-06	1.67015e-05
Klhl9	ENSMUSG00000070923	protein_coding	0.656117	5.56772	36.7518	2.12134e-06	1.67088e-05
Hectd1	ENSMUSG00000035247	protein_coding	0.530957	7.96257	36.7411	2.12613e-06	1.67377e-05
Rasgrp2	ENSMUSG00000032946	protein_coding	-1.3572	3.56022	36.7374	2.1278e-06	1.67421e-05
Ttbk1	ENSMUSG00000015599	protein_coding	2.72682	2.17526	36.7237	2.13402e-06	1.67822e-05
Oas1c	ENSMUSG00000001166	protein_coding	-2.40233	1.2207	36.6929	2.14798e-06	1.68831e-05
Nrm	ENSMUSG00000059791	protein_coding	-0.741603	4.5105	36.681	2.15339e-06	1.69167e-05
Pla2g16	ENSMUSG00000060675	protein_coding	-1.16651	3.37371	36.6543	2.16565e-06	1.70041e-05
Thop1	ENSMUSG00000004929	protein_coding	0.513133	7.12673	36.6487	2.16822e-06	1.70068e-05
Muc3a	ENSMUSG00000094840	protein_coding	-3.45619	0.192278	36.6344	2.1748e-06	1.70492e-05
Cited1	ENSMUSG00000051159	protein_coding	1.64061	1.85535	36.6237	2.17976e-06	1.70792e-05
Zfp850	ENSMUSG00000096916	protein_coding	0.532023	5.9134	36.5918	2.19458e-06	1.71863e-05
1700017B05Rik	ENSMUSG00000032300	protein_coding	-0.715916	5.65202	36.577	2.20147e-06	1.72312e-05
Cfap54	ENSMUSG00000020014	protein_coding	-3.19924	0.244891	36.5387	2.21945e-06	1.73539e-05
Ppig	ENSMUSG00000042133	protein_coding	0.737327	7.88344	36.528	2.22451e-06	1.73844e-05
Zfp668	ENSMUSG00000049728	protein_coding	0.718871	4.68797	36.5088	2.23363e-06	1.74466e-05
Plekhm1	ENSMUSG00000034247	protein_coding	-0.546235	5.46135	36.483	2.2459e-06	1.75333e-05
Mis12	ENSMUSG00000040599	protein_coding	0.550881	5.85827	36.458	2.25792e-06	1.76179e-05
Col5a3	ENSMUSG00000004098	protein_coding	-3.07058	1.37773	36.4356	2.26867e-06	1.76834e-05
Decr1	ENSMUSG00000028223	protein_coding	-0.632486	4.95219	36.4218	2.27537e-06	1.77264e-05
Aig1	ENSMUSG00000019806	protein_coding	-0.895986	3.73637	36.3685	2.30137e-06	1.79171e-05
Sfrp1	ENSMUSG00000031548	protein_coding	-0.972559	6.45448	36.3667	2.30225e-06	1.79171e-05
Etv6	ENSMUSG00000030199	protein_coding	0.532	6.04269	36.3557	2.30766e-06	1.795e-05
Bicd2	ENSMUSG00000037933	protein_coding	0.53095	5.4379	36.3395	2.31562e-06	1.79931e-05
Pknox2	ENSMUSG00000035934	protein_coding	1.30951	4.80958	36.3293	2.32069e-06	1.80232e-05
Slco4c1	ENSMUSG00000040693	protein_coding	-4.14986	1.42408	36.3194	2.32558e-06	1.80425e-05
Pou4f3	ENSMUSG00000024497	protein_coding	4.09728	-0.144611	36.3164	2.32707e-06	1.80448e-05
Wdr86	ENSMUSG00000055235	protein_coding	-1.06866	3.34211	36.3128	2.32885e-06	1.80492e-05
Tgm2	ENSMUSG00000037820	protein_coding	-3.3795	1.39123	36.284	2.3432e-06	1.8151e-05
Sri	ENSMUSG00000003161	protein_coding	-0.531485	5.08072	36.2772	2.34663e-06	1.81682e-05
Inpp5d	ENSMUSG00000026288	protein_coding	-1.05018	4.71818	36.266	2.35225e-06	1.82023e-05
Nol8	ENSMUSG00000021392	protein_coding	0.645904	6.54311	36.2583	2.35609e-06	1.82135e-05
Rnf165	ENSMUSG00000025427	protein_coding	-1.03896	5.05916	36.2583	2.35612e-06	1.82135e-05
Cdx4	ENSMUSG00000031326	protein_coding	4.35689	0.210182	36.2417	2.36451e-06	1.82664e-05
Plcl2	ENSMUSG00000038910	protein_coding	0.601495	4.9742	36.2348	2.36796e-06	1.82767e-05
Ube2l3	ENSMUSG00000038965	protein_coding	0.577836	7.20835	36.2323	2.36926e-06	1.82773e-05
Bccip	ENSMUSG00000030983	protein_coding	0.501411	7.21762	36.229	2.3709e-06	1.82806e-05
Pitpnm2	ENSMUSG00000029406	protein_coding	0.67582	5.12884	36.2265	2.37219e-06	1.82811e-05
Gm19705	ENSMUSG00000097113	lincRNA	-2.17741	1.74609	36.1628	2.40471e-06	1.85032e-05
Vwa5b2	ENSMUSG00000046613	protein_coding	-2.0792	1.78311	36.146	2.41334e-06	1.85601e-05
Coil	ENSMUSG00000033983	protein_coding	0.625515	5.75502	36.1187	2.4275e-06	1.86594e-05
Acadl	ENSMUSG00000026003	protein_coding	-0.547285	6.03798	36.1022	2.4361e-06	1.87159e-05
Ctxn1	ENSMUSG00000048644	protein_coding	0.748303	4.68386	36.0759	2.44986e-06	1.8812e-05
Klhl11	ENSMUSG00000048732	protein_coding	0.874827	4.42187	36.0592	2.45863e-06	1.88697e-05
Zfp748	ENSMUSG00000095432	protein_coding	0.585132	4.86339	36.0557	2.46051e-06	1.88744e-05
Cited2	ENSMUSG00000039910	protein_coding	0.98164	6.66459	36.0522	2.46232e-06	1.88786e-05
Atp11b	ENSMUSG00000037400	protein_coding	-0.590983	6.61125	36.0385	2.46955e-06	1.89147e-05
Fam234b	ENSMUSG00000030207	protein_coding	-1.02623	3.4954	36.033	2.47246e-06	1.89273e-05
Ehd1	ENSMUSG00000024772	protein_coding	0.693265	6.15979	36.0271	2.47563e-06	1.89419e-05
Ulk3	ENSMUSG00000032308	protein_coding	-0.916182	3.33916	35.9928	2.49387e-06	1.9062e-05
Sult5a1	ENSMUSG00000000739	protein_coding	-2.51348	0.911209	35.9888	2.49604e-06	1.90688e-05
Gpatch3	ENSMUSG00000028850	protein_coding	0.855901	4.0865	35.9762	2.50277e-06	1.91106e-05
Mcm3ap	ENSMUSG00000001150	protein_coding	0.550892	7.10773	35.9632	2.50977e-06	1.91374e-05
Serpinb6a	ENSMUSG00000060147	protein_coding	-0.628021	5.21978	35.9632	2.50977e-06	1.91374e-05
Lingo1	ENSMUSG00000049556	protein_coding	1.43447	1.87656	35.9626	2.51011e-06	1.91374e-05
Acap3	ENSMUSG00000029033	protein_coding	-0.668082	4.84854	35.9509	2.51643e-06	1.91758e-05
Dhx34	ENSMUSG00000006019	protein_coding	-0.553402	4.99275	35.9418	2.52136e-06	1.92036e-05
Atp6v1c2	ENSMUSG00000020566	protein_coding	2.60553	1.10385	35.9083	2.53955e-06	1.93323e-05
Atp6v1d	ENSMUSG00000021114	protein_coding	-0.561795	6.51242	35.9053	2.54121e-06	1.93351e-05
Fam43a	ENSMUSG00000046546	protein_coding	-1.23657	3.19138	35.8906	2.54923e-06	1.93863e-05
Ina	ENSMUSG00000034336	protein_coding	0.808398	6.69177	35.8859	2.55182e-06	1.93864e-05
Kbtbd11	ENSMUSG00000055675	protein_coding	1.30781	3.6851	35.8786	2.55581e-06	1.94068e-05
Lyn	ENSMUSG00000042228	protein_coding	-1.32935	1.95272	35.8663	2.56259e-06	1.94484e-05
Magoh	ENSMUSG00000028609	protein_coding	0.600511	6.86904	35.8134	2.59189e-06	1.96609e-05
Nudc	ENSMUSG00000028851	protein_coding	0.708117	8.28894	35.7966	2.6013e-06	1.97205e-05
Hmgb1	ENSMUSG00000066551	protein_coding	0.77334	8.14907	35.7947	2.60238e-06	1.97205e-05
AU040320	ENSMUSG00000028830	protein_coding	-0.626238	5.16641	35.7872	2.60654e-06	1.9742e-05
Ankrd13b	ENSMUSG00000037907	protein_coding	0.748757	5.36447	35.763	2.62019e-06	1.98236e-05
Mpped2	ENSMUSG00000016386	protein_coding	-0.864987	3.42484	35.7389	2.63383e-06	1.99085e-05
Metap2	ENSMUSG00000036112	protein_coding	0.511058	8.36978	35.7145	2.64771e-06	2.00033e-05
Dvl1	ENSMUSG00000029071	protein_coding	-0.528011	6.0321	35.7031	2.65422e-06	2.00424e-05
Itgb5	ENSMUSG00000022817	protein_coding	-0.845377	5.41752	35.6668	2.67505e-06	2.01895e-05
Arhgef10	ENSMUSG00000071176	protein_coding	-0.595636	5.11258	35.6239	2.69993e-06	2.03568e-05
Pdzd11	ENSMUSG00000015668	protein_coding	0.673274	5.23604	35.5872	2.72143e-06	2.05085e-05
Rrp36	ENSMUSG00000023971	protein_coding	0.539596	5.4296	35.5821	2.72441e-06	2.05207e-05
Slc6a9	ENSMUSG00000028542	protein_coding	-1.57718	4.53609	35.562	2.73632e-06	2.06e-05
Wdsub1	ENSMUSG00000026988	protein_coding	-0.674247	4.17951	35.5448	2.74646e-06	2.0666e-05
Trim11	ENSMUSG00000020455	protein_coding	0.615237	5.704	35.5406	2.74896e-06	2.06674e-05
Mapk1ip1	ENSMUSG00000041775	protein_coding	-0.602816	4.32373	35.5399	2.7494e-06	2.06674e-05
1110008F13Rik	ENSMUSG00000027637	protein_coding	0.672788	6.10421	35.5284	2.75624e-06	2.07072e-05
9230114K14Rik	ENSMUSG00000097145	processed_transcript	0.947441	3.05459	35.5196	2.76147e-06	2.0727e-05
Aldh1l1	ENSMUSG00000030088	protein_coding	-0.978526	3.32535	35.4975	2.77471e-06	2.08009e-05
Prelid2	ENSMUSG00000056671	protein_coding	-0.984492	3.37135	35.4962	2.77549e-06	2.08009e-05
Lyrm5	ENSMUSG00000040370	protein_coding	-0.961481	3.62764	35.4704	2.79106e-06	2.09072e-05
Ube2h	ENSMUSG00000039159	protein_coding	-0.647978	4.79097	35.461	2.79674e-06	2.0921e-05
Maneal	ENSMUSG00000042763	protein_coding	-0.729808	4.06863	35.4604	2.79709e-06	2.0921e-05
Cdh13	ENSMUSG00000031841	protein_coding	-1.10068	3.98636	35.4528	2.80167e-06	2.09447e-05
Clip4	ENSMUSG00000024059	protein_coding	-0.768042	4.06446	35.4413	2.80868e-06	2.09867e-05
Rnf19a	ENSMUSG00000022280	protein_coding	0.556526	5.31234	35.4221	2.82035e-06	2.10634e-05
Nsg2	ENSMUSG00000020297	protein_coding	-1.93676	2.51926	35.401	2.83327e-06	2.11247e-05
Brip1os	ENSMUSG00000085208	antisense	0.536311	5.68697	35.3995	2.8342e-06	2.11247e-05
BC026585	ENSMUSG00000033488	protein_coding	-1.16748	2.47626	35.3635	2.8564e-06	2.12713e-05
Nuf2	ENSMUSG00000026683	protein_coding	0.686511	5.96553	35.363	2.85671e-06	2.12713e-05
Eef2kmt	ENSMUSG00000022544	protein_coding	-0.921685	3.4592	35.3375	2.87256e-06	2.13575e-05
Tnip2	ENSMUSG00000059866	protein_coding	-1.57783	2.52056	35.3319	2.87609e-06	2.13732e-05
Gtpbp4	ENSMUSG00000021149	protein_coding	0.560496	8.04944	35.2645	2.91844e-06	2.16373e-05
Cnot4	ENSMUSG00000038784	protein_coding	0.721613	6.08771	35.2645	2.91845e-06	2.16373e-05
Cmss1	ENSMUSG00000022748	protein_coding	0.639359	4.83165	35.2639	2.91885e-06	2.16373e-05
Usp35	ENSMUSG00000035713	protein_coding	-1.21551	3.68281	35.2416	2.93304e-06	2.17138e-05
Lama4	ENSMUSG00000019846	protein_coding	-3.62999	1.4625	35.2385	2.93497e-06	2.17138e-05
1700123O20Rik	ENSMUSG00000040822	protein_coding	0.650245	4.85726	35.1984	2.96065e-06	2.18931e-05
Casp3	ENSMUSG00000031628	protein_coding	0.751951	7.30367	35.1792	2.97304e-06	2.19738e-05
Aven	ENSMUSG00000003604	protein_coding	0.779119	4.79158	35.1714	2.97813e-06	2.20006e-05
Zfp692	ENSMUSG00000037243	protein_coding	-0.780674	5.2804	35.1213	3.01074e-06	2.22115e-05
Vps9d1	ENSMUSG00000001062	protein_coding	-0.656374	4.53415	35.1194	3.012e-06	2.22115e-05
Slain2	ENSMUSG00000036087	protein_coding	0.519299	6.11503	35.1185	3.01261e-06	2.22115e-05
Rpp25l	ENSMUSG00000036114	protein_coding	0.960039	4.29338	35.1069	3.0202e-06	2.22565e-05
Zfp941	ENSMUSG00000060314	protein_coding	-0.986003	4.15473	35.0537	3.05545e-06	2.24942e-05
Zfp622	ENSMUSG00000052253	protein_coding	0.556806	6.19208	35.0497	3.05809e-06	2.25026e-05
Cgn	ENSMUSG00000068876	protein_coding	-0.547327	5.22495	35.0191	3.07856e-06	2.26386e-05
Tuba4a	ENSMUSG00000026202	protein_coding	-0.6787	6.11147	35.0176	3.07959e-06	2.26386e-05
Map4k1	ENSMUSG00000037337	protein_coding	-0.684035	4.01629	34.9858	3.10101e-06	2.27849e-05
Tulp1	ENSMUSG00000037446	protein_coding	-1.53434	1.72734	34.9715	3.1107e-06	2.28449e-05
Smad2	ENSMUSG00000024563	protein_coding	0.530418	5.7161	34.9552	3.12179e-06	2.2915e-05
Ivd	ENSMUSG00000027332	protein_coding	0.679819	5.16452	34.9341	3.13622e-06	2.30097e-05
Bmf	ENSMUSG00000040093	protein_coding	-1.18465	3.58875	34.9052	3.15606e-06	2.31407e-05
Fam213a	ENSMUSG00000021792	protein_coding	-0.611471	5.06916	34.9036	3.15716e-06	2.31407e-05
Mrps11	ENSMUSG00000030611	protein_coding	0.596512	4.65114	34.8806	3.17306e-06	2.32345e-05
Pip5k1b	ENSMUSG00000024867	protein_coding	-1.50048	2.03537	34.8532	3.19216e-06	2.33629e-05
Ubash3a	ENSMUSG00000042345	protein_coding	-2.4447	2.26991	34.8456	3.19747e-06	2.33904e-05
Zbtb33	ENSMUSG00000048047	protein_coding	0.800077	5.55335	34.8426	3.19955e-06	2.33942e-05
Lrrc51	ENSMUSG00000064307	protein_coding	-1.50263	1.50209	34.8225	3.21368e-06	2.3486e-05
Bcar3	ENSMUSG00000028121	protein_coding	-0.732283	5.26561	34.7622	3.25638e-06	2.37827e-05
Hoxb8	ENSMUSG00000056648	protein_coding	3.58233	4.2317	34.7607	3.25745e-06	2.37827e-05
Nphp1	ENSMUSG00000027378	protein_coding	0.804894	4.91468	34.7315	3.27833e-06	2.39235e-05
Klf9	ENSMUSG00000033863	protein_coding	-0.739072	6.13166	34.7257	3.28256e-06	2.39427e-05
Celf4	ENSMUSG00000024268	protein_coding	0.987155	3.76697	34.7219	3.28528e-06	2.39509e-05
Mmp11	ENSMUSG00000000901	protein_coding	-1.52724	4.12732	34.7033	3.29872e-06	2.40139e-05
Zbtb11	ENSMUSG00000022601	protein_coding	0.53247	5.1345	34.6526	3.33558e-06	2.42643e-05
AI854703	ENSMUSG00000053297	protein_coding	-1.5201	2.7453	34.6508	3.33689e-06	2.42643e-05
Smo	ENSMUSG00000001761	protein_coding	0.650143	6.81086	34.6493	3.33798e-06	2.42643e-05
Coro6	ENSMUSG00000020836	protein_coding	-1.89577	1.83298	34.605	3.37066e-06	2.44663e-05
Cyb5a	ENSMUSG00000024646	protein_coding	0.715236	6.13969	34.5848	3.38564e-06	2.45512e-05
Camk1	ENSMUSG00000030272	protein_coding	-0.89332	3.29016	34.5778	3.39082e-06	2.45769e-05
Olfml2a	ENSMUSG00000046618	protein_coding	-2.37195	1.14026	34.5698	3.39676e-06	2.46081e-05
Kif2c	ENSMUSG00000028678	protein_coding	0.511785	6.81137	34.5615	3.40298e-06	2.46412e-05
Nxn	ENSMUSG00000020844	protein_coding	0.765544	5.61737	34.5032	3.44691e-06	2.49232e-05
Bend7	ENSMUSG00000048186	protein_coding	-1.2607	3.01936	34.4803	3.46431e-06	2.50249e-05
Kansl1l	ENSMUSG00000026004	protein_coding	-0.76983	3.52235	34.4775	3.46644e-06	2.50282e-05
Ndnf	ENSMUSG00000049001	protein_coding	2.42667	3.0857	34.4513	3.4865e-06	2.51609e-05
Casc3	ENSMUSG00000078676	protein_coding	0.548696	7.51076	34.4469	3.48988e-06	2.51732e-05
Pvrl3	ENSMUSG00000022656	protein_coding	0.603189	6.00557	34.4205	3.51029e-06	2.52838e-05
Paqr8	ENSMUSG00000025931	protein_coding	-1.22175	2.80974	34.3971	3.52844e-06	2.54024e-05
Nin	ENSMUSG00000021068	protein_coding	0.643799	5.80508	34.3809	3.54105e-06	2.54742e-05
Mrfap1	ENSMUSG00000055302	protein_coding	0.536606	7.08767	34.3797	3.54197e-06	2.54742e-05
4930566F21Rik	ENSMUSG00000107142	antisense	-1.93206	2.4782	34.3777	3.54352e-06	2.54742e-05
Dlx5	ENSMUSG00000029755	protein_coding	4.12549	-0.400245	40.1145	3.56745e-06	2.56256e-05
Ccnb1ip1	ENSMUSG00000071470	protein_coding	0.847205	4.27541	34.3359	3.57635e-06	2.56696e-05
Uchl5	ENSMUSG00000018189	protein_coding	0.505934	6.4549	34.3344	3.57754e-06	2.56696e-05
Rprd1b	ENSMUSG00000027651	protein_coding	0.520249	5.96528	34.3307	3.5805e-06	2.56785e-05
Scarb1	ENSMUSG00000037936	protein_coding	-0.721854	5.78366	34.3271	3.58334e-06	2.56866e-05
Sec14l4	ENSMUSG00000019368	protein_coding	-1.89465	1.46794	34.276	3.62395e-06	2.59653e-05
Coq10b	ENSMUSG00000025981	protein_coding	0.834842	3.88577	34.23	3.661e-06	2.62057e-05
Gins1	ENSMUSG00000027454	protein_coding	0.616706	5.49089	34.2179	3.67081e-06	2.62634e-05
Calb2	ENSMUSG00000003657	protein_coding	-2.57139	0.777946	34.2133	3.67455e-06	2.62776e-05
Izumo1	ENSMUSG00000064158	protein_coding	-4.12811	-0.104603	34.1976	3.68731e-06	2.63404e-05
Med19	ENSMUSG00000027080	protein_coding	0.551773	5.95084	34.1962	3.68845e-06	2.63404e-05
Ndnl2	ENSMUSG00000070520	protein_coding	0.566012	5.08715	34.196	3.6886e-06	2.63404e-05
Slc7a4	ENSMUSG00000022756	protein_coding	-1.58797	1.35574	34.1888	3.69448e-06	2.63698e-05
Hydin	ENSMUSG00000059854	protein_coding	-1.8068	1.24095	34.1836	3.69874e-06	2.63855e-05
Rfx7	ENSMUSG00000037674	protein_coding	0.612489	7.21368	34.1819	3.7002e-06	2.63855e-05
Usp32	ENSMUSG00000000804	protein_coding	-0.539694	6.14329	34.1717	3.70852e-06	2.64322e-05
Vav2	ENSMUSG00000009621	protein_coding	0.533655	5.7831	34.1653	3.71381e-06	2.64574e-05
Nefm	ENSMUSG00000022054	protein_coding	1.30028	3.20356	34.1109	3.75877e-06	2.67395e-05
Abca7	ENSMUSG00000035722	protein_coding	-0.866454	3.48541	34.1018	3.76639e-06	2.67811e-05
Dppa3	ENSMUSG00000046323	protein_coding	-5.44523	1.42132	34.0666	3.79588e-06	2.69651e-05
Hnrnpa0	ENSMUSG00000007836	protein_coding	0.506207	7.95285	34.0554	3.80535e-06	2.70181e-05
Idi1	ENSMUSG00000058258	protein_coding	1.21179	4.44179	34.0535	3.80694e-06	2.70181e-05
Tbc1d9	ENSMUSG00000031709	protein_coding	-0.751788	4.8412	34.0448	3.81423e-06	2.7057e-05
Kifc1	ENSMUSG00000079553	protein_coding	0.640997	6.19972	33.9953	3.85639e-06	2.73303e-05
Gart	ENSMUSG00000022962	protein_coding	0.544165	8.5244	33.985	3.86518e-06	2.73796e-05
Cuta	ENSMUSG00000024194	protein_coding	-0.827364	4.8735	33.9499	3.89548e-06	2.75364e-05
Rnf13	ENSMUSG00000036503	protein_coding	-0.708657	4.9653	33.9495	3.89584e-06	2.75364e-05
Emp2	ENSMUSG00000022505	protein_coding	-1.65297	2.01105	33.9487	3.89651e-06	2.75364e-05
Kcnq4	ENSMUSG00000028631	protein_coding	-1.94762	1.64311	33.937	3.90667e-06	2.75952e-05
Fam65a	ENSMUSG00000038604	protein_coding	-0.642193	5.40574	33.9327	3.9104e-06	2.76086e-05
Cyct	ENSMUSG00000056436	protein_coding	-3.50481	1.35258	33.9282	3.91432e-06	2.76232e-05
Zfp251	ENSMUSG00000022526	protein_coding	0.677919	4.88469	33.9078	3.93207e-06	2.77353e-05
Bcorl1	ENSMUSG00000036959	protein_coding	0.83108	5.59693	33.9013	3.93778e-06	2.77496e-05
Tada2b	ENSMUSG00000029196	protein_coding	0.754395	4.84641	33.8852	3.9519e-06	2.7836e-05
Cfl1	ENSMUSG00000056201	protein_coding	0.529643	9.77608	33.8781	3.95817e-06	2.78671e-05
Ppp1r14b	ENSMUSG00000056612	protein_coding	0.587969	6.26191	33.8754	3.96048e-06	2.78702e-05
Sptbn4	ENSMUSG00000011751	protein_coding	-0.987188	3.40698	33.8111	4.01765e-06	2.82196e-05
Comt	ENSMUSG00000000326	protein_coding	-0.559756	4.94002	33.7703	4.05428e-06	2.84236e-05
Neurog2	ENSMUSG00000027967	protein_coding	6.00786	1.78537	36.0591	4.06217e-06	2.84656e-05
Glrx5	ENSMUSG00000021102	protein_coding	0.67994	5.00381	33.7119	4.10739e-06	2.87556e-05
Lgr4	ENSMUSG00000050199	protein_coding	-0.627223	7.00383	33.6983	4.11995e-06	2.88093e-05
Smim15	ENSMUSG00000071180	protein_coding	0.506077	5.86048	33.6969	4.12116e-06	2.88093e-05
Il17rc	ENSMUSG00000030281	protein_coding	-2.08867	1.3003	33.6956	4.12236e-06	2.88093e-05
Zer1	ENSMUSG00000039686	protein_coding	-0.670532	5.12973	33.6952	4.12275e-06	2.88093e-05
Actr1a	ENSMUSG00000025228	protein_coding	0.561734	6.47165	33.6802	4.1366e-06	2.88791e-05
Gm43956	ENSMUSG00000107634	antisense	-2.81631	0.80474	33.6732	4.14304e-06	2.89107e-05
D630045J12Rik	ENSMUSG00000063455	protein_coding	0.750569	4.90744	33.6311	4.18219e-06	2.91703e-05
Aaed1	ENSMUSG00000021482	protein_coding	-0.823619	3.49265	33.5955	4.21561e-06	2.9376e-05
Prkcz	ENSMUSG00000029053	protein_coding	-0.62354	4.3961	33.5712	4.23853e-06	2.9522e-05
Lyrm9	ENSMUSG00000072640	protein_coding	-1.22183	3.32814	33.5444	4.26402e-06	2.96857e-05
Hyi	ENSMUSG00000006395	polymorphic_pseudogene	-1.26346	2.2789	33.5242	4.28339e-06	2.98067e-05
Prkar1b	ENSMUSG00000025855	protein_coding	-1.42156	2.21836	33.5197	4.28772e-06	2.98231e-05
[truncated: 2,825 more rows]

## Sheet: ME48h_3b_vs_none
gene_name	gene_id	gene_type	logFC	logCPM	F	PValue	FDR
Tpd52	ENSMUSG00000027506	protein_coding	-2.45058	6.50088	475.735	3.32623e-18	3.38076e-14
Sema4b	ENSMUSG00000030539	protein_coding	-2.481	5.31884	464.105	4.51099e-18	3.38076e-14
Lima1	ENSMUSG00000023022	protein_coding	-2.59277	6.97229	432.093	1.08494e-17	4.41877e-14
Hexb	ENSMUSG00000021665	protein_coding	-3.11867	5.69352	429.165	1.1792e-17	4.41877e-14
Gnpda1	ENSMUSG00000052102	protein_coding	-2.50436	6.3887	419.33	1.56626e-17	4.69534e-14
Cbx2	ENSMUSG00000025577	protein_coding	1.85409	6.5822	404.817	2.40902e-17	6.01813e-14
Cbx7	ENSMUSG00000053411	protein_coding	-2.13054	7.19834	397.085	3.04824e-17	6.52715e-14
Oxct1	ENSMUSG00000022186	protein_coding	-1.42489	7.19641	391.751	3.59474e-17	6.61704e-14
Pfkp	ENSMUSG00000021196	protein_coding	-2.61052	6.7144	385.863	4.32301e-17	6.61704e-14
Slc7a3	ENSMUSG00000031297	protein_coding	-3.69491	6.80789	385.199	4.41459e-17	6.61704e-14
Agtrap	ENSMUSG00000029007	protein_coding	-2.13978	5.77112	371.172	6.93124e-17	9.30425e-14
Bhlhe40	ENSMUSG00000030103	protein_coding	-3.25865	5.03084	368.226	7.63551e-17	9.30425e-14
Tmem132c	ENSMUSG00000034324	protein_coding	4.01724	3.59809	366.553	8.0696e-17	9.30425e-14
Got1	ENSMUSG00000025190	protein_coding	-1.43635	6.72595	363.032	9.07221e-17	9.71309e-14
Mov10	ENSMUSG00000002227	protein_coding	-3.23722	5.48455	358.238	1.06589e-16	1.06511e-13
Abcc4	ENSMUSG00000032849	protein_coding	-2.49188	6.33936	354.217	1.22207e-16	1.14485e-13
Nanog	ENSMUSG00000012396	protein_coding	-2.75011	7.17437	341.359	1.91137e-16	1.5942e-13
Akap12	ENSMUSG00000038587	protein_coding	-2.10543	9.36029	341.313	1.91444e-16	1.5942e-13
Enpp3	ENSMUSG00000019989	protein_coding	-2.89629	5.88432	336.773	2.25046e-16	1.64798e-13
Cds1	ENSMUSG00000029330	protein_coding	-2.8446	4.27305	336.082	2.30693e-16	1.64798e-13
Gfra3	ENSMUSG00000024366	protein_coding	4.79517	3.28584	336.059	2.30887e-16	1.64798e-13
Lrrc15	ENSMUSG00000052316	protein_coding	-4.92499	3.12371	332.467	2.62842e-16	1.79079e-13
Psd3	ENSMUSG00000030465	protein_coding	2.3951	4.93641	327.737	3.12398e-16	2.03588e-13
Hvcn1	ENSMUSG00000064267	protein_coding	-2.72977	5.1486	326.541	3.26461e-16	2.03888e-13
Tm7sf3	ENSMUSG00000040234	protein_coding	-1.67922	5.58074	316.066	4.83258e-16	2.89742e-13
Ephx2	ENSMUSG00000022040	protein_coding	-3.49654	5.17885	314.953	5.04172e-16	2.90655e-13
Dtx1	ENSMUSG00000029603	protein_coding	-4.33579	4.14863	313.895	5.24974e-16	2.91438e-13
Adam19	ENSMUSG00000011256	protein_coding	-2.2298	5.82175	311.492	5.75719e-16	3.08195e-13
Alg13	ENSMUSG00000041718	protein_coding	-1.99006	8.11004	307.783	6.64688e-16	3.32761e-13
Platr10	ENSMUSG00000099370	lincRNA	-3.15265	6.28538	307.015	6.84906e-16	3.32761e-13
Ctsl	ENSMUSG00000021477	protein_coding	-2.34137	8.28667	305.976	7.13306e-16	3.32761e-13
Frrs1	ENSMUSG00000033386	protein_coding	-2.05924	6.01823	305.128	7.37437e-16	3.32761e-13
Asah1	ENSMUSG00000031591	protein_coding	-1.84384	7.33932	305.008	7.40934e-16	3.32761e-13
Atp6v1a	ENSMUSG00000052459	protein_coding	-1.39886	7.51584	304.536	7.54813e-16	3.32761e-13
Mcf2	ENSMUSG00000031139	protein_coding	-2.39793	4.33255	301.549	8.49387e-16	3.58038e-13
Grn	ENSMUSG00000034708	protein_coding	-2.71762	6.82001	301.239	8.59921e-16	3.58038e-13
1700019D03Rik	ENSMUSG00000043629	protein_coding	-2.1605	5.22761	296.438	1.0422e-15	4.22204e-13
Hexa	ENSMUSG00000025232	protein_coding	-2.91187	6.75726	295.55	1.08025e-15	4.26102e-13
Fnip2	ENSMUSG00000061175	protein_coding	-2.22627	6.51767	293.583	1.17001e-15	4.49675e-13
Slc38a7	ENSMUSG00000036534	protein_coding	-1.70046	6.12799	291.719	1.2625e-15	4.65758e-13
Prune2	ENSMUSG00000039126	protein_coding	-2.64927	5.42351	291.497	1.274e-15	4.65758e-13
Sorl1	ENSMUSG00000049313	protein_coding	-1.95472	5.67274	290.727	1.31493e-15	4.67325e-13
Patl2	ENSMUSG00000027233	protein_coding	-5.09031	3.02721	289.792	1.36644e-15	4.67325e-13
Mybl2	ENSMUSG00000017861	protein_coding	-2.14777	7.1498	289.395	1.38897e-15	4.67325e-13
Car13	ENSMUSG00000027555	protein_coding	-2.11987	5.38136	288.872	1.41932e-15	4.67325e-13
AU018091	ENSMUSG00000054753	protein_coding	-5.25743	3.82286	288.62	1.43418e-15	4.67325e-13
Aff1	ENSMUSG00000029313	protein_coding	-1.96132	7.10043	284.635	1.69285e-15	5.39874e-13
Lefty2	ENSMUSG00000066652	protein_coding	-3.98875	6.01426	282.619	1.84243e-15	5.73056e-13
Chchd10	ENSMUSG00000049422	protein_coding	-3.68061	6.82568	282.225	1.87336e-15	5.73056e-13
Snx30	ENSMUSG00000028385	protein_coding	-1.66277	6.06129	281.168	1.95898e-15	5.87262e-13
Dnah8	ENSMUSG00000033826	protein_coding	-2.66884	5.95719	279.008	2.1473e-15	6.31094e-13
Esrrb	ENSMUSG00000021255	protein_coding	-4.09681	6.85339	275.166	2.53229e-15	7.29933e-13
Tfcp2l1	ENSMUSG00000026380	protein_coding	-3.85045	6.48053	270.57	3.09321e-15	8.74794e-13
Mreg	ENSMUSG00000039395	protein_coding	-2.87078	4.28067	269.536	3.23706e-15	8.98525e-13
Cln5	ENSMUSG00000022125	protein_coding	-1.40687	5.54131	267.376	3.56116e-15	9.70513e-13
Fgf4	ENSMUSG00000050917	protein_coding	-3.02528	5.3714	263.468	4.24019e-15	1.13493e-12
Dhtkd1	ENSMUSG00000025815	protein_coding	-1.58106	5.14945	259.772	5.0119e-15	1.31795e-12
Alpl	ENSMUSG00000028766	protein_coding	-1.82929	6.32293	258.905	5.21392e-15	1.34598e-12
Stx3	ENSMUSG00000041488	protein_coding	-1.84788	6.35563	258.555	5.29808e-15	1.34598e-12
Gjb3	ENSMUSG00000042367	protein_coding	-4.65238	2.74431	258.105	5.40839e-15	1.35111e-12
Abca8b	ENSMUSG00000020620	protein_coding	-3.79494	3.07916	255.277	6.16043e-15	1.51375e-12
Swap70	ENSMUSG00000031015	protein_coding	-0.94676	6.63711	254.494	6.38784e-15	1.54431e-12
Tmem55b	ENSMUSG00000035953	protein_coding	-1.67392	5.88104	253.31	6.74932e-15	1.59546e-12
Manba	ENSMUSG00000028164	protein_coding	-2.77373	4.43923	253.111	6.81231e-15	1.59546e-12
Klf9	ENSMUSG00000033863	protein_coding	-2.0658	6.13166	251.718	7.27055e-15	1.67659e-12
Pycard	ENSMUSG00000030793	protein_coding	-4.12411	3.22102	247.649	8.81034e-15	1.98708e-12
Scpep1	ENSMUSG00000000278	protein_coding	-1.55748	6.72517	247.434	8.90118e-15	1.98708e-12
Lamp1	ENSMUSG00000031447	protein_coding	-1.53692	9.38848	247.168	9.01471e-15	1.98708e-12
Bcat1	ENSMUSG00000030268	protein_coding	-1.40594	8.55272	245.568	9.73084e-15	2.09534e-12
Slc1a5	ENSMUSG00000001918	protein_coding	-2.41052	5.90879	245.387	9.81587e-15	2.09534e-12
Spp1	ENSMUSG00000029304	protein_coding	-5.62764	5.71092	245.156	9.92522e-15	2.09534e-12
Plekhf2	ENSMUSG00000049969	protein_coding	-1.43803	5.76361	243.92	1.05331e-14	2.19279e-12
Apoe	ENSMUSG00000002985	protein_coding	-4.03379	8.58713	243.317	1.0844e-14	2.22659e-12
Hsph1	ENSMUSG00000029657	protein_coding	1.225	7.99873	242.561	1.12483e-14	2.25645e-12
Fam21	ENSMUSG00000024104	protein_coding	-1.22626	8.54445	242.484	1.12905e-14	2.25645e-12
Arsa	ENSMUSG00000022620	protein_coding	-2.02552	4.48655	242.196	1.14491e-14	2.25803e-12
Cpt1a	ENSMUSG00000024900	protein_coding	-4.4414	5.69673	241.75	1.16999e-14	2.27753e-12
Elovl7	ENSMUSG00000021696	protein_coding	-2.89709	3.30224	241.03	1.21176e-14	2.3286e-12
Rell1	ENSMUSG00000047881	protein_coding	-2.1699	4.62153	240.459	1.24598e-14	2.35858e-12
Cobl	ENSMUSG00000020173	protein_coding	-2.68961	5.3089	240.249	1.25883e-14	2.35858e-12
Gadd45g	ENSMUSG00000021453	protein_coding	4.2437	4.48969	238.971	1.34018e-14	2.46472e-12
Abcd4	ENSMUSG00000021240	protein_coding	-1.7557	4.85494	238.847	1.34837e-14	2.46472e-12
Cpeb1	ENSMUSG00000025586	protein_coding	-2.09978	5.35563	238.498	1.37176e-14	2.47727e-12
Tpp1	ENSMUSG00000030894	protein_coding	-1.53923	6.83677	238.047	1.40251e-14	2.50265e-12
Psap	ENSMUSG00000004207	protein_coding	-1.80361	7.51043	237.597	1.43406e-14	2.52072e-12
Lrrc34	ENSMUSG00000027702	protein_coding	-4.31169	3.58314	237.269	1.45749e-14	2.52072e-12
Atp1b1	ENSMUSG00000026576	protein_coding	-2.35652	5.61285	237.191	1.46309e-14	2.52072e-12
Kat2b	ENSMUSG00000000708	protein_coding	-2.34628	5.49897	235.714	1.5743e-14	2.6815e-12
Hsf2bp	ENSMUSG00000002076	protein_coding	-3.08109	4.19731	234.241	1.6943e-14	2.85348e-12
Rragb	ENSMUSG00000041658	protein_coding	-1.1268	6.23504	232.54	1.84534e-14	3.07331e-12
Ctns	ENSMUSG00000005949	protein_coding	-1.50166	5.31078	232.147	1.88224e-14	3.10032e-12
Tmem194b	ENSMUSG00000043015	protein_coding	-1.26622	4.84938	231.516	1.94315e-14	3.16586e-12
Tdgf1	ENSMUSG00000032494	protein_coding	-3.90926	7.38003	230.767	2.0183e-14	3.25293e-12
Gtpbp1	ENSMUSG00000042535	protein_coding	0.957794	6.65505	229.979	2.1007e-14	3.34973e-12
Ttc39b	ENSMUSG00000038172	protein_coding	-2.28975	5.46664	228.029	2.32062e-14	3.66145e-12
Stk38	ENSMUSG00000024006	protein_coding	-1.71514	7.27835	227.475	2.38753e-14	3.72777e-12
Zfp819	ENSMUSG00000055102	protein_coding	-3.72863	3.63156	226.403	2.52298e-14	3.89866e-12
Syngr1	ENSMUSG00000022415	protein_coding	-3.01152	4.37734	225.939	2.58412e-14	3.95238e-12
Wnt6	ENSMUSG00000033227	protein_coding	5.29515	3.19794	225.014	2.71084e-14	4.1039e-12
A230050P20Rik	ENSMUSG00000038884	protein_coding	-3.18678	4.25563	224.823	2.73794e-14	4.1039e-12
Sord	ENSMUSG00000027227	protein_coding	-1.93098	5.8718	222.849	3.03456e-14	4.50346e-12
Renbp	ENSMUSG00000031387	protein_coding	-2.69181	6.21196	222.285	3.12555e-14	4.59303e-12
Ctsa	ENSMUSG00000017760	protein_coding	-2.24337	6.64183	221.569	3.24533e-14	4.72274e-12
Cyb5r1	ENSMUSG00000026456	protein_coding	-1.41047	7.09452	220.99	3.34578e-14	4.8221e-12
Clcn6	ENSMUSG00000029016	protein_coding	-1.3069	6.87439	220.072	3.51197e-14	5.01341e-12
Slc44a1	ENSMUSG00000028412	protein_coding	-1.67763	5.53091	217.765	3.97028e-14	5.6142e-12
Aqp3	ENSMUSG00000028435	protein_coding	-7.17817	4.525	217.493	4.02847e-14	5.64324e-12
Crebrf	ENSMUSG00000048249	protein_coding	-2.74512	4.5173	217.005	4.13518e-14	5.73909e-12
Tdh	ENSMUSG00000021953	protein_coding	-3.03666	6.58158	214.665	4.69042e-14	6.32248e-12
Lrrc8d	ENSMUSG00000046079	protein_coding	-1.54048	6.91226	214.651	4.69392e-14	6.32248e-12
Dennd2c	ENSMUSG00000007379	protein_coding	-2.6648	5.09056	214.581	4.71196e-14	6.32248e-12
Zfp459	ENSMUSG00000055560	protein_coding	-2.80952	3.38432	214.49	4.73511e-14	6.32248e-12
Fblim1	ENSMUSG00000006219	protein_coding	-1.57285	6.44386	214.368	4.76643e-14	6.32248e-12
Dock6	ENSMUSG00000032198	protein_coding	-1.3866	6.16791	213.948	4.8763e-14	6.41148e-12
Fuca2	ENSMUSG00000019810	protein_coding	-2.15409	4.9688	213.302	5.05057e-14	6.58286e-12
Triml1	ENSMUSG00000031651	protein_coding	-3.91587	5.19438	213.042	5.12269e-14	6.59842e-12
Mroh1	ENSMUSG00000022558	protein_coding	-1.86468	5.9852	212.942	5.15054e-14	6.59842e-12
E430025E21Rik	ENSMUSG00000022350	protein_coding	-1.09292	7.44431	212.265	5.34435e-14	6.74953e-12
Arhgef28	ENSMUSG00000021662	protein_coding	-1.94305	4.32046	212.095	5.39422e-14	6.74953e-12
Dtna	ENSMUSG00000024302	protein_coding	-3.31543	3.77973	212.064	5.40358e-14	6.74953e-12
Mfsd1	ENSMUSG00000027775	protein_coding	-1.11157	6.67156	211.159	5.67839e-14	7.03416e-12
Myb	ENSMUSG00000019982	protein_coding	-1.96998	5.34449	210.816	5.78635e-14	7.10915e-12
Ano9	ENSMUSG00000054662	protein_coding	-3.20171	3.83033	208.689	6.50789e-14	7.88001e-12
Uap1l1	ENSMUSG00000026956	protein_coding	-2.80452	5.74838	208.658	6.51892e-14	7.88001e-12
Glmp	ENSMUSG00000001418	protein_coding	-1.39272	5.7516	208.193	6.68984e-14	8.01107e-12
Zscan10	ENSMUSG00000023902	protein_coding	-2.22388	6.75905	208.074	6.73423e-14	8.01107e-12
Pecam1	ENSMUSG00000020717	protein_coding	-3.58762	4.59662	207.695	6.87773e-14	8.11735e-12
Pmel	ENSMUSG00000025359	protein_coding	-4.60774	2.80617	206.348	7.41558e-14	8.62862e-12
Vwa8	ENSMUSG00000058997	protein_coding	-1.44334	5.24483	206.323	7.42606e-14	8.62862e-12
Dhx32	ENSMUSG00000030986	protein_coding	-1.1244	6.22634	205.724	7.67999e-14	8.85503e-12
Rtel1	ENSMUSG00000038685	protein_coding	-1.25071	7.12585	205.534	7.76232e-14	8.88164e-12
Acss1	ENSMUSG00000027452	protein_coding	-3.45383	3.95588	204.158	8.38914e-14	9.52613e-12
Nfic	ENSMUSG00000055053	protein_coding	-2.5205	4.61726	203.254	8.83029e-14	9.89693e-12
Zyx	ENSMUSG00000029860	protein_coding	1.53467	7.13085	203.22	8.84774e-14	9.89693e-12
Triml2	ENSMUSG00000091490	protein_coding	-3.24525	6.0402	202.588	9.17165e-14	1.01833e-11
Nr0b1	ENSMUSG00000025056	protein_coding	-4.31257	3.8125	202.186	9.38441e-14	1.02724e-11
Dmd	ENSMUSG00000045103	protein_coding	-1.92019	5.92461	202.102	9.42964e-14	1.02724e-11
Dbn1	ENSMUSG00000034675	protein_coding	1.92663	7.00173	202.05	9.45755e-14	1.02724e-11
Fam76a	ENSMUSG00000028878	protein_coding	-1.29109	5.10001	201.796	9.59595e-14	1.03478e-11
Rest	ENSMUSG00000029249	protein_coding	-1.33862	7.68137	201.646	9.67835e-14	1.03621e-11
Phf11d	ENSMUSG00000068245	protein_coding	-3.79626	3.22818	201.131	9.96847e-14	1.0597e-11
Ankrd13b	ENSMUSG00000037907	protein_coding	1.82613	5.36447	200.711	1.02117e-13	1.07791e-11
Myo6	ENSMUSG00000033577	protein_coding	-2.24543	5.54189	199.78	1.07736e-13	1.12927e-11
Ass1	ENSMUSG00000076441	protein_coding	-1.85551	6.05705	199.112	1.1198e-13	1.1656e-11
Mnt	ENSMUSG00000000282	protein_coding	-1.08201	5.66259	198.337	1.17122e-13	1.21072e-11
Sgol2a	ENSMUSG00000026039	protein_coding	-1.27859	6.74629	198.164	1.1831e-13	1.21462e-11
Dusp1	ENSMUSG00000024190	protein_coding	-1.40475	4.50224	197.781	1.20977e-13	1.23355e-11
Atp6v1h	ENSMUSG00000033793	protein_coding	-1.20706	6.26816	197.344	1.2409e-13	1.25675e-11
Myo10	ENSMUSG00000022272	protein_coding	-1.38882	8.41489	196.938	1.27072e-13	1.27831e-11
Fbrsl1	ENSMUSG00000043323	protein_coding	-1.7491	6.23505	196.748	1.28487e-13	1.28393e-11
Trim25	ENSMUSG00000000275	protein_coding	-2.84222	5.24692	196.63	1.29379e-13	1.28428e-11
Grsf1	ENSMUSG00000044221	protein_coding	1.48876	7.63273	196.435	1.30868e-13	1.29052e-11
Osbpl1a	ENSMUSG00000044252	protein_coding	-1.24509	6.39881	195.438	1.38757e-13	1.35936e-11
Optn	ENSMUSG00000026672	protein_coding	-2.41452	5.25471	195.104	1.41505e-13	1.37729e-11
Rusc2	ENSMUSG00000035969	protein_coding	-3.21434	3.04358	194.558	1.46138e-13	1.4132e-11
Slc39a4	ENSMUSG00000063354	protein_coding	-3.80858	3.48164	193.707	1.53692e-13	1.47672e-11
Slc25a36	ENSMUSG00000032449	protein_coding	-1.72857	7.72672	193.374	1.56764e-13	1.49664e-11
Slc4a5	ENSMUSG00000068323	protein_coding	-2.48487	3.49969	192.029	1.6984e-13	1.61122e-11
Klhl24	ENSMUSG00000062901	protein_coding	-1.44469	5.8483	189.905	1.92949e-13	1.81893e-11
Atp6ap2	ENSMUSG00000031007	protein_coding	-1.2196	6.18143	189.253	2.00696e-13	1.88014e-11
Adhfe1	ENSMUSG00000025911	protein_coding	-3.89737	1.63722	189.013	2.03643e-13	1.89562e-11
Nxn	ENSMUSG00000020844	protein_coding	1.9383	5.61737	188.913	2.04877e-13	1.89562e-11
Gm2381	ENSMUSG00000092225	protein_coding	-3.33398	3.94443	187.447	2.23995e-13	2.05979e-11
Tmem144	ENSMUSG00000027956	protein_coding	-2.18959	3.5826	187.196	2.27451e-13	2.07882e-11
Pdk1	ENSMUSG00000006494	protein_coding	-1.84575	6.50513	186.898	2.31638e-13	2.10425e-11
Firre	ENSMUSG00000085396	processed_transcript	-1.38348	8.04283	186.756	2.33662e-13	2.10986e-11
Slc7a5	ENSMUSG00000040010	protein_coding	-2.1421	8.445	185.62	2.50538e-13	2.24869e-11
Nkx1-2	ENSMUSG00000048528	protein_coding	2.73593	7.99315	184.358	2.70864e-13	2.40648e-11
Klf4	ENSMUSG00000003032	protein_coding	-3.39418	4.44558	184.33	2.71329e-13	2.40648e-11
Zbtb38	ENSMUSG00000040433	protein_coding	-1.6748	4.60245	183.822	2.80015e-13	2.46891e-11
Syk	ENSMUSG00000021457	protein_coding	-1.64917	5.91014	182.482	3.04398e-13	2.6682e-11
Rap1gap	ENSMUSG00000041351	protein_coding	-2.24223	3.97694	182.039	3.12962e-13	2.72732e-11
Mllt3	ENSMUSG00000028496	protein_coding	2.21078	4.91715	181.728	3.19113e-13	2.76485e-11
Nagk	ENSMUSG00000034744	protein_coding	-2.12947	4.05979	181.243	3.28998e-13	2.83411e-11
Itgb7	ENSMUSG00000001281	protein_coding	-4.6336	2.8316	180.185	3.51695e-13	3.01232e-11
Vps35	ENSMUSG00000031696	protein_coding	-0.85638	8.72782	179.939	3.57211e-13	3.03304e-11
Lrrc31	ENSMUSG00000074653	protein_coding	-5.18149	3.14649	216.676	3.58162e-13	3.03304e-11
Npc2	ENSMUSG00000021242	protein_coding	-1.48133	7.53127	179.509	3.67074e-13	3.09105e-11
Slc12a8	ENSMUSG00000035506	protein_coding	-4.05551	3.35929	179.022	3.78585e-13	3.17018e-11
Wiz	ENSMUSG00000024050	protein_coding	0.946114	6.97876	177.448	4.18607e-13	3.48583e-11
Plekhg5	ENSMUSG00000039713	protein_coding	-2.74577	4.15598	176.976	4.31464e-13	3.55441e-11
Rpp25	ENSMUSG00000062309	protein_coding	-2.58771	4.14804	176.972	4.31585e-13	3.55441e-11
Elf3	ENSMUSG00000003051	protein_coding	-2.29169	3.37011	176.729	4.38372e-13	3.59058e-11
Ulk1	ENSMUSG00000029512	protein_coding	-1.71927	6.2948	175.909	4.62159e-13	3.76484e-11
C2cd5	ENSMUSG00000030279	protein_coding	-1.17981	6.19455	175.695	4.68586e-13	3.79656e-11
Ctsb	ENSMUSG00000021939	protein_coding	-1.46763	6.66201	175.578	4.72158e-13	3.80493e-11
Nodal	ENSMUSG00000037171	protein_coding	-2.41526	5.60247	175.401	4.77599e-13	3.8174e-11
Dmc1	ENSMUSG00000022429	protein_coding	-2.45012	3.55902	175.362	4.78798e-13	3.8174e-11
Mcoln1	ENSMUSG00000004567	protein_coding	-1.35445	6.38631	174.88	4.93995e-13	3.91772e-11
Arid5b	ENSMUSG00000019947	protein_coding	-2.43957	4.98468	174.302	5.12903e-13	4.04626e-11
Trh	ENSMUSG00000005892	protein_coding	-2.85483	7.90797	173.22	5.50423e-13	4.31953e-11
Zfp42	ENSMUSG00000051176	protein_coding	-3.3221	6.0163	173.123	5.53944e-13	4.32451e-11
Flcn	ENSMUSG00000032633	protein_coding	-1.40119	6.35178	172.574	5.74244e-13	4.45977e-11
Etnk1	ENSMUSG00000030275	protein_coding	-1.53281	8.01325	172.416	5.8023e-13	4.48303e-11
Klf2	ENSMUSG00000055148	protein_coding	-3.21514	6.16302	171.794	6.0446e-13	4.64628e-11
Capn5	ENSMUSG00000035547	protein_coding	-2.33673	4.2553	171.511	6.15882e-13	4.70993e-11
Lrrc41	ENSMUSG00000028703	protein_coding	1.21328	5.88849	171.336	6.23039e-13	4.74047e-11
Kank2	ENSMUSG00000032194	protein_coding	-1.57162	6.42143	171.258	6.26229e-13	4.74068e-11
1700061G19Rik	ENSMUSG00000024209	protein_coding	-4.09795	1.86844	171.049	6.34957e-13	4.75082e-11
Sash1	ENSMUSG00000015305	protein_coding	-1.18273	6.00204	171.035	6.35553e-13	4.75082e-11
Impa2	ENSMUSG00000024525	protein_coding	-1.69302	4.94879	170.999	6.37077e-13	4.75082e-11
Slc12a6	ENSMUSG00000027130	protein_coding	-1.51214	5.11681	170.358	6.64725e-13	4.87618e-11
Nop2	ENSMUSG00000038279	protein_coding	0.848566	7.93919	170.332	6.65881e-13	4.87618e-11
Usp11	ENSMUSG00000031066	protein_coding	-1.04283	6.77342	170.331	6.65906e-13	4.87618e-11
Mmp15	ENSMUSG00000031790	protein_coding	1.64693	5.20664	170.309	6.66901e-13	4.87618e-11
Mylpf	ENSMUSG00000030672	protein_coding	-2.93756	3.57179	170.052	6.78374e-13	4.936e-11
Aldh1l1	ENSMUSG00000030088	protein_coding	-2.60751	3.32535	169.349	7.10897e-13	5.14765e-11
Ddx58	ENSMUSG00000040296	protein_coding	-2.4189	4.36579	169.041	7.25655e-13	5.22925e-11
Rps6kl1	ENSMUSG00000019235	protein_coding	-3.3744	3.37173	168.876	7.33722e-13	5.26208e-11
Slc27a2	ENSMUSG00000027359	protein_coding	-2.15862	4.79112	168.772	7.38877e-13	5.27382e-11
Ank2	ENSMUSG00000032826	protein_coding	-1.62373	5.84982	168.471	7.53912e-13	5.33115e-11
Meis3	ENSMUSG00000041420	protein_coding	1.73573	4.46997	168.469	7.54023e-13	5.33115e-11
Camk1d	ENSMUSG00000039145	protein_coding	-2.77898	3.07284	168.263	7.64523e-13	5.38002e-11
Pck2	ENSMUSG00000040618	protein_coding	-2.85075	5.82969	168.177	7.68952e-13	5.38543e-11
Als2	ENSMUSG00000026024	protein_coding	-1.08333	6.3828	168.108	7.72478e-13	5.38543e-11
Ankrd12	ENSMUSG00000034647	protein_coding	-1.96258	5.85896	167.605	7.99095e-13	5.5452e-11
Amt	ENSMUSG00000032607	protein_coding	-1.06394	6.45546	167.268	8.17418e-13	5.64621e-11
Sars	ENSMUSG00000068739	protein_coding	-1.66772	8.16033	167.05	8.29564e-13	5.70383e-11
Neil2	ENSMUSG00000035121	protein_coding	-2.69861	3.36075	166.561	8.57484e-13	5.86887e-11
Lemd1	ENSMUSG00000079330	protein_coding	2.46608	3.44191	165.955	8.93457e-13	6.08728e-11
Usp39	ENSMUSG00000056305	protein_coding	0.89331	6.55248	165.228	9.3875e-13	6.36693e-11
Nid1	ENSMUSG00000005397	protein_coding	-2.21739	4.70075	164.845	9.63644e-13	6.50633e-11
Enah	ENSMUSG00000022995	protein_coding	-1.22745	8.61582	164.707	9.72755e-13	6.53291e-11
Tmem154	ENSMUSG00000056498	protein_coding	-4.03933	2.58541	164.654	9.76297e-13	6.53291e-11
Slc25a13	ENSMUSG00000015112	protein_coding	-1.13021	6.75911	164.322	9.98733e-13	6.64195e-11
Ldhb	ENSMUSG00000030246	protein_coding	-1.57192	7.12148	164.234	1.00476e-12	6.64195e-11
Gm13242	ENSMUSG00000058186	protein_coding	-2.76213	3.72199	164.218	1.00589e-12	6.64195e-11
Rragc	ENSMUSG00000028646	protein_coding	-1.36393	6.42778	164.136	1.01153e-12	6.64994e-11
Sat1	ENSMUSG00000025283	protein_coding	-1.70236	4.74415	163.862	1.03077e-12	6.74682e-11
Neu1	ENSMUSG00000007038	protein_coding	-1.51343	5.34096	163.756	1.03829e-12	6.76648e-11
Wbp2	ENSMUSG00000034341	protein_coding	-1.03251	6.81365	163.637	1.04685e-12	6.79272e-11
Deptor	ENSMUSG00000022419	protein_coding	-1.97134	5.30897	163.527	1.05477e-12	6.80739e-11
Dpp7	ENSMUSG00000026958	protein_coding	-2.11579	5.20989	163.48	1.05819e-12	6.80739e-11
Aldh6a1	ENSMUSG00000021238	protein_coding	-1.34589	4.41945	163.316	1.07019e-12	6.85516e-11
Pla2g4e	ENSMUSG00000050211	protein_coding	-4.40069	1.54435	162.888	1.10223e-12	7.01545e-11
Prkar2a	ENSMUSG00000032601	protein_coding	1.28534	6.74109	162.858	1.10457e-12	7.01545e-11
Idua	ENSMUSG00000033540	protein_coding	-2.03216	3.03874	162.482	1.1336e-12	7.16939e-11
Lonrf1	ENSMUSG00000039633	protein_coding	-1.09945	4.76291	161.96	1.17538e-12	7.40241e-11
Fzd5	ENSMUSG00000045005	protein_coding	-2.31479	4.86093	161.229	1.23663e-12	7.7556e-11
Zbtb40	ENSMUSG00000060862	protein_coding	1.58517	5.1245	161.067	1.25068e-12	7.81103e-11
Trpm1	ENSMUSG00000030523	protein_coding	-5.10803	3.82341	191.59	1.27979e-12	7.95965e-11
Zmat4	ENSMUSG00000037492	protein_coding	-2.75775	3.31341	160.448	1.30597e-12	8.08894e-11
Slc25a44	ENSMUSG00000050144	protein_coding	-1.19466	5.44716	160.276	1.32181e-12	8.15332e-11
Klf15	ENSMUSG00000030087	protein_coding	-2.41409	3.308	160.158	1.33277e-12	8.18727e-11
Gltscr1l	ENSMUSG00000036568	protein_coding	-1.42645	5.35217	159.431	1.40255e-12	8.58072e-11
Midn	ENSMUSG00000035621	protein_coding	1.17339	7.44729	159.205	1.42499e-12	8.68259e-11
Enox1	ENSMUSG00000022012	protein_coding	-2.46732	4.29521	159.027	1.44303e-12	8.7569e-11
Grasp	ENSMUSG00000000531	protein_coding	-2.70563	3.94525	158.914	1.4545e-12	8.79093e-11
Atp6ap1	ENSMUSG00000019087	protein_coding	-1.16075	6.39707	158.693	1.4774e-12	8.89346e-11
Mtss1	ENSMUSG00000022353	protein_coding	-1.2675	7.32885	158.143	1.53605e-12	9.20957e-11
Nfkbia	ENSMUSG00000021025	protein_coding	-2.44703	4.07206	158.058	1.54533e-12	9.22824e-11
Ero1l	ENSMUSG00000021831	protein_coding	-1.07767	5.52691	157.919	1.56064e-12	9.28273e-11
Gas8	ENSMUSG00000040220	protein_coding	1.23565	5.86612	157.71	1.58389e-12	9.38379e-11
Pltp	ENSMUSG00000017754	protein_coding	-3.19398	5.13881	157.481	1.60994e-12	9.50056e-11
Myc	ENSMUSG00000022346	protein_coding	2.19786	5.77893	157.027	1.66283e-12	9.77419e-11
Cc2d1b	ENSMUSG00000028582	protein_coding	-1.09516	6.66501	156.73	1.69833e-12	9.94388e-11
Gpbp1l1	ENSMUSG00000034042	protein_coding	-0.894147	6.92043	156.48	1.72895e-12	1.00837e-10
Arhgef2	ENSMUSG00000028059	protein_coding	-1.00581	7.1009	156.28	1.75392e-12	1.01898e-10
Gigyf1	ENSMUSG00000029714	protein_coding	-0.915708	7.01486	155.99	1.79072e-12	1.03634e-10
Ghitm	ENSMUSG00000041028	protein_coding	-1.11244	7.59134	155.486	1.8567e-12	1.07039e-10
Gcnt2	ENSMUSG00000021360	protein_coding	-2.04502	4.2724	155.322	1.87871e-12	1.07893e-10
Cds2	ENSMUSG00000058793	protein_coding	-0.954043	7.47723	155.05	1.91585e-12	1.09606e-10
Rasgef1a	ENSMUSG00000030134	protein_coding	-3.73673	1.93186	153.708	2.1111e-12	1.20317e-10
Polr1e	ENSMUSG00000028318	protein_coding	1.24324	5.40039	153.595	2.12851e-12	1.20849e-10
Hs1bp3	ENSMUSG00000020605	protein_coding	-1.13454	5.99368	152.961	2.22905e-12	1.2608e-10
Arap1	ENSMUSG00000032812	protein_coding	-1.58194	4.42967	152.76	2.26198e-12	1.27462e-10
Rnd3	ENSMUSG00000017144	protein_coding	1.55851	5.12674	151.92	2.40528e-12	1.35029e-10
Kcng1	ENSMUSG00000074575	protein_coding	3.24865	2.65173	151.841	2.41926e-12	1.35307e-10
Vegfb	ENSMUSG00000024962	protein_coding	-1.61957	5.40209	151.701	2.44428e-12	1.36198e-10
Ntn1	ENSMUSG00000020902	protein_coding	-1.63891	6.86472	151.517	2.47752e-12	1.37539e-10
Atp6v0b	ENSMUSG00000033379	protein_coding	-1.91789	6.35325	151.312	2.5151e-12	1.3911e-10
Primpol	ENSMUSG00000038225	protein_coding	-1.07876	5.36751	150.89	2.59462e-12	1.42981e-10
Cryzl1	ENSMUSG00000058240	protein_coding	-1.58659	5.80924	150.493	2.6718e-12	1.46695e-10
Neat1	ENSMUSG00000092274	lincRNA	-3.62205	5.41706	150.431	2.68399e-12	1.46826e-10
Wbscr27	ENSMUSG00000040557	protein_coding	-1.68849	4.08361	150.056	2.75974e-12	1.50421e-10
Cdh1	ENSMUSG00000000303	protein_coding	-2.34317	8.59265	149.929	2.7858e-12	1.50873e-10
Cth	ENSMUSG00000028179	protein_coding	-2.96266	5.01042	149.901	2.79146e-12	1.50873e-10
Pcmtd1	ENSMUSG00000051285	protein_coding	-1.60762	6.50619	149.869	2.79824e-12	1.50873e-10
Fam129a	ENSMUSG00000026483	protein_coding	-3.79481	3.70046	149.279	2.92359e-12	1.57067e-10
Prdm14	ENSMUSG00000042414	protein_coding	-4.24081	2.27013	148.85	3.0186e-12	1.61592e-10
Arhgap10	ENSMUSG00000037148	protein_coding	1.05143	5.61743	148.708	3.05087e-12	1.62338e-10
Abtb1	ENSMUSG00000030083	protein_coding	-1.36541	4.63224	148.693	3.05419e-12	1.62338e-10
Tpm4	ENSMUSG00000031799	protein_coding	0.832093	8.62821	148.261	3.15447e-12	1.67075e-10
Gns	ENSMUSG00000034707	protein_coding	-0.928739	6.65982	148.045	3.20598e-12	1.69206e-10
Nes	ENSMUSG00000004891	protein_coding	1.65228	7.56592	147.102	3.44161e-12	1.81004e-10
Bahcc1	ENSMUSG00000039741	protein_coding	1.28569	7.38982	146.869	3.50261e-12	1.83568e-10
Cep70	ENSMUSG00000056267	protein_coding	-1.26899	4.79236	146.092	3.71474e-12	1.94008e-10
Platr4	ENSMUSG00000097639	lincRNA	-2.63792	2.55792	145.843	3.78552e-12	1.97018e-10
Jup	ENSMUSG00000001552	protein_coding	-1.86205	5.21659	145.726	3.81916e-12	1.97945e-10
Slc29a1	ENSMUSG00000023942	protein_coding	-1.68675	6.74398	145.69	3.82975e-12	1.97945e-10
Trim13	ENSMUSG00000035235	protein_coding	-1.6576	4.45225	145.596	3.85717e-12	1.98277e-10
Slc23a2	ENSMUSG00000027340	protein_coding	-1.79336	5.81006	145.578	3.86263e-12	1.98277e-10
Ddx24	ENSMUSG00000041645	protein_coding	0.893195	7.34469	145.448	3.90096e-12	1.99562e-10
Socs2	ENSMUSG00000020027	protein_coding	-1.63604	6.308	144.887	4.07145e-12	2.07575e-10
Aen	ENSMUSG00000030609	protein_coding	0.895267	7.37871	144.786	4.10278e-12	2.08463e-10
Syt9	ENSMUSG00000062542	protein_coding	-1.20083	5.44811	144.649	4.14625e-12	2.0996e-10
Dpp9	ENSMUSG00000001229	protein_coding	0.755375	6.43893	144.405	4.22435e-12	2.13194e-10
Pros1	ENSMUSG00000022912	protein_coding	-1.33462	4.96684	143.284	4.60424e-12	2.31587e-10
Gstt2	ENSMUSG00000033318	protein_coding	-3.24062	4.73213	143.209	4.63093e-12	2.3215e-10
Hes6	ENSMUSG00000067071	protein_coding	1.35729	5.11195	142.975	4.71531e-12	2.35285e-10
Mt1	ENSMUSG00000031765	protein_coding	-2.72853	6.3314	142.949	4.72484e-12	2.35285e-10
Eif4ebp1	ENSMUSG00000031490	protein_coding	-1.4604	7.78488	142.817	4.77347e-12	2.36919e-10
Simc1	ENSMUSG00000043183	protein_coding	1.16666	5.61487	142.538	4.87746e-12	2.41281e-10
Mrpl47	ENSMUSG00000037531	protein_coding	1.43306	5.5684	142.235	4.99338e-12	2.46203e-10
Zbtb44	ENSMUSG00000047412	protein_coding	-1.31646	6.0629	141.867	5.13804e-12	2.52505e-10
Gm14401	ENSMUSG00000078872	protein_coding	-2.9347	2.74552	141.784	5.1714e-12	2.53314e-10
Fam53a	ENSMUSG00000037339	protein_coding	1.02568	5.44945	141.519	5.27918e-12	2.57751e-10
Sh3gl2	ENSMUSG00000028488	protein_coding	-2.05364	3.97343	141.341	5.35294e-12	2.60504e-10
Dll1	ENSMUSG00000014773	protein_coding	2.46608	5.38125	141.26	5.38714e-12	2.60747e-10
L1td1	ENSMUSG00000087166	protein_coding	-2.3054	8.94635	141.246	5.39273e-12	2.60747e-10
Ranbp17	ENSMUSG00000040594	protein_coding	-1.34985	5.60622	141.183	5.41929e-12	2.61189e-10
Gm15459	ENSMUSG00000100801	processed_pseudogene	0.803435	9.02145	140.802	5.5835e-12	2.68241e-10
Fzd10	ENSMUSG00000081683	protein_coding	1.75445	6.42199	140.53	5.70366e-12	2.73138e-10
Stmn2	ENSMUSG00000027500	protein_coding	-1.16766	7.09355	140.347	5.78603e-12	2.762e-10
Tmsb4x	ENSMUSG00000049775	protein_coding	1.94498	5.9308	140.24	5.83494e-12	2.77651e-10
Gpt2	ENSMUSG00000031700	protein_coding	-2.26265	6.82909	140.082	5.90769e-12	2.80221e-10
Igf2r	ENSMUSG00000023830	protein_coding	-1.31788	7.74175	140.042	5.92634e-12	2.80221e-10
Kat6b	ENSMUSG00000021767	protein_coding	-1.33457	6.71649	139.986	5.95263e-12	2.80579e-10
Psmc5	ENSMUSG00000020708	protein_coding	0.966706	7.91139	139.603	6.13474e-12	2.88256e-10
Aldh1l2	ENSMUSG00000020256	protein_coding	-4.4234	4.63587	139.526	6.17204e-12	2.89102e-10
Aldh2	ENSMUSG00000029455	protein_coding	-1.02428	7.08582	139.485	6.19189e-12	2.89129e-10
Cited1	ENSMUSG00000051159	protein_coding	3.34954	1.85535	139.197	6.33447e-12	2.94867e-10
Ubn1	ENSMUSG00000039473	protein_coding	-0.932695	6.80088	139.007	6.43032e-12	2.98402e-10
Aplp2	ENSMUSG00000031996	protein_coding	-0.749467	8.38687	138.316	6.79259e-12	3.14241e-10
Plin3	ENSMUSG00000024197	protein_coding	-1.45991	6.28356	137.906	7.01785e-12	3.23663e-10
Tdgf1-ps1	ENSMUSG00000095834	processed_pseudogene	-4.27124	4.09506	137.776	7.09075e-12	3.25673e-10
Fbxo15	ENSMUSG00000034391	protein_coding	-2.86963	4.81823	137.751	7.10489e-12	3.25673e-10
Pip4k2c	ENSMUSG00000025417	protein_coding	-1.24192	5.83062	137.621	7.17908e-12	3.28071e-10
Psph	ENSMUSG00000029446	protein_coding	-1.75803	5.29045	137.139	7.46087e-12	3.39912e-10
Klf3	ENSMUSG00000029178	protein_coding	-1.42705	6.11935	136.735	7.70647e-12	3.50037e-10
Pnpla7	ENSMUSG00000036833	protein_coding	-1.97573	4.28901	136.46	7.87812e-12	3.56753e-10
Trib3	ENSMUSG00000032715	protein_coding	-5.32307	4.9883	136.311	7.97302e-12	3.59963e-10
Slc8b1	ENSMUSG00000032754	protein_coding	-2.1936	4.15421	135.895	8.24498e-12	3.70813e-10
Vash2	ENSMUSG00000037568	protein_coding	1.23148	5.26699	135.868	8.26283e-12	3.70813e-10
Prpf38a	ENSMUSG00000063800	protein_coding	1.2916	6.61906	135.388	8.58943e-12	3.83551e-10
Itpr3	ENSMUSG00000042644	protein_coding	-2.06729	5.06254	135.376	8.59784e-12	3.83551e-10
Tex14	ENSMUSG00000010342	protein_coding	-3.29551	4.00373	135.054	8.82554e-12	3.92189e-10
Wdr82	ENSMUSG00000020257	protein_coding	-0.702961	7.6019	135.028	8.84381e-12	3.92189e-10
Scly	ENSMUSG00000026307	protein_coding	-1.28968	4.81925	134.979	8.87916e-12	3.92595e-10
2410141K09Rik	ENSMUSG00000074832	protein_coding	-2.85356	4.01686	134.924	8.91909e-12	3.93201e-10
Sun2	ENSMUSG00000042524	protein_coding	-1.72098	4.28729	134.796	9.0116e-12	3.96114e-10
Gm13151	ENSMUSG00000078498	protein_coding	-2.92691	3.64416	134.748	9.04688e-12	3.96502e-10
Plp2	ENSMUSG00000031146	protein_coding	-1.60971	6.66054	134.613	9.14673e-12	3.9971e-10
Fuom	ENSMUSG00000025466	protein_coding	-2.39656	2.90434	134.536	9.20418e-12	4.01051e-10
Slc9a3r1	ENSMUSG00000020733	protein_coding	1.05513	6.03175	134.125	9.51746e-12	4.12545e-10
Slc7a7	ENSMUSG00000000958	protein_coding	-2.27964	6.16168	134.118	9.52302e-12	4.12545e-10
Gga2	ENSMUSG00000030872	protein_coding	-0.979453	7.61898	133.837	9.74389e-12	4.20897e-10
Mpp3	ENSMUSG00000052373	protein_coding	2.0939	3.3538	133.498	1.00176e-11	4.3113e-10
Bnc2	ENSMUSG00000028487	protein_coding	-2.26888	3.72636	133.473	1.00383e-11	4.3113e-10
Naga	ENSMUSG00000022453	protein_coding	-1.4502	4.44225	133.242	1.02302e-11	4.38115e-10
Rnf219	ENSMUSG00000022120	protein_coding	1.1742	5.23666	133.144	1.03129e-11	4.40398e-10
Epcam	ENSMUSG00000045394	protein_coding	-1.53428	6.91498	133.041	1.04004e-11	4.42342e-10
Hebp1	ENSMUSG00000042770	protein_coding	-2.47686	4.58235	133.021	1.04174e-11	4.42342e-10
Cdkn1b	ENSMUSG00000003031	protein_coding	-1.13215	6.49999	132.535	1.08426e-11	4.59094e-10
Myh7b	ENSMUSG00000074652	protein_coding	-2.01458	3.56312	132.425	1.09412e-11	4.61016e-10
Srp68	ENSMUSG00000020780	protein_coding	0.967622	7.43192	132.416	1.09495e-11	4.61016e-10
P2rx4	ENSMUSG00000029470	protein_coding	-1.98312	3.48003	131.871	1.14531e-11	4.80258e-10
Rbpms2	ENSMUSG00000032387	protein_coding	-1.05475	7.94566	131.853	1.14706e-11	4.80258e-10
Tet2	ENSMUSG00000040943	protein_coding	-1.75499	5.24439	131.757	1.15621e-11	4.82744e-10
Usp3	ENSMUSG00000032376	protein_coding	1.04659	5.95374	131.014	1.22967e-11	5.11988e-10
Fhl3	ENSMUSG00000032643	protein_coding	1.78128	3.93825	130.79	1.25284e-11	5.20187e-10
Map7	ENSMUSG00000019996	protein_coding	-1.86446	4.37244	130.751	1.25691e-11	5.20437e-10
Gba	ENSMUSG00000028048	protein_coding	-1.06425	5.14977	130.646	1.26794e-11	5.2219e-10
Dppa4	ENSMUSG00000058550	protein_coding	-2.05211	5.27895	130.645	1.26811e-11	5.2219e-10
Laptm5	ENSMUSG00000028581	protein_coding	-4.76358	3.35133	130.507	1.28275e-11	5.26771e-10
Fnip1	ENSMUSG00000035992	protein_coding	-1.433	6.41262	130.25	1.3106e-11	5.36739e-10
Gpx4	ENSMUSG00000075706	protein_coding	-1.95456	6.51271	130.074	1.33e-11	5.43198e-10
Adam23	ENSMUSG00000025964	protein_coding	-1.3367	6.76806	130.04	1.33384e-11	5.43285e-10
Etv4	ENSMUSG00000017724	protein_coding	2.31088	5.83991	129.961	1.34271e-11	5.45418e-10
Cdyl2	ENSMUSG00000031758	protein_coding	-1.94532	4.5975	129.79	1.36205e-11	5.51779e-10
Ncoa3	ENSMUSG00000027678	protein_coding	-1.03125	6.87146	129.628	1.38066e-11	5.57808e-10
Dnajc9	ENSMUSG00000021811	protein_coding	0.92138	6.97245	129.443	1.40233e-11	5.6504e-10
Wdr62	ENSMUSG00000037020	protein_coding	-1.42637	5.88501	129.167	1.43524e-11	5.7675e-10
Ostm1	ENSMUSG00000038280	protein_coding	-1.30181	4.47252	128.833	1.47624e-11	5.91642e-10
Klf8	ENSMUSG00000041649	protein_coding	-1.58392	4.22247	128.449	1.52488e-11	6.09504e-10
Acot7	ENSMUSG00000028937	protein_coding	1.1195	5.66062	128.335	1.53962e-11	6.13761e-10
Cabp1	ENSMUSG00000029544	protein_coding	-3.05183	3.43052	128.085	1.57256e-11	6.24247e-10
Epb41l4a	ENSMUSG00000024376	protein_coding	-1.18321	5.65602	128.073	1.57426e-11	6.24247e-10
Gmps	ENSMUSG00000027823	protein_coding	0.722897	8.00249	127.973	1.58757e-11	6.27867e-10
Tufm	ENSMUSG00000073838	protein_coding	0.985597	6.21203	127.937	1.59243e-11	6.28129e-10
Gm13225	ENSMUSG00000078503	protein_coding	-2.05652	7.70902	127.874	1.60097e-11	6.29842e-10
Gprasp1	ENSMUSG00000043384	protein_coding	-0.679268	7.02448	127.526	1.64904e-11	6.47055e-10
Kdm3a	ENSMUSG00000053470	protein_coding	-0.999564	7.03521	127.221	1.69248e-11	6.62365e-10
Ogdhl	ENSMUSG00000021913	protein_coding	-1.3756	6.58292	127.1	1.71005e-11	6.67497e-10
Nupr1	ENSMUSG00000030717	protein_coding	-7.09461	4.30125	126.988	1.72647e-11	6.72159e-10
Mcam	ENSMUSG00000032135	protein_coding	-2.44972	4.0384	126.69	1.77093e-11	6.8768e-10
Zfp57	ENSMUSG00000036036	protein_coding	-1.57293	6.66759	126.435	1.81006e-11	7.01058e-10
Adipor2	ENSMUSG00000030168	protein_coding	-0.677866	7.01515	126.334	1.82587e-11	7.05081e-10
Fry	ENSMUSG00000056602	protein_coding	-3.2307	2.51739	126.308	1.82985e-11	7.05081e-10
Sorbs1	ENSMUSG00000025006	protein_coding	-1.67372	4.0837	126.236	1.84124e-11	7.07649e-10
Neurog2	ENSMUSG00000027967	protein_coding	4.56728	1.78537	147.075	1.86787e-11	7.1605e-10
Nr5a2	ENSMUSG00000026398	protein_coding	-2.76874	3.89347	126.004	1.87837e-11	7.18238e-10
Chac1	ENSMUSG00000027313	protein_coding	-4.71033	5.14774	125.815	1.90915e-11	7.2815e-10
Vldlr	ENSMUSG00000024924	protein_coding	-3.63392	5.34053	125.578	1.94843e-11	7.39744e-10
Ucp2	ENSMUSG00000033685	protein_coding	-1.4897	6.73111	125.572	1.94942e-11	7.39744e-10
Rad54b	ENSMUSG00000078773	protein_coding	-0.993934	5.62498	125.537	1.95543e-11	7.40149e-10
Sf3b4	ENSMUSG00000068856	protein_coding	1.0173	6.14868	125.408	1.97718e-11	7.45391e-10
Cd9	ENSMUSG00000030342	protein_coding	-2.04983	4.94888	125.396	1.97922e-11	7.45391e-10
Dlgap3	ENSMUSG00000042388	protein_coding	-1.89702	4.76989	125.298	1.99608e-11	7.49855e-10
Atp6v0d1	ENSMUSG00000013160	protein_coding	-1.2633	7.14762	125.193	2.01427e-11	7.53528e-10
Asns	ENSMUSG00000029752	protein_coding	-1.86897	8.20756	125.184	2.01591e-11	7.53528e-10
Bop1	ENSMUSG00000022557	protein_coding	1.2531	6.61921	124.927	2.06118e-11	7.68533e-10
Dnajc6	ENSMUSG00000028528	protein_coding	-3.58682	2.2495	124.829	2.07871e-11	7.73146e-10
Ftsj3	ENSMUSG00000020706	protein_coding	0.971966	8.47796	124.612	2.1182e-11	7.82455e-10
Ifi30	ENSMUSG00000031838	protein_coding	-2.32124	5.73895	124.608	2.11894e-11	7.82455e-10
Slc7a1	ENSMUSG00000041313	protein_coding	-2.60543	6.71433	124.605	2.1194e-11	7.82455e-10
Prickle1	ENSMUSG00000036158	protein_coding	1.59227	5.60037	124.378	2.16156e-11	7.9606e-10
Rgs12	ENSMUSG00000029101	protein_coding	0.899755	5.36115	124.047	2.22485e-11	8.1736e-10
Rmnd5b	ENSMUSG00000001054	protein_coding	-1.7201	4.35705	123.6	2.31332e-11	8.47782e-10
H2-M6-ps	ENSMUSG00000083534	unprocessed_pseudogene	-3.51154	0.907417	123.524	2.32861e-11	8.51305e-10
Trib1	ENSMUSG00000032501	protein_coding	1.19136	4.94929	123.281	2.37863e-11	8.67476e-10
Tfeb	ENSMUSG00000023990	protein_coding	-2.88407	2.90981	123.216	2.39225e-11	8.70327e-10
Eef2	ENSMUSG00000034994	protein_coding	-0.734537	12.1734	123.099	2.4169e-11	8.77165e-10
Dll3	ENSMUSG00000003436	protein_coding	2.60668	3.57573	122.499	2.5477e-11	9.22402e-10
Dhx38	ENSMUSG00000037993	protein_coding	0.905454	7.73038	122.368	2.57728e-11	9.30865e-10
Arrdc3	ENSMUSG00000074794	protein_coding	-0.994207	7.82851	121.573	2.76468e-11	9.93793e-10
Tet1	ENSMUSG00000047146	protein_coding	-1.63711	8.06594	121.572	2.76477e-11	9.93793e-10
Psma8	ENSMUSG00000036743	protein_coding	-2.71564	2.95095	121.482	2.78705e-11	9.99402e-10
Npc1	ENSMUSG00000024413	protein_coding	-1.28173	6.12738	121.218	2.85314e-11	1.02066e-09
Ceacam1	ENSMUSG00000074272	protein_coding	-3.99628	1.53354	121.012	2.90567e-11	1.03698e-09
Umps	ENSMUSG00000022814	protein_coding	0.710721	7.15333	120.86	2.94528e-11	1.04862e-09
Ddx21	ENSMUSG00000020075	protein_coding	0.799164	9.41254	120.769	2.96912e-11	1.0546e-09
Arhgef3	ENSMUSG00000021895	protein_coding	-2.76745	3.43738	120.731	2.97938e-11	1.05574e-09
Pdzrn3	ENSMUSG00000035357	protein_coding	2.02435	4.49233	120.492	3.04345e-11	1.07442e-09
Rbpms	ENSMUSG00000031586	protein_coding	-1.29569	7.70863	120.481	3.04641e-11	1.07442e-09
Dmtn	ENSMUSG00000022099	protein_coding	-2.4955	4.81007	120.389	3.07163e-11	1.08077e-09
Zfp941	ENSMUSG00000060314	protein_coding	-1.87672	4.15473	120.342	3.08431e-11	1.08186e-09
Pou5f1	ENSMUSG00000024406	protein_coding	-1.32375	9.07505	120.325	3.08916e-11	1.08186e-09
Srf	ENSMUSG00000015605	protein_coding	0.960871	6.01453	120.054	3.16475e-11	1.10574e-09
Hoxb9	ENSMUSG00000020875	protein_coding	3.96514	4.77317	119.762	3.24865e-11	1.13242e-09
Cldn4	ENSMUSG00000047501	protein_coding	-2.99809	4.04562	119.678	3.27343e-11	1.13841e-09
Rasgrp2	ENSMUSG00000032946	protein_coding	-2.75424	3.56022	119.61	3.29331e-11	1.14267e-09
Orc1	ENSMUSG00000028587	protein_coding	-0.995263	6.08868	119.501	3.32589e-11	1.15131e-09
Cdkn1c	ENSMUSG00000037664	protein_coding	1.67095	5.35767	119.353	3.37035e-11	1.16401e-09
Ctsd	ENSMUSG00000007891	protein_coding	-1.48508	7.59882	119.275	3.39402e-11	1.16949e-09
Champ1	ENSMUSG00000047710	protein_coding	0.75144	7.5173	119.117	3.44259e-11	1.18111e-09
Fam98a	ENSMUSG00000002017	protein_coding	0.900622	6.14619	119.114	3.44351e-11	1.18111e-09
Obsl1	ENSMUSG00000026211	protein_coding	1.19725	5.69219	118.991	3.48178e-11	1.19152e-09
Ncbp1	ENSMUSG00000028330	protein_coding	0.644896	7.58929	118.806	3.54047e-11	1.20884e-09
Arhgef18	ENSMUSG00000004568	protein_coding	-0.962055	6.76748	118.749	3.55886e-11	1.21236e-09
Aldh3a2	ENSMUSG00000010025	protein_coding	-0.947028	5.19316	118.679	3.58143e-11	1.21728e-09
Jade1	ENSMUSG00000025764	protein_coding	-1.2144	8.14515	118.571	3.61658e-11	1.22525e-09
Pias2	ENSMUSG00000025423	protein_coding	-0.867304	7.06104	118.557	3.62122e-11	1.22525e-09
Zfp385a	ENSMUSG00000000552	protein_coding	1.08508	5.43591	118.52	3.63321e-11	1.22654e-09
[truncated: 4,906 more rows]

## Sheet: Rescued genes
gene_name	cluster
1110002L01Rik	activated
1110008F13Rik	activated
[truncated: 2,398 more rows]
