# Supplementary material for: DNMT3B supports meso-endoderm differentiation from mouse embryonic stem cells
Source: Nat Commun. 2023 Jan 23;14:367. doi: 10.1038/s41467-023-35938-x (PMC9871038; doi:10.1038/s41467-023-35938-x)
Supplement: Supplementary file 8 — Supplementary Data 6 [file 41467_2023_35938_MOESM8_ESM.xlsx]

## Sheet: Legend
Supplementary Data 6. Differentially methylated regions (DMRs) over the ESC-EpiLC-ME differentiation.
Legend: Lists of the DMRs arising over the differentiation time course for WT cells (first panel), and those showing impaired de novo DNAme in 3BKO cells (second panel). For each DMR, the average methylation level in each sample, the DMR cluster (retrieved by K-means from the WT differentiation). the association to genes, the overlap with regulatory regions (annotated in our system and/or as ccRE…

## Sheet: DMRs in WT differentiation
DMR	ESC-WT #1	ESC-WT #2	EpiLC-WT #1	EpiLC-WT #2	ME24h-WT #1	ME24h-WT #2	ME48h-WT #1	ME48h-WT #2	cluster	gene	distTSS	regulatory_region	ENCODE_ccREs	reference_epigenome
chr1:10008880-10009925	20.8333	29.1971	64.5509	65.2672	81.9113	76.1394	77.4021	77.3157	I	Ppp1r42	-267	Promoters	PLS;pELS	DNAse-mouse_ES-E14;H3K4me3-mouse_ES-E14
chr1:10031346-10032351	39.3103	40.9639	86.1017	82.8996	86.3014	90.1316	88.8889	87.5	II	Ppp1r42;Cops5	-22713;6278			DNAse-mouse_ES-E14;H3K36me3-mouse_ES-E14
chr1:100854764-100855248	64.2336	65.3061	28.934	34.0426	45.098	44.186	26.3158	42.4242	III
chr1:100874338-100874930	53.3865	53.268	95.5556	93.9815	94.7368	97.7778	96.8	95.8333	II
chr1:10171276-10171513	38.2653	49.3056	91.2752	83.6957	83.3333	91.1392	96.5909	95.5556	II	Arfgef1	61275	TypicalEnhancers		H3K27ac-mouse_ES-E14
chr1:101756475-101758078	11.2195	9.70874	46.0465	49.7585	50.9804	58.1081	71.4286	63.8298	I			TypicalEnhancers	dELS	DNAse-mouse_ES-E14;H3K27ac-mouse_ES-E14;H3K4me1-mouse_ES-E14;H3K4me3-mouse_ES-E14;H3K9ac-mouse_ES-E14
chr1:101916667-101917547	49.4624	42.6829	92.8571	90.3382	91.5493	95.5556	93.9394	90	II			TypicalEnhancers		H3K27ac-mouse_ES-E14
chr1:102350542-102351610	38.5027	35.6383	76.1538	71.2264	68.8679	79.8165	79.5918	69.1176	II					DNAse-mouse_ES-E14
chr1:102650677-102652141	43.5897	36.4486	86.1386	85.4701	79.6875	82.6923	88.75	83.3333	II
chr1:103419380-103419967	47.1503	58.3333	92.7374	91.0891	92.2414	90.9091	95.2756	92.0732	II					H3K4me3-mouse_ES-E14
chr1:103471248-103472881	30.303	38.4615	78.0702	84.1121	87.5	88.4058	85.7143	79.1667	II			TypicalEnhancers	dELS	DNAse-mouse_ES-E14;H3K36me2-mouse_mESC
chr1:103931291-103933067	39.0909	39.9015	85.0649	84.9741	86.2903	85.3211	81.9444	84.6154	II
chr1:104069118-104070771	55.8333	46.6102	87.7193	87.069	95.2381	87.0588	81.8182	93.1818	II
chr1:104768282-104769071	9.11425	10.4545	37.6689	40.7295	56.2691	45.4545	58.9912	61.4173	I	Cdh20	148	Promoters	PLS;pELS;CTCF-bound	H3K4me3-mouse_ES-E14
chr1:104838002-104838753	40.3409	33.6634	82.7381	87.8981	92.0635	89.0411	91.7808	90	II	Cdh20	69849		dELS	DNAse-mouse_ES-E14
chr1:104987682-104987926	44.8276	46.4286	94.2529	79.1209	83.7209	87.5	93.9394	79.1667	II					H3K4me1-mouse_ES-E14
chr1:104993859-104994454	40.9535	57.0033	91.36	89.7707	92.976	95.1807	95.1501	93.8272	II				DNase-H3K4me3	H3K27me3-mouse_ES-Bruce4;H3K4me3-mouse_ES-E14;H3K9ac-mouse_ES-E14
chr1:105013183-105015739	37.5	33.3333	75	70.4918	75	75.6757	69.5652	78.5714	II			TypicalEnhancers	dELS	DNAse-mouse_ES-E14;H3K27ac-mouse_ES-E14
chr1:105094100-105095283	35.4839	34.4633	79.8701	71.2121	72.1311	76.1905	87.7193	77.7778	II				dELS
chr1:105522454-105523344	41.7647	42.6966	88.4956	86.5169	88.2353	93.3333	91.4286	95.4545	II					DNAse-mouse_ES-E14;H3K4me1-mouse_ES-E14
chr1:105568025-105568380	60.1375	60.9756	96.0199	87.1429	97.2222	98.3051	94.2529	89.8551	II	Pign	95459			H3K4me3-mouse_ES-E14
chr1:105630587-105630963	38.7097	36.019	89.4309	77.7778	78.4314	83.5294	80	81.1475	II	Pign	32887		CTCF-only;CTCF-bound	DNAse-mouse_ES-E14
chr1:105672840-105673274	44.9275	53.6145	87.8613	94.382	95.8333	87.6712	96.4286	95.122	II	Pign	-9395
chr1:105729418-105729617	25.4545	35.0282	90.5579	90.1786	92.5	93.1298	91.6667	92.5532	II	Pign;Tnfrsf11a	-65856;-51200			DNAse-mouse_ES-E14
chr1:105781736-105781907	53.9773	51.8072	64.8649	63.6364	90	95.2381	88.8889	88.4615	I	Tnfrsf11a	1104
chr1:105839390-105839789	52.6316	60.452	92.7966	90.6433	96.7391	95.082	95.122	96.7213	II	Tnfrsf11a	58872			H3K4me3-mouse_ES-E14
chr1:105843491-105843791	78.1659	83.7209	36.2162	40.8397	52.6316	58.8889	55.8559	69.4444	III	Tnfrsf11a	62923		dELS
chr1:105844349-105845059	23.2517	16.875	78.9855	76.3736	91.63	91.6667	94.9686	89.404	II	Tnfrsf11a	63986		DNase-H3K4me3;CTCF-bound;dELS;CTCF-bound	DNAse-mouse_ES-E14;H3K4me1-mouse_ES-E14;H3K4me3-mouse_ES-E14
chr1:105908009-105908379	26.5537	31.25	62.6374	66.6667	67.3913	81.7073	48.9362	73.3333	I	Zcchc2	-82212		dELS
chr1:105982827-105983186	33.1395	46.1538	90.9836	90.2985	92.1569	88.1356	89.3617	81.25	II	Zcchc2	-7399
chr1:105998256-105998764	54.1885	62.2951	93.2476	94.9239	88.7097	94.3182	91.2281	96.8254	II	Zcchc2	8104
chr1:106037185-106037604	28.4768	40.5797	79.056	67.4419	87.4016	82.8283	78.7879	78.5714	II	Zcchc2	46989		CTCF-only;CTCF-bound	DNAse-mouse_ES-E14
chr1:106119003-106119655	50.0849	62.069	93.7956	88.0597	94.3299	86.3636	97.8903	96.1905	II	Phlpp1	-52423			H3K4me3-mouse_ES-E14;H3K9ac-mouse_ES-E14
chr1:106182640-106183001	53.8462	55.6818	91.7197	83.2061	93.2692	87.8788	89.3333	87.013	II	Phlpp1	11069
chr1:106192002-106192202	57.8947	57.9618	88.8	90.566	90.3226	93.4426	89.4737	90.4762	II	Phlpp1	20350
chr1:106278667-106279240	21.1864	30.0885	93.6364	88.3929	90.5405	95.8333	91.4634	88.4615	II					DNAse-mouse_ES-E14
chr1:106629421-106629894	78.1818	78.5714	38.4181	32.3308	31.9149	44.2623	58.8235	31.7073	III	Bcl2	84616		dELS
chr1:106712313-106712887	46.4342	47.3029	71.7213	79.4964	88.6957	92.1053	90.6367	82.996	I	Bcl2	1674		pELS;CTCF-bound
chr1:106757842-106758632	41.8462	40.991	90.0433	87.5598	92.8571	89.5522	86.4865	86.4407	II	Bcl2;Kdsr	-43963;1490			H3K4me3-mouse_ES-E14;H3K9ac-mouse_ES-E14
chr1:106794068-106795536	40.8805	40.0474	82.5623	86.5889	90.2299	83.871	86.3014	88.2883	II	Kdsr;Vps4b	-35075;1926		pELS
chr1:106979098-106979942	31.25	43.8849	79.1304	79.0909	79.0698	84.127	70.5882	93.1034	II	Serpinb13	-1464			DNAse-mouse_ES-E14
chr1:10717254-10718000	45.1429	48.7903	85.6383	87.9227	91.1111	93.4426	93.5897	91.0256	II	Cpa6	2318
chr1:107511461-107512306	50.7692	59.8291	89.0756	86.7347	92.1569	89.6552	92.3077	81.8182	II	Serpinb2	387	Promoters	PLS;CTCF-bound
chr1:107823193-107823758	37.3563	31.6667	89.2857	91.8367	85.4839	100	90	93.75	II					H3K4me3-mouse_ES-E14;H3K9ac-mouse_ES-E14
chr1:108135425-108135833	22.2222	29.0598	59.0164	66.6667	65.7895	66.6667	83.3333	68.4211	II					DNAse-mouse_ES-E14
chr1:108548554-108549379	24.3478	22.6087	57.0175	64.6667	61.3636	60.3774	70.7317	56.5217	II			TypicalEnhancers		DNAse-mouse_ES-E14;H3K27ac-mouse_ES-E14
chr1:109516403-109517819	43.5754	37.2973	81.1321	82.0359	74.1379	82.5	84.0909	90	II
chr1:109560092-109561358	50.6024	47.191	93.8272	86.4198	100	97.3684	87.8788	95.4545	II
chr1:109572545-109573680	55.3957	44.0559	76.6917	78.9474	84.127	87.1795	85.9155	85.4167	II
chr1:10993523-10993727	1.12518	1.07527	1.17417	18.75	1.44928	59.6774	28.866	25.641	I	Prex2	160	Promoters	PLS;pELS	DNAse-mouse_ES-E14;H3K27me3-mouse_ES-Bruce4;H3K4me3-mouse_ES-E14;H3K9ac-mouse_ES-E14
chr1:109999132-110000498	45.8015	41.6667	86.8056	83.3333	89.2857	84.2105	86.4865	89.6552	II	Cdh7	17105
chr1:110056199-110057955	51.4925	47.032	93.0556	93.2203	94.4	90.3846	93.4426	95.9459	II	Cdh7	74367
chr1:110084925-110085177	55.0725	45.977	80.6061	79.8165	79.0123	77.193	80.7692	75	II
chr1:110125671-110128798	51.4151	51.7857	88.7097	87.7953	90.1515	90.9605	89.9083	91.5888	II
chr1:110485509-110486546	63.871	65.0485	90.4762	90.5882	95.122	94.4444	93.8776	89.4118	II
chr1:110932977-110934680	40.9357	45.1754	85	82.9897	76.1905	82.6923	78.4091	78.1609	II	Cdh19	43534
chr1:110969132-110970052	33.3333	38.4	75	83.5938	88.8889	87.5	84	86.8421	II	Cdh19	7771			DNAse-mouse_ES-E14;H3K4me1-mouse_ES-E14
chr1:111204322-111205501	49.6296	49.5935	86.6667	92.0398	91.8519	90.3226	88.5965	88.4956	II
chr1:111359214-111360251	50.3937	38.7435	84.507	79.7927	86.6667	78.8321	84.4828	87.5	II
chr1:111391042-111391513	53.3333	49.2537	91.5385	88.5496	84.4156	87.395	83.3333	85.7143	II
chr1:111416171-111417157	41.0256	47.619	83.3333	86.4407	83.4862	86.1111	81.1111	82.0513	II
chr1:111482992-111487262	30.8824	30.6122	82.8897	78.6164	74.4048	80.6122	81.5789	83.3333	II
chr1:111507863-111509994	61.4286	57.3427	91.6084	83.1325	96	96.6667	81.1321	84.4444	II
chr1:111557038-111558376	52.1127	48.8889	89.2857	80.7882	78.2178	83.8384	83.908	77.7778	II
chr1:111564721-111566099	48.1132	43.2258	87.6033	78.8079	81.4286	79.0323	90.3226	75.3623	II
chr1:111580878-111581466	49.4949	42.5	92.9293	90.4762	98.2759	85.7143	95.8333	95.2381	II
chr1:111589383-111591177	41.5094	40.146	87.8505	80.8	86.0465	86.5385	77.7778	88.2353	II
chr1:111626149-111626785	61.9355	58.042	92.9889	92.2414	95.2381	92.3913	95.6522	85.2273	II					DNAse-mouse_ES-E14
chr1:111695283-111695773	66.0377	68.6047	34.9515	29.4872	46.4286	37.037	23.5294	42.3077	III
chr1:11343398-11343774	46.5969	42.2594	82.4074	78.0083	81.0056	86.2595	75.1037	73.9726	II	A830018L16Rik	-70923	TypicalEnhancers		DNAse-mouse_ES-E14
chr1:113750521-113750922	51.1976	47.3684	87.2727	88.0952	91.7808	100	89.2857	83.871	II
chr1:113957946-113960056	11.1789	13.2075	82.2176	85.6383	90.184	92.4623	88.0795	86.2069	II			TypicalEnhancers	dELS	DNAse-mouse_ES-E14;H3K27ac-mouse_ES-E14;H3K4me3-mouse_ES-E14
chr1:114134214-114134820	51.5152	57.6923	94.382	93.6842	96.5217	98	93.75	97.8947	II					H3K4me3-mouse_ES-E14
chr1:114183046-114184061	35.7639	47.6562	95.3271	96.8153	97.6744	93.4211	92.8571	96.2264	II					DNAse-mouse_ES-E14;H3K4me3-mouse_ES-E14;H3K9ac-mouse_ES-E14
chr1:114229857-114230339	67.3554	55.5556	95.2632	100	96.6292	96.5517	93.6508	91.4286	II					H3K4me3-mouse_ES-E14
chr1:114459424-114461182	52.5547	56.4706	83.5821	91.6129	91.5493	88.3117	92.0635	95.8333	II
chr1:114557108-114562084	47.6341	44.8276	80.1527	78.534	82.716	81.0345	78.9773	79.7386	II					DNAse-mouse_ES-E14;H3K4me3-mouse_ES-E14;H3K9ac-mouse_ES-E14
chr1:11466061-11467601	30.5296	29.1457	70.7113	79.2994	84.9785	80.117	74.3243	81.9672	II	A830018L16Rik	52322	TypicalEnhancers	dELS	DNAse-mouse_ES-E14;H3K27ac-mouse_ES-E14
chr1:114770498-114771159	48.9362	54.2169	84.7291	88.9706	93.3333	91.8919	97.1831	97.5309	II					H3K4me3-mouse_ES-E14
chr1:11501109-11503495	40.3141	35.9788	83.7349	87.574	91.25	89.7436	88.7324	85.2459	II	A830018L16Rik	87793	TypicalEnhancers	dELS	DNAse-mouse_ES-E14;H3K36me2-mouse_mESC;H3K4me1-mouse_ES-E14
chr1:115017832-115018460	56.5657	61.3793	87.7193	87.3874	96.0526	87.1795	92.5	95.3846	II
chr1:115198496-115199191	49.2188	56.1983	86.6142	90.5882	93.3333	89.7436	89.1304	88.0952	II
chr1:115260833-115262545	51.049	58.4615	92.4528	87.6404	94.1176	88.8889	92.7835	92.1348	II
chr1:115447154-115447798	56.2016	52	95.7627	94.0171	96.9072	95.082	93.3962	89.7959	II					DNAse-mouse_ES-E14;H3K4me3-mouse_ES-E14
chr1:115699532-115701315	49.2754	52.7675	90.0943	89.2989	84.0708	84.5588	90	90.9091	II	Cntnap5a	15668
chr1:115783800-115785241	53.719	51.2195	85.4545	84.0796	81.6901	87.3684	87.2093	78.9474	II	Cntnap5a	99765
chr1:116640049-116640505	53.271	52.8736	84.3373	88.8889	96.2963	93.75	91.8919	95.4545	II
chr1:117458081-117458795	0.833333	5.10949	25.8333	27.1429	30	61.8182	37.8378	46.4286	I			TypicalEnhancers	dELS	DNAse-mouse_ES-E14;H3K27ac-mouse_ES-E14
chr1:117800983-117802637	28.8732	34.555	71.8563	70.2128	82.9268	89.2308	76.1194	73.7705	I	Gm28360;B020011L13Rik	-28271;20677
chr1:118054365-118054658	47.1698	55.0725	94.3089	83.5821	90.1099	93.3333	90.2256	87.8788	II	Gm7145	88573			DNAse-mouse_ES-E14;H3K4me3-mouse_ES-E14;H3K9ac-mouse_ES-E14
chr1:118199933-118202147	36.3636	39.8467	78.3333	78.0488	81.3953	88.3495	79.0476	80.7018	II	Gm29106	24498
chr1:118309471-118310076	24.3421	25.8621	90.1786	86.875	97.0588	93.9759	92.5926	81.5385	II	Tsn	1642
chr1:118311831-118312211	35.8025	33.908	79.375	78.1955	67.7419	87.3016	84.9057	71.4286	II	Tsn	-605	Promoters	pELS;CTCF-bound
chr1:118322561-118323377	10.9541	14.6667	60.4167	65.0246	69.0909	56.0976	65	65.3061	II	Clasp1;Nifk	-66487;1130		pELS	H3K4me3-mouse_ES-E14;H3K9ac-mouse_ES-E14
chr1:118324106-118325237	59.2738	57.6991	94.8791	92.3611	93.2489	95.3608	95.5836	98.9362	II	Clasp1;Nifk	-64784;2833			H3K36me3-mouse_ES-E14
chr1:118390535-118391096	13.4868	12.9338	76.9784	82.3009	75.6757	81.7308	90.625	86.6667	II	Clasp1	1360			H3K4me1-mouse_ES-E14;H3K4me3-mouse_ES-E14;H3K9ac-mouse_ES-E14
chr1:118398707-118399319	47.0769	37.6147	92.7602	90.8213	89.7059	96.1538	83.3333	88.8889	II	Clasp1	9557		dELS
chr1:118402658-118403122	27.8746	29.3515	92.4915	93.19	90.9091	95.5224	90.8497	92.4812	II	Clasp1	13434		dELS	DNAse-mouse_ES-E14;H3K4me1-mouse_ES-E14
chr1:118456727-118457808	27.7273	23.0769	51.0204	58.7349	70.7071	69.9187	64.2857	57.4713	I	Clasp1	67812		pELS	H3K4me1-mouse_ES-E14
chr1:118588278-118588747	50.885	58.9286	92.5234	90.0585	93.6508	98.5075	98.6111	97.561	II	Tfcp2l1	-39433
chr1:118624925-118625465	11.5385	13.1579	63.6364	48.9796	69.0909	69.3878	76.9231	69.2308	II	Tfcp2l1	-2751	TypicalEnhancers	dELS	H3K27ac-mouse_ES-E14;H3K4me1-mouse_ES-E14
chr1:118625720-118627280	12.8906	15.3846	77.7778	66.4286	73.5849	70	71.875	82.2222	II	Tfcp2l1	-1446	Promoters	pELS	DNAse-mouse_ES-E14;H3K27ac-mouse_ES-E14;H3K36me2-mouse_mESC;H3K4me1-mouse_ES-E14
chr1:118628778-118630549	19.0476	24.3827	86.711	86.3636	88.1081	87.0787	81.8182	81.6993	II	Tfcp2l1	1718		pELS	H3K4me3-mouse_ES-E14;H3K9ac-mouse_ES-E14
chr1:118633404-118634361	28.5223	43.6019	89.9614	87.9668	91.5254	88.1579	92.5	90	II	Tfcp2l1	5937		dELS	H3K4me1-mouse_ES-E14
chr1:118641933-118645135	25.8348	25.6158	80.83	82.4324	87.0588	86.5854	82.9412	80.916	II	Tfcp2l1	15588	SuperEnhancers	dELS	DNAse-mouse_ES-E14;H3K27ac-mouse_ES-E14;H3K4me1-mouse_ES-E14;H3K9ac-mouse_ES-E14
chr1:118645809-118653005	23.7939	23.6842	86.9416	86.1781	90	91.2951	89.3536	90.3465	II	Tfcp2l1	21461	SuperEnhancers	dELS;pELS	DNAse-mouse_ES-E14;H3K27ac-mouse_ES-E14;H3K36me3-mouse_ES-E14;H3K4me1-mouse_ES-E14;H3K4me3-mouse_ES-E14;H3K9ac-mouse_ES-E14
chr1:118687468-118687778	59.7015	56.1224	90.1961	78.4314	95.6522	90.4762	94.6429	88	II	Tfcp2l1	59677			H3K4me1-mouse_ES-E14
chr1:118729935-118730487	54.6256	54.7619	91.7476	90.0662	88.1356	91.7808	85.0467	85.9649	II					H3K4me1-mouse_ES-E14
chr1:119006989-119007862	42.268	45.1087	85.5895	81.4815	88.3721	89.5349	83.1169	92	II	Gli2	46193	TypicalEnhancers		H3K4me1-mouse_ES-E14
chr1:119031930-119032408	47.8431	43.3333	84.4961	84.4156	92	88.5714	100	85.7143	II	Gli2	21450
chr1:119034165-119034774	42.517	41.7722	83.3333	86.0759	86.6142	90.625	76.6667	92.1053	II	Gli2	19149		dELS	H3K4me1-mouse_ES-E14;H3K9ac-mouse_ES-E14
chr1:119044756-119045066	50.3571	39.3035	81.9048	83.7079	77.7778	83.6066	74.6988	87.1795	II	Gli2	8708
chr1:119045908-119047212	24.5499	29.9048	87.5839	84.5036	83.8174	86.59	86.4865	81.3953	II	Gli2	7059		dELS	H3K4me1-mouse_ES-E14
chr1:119054606-119056920	26.4174	24.025	84.2857	82.659	81.7308	82.8467	83.2618	88.1988	II	Gli2	-2144	Promoters	pELS	H3K36me2-mouse_mESC;H3K4me1-mouse_ES-E14;H3K4me3-mouse_ES-E14;H3K9ac-mouse_ES-E14
chr1:119064330-119066067	14.5711	14.9466	87.6437	85.3282	93.2203	90.1734	89.2361	87.3832	II	Gli2	-11580	SuperEnhancers	dELS;dELS;CTCF-bound	H3K27ac-mouse_ES-E14;H3K36me2-mouse_mESC;H3K4me1-mouse_ES-E14;H3K9ac-mouse_ES-E14
chr1:119072444-119072673	36.2205	32	89.6552	85.7143	81.9672	84.0909	82.6531	85.8586	II	Gli2	-18940	SuperEnhancers		H3K4me1-mouse_ES-E14
chr1:119073968-119075688	17.6471	18.0162	62.2222	71.0407	64.7059	74.5763	67.8414	63.8498	II	Gli2	-21209	SuperEnhancers	dELS;dELS;CTCF-bound	DNAse-mouse_ES-E14;H3K27ac-mouse_ES-E14;H3K36me2-mouse_mESC;H3K4me1-mouse_ES-E14;H3K4me3-mouse_ES-E14;H3K9ac-mouse_ES-E14
chr1:119076284-119079751	13.0094	15.7182	80.3855	74.711	82.4219	80.3333	82.6797	73.9726	II	Gli2	-24399	SuperEnhancers	dELS	DNAse-mouse_ES-E14;H3K27ac-mouse_ES-E14;H3K36me2-mouse_mESC;H3K4me1-mouse_ES-E14;H3K4me3-mouse_ES-E14;H3K9ac-mouse_ES-E14
chr1:119081502-119083526	23.2775	28.3814	72.3404	74.6231	76.6467	82.4324	79.4393	78.5714	II	Gli2	-28895	SuperEnhancers	dELS;CTCF-bound	DNAse-mouse_ES-E14;H3K27ac-mouse_ES-E14;H3K36me2-mouse_mESC
chr1:119085936-119086278	27.521	35.2273	64.5051	67.5676	79.8611	74.1935	63.0081	63.5714	II	Gli2	-32488	SuperEnhancers
chr1:119143655-119144807	46.2541	46.831	92.2907	92.4051	91.8919	92.5466	91.7098	92.8571	II	Gli2	-90612			H3K36me2-mouse_mESC;H3K4me3-mouse_ES-E14
chr1:119157013-119157472	55.3488	60.8108	91.8919	81.9549	87.5	93.9394	87.5	97.9167	II					H3K4me1-mouse_ES-E14
chr1:119166021-119166813	32.8185	39.4558	91.0714	89.3443	91.4062	89.5238	90.1316	93.2836	II					H3K36me2-mouse_mESC;H3K4me1-mouse_ES-E14
chr1:119167185-119167797	35.4167	47.5248	86.9565	84.4037	89.1892	91.6667	92.9825	94.4444	II					DNAse-mouse_ES-E14
chr1:119189316-119189888	18.8067	31.6265	65.7277	69.382	79.7619	63.1579	77.8656	82.8283	II				dELS	DNAse-mouse_ES-E14
chr1:119209706-119210042	44.2953	37.7483	86.8852	80.8511	65.3061	78.5714	70.4918	75	II				CTCF-only;CTCF-bound	DNAse-mouse_ES-E14;H3K4me1-mouse_ES-E14
chr1:119298906-119305301	19.6364	19.6629	86.8597	82.7787	90.4025	88.5714	85.9438	85.5491	II			SuperEnhancers	dELS	DNAse-mouse_ES-E14;H3K27ac-mouse_ES-E14;H3K36me2-mouse_mESC;H3K4me1-mouse_ES-E14;H3K4me3-mouse_ES-E14;H3K9ac-mouse_ES-E14
chr1:119333623-119333933	44.8598	47.191	89.8438	89.881	92.3077	90.9091	93.9759	95.4545	II	Inhbb	88470	TypicalEnhancers		H3K36me2-mouse_mESC;H3K4me1-mouse_ES-E14
chr1:119334359-119334669	30.0654	34.4828	80.5825	69.3431	78.0488	90.3846	73.3333	88.5714	II	Inhbb	87734	TypicalEnhancers
chr1:119335236-119335754	14.0468	13.7681	47.9167	55.4054	55.8442	61.4035	50.8065	45.4545	II	Inhbb	86753	TypicalEnhancers		H3K36me2-mouse_mESC
chr1:119345654-119345985	52.2059	58.6207	82.0988	80.8333	90	87.1429	93.1507	84.3373	II	Inhbb	76428	TypicalEnhancers		H3K36me2-mouse_mESC;H3K4me1-mouse_ES-E14
chr1:119347370-119349251	17.4359	19.1646	72.5881	71.7452	71.5976	78.1022	73.5537	71.4286	II	Inhbb	73937	TypicalEnhancers	dELS	H3K27ac-mouse_ES-E14;H3K36me2-mouse_mESC;H3K4me1-mouse_ES-E14;H3K4me3-mouse_ES-E14;H3K9ac-mouse_ES-E14
chr1:119396582-119401822	39.7143	34.5838	87.2464	84.006	86.6667	91.6933	85.7506	86.4964	II	Inhbb	23046	SuperEnhancers	dELS	DNAse-mouse_ES-E14;H3K27ac-mouse_ES-E14;H3K36me2-mouse_mESC;H3K4me1-mouse_ES-E14
chr1:119404442-119404927	36.9942	30.9735	89.0909	90.5405	86.4407	80.7692	83.3333	83.0508	II	Inhbb	17563	SuperEnhancers		H3K27ac-mouse_ES-E14;H3K36me2-mouse_mESC;H3K4me1-mouse_ES-E14
chr1:119409141-119409378	46.9512	42.1053	91.5254	91.4286	95.5556	94.1176	91.8367	88.5714	II	Inhbb	12988			H3K36me2-mouse_mESC;H3K4me1-mouse_ES-E14
chr1:119417099-119419461	37.4346	36.293	81.7094	76.1421	80.4878	82.7815	80.9148	84.4504	II	Inhbb	3968	TypicalEnhancers	dELS	H3K36me3-mouse_ES-E14;H3K4me1-mouse_ES-E14;H3K4me3-mouse_ES-E14
chr1:119420897-119421028	0.58651	0	3.2967	2.5	1.6129	42.8571	16.6667	0	I	Inhbb	1285		pELS	H3K27ac-mouse_ES-E14;H3K4me3-mouse_ES-E14;H3K9ac-mouse_ES-E14
chr1:119421113-119421352	0	0	0	0	0	68.4211	22.7273	21.1111	I	Inhbb	1015		pELS	H3K27ac-mouse_ES-E14;H3K27me3-mouse_ES-Bruce4;H3K4me3-mouse_ES-E14;H3K9ac-mouse_ES-E14
chr1:119442915-119444026	44.1498	48.5656	91.9014	89.8004	95.6522	95.5752	92.5081	93.7956	II	Inhbb;Ralb	-21223;61323		dELS	H3K36me2-mouse_mESC;H3K4me1-mouse_ES-E14
chr1:119451550-119452084	40.2985	38.3648	81.4655	79.6117	88.1579	83.871	83.9506	82.2917	II	Inhbb;Ralb	-29569;52977			H3K4me1-mouse_ES-E14
chr1:119453744-119454238	40	28.5714	86.9281	74.3902	80.6452	89.2857	84.6154	86.2069	II	Inhbb;Ralb	-31743;50803	TypicalEnhancers		DNAse-mouse_ES-E14;H3K4me1-mouse_ES-E14
chr1:119486304-119486864	35.3846	27.5641	67.4242	77	92.3077	75	71.4286	78.9474	II	Inhbb;Ralb	-64336;18210	TypicalEnhancers		H3K4me1-mouse_ES-E14
chr1:119487565-119488124	51.8732	48	87.5817	85.9316	90.9091	94.5055	91.5094	92.3077	II	Inhbb;Ralb	-65597;16949		dELS	H3K36me2-mouse_mESC;H3K4me1-mouse_ES-E14
chr1:119492100-119492949	36.9272	42.1965	84.3636	83.4711	94.4444	97.8723	87.9121	91.4894	II	Inhbb;Ralb	-70277;12269		dELS	H3K4me1-mouse_ES-E14;H3K9ac-mouse_ES-E14
chr1:119496567-119499545	33.6566	39.2793	87.3494	84.0989	91.9048	92.5287	89.1509	91.453	II	Inhbb;Ralb	-75808;6738	TypicalEnhancers	pELS	DNAse-mouse_ES-E14;H3K27ac-mouse_ES-E14;H3K36me2-mouse_mESC;H3K4me1-mouse_ES-E14
chr1:119519309-119519537	44.0367	50	81.9549	81.6667	95.6522	84.2105	92.8571	86.3636	II	Ralb;Tmem185b	-14629;-6737		dELS	H3K36me2-mouse_mESC
chr1:119526468-119527101	37.7682	35.743	81.2616	89.4737	90.7801	91.2088	88.2883	91.0798	II	Tmem185b	625		PLS;pELS	H3K4me3-mouse_ES-E14;H3K9ac-mouse_ES-E14
chr1:119537635-119538242	41.9075	46.7105	92.7798	91.0526	91.5493	94.9367	92.268	96.0784	II	Tmem185b	11779
chr1:119548991-119549571	56.8889	51.1521	91.8644	87.5576	98.3051	91.3043	95.5752	87.6404	II	Tmem185b;Epb41l5	23121;99655		CTCF-only;CTCF-bound
chr1:119642265-119642882	27.2487	47.9592	91.9463	86.6667	97.3333	94.1176	93.1373	98.2456	II	Epb41l5	6362		dELS;CTCF-bound	DNAse-mouse_ES-E14
chr1:119744333-119744645	59.6491	50.6024	96.875	94.8718	96.5116	90.2439	93.1818	97.619	II	Epb41l5;Ptpn4	-95553;93124			DNAse-mouse_ES-E14;H3K4me3-mouse_ES-E14
chr1:119868752-119869911	23.7681	30.226	90.9938	89.7368	91.6168	90.7975	90.625	92.0792	II	Ptpn4;Tmem177	-31719;43876		dELS	H3K4me1-mouse_ES-E14
chr1:119912218-119912699	40.8935	45.4545	82.7586	77.6892	83.3333	76.0331	66.2791	71.7949	II	Tmem177	749		pELS	H3K4me3-mouse_ES-E14
chr1:119991608-119992092	46.729	41.9753	85.9649	84.9624	96.6667	84.7458	90.2439	71.9298	II	Tmem177;Cfap221	-78642;5340
chr1:120002655-120003113	41.6667	36.8201	77.3006	77.7778	74.6269	85.3333	70.7317	74.5098	II	Sctr	-4010
chr1:120053017-120053354	27.907	34.5794	68.5484	67.0103	80	85.1064	73.913	75	I	Tmem37;Sctr	20888;46292
chr1:120076425-120077610	45.7895	49.569	85.3933	79.3103	82.9787	93.0435	90.1786	79.7619	II	Tmem37	-2944	TypicalEnhancers		H3K36me2-mouse_mESC;H3K4me1-mouse_ES-E14
chr1:120078110-120079490	33.1126	36.2637	76.7516	81.9095	81.7073	86.3636	77.0833	89.2857	II	Tmem37	-4726	TypicalEnhancers		H3K36me2-mouse_mESC;H3K4me1-mouse_ES-E14
chr1:120082813-120084588	17.1875	8.07175	73.3591	73.3645	71.028	66.1417	71.6049	69.3548	II	Tmem37;Dbi	-9627;37236	TypicalEnhancers	dELS;dELS;CTCF-bound	DNAse-mouse_ES-E14;H3K27ac-mouse_ES-E14;H3K36me2-mouse_mESC;H3K4me1-mouse_ES-E14;H3K4me3-mouse_ES-E14;H3K9ac-mouse_ES-E14
chr1:120085533-120087502	22.3433	27.3333	83.2461	80.7771	86.631	88.024	85.1301	84.5714	II	Tmem37;Dbi	-12444;34419	TypicalEnhancers	dELS;dELS;CTCF-bound	DNAse-mouse_ES-E14;H3K4me1-mouse_ES-E14;H3K4me3-mouse_ES-E14;H3K9ac-mouse_ES-E14
chr1:120088746-120089018	32.3529	42.4837	80.3922	84.1121	80.9524	75.7576	78.7234	73.3333	II	Tmem37;Dbi	-14808;32055	TypicalEnhancers		H3K4me1-mouse_ES-E14
chr1:120091086-120091865	51.8219	44.3548	84.1837	83.6735	90.8046	89.4737	86.1386	92.5532	II	Tmem37;Dbi	-17402;29461			H3K36me2-mouse_mESC;H3K4me1-mouse_ES-E14
chr1:120122020-120122825	31.2	33.4711	80.1843	82.8054	86.3309	88.1988	89.0909	79.3814	II	Dbi;3110009E18Rik	-1486;1228	Promoters	pELS	H3K4me3-mouse_ES-E14
chr1:120258711-120259036	49.5614	54.3689	87.5	85.7143	76	95.8333	75.3425	70.5882	II	Steap3	12208		dELS;CTCF-bound	H3K4me1-mouse_ES-E14;H3K9ac-mouse_ES-E14
chr1:120357489-120357817	52.0349	44.5693	10.084	15.5844	14.0625	21.4286	12.1951	18.8679	III	C1ql2	17071		dELS
chr1:120374262-120374477	30.2326	32.7381	80.2469	72.5	86	80	84.3137	77.7778	II	C1ql2	33788
chr1:120595095-120595450	80	72.6619	40.8	44.5545	35.2941	32.5	36.3636	36.1111	III	Marco;En1	-90249;-7145			H3K27me3-mouse_ES-Bruce4
chr1:120603980-120604207	12.945	14.8325	35.9375	40	38.9474	63.7681	36.2319	50	I	En1	1676		pELS	H3K4me3-mouse_ES-E14
chr1:120604845-120605250	24.7154	39.1813	67.1916	53.1073	72.6744	70.6897	52.3077	71.0526	II	En1	2630		dELS	H3K27me3-mouse_ES-Bruce4
chr1:120605992-120607544	23.9691	31.8003	69.8391	62.1024	78.7915	67.7249	72.973	77.0045	II	En1	4350		dELS;dELS;CTCF-bound	H3K27me3-mouse_ES-Bruce4
chr1:120613367-120614692	48.209	50.6173	80.3053	80.5556	93.188	89.881	85.4118	85.9223	II	En1	11612		dELS	H3K4me1-mouse_ES-E14
chr1:120643313-120643728	16.9399	28.5714	56.0311	47.3282	50.9804	67.3469	69.697	63.9344	I	En1	41103	TypicalEnhancers	dELS	H3K27ac-mouse_ES-E14;H3K4me1-mouse_ES-E14
chr1:120742104-120742473	56.4935	66.6667	92.1739	94.8454	97.561	87.8049	88.0952	95.8333	II
chr1:120759420-120760304	31.4465	29.2208	91.1765	84.4262	92.9825	88.961	81.9048	90.9091	II				pELS	DNAse-mouse_ES-E14;H3K36me2-mouse_mESC
chr1:120763377-120764047	34.507	30.0885	90.2439	84.7826	80.7692	86.6667	78.125	86.9565	II					DNAse-mouse_ES-E14;H3K36me2-mouse_mESC
chr1:120961712-120962273	70.1695	68.4874	20.9524	20.8092	41.1215	45.3488	34.3511	29.0323	III
chr1:121082526-121083317	20.2055	21.3389	66.1836	73.057	67.3077	71.4286	75	70.9677	II					H3K4me1-mouse_ES-E14
chr1:121086593-121088665	27.3469	19.797	64.25	70.6587	79.8507	79.8969	74.8387	74.1379	II			Promoters	PLS;pELS	DNAse-mouse_ES-E14;H3K27ac-mouse_ES-E14;H3K36me2-mouse_mESC;H3K4me1-mouse_ES-E14;H3K4me3-mouse_ES-E14;H3K9ac-mouse_ES-E14
chr1:121177747-121178518	34.3689	33.6207	80.888	80.9769	83.8535	80.6167	79.3478	83.2013	II			TypicalEnhancers	dELS
chr1:121326353-121326665	34.1615	43.7908	76.3889	76.5432	83.0189	74.1071	81.0345	79.4118	II	Insig2	1515
chr1:121426047-121426272	52.2222	70.9302	96.6387	100	95.0495	100	92.437	94.6429	II	Ccdc93	-4889			H3K4me3-mouse_ES-E14
chr1:121527185-121528683	14.5669	21.7822	58.0966	60.1665	73.5	76.7241	74.7265	78.0764	I	Htr5b	531	Promoters	DNase-H3K4me3;CTCF-bound;PLS;CTCF-bound	DNAse-mouse_ES-E14;H3K4me3-mouse_ES-E14
chr1:121670338-121670780	46.1111	63.0769	93.0818	87.8788	87.234	97.6744	90.9091	93.3333	II					DNAse-mouse_ES-E14
chr1:121708419-121708601	52.8409	49.6503	69.5312	84.058	87.1795	92.3077	74.5098	86.9565	I					DNAse-mouse_ES-E14
chr1:121737790-121738184	62.0553	49.0385	94.4444	93.2836	97.9167	93.75	96.0396	93.0233	II				DNase-H3K4me3	DNAse-mouse_ES-E14;H3K4me3-mouse_ES-E14;H3K9ac-mouse_ES-E14
chr1:121842765-121843257	35.8333	30.3571	78.2609	85.0649	86.9565	81.5385	83.0986	84.7458	II					DNAse-mouse_ES-E14
chr1:122606684-122607616	28.9062	34.6154	78.5714	77.7778	92.5926	78.1818	82.5	85.7143	II			TypicalEnhancers		DNAse-mouse_ES-E14
chr1:123378642-123380141	54.1096	53.4091	81.25	87.4126	92.3077	87.9121	91.6667	92.5926	II
chr1:123442973-123444521	59.6899	56.1644	92.562	88.1481	90.625	89.0625	93.2203	97.9592	II
chr1:123832367-123832795	56.383	60.5839	94.4444	90.678	93.617	94.5055	95.4545	95.8333	II
chr1:123885553-123887655	55.5556	45.1923	90.2655	88.785	85.7143	96.4286	87.5	93.1034	II
chr1:123921038-123921250	26.3158	34.0426	71.4286	72.4138	79.4872	66.6667	82.7586	74.2857	II
chr1:124092962-124095515	56.9892	57.0815	90.2299	90.5213	93.3962	91.7431	91.7431	96.4706	II	Dpp10	-48680
chr1:124111061-124113879	37.2642	34.0984	88.4956	86.2069	87.5676	92.9577	81.6176	80.4348	II	Dpp10	-66911
chr1:124321680-124323134	49.1124	46.5839	83.7838	79.6512	90.4762	79.2683	82.8571	86.7925	II
chr1:124843834-124844048	39.7059	44.2308	85.3846	82.5397	86.7647	97.7778	86.2069	71.4286	II
chr1:124845760-124846133	48.1928	45.122	71.5517	84.5455	95.2381	69.697	89.1304	100	II				PLS	DNAse-mouse_ES-E14
chr1:124971950-124972577	52.8409	68.5185	93.5185	90.9836	88.4298	97.3684	96.875	94.2149	II					DNAse-mouse_ES-E14;H3K4me3-mouse_ES-E14
chr1:125430110-125432280	36.5801	35.5721	81.2195	80.6358	91.8182	90.1316	85.4545	84.2593	II	Actr3	4352			H3K4me1-mouse_ES-E14;H3K9ac-mouse_ES-E14
chr1:125432574-125433157	25.2525	25.7485	49.505	61.9048	70.6897	57.1429	63.1579	70.6667	II	Actr3	2681			H3K4me1-mouse_ES-E14
chr1:125525879-125526643	13.5	18.7135	84.8214	86.6337	92.5926	88.4058	75.2809	84.507	II	Actr3;Slc35f5	-90714;-34755		dELS	DNAse-mouse_ES-E14;H3K36me2-mouse_mESC;H3K4me1-mouse_ES-E14
chr1:125531643-125532850	22.2951	19.3651	61.0236	60.0707	69.8276	72.4138	73.8095	66.6667	II	Actr3;Slc35f5	-96700;-28769	TypicalEnhancers		H3K27ac-mouse_ES-E14;H3K36me2-mouse_mESC;H3K4me1-mouse_ES-E14
chr1:125533563-125534752	24.5847	23.3677	52.9148	52.1368	62.0253	72.6415	59.4937	75	I	Actr3;Slc35f5	-98611;-26858	TypicalEnhancers	dELS	H3K4me1-mouse_ES-E14
chr1:125558947-125559874	30.4933	32.7586	88.7701	86.6667	91.2281	87.6404	90.1408	80	II	Slc35f5	-1605	Promoters	pELS	H3K4me1-mouse_ES-E14
chr1:125676725-125676977	41.129	24.1379	76.0417	80.3279	80.7692	54.5455	81.25	79.3103	II	Gpr39	-144	Promoters	PLS;CTCF-bound	DNAse-mouse_ES-E14
chr1:125687672-125688414	23.0198	28.2609	87.7133	82.8571	92.0455	94.4444	85.8491	91.8919	II	Gpr39	11048			DNAse-mouse_ES-E14
chr1:125744457-125745740	28.2609	41.958	73	68.9394	76.5625	75	72.549	88.6364	II	Gpr39	68104			DNAse-mouse_ES-E14
chr1:125971810-125972341	53.5032	53.0612	82.7338	81.982	92.8571	90.4762	82	96.2963	II	Lypd1	-59862			DNAse-mouse_ES-E14
chr1:126183777-126184192	37.5527	54.5455	84.5133	84.6154	86.2745	90.7407	88.0952	79.1667	II					DNAse-mouse_ES-E14
chr1:12636701-12636986	25.7732	31.7757	35.9375	48.8889	63.0435	63.6364	53.8462	45.9459	I	Sulf1	-55433	TypicalEnhancers		DNAse-mouse_ES-E14;H3K4me1-mouse_ES-E14
chr1:126496622-126497408	47.4926	53.0035	79.7521	85.2071	94.2408	93.7888	94.4056	83.4532	I					DNAse-mouse_ES-E14
chr1:126752848-126754138	57.2289	57.9365	91.2088	91.3462	96.2264	92	91.3043	93.75	II	Nckap5	77139			DNAse-mouse_ES-E14;H3K36me2-mouse_mESC;H3K4me1-mouse_ES-E14
chr1:12711029-12711575	40.9449	36.9231	75.641	82.0225	89.2857	90.9091	85.8586	86.7647	II	Sulf1	19025		dELS	DNAse-mouse_ES-E14;H3K9ac-mouse_ES-E14
chr1:127167781-127168364	46.988	46.6292	89.0411	85.7988	75.5556	84.6154	85.7143	92.3077	II	Mgat5	-36945	TypicalEnhancers		DNAse-mouse_ES-E14;H3K36me2-mouse_mESC;H3K4me1-mouse_ES-E14
chr1:127204177-127204487	47.4026	36.4286	77.2358	72.3577	76.9231	81.8182	74.5455	81.25	II	Mgat5	-686	Promoters
chr1:127234992-127235639	34.0909	32.0988	85.3659	85.9155	93.75	95.5224	86.4865	86.9565	II	Mgat5	30298	TypicalEnhancers	dELS	H3K27ac-mouse_ES-E14;H3K4me1-mouse_ES-E14
chr1:127242350-127243063	40.9524	44.4934	86.1878	87.8125	92.1348	90.5172	89.8876	85.9155	II	Mgat5	37689		pELS	H3K36me2-mouse_mESC
chr1:127313146-127314542	31.338	40.553	79.8354	78.866	80.9524	86.5979	74.5283	70.9091	II				dELS	DNAse-mouse_ES-E14
chr1:127321141-127321905	35.0769	36.6197	94.7566	94.2387	95.4286	95.0276	94.2857	95.2756	II				dELS	DNAse-mouse_ES-E14;H3K4me1-mouse_ES-E14
chr1:12742954-12743877	37.0044	31.4286	94.5455	89.0351	93.1373	95.9016	96.6102	94.5205	II	Sulf1	51139	TypicalEnhancers		H3K27ac-mouse_ES-E14;H3K36me2-mouse_mESC;H3K4me1-mouse_ES-E14
chr1:127437074-127437439	45.614	46.3235	82.6446	84.8214	80.7692	97.2222	91.1765	88.8889	II					H3K4me1-mouse_ES-E14
chr1:12745241-12746344	24.8804	26.4808	60.9244	66.6667	86.4583	72.8972	82.6087	82.4176	I	Sulf1	53516	TypicalEnhancers	dELS	H3K27ac-mouse_ES-E14;H3K36me2-mouse_mESC;H3K4me1-mouse_ES-E14
chr1:127459694-127459890	35.5932	34.4086	63.1579	67.2414	61.5385	78	75.8621	63.8889	I				dELS
chr1:12746549-12747661	39.2	41.7582	95.1417	90.6166	97.1631	94.8864	92.8571	94	II	Sulf1	54828	TypicalEnhancers	dELS	H3K36me2-mouse_mESC;H3K4me1-mouse_ES-E14
chr1:12748427-12749506	35.4369	36.2264	87.6289	84.4106	89.4118	94.3925	89.6104	87.3239	II	Sulf1	56690	TypicalEnhancers		H3K27ac-mouse_ES-E14;H3K36me2-mouse_mESC;H3K4me1-mouse_ES-E14
chr1:127484931-127485192	35.8491	29	65	50	68	78.4314	72.973	77.2727	I				CTCF-only;CTCF-bound	DNAse-mouse_ES-E14
chr1:127498747-127499119	25.6	23.5955	61.3793	57.1429	76.4706	57.1429	64	73.3333	II
chr1:12753522-12754758	22.8216	18.75	69.2641	68.1818	73.4513	75	69.3252	72.0339	II	Sulf1	61863	TypicalEnhancers	dELS	DNAse-mouse_ES-E14;H3K27ac-mouse_ES-E14;H3K4me1-mouse_ES-E14
chr1:12761643-12763731	28.9562	22.0149	85.2234	80.7377	86.6142	92.5	85.3659	82.1053	II	Sulf1	70410	TypicalEnhancers	dELS	DNAse-mouse_ES-E14;H3K27ac-mouse_ES-E14;H3K36me2-mouse_mESC;H3K4me1-mouse_ES-E14
chr1:12764302-12765011	43.9583	50.86	86.9231	82.2715	87.5912	86.0927	87.9032	89.4737	II	Sulf1	72380		dELS	H3K4me1-mouse_ES-E14
chr1:127772723-127772893	16.0714	13.5593	86.6242	85.9155	92.8571	86.25	89.2857	95.6522	II	Ccnt2	-1356			H3K4me3-mouse_ES-E14
chr1:127776359-127777119	30.5648	29.9003	70.1835	75	68.4211	72.0588	64.1026	63.6364	II	Ccnt2;Map3k19	2575;63551		DNase-H3K4me3
chr1:127778312-127786053	31.9773	30.2366	86.4534	85.9296	90.5437	89.916	85.4508	88.6297	II	Ccnt2;Map3k19	8019;58107		dELS	H3K4me1-mouse_ES-E14
chr1:127788809-127789788	53.0952	52.2788	90.4605	94.4737	94.4099	93.7888	93.6782	92.9487	II	Ccnt2;Map3k19	15135;50991
chr1:127802568-127804470	36.643	42.4723	92.6087	89.3411	95.102	94.7791	92.6923	90.2778	II	Ccnt2;Map3k19	29355;36771			H3K36me3-mouse_ES-E14
chr1:127826451-127827264	41.4634	40.458	85.3333	82.8125	87.3874	91.0714	88.2353	80.2817	II	Map3k19;Ccnt2	13432;52694			H3K36me2-mouse_mESC;H3K4me1-mouse_ES-E14
chr1:12790826-12791599	38.326	42.8571	90.1961	83.4532	90.9091	87.6404	90.1235	90.1639	II	Sulf1	98936			DNAse-mouse_ES-E14;H3K4me1-mouse_ES-E14
chr1:12795992-12796282	44.8598	51.8519	93.2203	84.0426	92.6829	92.6471	95.0617	88.2353	II					H3K36me2-mouse_mESC
chr1:127999903-128001935	25.9528	25.0493	91.1717	89.6552	97.191	93.0921	91.8605	95.7143	II			TypicalEnhancers	dELS	DNAse-mouse_ES-E14;H3K27ac-mouse_ES-E14;H3K36me2-mouse_mESC;H3K4me1-mouse_ES-E14
chr1:128006198-128006471	18.8679	25	91.7808	88.764	98.4615	97.3684	93.4211	94.2029	II	Zranb3	96666		dELS
chr1:128038534-128039240	38.4824	46.3768	90.2778	91.1215	94.4	88.3721	88.8889	93.7984	II	Zranb3	64114			H3K36me2-mouse_mESC
chr1:12807152-12808624	44.3812	49.0818	93.7388	88.0503	93.125	94.6602	92.7083	96.0227	II			TypicalEnhancers	dELS	H3K36me2-mouse_mESC;H3K4me1-mouse_ES-E14
chr1:128094446-128095746	48.1172	40.2913	91.6667	90.2299	92.9412	93.4211	86.25	91.4634	II	Zranb3	7905	TypicalEnhancers		H3K27ac-mouse_ES-E14;H3K4me1-mouse_ES-E14
chr1:128098740-128099468	38.5827	31.9328	85.7798	77.4059	81.25	82.0755	88.75	85.3211	II	R3hdm1;Zranb3	-4220;3897	TypicalEnhancers		H3K4me1-mouse_ES-E14;H3K9ac-mouse_ES-E14
chr1:128108662-128108861	57.5	48.7562	82.6087	84.5161	89.8305	94.2529	91.8605	94.7368	I	R3hdm1	5438
chr1:128238352-128238839	59.2308	59.3407	93.5484	93.6306	96.9231	94.5736	94.0541	95.8084	II	Ubxn4	-5566
chr1:128252789-128252939	59.1549	53.3835	94.1176	84.7059	92.1053	89.6552	93.6709	98	II	Ubxn4;Lct	8702;75454
chr1:128266685-128267166	28.8809	26.8657	83.4081	87.766	86.5854	95.7746	91.4894	81.7073	II	Ubxn4;Lct	22764;61392
chr1:128344315-128344835	23.6111	44.2857	92.8571	91.6667	96.5517	96.2264	93.0233	94.4444	II	Lct;Mcm6	-16257;15089			DNAse-mouse_ES-E14;H3K36me3-mouse_ES-E14
chr1:128356190-128356752	44.4444	32.1429	75	80.4348	81.8182	69.0909	71.875	69.5652	II	Lct;Mcm6	-28153;3193			H3K36me3-mouse_ES-E14
chr1:128357426-128358854	23.9203	20.4778	80.8362	83.7719	80.1887	82.6087	80.1887	74.026	II	Lct;Mcm6	-29822;1524		dELS;CTCF-bound;pELS	DNAse-mouse_ES-E14;H3K36me3-mouse_ES-E14;H3K4me1-mouse_ES-E14;H3K4me3-mouse_ES-E14;H3K9ac-mouse_ES-E14
chr1:128399057-128401433	21.7507	25.8794	83.4171	83.2061	82.6347	84.4086	74.4048	79.562	II	Mcm6;Dars	-40581;17114	TypicalEnhancers	dELS	DNAse-mouse_ES-E14
chr1:128414536-128416057	51.9481	53.6496	92.9078	89.3382	90.7143	95.9184	94.5736	90.625	II	Mcm6;Dars	-55633;2062			H3K36me3-mouse_ES-E14
chr1:128440367-128441362	32.0611	29.5844	82.6552	86.4103	84.689	83.0508	87.5622	87.1508	II	Dars	-23506		dELS
chr1:128456968-128457319	44.7489	39.3939	81.7204	82.5	84.4037	87.7863	83.0357	82.8829	II	Dars	-39785		dELS
chr1:12865027-12865509	44.8223	47.3451	88.0645	86.25	97.4359	88.8889	93.3921	94.3925	II					DNAse-mouse_ES-E14;H3K9ac-mouse_ES-E14
chr1:128687215-128687520	73.5294	66.9291	72.6562	72.7273	59.0909	60.4167	34.9398	41.1765	III	Cxcr4	-95078	SuperEnhancers	dELS
chr1:12875425-12876146	29.7921	28.6517	80.6647	81.1005	86.2262	90.2098	78.1109	78.0357	II					DNAse-mouse_ES-E14
chr1:128852594-128853207	46.1783	35.7143	95.7576	90.8046	93.9394	100	100	79.5918	II					H3K4me3-mouse_ES-E14
chr1:128859221-128860035	17.5926	29.3478	55	57.377	63.6364	69.2308	75	63.6364	I			TypicalEnhancers		DNAse-mouse_ES-E14;H3K36me2-mouse_mESC;H3K4me1-mouse_ES-E14
chr1:128860301-128861333	25.3247	19.5122	45.9459	52.6749	55.9524	63.5762	55.9524	60.8108	I			TypicalEnhancers	dELS	DNAse-mouse_ES-E14;H3K27ac-mouse_ES-E14;H3K4me1-mouse_ES-E14
chr1:12886464-12886820	35.7576	31.0345	88.8889	86.087	93.75	90.9091	90.1961	90	II					DNAse-mouse_ES-E14;H3K4me1-mouse_ES-E14
chr1:129337005-129337428	43.4066	54.4715	91.8033	92.3077	86.25	93.2203	88.7324	94.1176	II	Thsd7b	63873			H3K4me3-mouse_ES-E14
chr1:129436413-129436918	71.028	65.625	96.1538	97.9592	97.5	100	97.619	96	II					H3K4me3-mouse_ES-E14;H3K9ac-mouse_ES-E14
chr1:130186625-130187109	50.3759	50.5814	90.2913	88.5714	98.0769	89.7436	86.6667	87.5	II
chr1:130299646-130300842	63.1268	66.6667	23.0769	23.4104	18.4524	25.8242	23.0216	15.2381	III			SuperEnhancers	dELS	DNAse-mouse_ES-E14
chr1:13052304-13052739	30.4348	35.2273	69.1824	79.6178	79.3103	81.5385	83.5821	83.6601	II	Slco5a1;Prdm14	-61387;74641		DNase-H3K4me3;CTCF-bound	H3K4me1-mouse_ES-E14
chr1:130550329-130551068	30.8559	36.9565	82.1317	84.6821	93.3962	91.2698	90.708	91.3793	II	Cd55;Zp3r	-87955;78922		dELS;dELS;CTCF-bound
chr1:13057696-13058037	14.4578	17.2222	88	88.3721	95.2	86.7647	91.6256	90.7563	II	Slco5a1;Prdm14	-66732;69296
chr1:13059082-13060093	42.1222	41.7808	92.069	89.8785	89.7436	90.9091	91.1111	85.5556	II	Slco5a1;Prdm14	-68453;67575			H3K36me2-mouse_mESC;H3K4me1-mouse_ES-E14
chr1:130599907-130600793	47.6744	49.3151	98.5507	92.7273	92.3664	95.8333	94.9495	93.8144	II	Zp3r	29271
chr1:130659558-130660039	76.8657	83.0645	44.5205	46.7742	42.4242	67.7419	34.2857	53.3333	III	Zp3r;C4bp	-30178;1833		pELS	DNAse-mouse_ES-E14
chr1:130722946-130723406	46.8468	47.6987	94.8357	89.5197	95.8904	96.3768	92.9825	95.9184	II	AA986860;Yod1	-8800;5849
chr1:13074762-13077605	13.6364	17.3484	71.6437	71.5385	86.2069	80.8581	80	74.5318	II	Slco5a1;Prdm14	-85049;50979	SuperEnhancers	dELS	DNAse-mouse_ES-E14;H3K27ac-mouse_ES-E14;H3K36me2-mouse_mESC;H3K4me3-mouse_ES-E14
chr1:130777843-130778667	54.386	47.8261	80.9859	79.3296	75.8621	86.6667	90.099	81.3333	II	Fcamr;AA986860	-22647;46279
chr1:13078154-13080281	32.3049	29.6491	79.7348	82.0084	92.2156	88.1057	89.2308	81.1881	II	Slco5a1;Prdm14	-88083;47945	SuperEnhancers	dELS	DNAse-mouse_ES-E14;H3K36me2-mouse_mESC;H3K4me1-mouse_ES-E14
chr1:13081013-13084626	26.3936	32.7091	91.4127	84.1424	92.6276	91.2766	89.3617	89.9384	II	Slco5a1;Prdm14	-91685;44343	SuperEnhancers	dELS	H3K27ac-mouse_ES-E14;H3K36me2-mouse_mESC;H3K4me1-mouse_ES-E14
chr1:13085445-13086655	46.319	41.844	89.9254	92.0455	94.1176	95.4545	92.3913	89.7436	II	Slco5a1;Prdm14	-94915;41113	SuperEnhancers		H3K27ac-mouse_ES-E14;H3K36me2-mouse_mESC;H3K4me1-mouse_ES-E14
chr1:13092314-13096881	22.8283	22.9826	65.8711	69.6456	73.3711	68.6848	73.8499	72.2628	II	Prdm14	32565	SuperEnhancers	dELS	H3K27ac-mouse_ES-E14;H3K36me2-mouse_mESC;H3K4me1-mouse_ES-E14;H3K4me3-mouse_ES-E14
chr1:13100373-13106426	21.3108	22.5439	88.4899	85.6325	87.8282	89.7843	87.4233	88.5226	II	Prdm14	23763	SuperEnhancers	dELS	DNAse-mouse_ES-E14;H3K27ac-mouse_ES-E14;H3K36me2-mouse_mESC;H3K4me1-mouse_ES-E14;H3K4me3-mouse_ES-E14;H3K9ac-mouse_ES-E14
chr1:131134622-131137089	28.49	29.717	88.4228	87.5491	91.8478	87.8049	88.7399	87.9781	II	Mapkapk2;Dyrk3	-38030;2484		dELS;pELS	H3K36me3-mouse_ES-E14;H3K4me1-mouse_ES-E14;H3K4me3-mouse_ES-E14
chr1:131138902-131140608	7.35736	9.43396	49.0161	57.4338	69.5652	72.1612	65.7303	58.2609	I	Dyrk3	-1415	Promoters	pELS;pELS;CTCF-bound	DNAse-mouse_ES-E14;H3K27ac-mouse_ES-E14;H3K4me3-mouse_ES-E14;H3K9ac-mouse_ES-E14
chr1:131144711-131152726	33.5581	32.8077	89.1657	88.747	88.8567	91.7197	91.6103	91.0092	II	Eif2d	-4462	Promoters;SuperEnhancers	dELS	H3K27ac-mouse_ES-E14;H3K36me2-mouse_mESC;H3K4me1-mouse_ES-E14;H3K4me3-mouse_ES-E14;H3K9ac-mouse_ES-E14
chr1:131154049-131155240	22.2772	25.8993	84.1667	86.3057	86.8613	84.6626	84.6154	93.617	II	Eif2d;Rassf5	1464;90613	SuperEnhancers		H3K4me3-mouse_ES-E14;H3K9ac-mouse_ES-E14
chr1:13115406-13115515	65.7534	44.6927	89.404	94.0741	93.3333	95	93.3333	94.898	II	Prdm14	11702
chr1:131159903-131162981	25.6601	31.8059	94.1368	93.6585	95.7784	91.635	93.1608	96.1631	II	Eif2d;Rassf5	8261;83816	SuperEnhancers	dELS;dELS;CTCF-bound	DNAse-mouse_ES-E14;H3K27ac-mouse_ES-E14;H3K36me3-mouse_ES-E14;H3K4me1-mouse_ES-E14;H3K9ac-mouse_ES-E14
chr1:131180424-131180922	51.711	61.2903	92.8205	96.2963	87.5	94.3662	92.9293	97.6744	II	Eif2d;Rassf5	27492;64585			DNAse-mouse_ES-E14
chr1:131199754-131200358	50.188	54.3396	87.218	92.2156	88.1081	91.9355	87.4251	89.4737	II	Rassf5;Eif2d	45202;46875	Promoters	PLS;CTCF-bound;pELS	H3K36me2-mouse_mESC;H3K4me1-mouse_ES-E14;H3K4me3-mouse_ES-E14
chr1:13124222-13129346	9.77909	14.6213	72.3869	72.0347	81.6911	79.0598	81.5599	82.4609	II	Prdm14	379	Promoters	DNase-H3K4me3;PLS	H3K36me2-mouse_mESC;H3K4me1-mouse_ES-E14;H3K4me3-mouse_ES-E14;H3K9ac-mouse_ES-E14
chr1:131259871-131260279	40.1042	41.5493	81.6568	78.0702	93.3333	83.3333	87.5	80	II	Rassf5;Ikbke	-14817;19531
chr1:13142149-13143323	41.5352	50.813	90.1429	89.0819	92.1182	95.8824	91.7293	93.8017	II	Prdm14	-15573
chr1:13145862-13146989	25.7642	23.9726	96.0563	92.5234	95.9596	95.6522	93.8462	91.5789	II	Prdm14	-19263	TypicalEnhancers		H3K27ac-mouse_ES-E14;H3K4me1-mouse_ES-E14
chr1:131524058-131524673	24.031	20.9302	57.3333	62.2642	59.5238	60.4167	48.8889	53.6585	II	Fam72a;Srgap2	-3537;2981	TypicalEnhancers	dELS	H3K4me1-mouse_ES-E14;H3K4me3-mouse_ES-E14
chr1:131548640-131549180	39.521	36.3128	70.6806	75.6477	82.7586	74.026	79.2208	74.359	II	Avpr1b;Fam72a	-50329;21007		dELS;dELS;CTCF-bound	H3K4me1-mouse_ES-E14
chr1:131598900-131599494	27.2727	33.9623	75.7764	71.978	72.3404	78.125	64.7059	73.1707	II	Avpr1b	-42	Promoters		DNAse-mouse_ES-E14;H3K4me1-mouse_ES-E14;H3K4me3-mouse_ES-E14
chr1:131613350-131613881	22.4299	16	59.2593	55.2239	60.2273	53.4247	58.7629	62.2951	II	Ctse;Avpr1b	-24690;14377		dELS;CTCF-bound	DNAse-mouse_ES-E14
chr1:131643489-131643910	25	32.1839	88.2353	93.1034	97.4359	97.7273	98.5075	95.8763	II	Rab7b;Ctse	-44995;5394
chr1:131652676-131653260	49.3976	37.4046	77.7778	73.0263	83.3333	85.2941	80.9091	78.6667	II	Rab7b;Ctse	-35727;14662		dELS	H3K4me1-mouse_ES-E14
chr1:131797105-131797960	9.64333	16.4306	36.0731	49.8008	55.6561	57.6577	52.5	45.8333	I	Pm20d1	152	Promoters	PLS;pELS	DNAse-mouse_ES-E14;H3K4me3-mouse_ES-E14;H3K9ac-mouse_ES-E14
chr1:131819214-131819442	65.0602	66.8919	92.6829	92.3077	93.3333	100	98.6486	91.6667	II	Slc41a1;Pm20d1	-8649;21947
chr1:131820030-131821693	31.5108	36.976	83.5766	84.6922	90.8759	89.8649	84.2271	85.3333	II	Slc41a1;Pm20d1	-7115;23481			DNAse-mouse_ES-E14;H3K36me2-mouse_mESC;H3K4me1-mouse_ES-E14
chr1:131822349-131824877	46.9388	42.8571	87.3418	88.0668	95.288	91.8288	86.5285	83.8462	II	Slc41a1	-4364		dELS	H3K36me2-mouse_mESC
chr1:131829035-131830004	17.0819	21.1111	67.234	62.4277	61.7021	65.7658	55.2632	68.75	II	Rab29;Slc41a1	-37720;1543			H3K4me1-mouse_ES-E14;H3K4me3-mouse_ES-E14
chr1:131846451-131846665	35.6436	47.7612	84.9558	80.9524	72	83.3333	80.8511	87.0968	II	Rab29;Slc41a1	-20682;18581		CTCF-only;CTCF-bound	DNAse-mouse_ES-E14
chr1:131858113-131859081	50.813	46.0432	88.7531	89.5028	94.2308	92.3077	86.4286	95.0413	II	Rab29;Slc41a1	-8643;30620			DNAse-mouse_ES-E14;H3K36me2-mouse_mESC
chr1:131866669-131868355	11.0821	21.2598	60.8958	61.4949	74.2525	84.2407	70.4673	69.0335	I	Rab29	272	Promoters	PLS;CTCF-bound;pELS;pELS;CTCF-bound	DNAse-mouse_ES-E14;H3K4me3-mouse_ES-E14;H3K9ac-mouse_ES-E14
chr1:131879062-131879676	60.9848	52.0737	94.898	91.5929	93.7008	94.7761	89.6104	92.4138	II	Nucks1;Rab29	-31187;12129			H3K36me2-mouse_mESC;H3K4me1-mouse_ES-E14
chr1:131880975-131881417	50.3937	50	85.9375	87.6471	91.954	90.303	86.8852	88.0435	II	Nucks1;Rab29	-29360;13956			H3K36me2-mouse_mESC
chr1:131884094-131887674	23.6018	26.5281	86.8458	85.7143	89.3891	91.1932	85.1974	86.4151	II	Nucks1;Rab29	-24672;18644	SuperEnhancers	dELS	H3K27ac-mouse_ES-E14;H3K4me1-mouse_ES-E14
chr1:131889227-131893403	18.3938	22.2535	86.4742	82.3735	86.4865	87.5	79.6935	84.7368	II	Nucks1;Rab29	-19241;24075	SuperEnhancers	dELS	DNAse-mouse_ES-E14;H3K27ac-mouse_ES-E14;H3K36me2-mouse_mESC;H3K4me1-mouse_ES-E14;H3K4me3-mouse_ES-E14;H3K9ac-mouse_ES-E14
chr1:131907798-131909038	46.2406	40.5694	89.4068	88.4354	95.3488	95.122	94.4444	88.5417	II	Nucks1	-2138		pELS	H3K36me2-mouse_mESC;H3K4me1-mouse_ES-E14
chr1:131911658-131913594	10.0218	11.6832	80	75.1773	83.9196	81.407	81.3793	81.457	II	Slc45a3;Nucks1	-57983;2070		pELS	H3K36me3-mouse_ES-E14;H3K4me1-mouse_ES-E14;H3K4me3-mouse_ES-E14;H3K9ac-mouse_ES-E14
chr1:131914517-131917885	20.0611	25.1889	91.9877	91.2621	94.0972	91.8317	94.7236	93.5943	II	Slc45a3;Nucks1	-54408;5645		dELS	H3K36me3-mouse_ES-E14;H3K9ac-mouse_ES-E14
chr1:131931513-131931762	57.4627	54.8913	94.2675	92.1053	86.3158	91.7355	85.8696	86.7347	II	Slc45a3;Nucks1	-38971;21082			H3K36me3-mouse_ES-E14
chr1:131937753-131938220	26.4045	34.2657	81.1594	77.027	83.6364	82.6923	76.1905	80	II	Slc45a3;Nucks1	-32622;27431		dELS;CTCF-bound	DNAse-mouse_ES-E14
chr1:131970527-131970990	60.6667	47.191	8.02469	10.5263	4.49438	24.2424	8.54701	4.6875	III	Slc45a3	150	Promoters	PLS;pELS	H3K4me1-mouse_ES-E14
chr1:131971429-131973465	68.2489	69.7074	19.7222	22.7557	31.0345	41.3978	20.9091	16.8889	III	Elk4;Slc45a3	-35160;1838	TypicalEnhancers	dELS;dELS;CTCF-bound;pELS	H3K36me2-mouse_mESC;H3K4me1-mouse_ES-E14
chr1:132008967-132009903	18.75	15.8209	72.6923	74.7934	72.973	77.6119	68.5714	69.2308	II	Elk4;Mfsd4a	1828;58528		dELS;pELS	H3K4me3-mouse_ES-E14;H3K9ac-mouse_ES-E14
chr1:132010757-132011443	51.1111	45.8244	91.1765	84.472	89.7436	93.2886	91.8129	88.6957	II	Elk4;Mfsd4a	3493;56863		dELS
chr1:132111840-132112075	55.0296	59.8485	92.9487	85.7143	95.082	96.2963	89.011	79.5918	II	Mfsd4a;Cdk18	-43995;27726
chr1:132131964-132132330	41.7526	46.0784	79.4118	75.7962	89.0411	89.1566	91.0256	87.931	I	Mfsd4a;Cdk18	-64184;7537
chr1:132137927-132138626	31.2977	34.9593	74.2616	74.5614	72	90.3846	79.2683	79.3103	II	Mfsd4a;Cdk18	-70314;1407		pELS	DNAse-mouse_ES-E14;H3K4me1-mouse_ES-E14;H3K4me3-mouse_ES-E14;H3K9ac-mouse_ES-E14
chr1:132140344-132140685	40.552	32.567	73.913	77.8986	73.0769	85.1351	78.8732	81.9149	II	Cdk18	-831	Promoters	pELS;CTCF-bound	DNAse-mouse_ES-E14
chr1:132158045-132160296	19.967	19.7492	63.9676	67.4658	65.3846	72.7891	56.1905	60	II	Lemd1;Cdk18	-69013;-19487		DNase-H3K4me3	DNAse-mouse_ES-E14;H3K36me2-mouse_mESC;H3K4me1-mouse_ES-E14;H3K4me3-mouse_ES-E14;H3K9ac-mouse_ES-E14
chr1:13216341-13216890	57.3643	60	85.0746	87.8173	97.561	93.9024	93.2203	97.619	I	Prdm14	-89453	TypicalEnhancers		DNAse-mouse_ES-E14;H3K27ac-mouse_ES-E14;H3K4me1-mouse_ES-E14
chr1:132183438-132183737	34.7403	34.296	81.407	78.0612	89.2857	86.8852	81.6901	81.1321	II	Lemd1;Cdk18	-44596;-43904
chr1:132187418-132187942	47.5524	46.4646	86.6667	88.172	96.2963	89.4737	81.4815	80.9524	II	Cdk18;Lemd1	-47996;-40504
chr1:132189505-132189772	12.5	10.596	50.3226	53.4247	55	44.898	65.5738	57.8947	II	Cdk18;Lemd1	-49955;-38545		pELS
chr1:13219301-13219802	46.9799	45.2703	88.6667	89.4231	96.9697	89.7059	91.6667	91.1765	II	Prdm14	-92389
chr1:132193182-132196054	10.8168	8.69565	77	79.0254	83.8235	83.8298	75.7746	76.0181	II	Cdk18;Lemd1	-54934;-33566	SuperEnhancers	dELS	H3K27ac-mouse_ES-E14;H3K36me2-mouse_mESC;H3K4me1-mouse_ES-E14
chr1:132198239-132199483	9.81595	10.9434	76.0736	76.5464	80.9783	78.169	79.0997	75.6477	II	Cdk18;Lemd1	-59177;-29323	SuperEnhancers		H3K27ac-mouse_ES-E14;H3K4me1-mouse_ES-E14;H3K4me3-mouse_ES-E14;H3K9ac-mouse_ES-E14
chr1:132201475-132204566	42.4399	43.1551	82.0112	83.3841	84.8837	85.5124	88.3978	83.6653	II	Cdk18;Lemd1	-63337;-25163	SuperEnhancers	dELS	H3K27ac-mouse_ES-E14;H3K4me1-mouse_ES-E14;H3K4me3-mouse_ES-E14
chr1:132205082-132206364	36.5566	39.604	84.8901	86.8132	85	82.1918	92	93.75	II	Cdk18;Lemd1	-66039;-22461	SuperEnhancers	dELS	H3K36me2-mouse_mESC;H3K4me1-mouse_ES-E14
chr1:132252407-132253138	47.0588	39.3519	83.8095	87.013	91.358	88.9908	84.3373	85.5072	II	Klhdc8a;Gm10188	-45853;-23006			H3K36me2-mouse_mESC;H3K4me1-mouse_ES-E14
chr1:132263192-132270038	30.1288	34.1918	88.0083	85.8947	87.9377	89.6755	87.0149	85.4031	II	Gm10188;Klhdc8a	-36848;-32011	SuperEnhancers	dELS	DNAse-mouse_ES-E14;H3K27ac-mouse_ES-E14;H3K36me2-mouse_mESC;H3K4me1-mouse_ES-E14;H3K4me3-mouse_ES-E14;H3K9ac-mouse_ES-E14
chr1:132271526-132272140	39.2344	41.573	87.7301	88.0952	89.2857	89.5833	85.1852	75.8621	II	Gm10188;Klhdc8a	-42066;-26793	SuperEnhancers		H3K36me2-mouse_mESC;H3K4me1-mouse_ES-E14
chr1:132277128-132277541	26.2009	42.3077	77.2973	80.7692	90.4762	78.7879	81.0811	56.25	II	Gm10188;Klhdc8a	-47568;-21291	SuperEnhancers		H3K36me2-mouse_mESC;H3K4me1-mouse_ES-E14
chr1:132280260-132281897	20.1288	16.7689	76.4023	74.2358	83.5526	74.8634	80.3797	80.2198	II	Gm10188;Klhdc8a	-51312;-17547	SuperEnhancers	pELS;pELS;CTCF-bound	H3K36me2-mouse_mESC;H3K4me1-mouse_ES-E14
chr1:132282440-132282757	39.2638	41.1765	87.6812	86.2069	100	100	87.8788	95	II	Gm10188;Klhdc8a	-52832;-16027	SuperEnhancers		H3K36me2-mouse_mESC;H3K4me1-mouse_ES-E14
chr1:132284236-132284521	54.9689	56.5574	90.6716	85.3659	91.2698	94.7368	96.3303	93.0435	II	Gm10188;Klhdc8a	-54612;-14247	SuperEnhancers		H3K36me2-mouse_mESC;H3K4me1-mouse_ES-E14;H3K4me3-mouse_ES-E14;H3K9ac-mouse_ES-E14
chr1:132289284-132289921	61.7117	57.4879	91.2134	88.1356	95.1613	97.7528	89.2473	94	II	Gm10188;Klhdc8a	-59836;-9023	SuperEnhancers		H3K36me2-mouse_mESC;H3K4me1-mouse_ES-E14
chr1:132290886-132293071	22.7636	31.5068	79.845	84.2905	89.6947	84.9057	83.8785	85.9813	II	Gm10188;Klhdc8a	-62212;-6647	SuperEnhancers;TypicalEnhancers	dELS;dELS;CTCF-bound	DNAse-mouse_ES-E14;H3K27ac-mouse_ES-E14;H3K36me2-mouse_mESC;H3K4me1-mouse_ES-E14;H3K9ac-mouse_ES-E14
chr1:132298330-132299617	14.8673	46.8531	55.1785	77.0764	81.1321	88.4615	83.5512	88.67	I	Klhdc8a	348	Promoters	PLS;pELS;pELS;CTCF-bound	H3K27me3-mouse_ES-Bruce4;H3K4me3-mouse_ES-E14;H3K9ac-mouse_ES-E14
chr1:132322506-132322883	13.1222	17.8571	37.4302	44.2105	51.6129	74.4186	56.338	42.5926	I	Nuak2;Tmcc2	6569;68586	SuperEnhancers	dELS;CTCF-bound	H3K27ac-mouse_ES-E14;H3K4me1-mouse_ES-E14;H3K9ac-mouse_ES-E14
chr1:132331338-132331903	34.0187	52.9851	87.3853	82.7586	95.7447	93.5897	86.4865	93.7063	II	Nuak2;Tmcc2	15495;59660	SuperEnhancers		DNAse-mouse_ES-E14;H3K4me1-mouse_ES-E14
chr1:132341086-132342695	38.3292	34.6008	84.8837	81.3433	83.871	88.3333	72.8682	86.747	II	Nuak2;Tmcc2	25765;49390	TypicalEnhancers	PLS;pELS	H3K27ac-mouse_ES-E14;H3K36me2-mouse_mESC;H3K4me1-mouse_ES-E14
chr1:132357346-132357810	51.7824	54.7511	90.5882	89.769	95.4955	88.7931	91.0448	92.268	II	Tmcc2;Nuak2	33703;41452
chr1:132360777-132361116	62.1118	54.0636	94.7522	93.4884	95.6186	97.5904	95.2247	96.5251	II	Tmcc2;Nuak2	30334;44821
chr1:132365796-132366329	65.6331	61.1111	89.011	85.8156	97.3684	94.2857	89.6552	80.7692	II	Tmcc2;Nuak2	25218;49937
chr1:132371316-132371853	27.7992	25.3425	71.9298	67.6768	84.4444	76.1905	70	55.3191	II	Tmcc2;Nuak2	19696;55459		dELS	H3K4me1-mouse_ES-E14
chr1:132374444-132375605	43.4457	44.0252	87.0968	83.75	88.1356	89.3333	77.1084	85	II	Tmcc2;Nuak2	16256;58899		dELS	H3K4me1-mouse_ES-E14
chr1:132377059-132377429	52.657	50.4587	91.5033	84.8485	90.8333	94.5946	90.3846	89.2562	II	Tmcc2;Nuak2	14037;61118		dELS	H3K4me1-mouse_ES-E14
chr1:132380437-132381519	20.91	21.4067	88.5755	88.0399	94.5378	87.4016	95.3069	95.8974	II	Tmcc2;Nuak2	10303;64852			H3K36me2-mouse_mESC;H3K4me3-mouse_ES-E14;H3K9ac-mouse_ES-E14
chr1:132431808-132432308	46.8657	37.7953	94.47	91.1765	93.8462	93.2692	95.7746	79.0698	II	Rbbp5;Dstyk	-45309;14503		dELS
chr1:132469539-132473759	24.5821	20.9443	90.3079	86.4865	91.853	87.3077	87.0259	91.6501	II	Rbbp5;Dstyk	-5718;54094	TypicalEnhancers	dELS;dELS;CTCF-bound	DNAse-mouse_ES-E14;H3K27ac-mouse_ES-E14;H3K4me1-mouse_ES-E14;H3K4me3-mouse_ES-E14;H3K9ac-mouse_ES-E14
chr1:132474588-132475958	20.765	28.2511	88.2927	87.1901	89.8649	90.2098	83.9623	89.6226	II	Rbbp5	-2094	TypicalEnhancers		H3K27ac-mouse_ES-E14;H3K4me3-mouse_ES-E14
chr1:132477887-132478919	10.664	15.1786	46.7018	50.8571	53.5714	69.2308	70.0565	60.6897	I	Tmem81;Rbbp5	-28486;1036		pELS	H3K4me3-mouse_ES-E14;H3K9ac-mouse_ES-E14
chr1:132480578-132481307	52.7638	48.8235	94.1176	88.6364	90.1961	91.3043	89.0909	97.8261	II	Tmem81;Rbbp5	-25946;3576
chr1:132579303-132579565	56.7073	49.5192	90.3743	86.9565	91.0112	90.8046	85.8333	90.9091	II	Cntn2	-36495
chr1:132582349-132582643	44.5946	25.8621	77.6316	52.381	81.3084	67.5676	63.7681	59.0909	II	Cntn2	-39557		dELS	H3K4me1-mouse_ES-E14
chr1:132587033-132587334	41.7582	46.8354	73.6842	74.6479	84.4444	88.2353	68.4211	77.0492	I	Cntn2	-44245		dELS	DNAse-mouse_ES-E14
chr1:132659732-132660446	53.5211	55.5556	3.84615	6.66667	5.12821	11.9403	6.09756	5.88235	III	Nfasc	81668	TypicalEnhancers	dELS;dELS;CTCF-bound	H3K4me1-mouse_ES-E14
chr1:132678970-132679325	62.069	53.3654	91.1392	93.0481	93.0435	98.6842	91.4474	95.4198	II	Nfasc	62609
chr1:132815303-132815512	48.4375	50.6024	91.0256	92	93.5484	94.8718	79.1667	85.7143	II	Nfasc;Lrrn2	-73651;-64865
chr1:132820856-132821398	46.4286	36.6071	83.8384	89.0323	95.8333	90	85.1852	78.3333	II	Nfasc;Lrrn2	-79370;-59146			H3K4me1-mouse_ES-E14
chr1:132851024-132852062	30.6818	23.3051	51.0791	47.2081	65.0794	68.9655	50.5747	61.6667	I	Lrrn2	-28730	TypicalEnhancers	dELS	DNAse-mouse_ES-E14;H3K27ac-mouse_ES-E14;H3K36me2-mouse_mESC;H3K4me1-mouse_ES-E14
chr1:132885072-132886252	50.3378	49.0566	80	75.7895	79.0323	83.1579	71.2963	72.4138	II	Lrrn2	5389			H3K36me2-mouse_mESC;H3K4me1-mouse_ES-E14
chr1:132899312-132900176	46.9136	51.8797	85.6678	87.2951	93.0556	87.963	81.3953	88.4615	II	Lrrn2	19471		dELS	H3K4me1-mouse_ES-E14
chr1:132921047-132921541	21.6749	30.5825	49.0617	44.697	66.6667	66.6667	66.6667	61.5385	I	Lrrn2	41021		dELS;CTCF-bound	DNAse-mouse_ES-E14;H3K36me2-mouse_mESC;H3K4me1-mouse_ES-E14
chr1:132947892-132948267	46.4602	45.8128	81.1927	78.2609	90.1408	90.6977	83.9416	84.9315	II	Lrrn2;Mdm4	67807;77276			DNAse-mouse_ES-E14
chr1:132968554-132969262	18.4375	20.5534	53.5055	61.5094	70.7006	68.4211	61.5385	66.9811	II	Mdm4;Lrrn2	56448;88635		CTCF-only;CTCF-bound	DNAse-mouse_ES-E14
chr1:132980256-132984121	37.1777	38.0385	88.391	85.9186	88.4106	90.3061	91.4286	88.8889	II	Mdm4	43167	TypicalEnhancers	CTCF-only;CTCF-bound;dELS	DNAse-mouse_ES-E14;H3K27ac-mouse_ES-E14;H3K36me3-mouse_ES-E14;H3K4me1-mouse_ES-E14
chr1:133012132-133014032	39.3443	40.2697	93.2084	88.8889	94.0351	94.958	92.7798	92.3077	II	Mdm4	12274	SuperEnhancers	dELS;dELS;CTCF-bound	DNAse-mouse_ES-E14;H3K36me3-mouse_ES-E14;H3K4me1-mouse_ES-E14;H3K4me3-mouse_ES-E14
chr1:133017012-133021626	29.0265	30.1989	83.3977	86.8952	94.0426	91.1765	90.1361	90.5	II	Mdm4	6037	SuperEnhancers	dELS	DNAse-mouse_ES-E14;H3K27ac-mouse_ES-E14;H3K36me3-mouse_ES-E14;H3K4me3-mouse_ES-E14;H3K9ac-mouse_ES-E14
chr1:133023434-133024696	12.8378	22.67	80.5755	78.169	84.7953	79.3296	83.3333	77.0833	II	Mdm4	1291	SuperEnhancers		H3K4me3-mouse_ES-E14;H3K9ac-mouse_ES-E14
chr1:133025957-133027063	29.3395	24.7961	71.7277	73.8878	77.8281	75.6522	69.9115	69.0909	II	Mdm4	-1154	Promoters;SuperEnhancers	PLS	H3K4me3-mouse_ES-E14;H3K9ac-mouse_ES-E14
chr1:133038341-133038768	50.9677	52.2727	79.7814	73.4266	96.9697	85.7143	74.2857	80	I	Mdm4;Pik3c2b	-13199;-7457
chr1:133041373-133041697	60	62.6984	92.1875	95.2756	97.9592	92.3077	99.1597	88.8889	II	Pik3c2b	-4477
chr1:133047514-133047943	36.3184	34.6457	64.7959	79.2683	75	96.7742	65.3846	77.7778	I	Ppp1r15b;Pik3c2b	-83414;1717		pELS	H3K4me1-mouse_ES-E14
chr1:133054280-133054614	50.2183	46.0317	84.585	86.7769	81.4516	73.1343	85.906	75	II	Ppp1r15b;Pik3c2b	-76696;8435			H3K36me2-mouse_mESC
chr1:133079725-133079891	45.8333	48.4848	85.3659	78.5714	87.7551	89.4737	86.3636	84.375	II	Ppp1r15b;Pik3c2b	-51335;33796	TypicalEnhancers	dELS	H3K36me2-mouse_mESC;H3K4me1-mouse_ES-E14;H3K4me3-mouse_ES-E14
chr1:133083433-133085272	22.2695	18.1604	90.1503	90.9814	92.0245	88.8325	89.2601	90.1024	II	Ppp1r15b;Pik3c2b	-46790;38341	TypicalEnhancers	dELS	DNAse-mouse_ES-E14;H3K4me1-mouse_ES-E14;H3K9ac-mouse_ES-E14
chr1:133089520-133090242	52.1645	46.3519	91.2176	87.234	85.3659	85.6164	92.1569	83.0508	II	Ppp1r15b;Pik3c2b	-41262;43869	TypicalEnhancers	dELS	H3K4me1-mouse_ES-E14
chr1:133095651-133096445	36.5759	34.1085	81.9588	82.5806	91.6667	85.3333	86.2745	87.1795	II	Ppp1r15b;Pik3c2b	-35095;50036	TypicalEnhancers
chr1:133101105-133101369	23.8579	21.1538	65.6051	54.3478	65.2174	69.2308	76.1905	80.5556	II	Ppp1r15b;Pik3c2b	-29906;55225	TypicalEnhancers	dELS;dELS;CTCF-bound	H3K27ac-mouse_ES-E14;H3K4me3-mouse_ES-E14;H3K9ac-mouse_ES-E14
chr1:133118537-133118777	54.6448	48.4277	92.7007	86.7925	97.3684	90.566	90.3226	84.2105	II	Ppp1r15b;Pik3c2b	-12486;72645		dELS
chr1:133121307-133121719	30.9353	27.0833	63.2479	71.6049	67.7419	57.7778	78.8462	78.0488	II	Ppp1r15b;Pik3c2b	-9630;75501
chr1:133125934-133129658	29.5833	29.8352	81.0945	80.9434	85.2612	82.9502	76.9231	83.9583	II	Ppp1r15b	-3347	TypicalEnhancers	dELS;pELS	DNAse-mouse_ES-E14;H3K27ac-mouse_ES-E14;H3K36me2-mouse_mESC;H3K4me1-mouse_ES-E14;H3K4me3-mouse_ES-E14;H3K9ac-mouse_ES-E14
chr1:133132539-133136249	17.2919	20.0214	64.1191	68.3192	80.0578	77.6435	70.1863	74.0506	II	Ppp1r15b	3251	TypicalEnhancers	DNase-H3K4me3;dELS;pELS	H3K36me3-mouse_ES-E14;H3K4me3-mouse_ES-E14;H3K9ac-mouse_ES-E14
chr1:133146312-133146947	16.6213	20.8092	82.8125	78.4753	91.8239	87.8261	84.2105	89.6552	II	Plekha6;Ppp1r15b	-99476;15487	TypicalEnhancers	dELS;CTCF-bound	H3K27ac-mouse_ES-E14
chr1:133169118-133169322	27.9279	31.7647	46.4912	55.4054	55	78.5714	60	57.6923	I	Plekha6;Ppp1r15b	-76886;38077		dELS
chr1:133190603-133190884	42.4731	45.3237	93.5294	93.75	91.3043	95.7143	85.7143	77.5862	II	Plekha6;Ppp1r15b	-55362;59601			H3K4me1-mouse_ES-E14
chr1:133203966-133204426	37.1795	47.2868	91.8919	90.678	95.8333	84.2105	85.8824	82.9268	II	Plekha6;Ppp1r15b	-41910;73053			H3K36me2-mouse_mESC;H3K4me1-mouse_ES-E14
chr1:133208855-133209332	41.3115	45.7249	81.6406	80.5556	87.234	90.8257	88.9908	86.5854	II	Plekha6;Ppp1r15b	-37012;77951			H3K4me1-mouse_ES-E14
chr1:133236718-133237466	32.2404	45.3846	85.3801	84.1667	86.747	83.6735	70	72.5275	II	Plekha6	-9014		dELS	DNAse-mouse_ES-E14;H3K4me1-mouse_ES-E14
chr1:133298283-133298578	62.1145	59.1667	88.7097	92.5926	92.7273	97.5309	92.9577	90.3226	II	Golt1a;Plekha6	-11369;52325
chr1:133312144-133312597	47.0175	43.8596	81.407	80.1282	80.6683	85.2174	85.3659	82.5949	II	Kiss1;Gm28040	-9504;2544			H3K36me2-mouse_mESC
chr1:13332454-13332919	41.6667	38.4615	94.702	91.1565	94.4444	78.0488	96.6102	76.3158	II	Ncoa2	41396			H3K4me1-mouse_ES-E14
chr1:133329080-133329946	12.9472	26.8551	64.5057	86.9444	78.8104	91.0569	89.3281	96.1538	I	Ren1;Kiss1	-20997;7638		dELS;pELS	H3K4me3-mouse_ES-E14;H3K9ac-mouse_ES-E14
chr1:133366950-133367233	15.942	18.0556	76.0234	79.7872	76.9231	78.5714	71.2329	69.0476	II	Etnk2;Sox13	3520;57285	TypicalEnhancers		H3K4me1-mouse_ES-E14
chr1:133368517-133369224	29.5181	22.807	74.1935	71.4286	81.8182	85.2459	78.8732	83.3333	II	Etnk2;Sox13	5299;55506		dELS	H3K36me2-mouse_mESC;H3K4me1-mouse_ES-E14
chr1:133385451-133386188	40.5556	31.5556	83.8346	78.8235	90.9091	83.8384	82.6923	88.6228	II	Etnk2;Sox13	22248;38557		dELS;CTCF-bound	DNAse-mouse_ES-E14;H3K4me1-mouse_ES-E14;H3K4me3-mouse_ES-E14;H3K9ac-mouse_ES-E14
chr1:133386378-133387004	19.5918	33.758	57.5221	70.2128	65.1515	70.4225	72.1591	62.5	II	Etnk2;Sox13	23119;37686		dELS	H3K36me2-mouse_mESC;H3K4me1-mouse_ES-E14
chr1:133392909-133393867	35.1889	41.3793	86.8613	87.8788	91.8367	98.8095	90.7834	94.4056	II	Etnk2;Sox13	29816;30989		DNase-H3K4me3	H3K36me2-mouse_mESC;H3K4me3-mouse_ES-E14;H3K9ac-mouse_ES-E14
chr1:133394279-133394607	55.9322	56.3636	89.881	86.8687	92.1875	91.4634	87.0968	91.4286	II	Sox13;Etnk2	29934;30871			H3K36me2-mouse_mESC
chr1:133396381-133397258	21.875	25.9375	81.2057	75.6757	84.2857	64.9123	82.8947	75	II	Sox13;Etnk2	27557;33248	TypicalEnhancers		H3K36me2-mouse_mESC;H3K4me1-mouse_ES-E14
chr1:133411407-133411945	58.7963	57.1429	94.1799	88.4615	97.9167	97.4359	96.1039	97.6744	II	Sox13;Etnk2	12701;48104	TypicalEnhancers	dELS	DNAse-mouse_ES-E14;H3K27ac-mouse_ES-E14;H3K4me1-mouse_ES-E14
chr1:133416592-133416877	59.2593	57.5342	93.0818	90.2655	96.5517	96	91.6667	90.9091	II	Sox13;Etnk2	7642;53163	TypicalEnhancers		H3K27ac-mouse_ES-E14;H3K4me1-mouse_ES-E14
chr1:133417493-133418638	11.3139	14.0351	93.2099	91.342	89.4737	90.2174	88.2353	85.3774	II	Sox13;Etnk2	6311;54494		dELS;dELS;CTCF-bound	H3K36me2-mouse_mESC;H3K4me1-mouse_ES-E14;H3K4me3-mouse_ES-E14;H3K9ac-mouse_ES-E14
chr1:133433409-133435765	20.3501	25.3652	75.6874	75.4455	73.9927	74.1935	62.0865	65.5022	II	Sox13	-10210	TypicalEnhancers	dELS	DNAse-mouse_ES-E14;H3K27ac-mouse_ES-E14;H3K36me2-mouse_mESC;H3K4me1-mouse_ES-E14;H3K4me3-mouse_ES-E14
chr1:133448295-133448852	22.093	40.7407	69.9187	76.4706	73.6264	75.8242	66.3366	66	II	Sox13	-24197		dELS	DNAse-mouse_ES-E14;H3K36me2-mouse_mESC;H3K4me1-mouse_ES-E14
chr1:133452605-133452954	38.2488	49.359	82.7586	83.8983	90.1639	93.4426	81.1321	71.25	II	Sox13	-28403		dELS	H3K36me2-mouse_mESC;H3K4me1-mouse_ES-E14
chr1:133490421-133490702	61.3402	60.1351	93.1373	92	92.6316	91.9192	92.4731	96.25	II	Sox13	-66185			H3K36me2-mouse_mESC
chr1:133491114-133492066	25.5474	19.9052	70.0405	79.085	77.9661	74.3243	82.8947	60	II	Sox13	-67213	SuperEnhancers		H3K27ac-mouse_ES-E14;H3K36me2-mouse_mESC;H3K4me1-mouse_ES-E14;H3K9ac-mouse_ES-E14
chr1:133493783-133494195	18.5185	15.2174	46.2264	48.3871	50	73.3333	50	52	I	Sox13	-69612	SuperEnhancers		H3K27ac-mouse_ES-E14;H3K36me2-mouse_mESC;H3K4me1-mouse_ES-E14;H3K9ac-mouse_ES-E14
chr1:133608127-133609468	15.9677	19.4888	63.964	61.6257	65.3333	66.4835	68.4524	77.8523	II	Snrpe	1493			H3K36me3-mouse_ES-E14;H3K4me3-mouse_ES-E14;H3K9ac-mouse_ES-E14
chr1:133621608-133621852	49.7537	51.9417	92.4242	91.7647	96.3415	91.1504	94.0887	96.4286	II	Snrpe;Zbed6	-11439;39155			H3K36me3-mouse_ES-E14
chr1:133648167-133648772	58.8608	47.8528	90.2439	89.3443	86.3636	86.3636	96.5517	96.9697	II	Snrpe;Zbed6	-38179;12415
chr1:133650172-133651196	53.5398	55.9091	93.1579	89.5582	95	92.5	87.8788	96.1538	II	Snrpe;Zbed6	-40393;10201		dELS
chr1:133659619-133660549	21.7391	14.7453	75.9146	77.9951	87.6404	82.2222	80.1325	76.699	II	Zbed6	801			H3K27ac-mouse_ES-E14;H3K36me3-mouse_ES-E14;H3K4me3-mouse_ES-E14;H3K9ac-mouse_ES-E14
chr1:133663853-133665191	36.9085	36.4372	77.8878	73.6	85.1852	89.3333	82.8283	90.9091	II	Zbed6;Zc3h11a;Gm38394	-3637;-3204;-3204	SuperEnhancers	dELS	DNAse-mouse_ES-E14;H3K27ac-mouse_ES-E14;H3K36me2-mouse_mESC;H3K4me1-mouse_ES-E14;H3K4me3-mouse_ES-E14;H3K9ac-mouse_ES-E14
chr1:133668453-133672420	29.5019	31.0078	86.4693	87.5	91.8919	89.9554	87.8661	88.5906	II	Gm38394;Lax1	-9119;19671	SuperEnhancers	dELS;dELS;CTCF-bound	DNAse-mouse_ES-E14;H3K27ac-mouse_ES-E14;H3K36me3-mouse_ES-E14;H3K4me1-mouse_ES-E14;H3K4me3-mouse_ES-E14;H3K9ac-mouse_ES-E14
chr1:133692158-133694085	32.3587	26.9565	76.2353	72.4426	80.3448	82.7586	86.3281	81.2227	II	Lax1	-3014	SuperEnhancers	dELS	DNAse-mouse_ES-E14;H3K27ac-mouse_ES-E14;H3K36me2-mouse_mESC;H3K4me1-mouse_ES-E14;H3K4me3-mouse_ES-E14;H3K9ac-mouse_ES-E14
chr1:133695200-133696544	15.8014	19.2053	86.4615	85.9091	85.3061	82.6446	78.7611	85.3081	II	Lax1	-5764	SuperEnhancers	dELS	H3K27ac-mouse_ES-E14;H3K36me2-mouse_mESC;H3K4me1-mouse_ES-E14
chr1:13370612-13370724	63.7168	36.5517	83.75	79.8165	96	87.7551	78.4314	96	II	Ncoa2	3415
chr1:133709720-133711964	35.9486	31.6486	88.4259	84.9921	79.6137	81.9407	84.9754	79.6512	II	Lax1;Atp2b4	-20734;90199		dELS;dELS;CTCF-bound	H3K36me2-mouse_mESC;H3K4me1-mouse_ES-E14
chr1:13373278-13373369	0	0	0	0	0	28.5714	0	22.9508	I	Ncoa2	759	Promoters	pELS;CTCF-bound	DNAse-mouse_ES-E14;H3K27ac-mouse_ES-E14;H3K4me3-mouse_ES-E14;H3K9ac-mouse_ES-E14
chr1:133732789-133733243	36.0434	40.7932	82.9193	77.6119	89.1026	87.0588	85.7143	77.9528	II	Lax1;Atp2b4	-42908;68025		dELS	H3K36me2-mouse_mESC;H3K4me1-mouse_ES-E14
chr1:133741120-133742821	25.1397	28.4404	87.6786	87.5	87.9518	90.0585	88.6667	86.2944	II	Lax1;Atp2b4	-51863;59070	TypicalEnhancers	dELS	DNAse-mouse_ES-E14;H3K36me2-mouse_mESC;H3K4me1-mouse_ES-E14;H3K4me3-mouse_ES-E14;H3K9ac-mouse_ES-E14
chr1:133854515-133856497	58.0378	58.6621	8.8042	8.95765	5.47945	14.1956	6.99774	4.5045	III	Atp2b4;Optc	-54465;51666		dELS
chr1:133863628-133864024	28.6585	26.1905	75.3623	73.7143	66.1972	80.5556	67.1642	62.5	II	Atp2b4;Optc	-62785;43346		dELS
chr1:133885819-133886254	45.5026	64.0625	94.702	88.4058	90.625	93.1034	93.6709	91.8033	II	Atp2b4;Optc	-84996;21135			H3K4me1-mouse_ES-E14
chr1:133889427-133890708	25.8345	25.4364	64.988	71.1779	79.7521	80.5714	74.0854	76.1905	II	Atp2b4;Optc	-89027;17104		dELS	H3K36me2-mouse_mESC;H3K4me1-mouse_ES-E14
chr1:133891607-133892014	27.5449	25.7732	77.2727	64.1791	83.3333	80	61.5385	81.0811	II	Atp2b4;Optc	-90770;15361		dELS	H3K36me2-mouse_mESC;H3K4me1-mouse_ES-E14
chr1:133907753-133908144	35.8974	40.9091	65.9574	76.5625	73.4694	90.625	63.7168	69.2308	I	Optc	-777	Promoters	pELS	H3K4me1-mouse_ES-E14
chr1:134046259-134046744	18.5031	8.74317	71.4715	61	62.8803	65.1685	64.1758	59.697	II	Fmod;Btg2	9248;32618		dELS	H3K36me2-mouse_mESC;H3K4me1-mouse_ES-E14;H3K4me3-mouse_ES-E14;H3K9ac-mouse_ES-E14
chr1:134067186-134067582	60.5096	67.2566	20.1439	12.7907	20.8955	9.30233	29.7297	16.6667	III	Btg2;Fmod	11736;30130	SuperEnhancers	dELS
chr1:134070685-134070906	55.9322	62.5	91.6364	85.3659	95.2381	95.2941	90.5983	94.8718	II	Btg2;Fmod	8324;33542	SuperEnhancers		H3K4me1-mouse_ES-E14
chr1:134082883-134083815	39.9563	36.9863	84.127	87.8906	81.9444	90.6667	82.3529	86.9565	II	Btg2	-4229		dELS	H3K36me2-mouse_mESC;H3K4me1-mouse_ES-E14
chr1:134086243-134086531	38.6935	46.8531	73.6111	81.1966	75	84.4444	63.4409	63.0435	II	Chit1;Btg2	-24855;-7267		dELS	H3K36me2-mouse_mESC
chr1:134093765-134094106	36.5385	39.0411	73.1884	79.4393	82.9787	77.7778	82.3529	88.3721	II	Chit1;Btg2	-17306;-14816	SuperEnhancers	dELS	H3K4me3-mouse_ES-E14;H3K9ac-mouse_ES-E14
chr1:134217169-134217445	37.1585	46.7391	82.4561	89.0909	86.1386	96.4286	85.6209	91.1765	II	Adora1;Mybph	18124;23850		dELS	H3K36me2-mouse_mESC;H3K4me1-mouse_ES-E14
chr1:134298547-134299564	13.9597	27.2374	58.5041	66.2526	85.8885	74.0566	88.5246	86.8627	I	Myog;Ppfia4	9067;33872		dELS	H3K27me3-mouse_ES-Bruce4;H3K36me3-mouse_ES-E14;H3K4me3-mouse_ES-E14;H3K9ac-mouse_ES-E14
chr1:134339908-134340425	43.8662	41.4474	90.4762	86.1842	96.1538	92.5926	88.4615	97.4359	II	Ppfia4;Tmem183a	-7239;21812			DNAse-mouse_ES-E14
chr1:134360207-134361125	23.9316	30.7471	84.8341	84.4156	88.4462	87.8788	89.2857	88.6792	II	Ppfia4;Tmem183a	-27738;1313			H3K36me3-mouse_ES-E14;H3K4me1-mouse_ES-E14;H3K4me3-mouse_ES-E14;H3K9ac-mouse_ES-E14
chr1:134406239-134408506	15.894	26.9903	76.5734	78.0488	71.7647	80.4795	66.4	70.1835	II	Adipor1;Cyb5r1	-8083;1592		dELS;pELS	H3K27ac-mouse_ES-E14;H3K36me3-mouse_ES-E14;H3K4me1-mouse_ES-E14;H3K4me3-mouse_ES-E14;H3K9ac-mouse_ES-E14
chr1:134413630-134414620	29.661	34.7328	64.3137	63.1068	70.5882	78.5047	82.6772	81.25	I	Adipor1	-1331	Promoters	pELS	H3K4me1-mouse_ES-E14
chr1:134416422-134420260	25.1917	25.2132	76.4434	78.7834	87.5	83.1288	86.0399	88.3162	II	Klhl12;Adipor1	-37190;2885	TypicalEnhancers	dELS	H3K27ac-mouse_ES-E14;H3K4me1-mouse_ES-E14;H3K4me3-mouse_ES-E14;H3K9ac-mouse_ES-E14
chr1:134421076-134422719	34.094	36.3636	92.3351	92.6339	93.1373	91.6279	88.0478	90.4215	II	Klhl12;Adipor1	-33633;6442	TypicalEnhancers		H3K4me1-mouse_ES-E14
chr1:134423769-134424367	18.9964	25.2874	90.6344	90.7216	93.299	90.9091	92.8571	91.6084	II	Klhl12;Adipor1	-31463;8612	TypicalEnhancers	dELS	H3K27ac-mouse_ES-E14;H3K36me3-mouse_ES-E14;H3K4me1-mouse_ES-E14
chr1:134426526-134428277	57.4307	58.1994	93.1624	92.6752	94.5946	95.1389	95.4248	94.0476	II	Klhl12;Adipor1	-28129;11946	TypicalEnhancers	dELS;CTCF-bound	H3K36me3-mouse_ES-E14
chr1:134430018-134430480	22.6562	42.1875	89.2857	95.0413	91.1765	94.1176	84.4444	90.625	II	Klhl12;Adipor1	-25282;14793	TypicalEnhancers		H3K36me3-mouse_ES-E14;H3K4me1-mouse_ES-E14
chr1:134432724-134434047	35.2612	36.3897	89.8477	88.3469	96.2264	97.3856	96.3158	91.7293	II	Klhl12;Adipor1	-22145;17930	TypicalEnhancers		H3K27ac-mouse_ES-E14;H3K4me1-mouse_ES-E14;H3K9ac-mouse_ES-E14
chr1:134435050-134436453	25.9124	31.9559	76.7025	79.2388	72.549	72.7778	79.3333	77.439	II	Klhl12;Adipor1	-19779;20296		PLS;CTCF-bound	DNAse-mouse_ES-E14;H3K36me2-mouse_mESC;H3K4me3-mouse_ES-E14
chr1:134492179-134492693	31.25	29.1367	76.699	81.4286	81.6667	85.8974	80.6723	88.5714	II	Rabif	-2212	TypicalEnhancers	dELS	DNAse-mouse_ES-E14;H3K27ac-mouse_ES-E14
chr1:134495769-134496895	8.15451	15.5763	73.6486	73.5409	74.2574	75.4839	67.4603	81.7204	II	Rabif;Mgat4e	1684;53350	TypicalEnhancers	pELS	H3K27ac-mouse_ES-E14;H3K4me3-mouse_ES-E14
chr1:134499835-134503962	41.3919	46.4927	85	85.6322	90.7692	90.4605	87.9154	89.5753	II	Rabif;Mgat4e	7251;47783	TypicalEnhancers	dELS	DNAse-mouse_ES-E14;H3K27ac-mouse_ES-E14;H3K4me1-mouse_ES-E14
chr1:134512870-134514073	6.14725	13.8889	47.4409	48.4988	60.2247	68.4588	70.6751	59.1512	I	Rabif;Mgat4e	18824;36210	TypicalEnhancers	dELS;dELS;CTCF-bound	DNAse-mouse_ES-E14;H3K4me3-mouse_ES-E14;H3K9ac-mouse_ES-E14
chr1:134533839-134536288	43.7861	48.289	85.3293	86.7841	91.195	90.7609	89.5288	86.5248	II	Mgat4e;Rabif	14618;40416	SuperEnhancers	dELS	DNAse-mouse_ES-E14;H3K27ac-mouse_ES-E14;H3K36me2-mouse_mESC;H3K4me1-mouse_ES-E14;H3K4me3-mouse_ES-E14;H3K9ac-mouse_ES-E14
chr1:134549536-134550426	22.9008	21.6949	79.0476	80.9524	82.5243	83.6207	85.124	88.1188	II	Mgat4e	-299	Promoters;SuperEnhancers		H3K27ac-mouse_ES-E14;H3K36me2-mouse_mESC;H3K4me1-mouse_ES-E14;H3K4me3-mouse_ES-E14
chr1:134555251-134555728	6.36364	9.78261	46.9388	47.1074	34.1463	53.7037	62.963	55.5556	II	Kdm5b	-4681	SuperEnhancers	dELS	DNAse-mouse_ES-E14;H3K27ac-mouse_ES-E14;H3K4me1-mouse_ES-E14;H3K4me3-mouse_ES-E14;H3K9ac-mouse_ES-E14
chr1:134562119-134566344	19.9516	19.1763	84.8974	83.6041	89.2	86.6667	88.1503	87.8431	II	Kdm5b	4061	SuperEnhancers	dELS;pELS	H3K27ac-mouse_ES-E14;H3K4me1-mouse_ES-E14;H3K4me3-mouse_ES-E14;H3K9ac-mouse_ES-E14
chr1:134568752-134576437	17.0688	18.0529	83.7079	79.9774	82.037	85.4478	81.3953	78.719	II	Kdm5b	12424	SuperEnhancers	dELS;dELS;CTCF-bound	DNAse-mouse_ES-E14;H3K27ac-mouse_ES-E14;H3K4me1-mouse_ES-E14;H3K4me3-mouse_ES-E14;H3K9ac-mouse_ES-E14
chr1:134577452-134579011	33.9713	33.3333	86.4734	86.7403	89.5105	91.7293	89.1892	91.9192	II	Kdm5b	18061
chr1:134580934-134582714	49.1304	49.7462	90.8163	89.5425	96.0784	94.4954	95.0617	93.8776	II	Kdm5b	21653		dELS	H3K4me1-mouse_ES-E14
chr1:134583319-134585010	37.2881	31.7901	90.1449	85.9116	93.617	89.375	87.5	90.2174	II	Kdm5b	23994		dELS	H3K36me3-mouse_ES-E14
chr1:134586738-134588463	51.8519	46.8208	94.7183	89.9023	90.184	90.6593	92.4658	90.9774	II	Kdm5b	27430			H3K36me3-mouse_ES-E14
chr1:134591354-134591775	47.8261	44.2857	76.8707	75.5556	85.7143	85.2941	91.8367	93.75	I	Kdm5b	31394			H3K36me3-mouse_ES-E14;H3K4me1-mouse_ES-E14
chr1:134608930-134609260	44.8718	40.9091	85.5072	87.2093	87.7193	88.172	88.0435	82.8571	II	Kdm5b	48924			DNAse-mouse_ES-E14;H3K36me3-mouse_ES-E14
chr1:134610531-134611159	62.2951	58.5938	97.0297	94.7826	94.382	90.9091	98.4848	94.1176	II	Syt2;Kdm5b	-98455;50674			H3K36me3-mouse_ES-E14
chr1:134617704-134618143	53.4188	50.3106	89.7436	83.6207	90	94.8718	93.75	86.6667	II	Syt2;Kdm5b	-91376;57753			H3K36me3-mouse_ES-E14
chr1:134700513-134700863	64	51.4286	8.64198	11.9048	9.40171	19.6721	11.7647	5.49451	III	Syt2	-8612			DNAse-mouse_ES-E14
chr1:134741504-134742073	42.2018	46.1538	89.6825	85.567	89.7436	89.4737	81.4815	90.099	II	Syt2	32489		dELS;dELS;CTCF-bound	DNAse-mouse_ES-E14;H3K4me1-mouse_ES-E14
chr1:134932622-134934051	50.6702	42.2886	88.8587	87.2404	92.1569	92.5439	91.866	91.9118	II	Ppp1r12b	22514		dELS
chr1:13494642-13494902	52.4887	51.1628	92.4623	83.7037	88.4615	94	94.7368	97.4359	II	Tram1	95138		DNase-H3K4me3;CTCF-bound
chr1:134962993-134964142	22.6537	27.1795	72.6141	70.5167	77.8523	75.969	82.7273	76.1062	II	Ube2t	1003		pELS;pELS;CTCF-bound	H3K4me3-mouse_ES-E14
chr1:134987303-134988340	18.5893	28.4173	78.3172	86.2559	82.8179	87.574	86.8735	82.1727	II	Ube2t	25257		dELS;dELS;CTCF-bound	H3K4me3-mouse_ES-E14;H3K9ac-mouse_ES-E14
chr1:135072486-135073138	39.0947	37.6682	80.1843	77.5956	85.4369	89.3443	87.8261	87.2549	II	Lgr6	32464
chr1:135084609-135085866	27.0108	25.9109	72.2756	83.125	83.4598	90.2954	82.3741	84.8077	II	Lgr6	20038		DNase-H3K4me3	H3K36me2-mouse_mESC;H3K4me1-mouse_ES-E14;H3K4me3-mouse_ES-E14
chr1:135099906-135100443	40.3509	44.9612	87.5	85.1852	88.3721	87.0968	83.6538	91.8033	II	Lgr6	5101
chr1:135148086-135148819	33.3333	38.7387	82.7586	79.4393	78.5714	85.2459	81.0345	83.3333	II	Arl8a;Gpr37l1	1629;19228		pELS	H3K4me3-mouse_ES-E14;H3K9ac-mouse_ES-E14
chr1:135160913-135161399	52.4838	51.5152	94.3333	95.4774	94.0541	97.9592	93.4673	95.5752	II	Gpr37l1;Arl8a	6525;14332			H3K4me3-mouse_ES-E14
chr1:135170038-135170838	38.9776	47.9798	83.2	78.6624	78.3019	82.8358	80.8612	72.9167	II	Gpr37l1	-2757		dELS	H3K36me2-mouse_mESC
chr1:135174538-135175180	39.6985	37.4359	80.8036	82.6087	83.5616	81.1881	87.2093	78.481	II	Gpr37l1;Elf3	-7178;83709	SuperEnhancers		H3K36me2-mouse_mESC
chr1:135183619-135185839	41.5797	40.8451	82.4411	83.5366	83.6957	87.4396	80.3571	84.7059	II	Gpr37l1;Elf3	-17048;73839	SuperEnhancers	dELS	H3K27ac-mouse_ES-E14;H3K36me2-mouse_mESC;H3K4me1-mouse_ES-E14
chr1:135186316-135187632	17.1196	17.5676	53.5971	59.2593	70.8543	64.2045	67.3171	62.9139	II	Gpr37l1;Elf3	-19293;71594	SuperEnhancers	dELS	H3K27ac-mouse_ES-E14;H3K4me1-mouse_ES-E14;H3K4me3-mouse_ES-E14;H3K9ac-mouse_ES-E14
chr1:135194860-135195124	50	54.4554	86.2595	92.9078	86.9565	89.375	88.9535	86.4865	II	Gpr37l1;Elf3	-27311;63576	SuperEnhancers
chr1:135199879-135201234	25	31.0559	74.8284	72.5	79.1667	77.0992	79.0698	76.7241	II	Gpr37l1;Elf3	-32876;58011	SuperEnhancers		H3K27ac-mouse_ES-E14;H3K36me2-mouse_mESC;H3K4me1-mouse_ES-E14
chr1:135208601-135209104	34.5382	42.2619	85.567	83.5714	82.9268	89.2857	84.8485	84.3537	II	Gpr37l1;Elf3	-41172;49715	SuperEnhancers		H3K36me2-mouse_mESC;H3K4me1-mouse_ES-E14
chr1:135215877-135216364	59.2	52.1739	85.4962	90.3614	92.9825	96.1165	91.7431	91.6667	II	Gpr37l1;Elf3	-48440;42447	SuperEnhancers		H3K36me2-mouse_mESC
chr1:135217437-135218610	2.61628	13.75	66.436	67.3469	75.9615	74.7573	75.8621	85.8696	II	Gpr37l1;Elf3	-50343;40544	SuperEnhancers	dELS	DNAse-mouse_ES-E14;H3K27ac-mouse_ES-E14;H3K36me2-mouse_mESC;H3K4me1-mouse_ES-E14;H3K4me3-mouse_ES-E14
chr1:135248116-135248849	18.0685	36.4238	50.3311	60.6061	84.8837	70	59.2593	78.7234	I	Gpr37l1;Elf3	-80802;10085		PLS	DNAse-mouse_ES-E14;H3K4me3-mouse_ES-E14;H3K9ac-mouse_ES-E14
chr1:135251237-135251649	68	64.1593	94.3662	98.2456	91.6667	95.3846	84.4444	94.3925	II	Gpr37l1;Elf3	-83762;7125	TypicalEnhancers	dELS	H3K4me1-mouse_ES-E14
chr1:135301874-135302109	65.5556	56.9536	93.9394	92	96.875	95.4545	94.2857	96.4286	II	Rnpep;Timm17a	-17908;11786			H3K36me3-mouse_ES-E14
chr1:135310178-135310623	57.5	47.9452	93.1034	97.2973	88.3333	89.8305	89.5522	94.7368	II	Rnpep;Timm17a	-26317;3377
chr1:135310886-135312983	22.4891	20.0935	85.7831	84.6154	88.3721	94.0171	89.6947	93.1373	II	Rnpep;Timm17a	-27851;1843		pELS	H3K4me3-mouse_ES-E14;H3K9ac-mouse_ES-E14
chr1:135324939-135325561	37.4486	42.0118	81.25	82.6087	85.3333	78.9474	85.034	85.7143	II	Lmod1	443			H3K4me1-mouse_ES-E14;H3K4me3-mouse_ES-E14;H3K9ac-mouse_ES-E14
chr1:135340358-135340558	54.6875	71.4286	91.9355	86.9565	100	96.9697	93.1507	95.9184	I	Lmod1;Shisa4	15651;34779
chr1:135428353-135429113	40.9836	41.6413	84.7273	81.7857	90.566	89.7059	84.466	86.0465	II	Shisa4;Ipo9	-53496;1766
chr1:135460123-135460554	49.7354	36.2637	88.2353	90.2985	90.6977	90	94.9153	83.6066	II	Ipo9	-29840			H3K36me3-mouse_ES-E14
chr1:135465621-135468145	28.592	28.0193	84.9237	79.3612	85.0575	83.0189	85	84.7875	II	Ipo9	-36384			DNAse-mouse_ES-E14;H3K36me3-mouse_ES-E14;H3K4me1-mouse_ES-E14
chr1:135471611-135473234	15.9236	15.0094	90.6593	84.2424	88.4726	83.7931	87.3385	89.5939	II	Ipo9	-41924	TypicalEnhancers	dELS	H3K27ac-mouse_ES-E14;H3K4me1-mouse_ES-E14
chr1:135478684-135479497	36.2022	43.8287	93.737	92.4152	97.1591	91.4286	92.093	93.1217	II	Ipo9	-48592			H3K4me1-mouse_ES-E14;H3K4me3-mouse_ES-E14
chr1:135484693-135485999	25.26	28.7449	89.6947	84.5824	90.9091	91.8919	91.0377	88.9447	II	Ipo9	-54847	TypicalEnhancers		H3K4me1-mouse_ES-E14
chr1:135488870-135489301	56.1069	51.6234	81.2207	87.6596	93.4579	94.7368	79.7297	92.3077	II	Ipo9;Nav1	-58587;96619	TypicalEnhancers	dELS	H3K27ac-mouse_ES-E14
chr1:135495082-135496285	39.781	46.2121	88.2629	88.6861	95.3333	94.9239	91.9118	87.3786	II	Ipo9;Nav1	-65185;90021			H3K36me2-mouse_mESC;H3K4me1-mouse_ES-E14
chr1:135498583-135499387	37.2807	43.7888	85.2308	85.625	81.0606	87.5776	81.9277	84.2105	II	Ipo9;Nav1	-68486;86720	TypicalEnhancers	dELS	H3K9ac-mouse_ES-E14
chr1:135502023-135502425	9.94475	18.6916	71.2418	73.3871	80	70.4545	70.8333	66.6667	II	Ipo9;Nav1	-71725;83481	TypicalEnhancers
chr1:135507365-135507872	22.2222	29.0909	55.8824	67.4157	74.359	61.2245	71.4286	78.5714	II	Ipo9;Nav1	-77120;78086	TypicalEnhancers	dELS	DNAse-mouse_ES-E14;H3K27ac-mouse_ES-E14;H3K4me1-mouse_ES-E14;H3K4me3-mouse_ES-E14;H3K9ac-mouse_ES-E14
chr1:135524194-135524697	53.2051	50.4505	81.6327	80.9524	90.9091	87.234	76.9231	88.3721	II	Ipo9;Nav1	-93947;61259		pELS	H3K4me1-mouse_ES-E14
chr1:135540708-135541241	43.7811	42.3077	86.3636	84.8	90	91.5254	88.8889	80.6452	II	Nav1	44730			H3K36me2-mouse_mESC
chr1:135553039-135553735	19.8068	6.48649	54.6099	50.3268	50.9804	44.7368	55.9322	54.717	II	Nav1	32318	TypicalEnhancers	dELS	H3K27ac-mouse_ES-E14;H3K36me2-mouse_mESC;H3K4me1-mouse_ES-E14
chr1:135563784-135565138	26.4851	37.6744	75.1938	74.2105	78.7234	81.1966	77.907	77.9661	II	Nav1	21244		dELS	H3K36me2-mouse_mESC
chr1:135588839-135589245	14.4444	17.7215	61.4035	64.7059	68.1818	80	74.4681	72	I	Nav1	-3337
chr1:135600461-135600885	28.5106	30.4813	76.3819	73.7143	81.0811	85.3333	84.6154	80	II	Nav1	-14968		dELS	H3K4me1-mouse_ES-E14
chr1:135631683-135631879	43.1579	29.8851	84.6154	78.2609	80	88.5714	78.3784	72.973	II	Csrp1;Nav1	-88280;-46076	TypicalEnhancers	dELS;CTCF-bound	DNAse-mouse_ES-E14;H3K4me1-mouse_ES-E14;H3K4me3-mouse_ES-E14
chr1:135634199-135634714	38.7435	38.2979	78.6885	83.6364	90.9091	89.4737	91.1111	90	II	Csrp1;Nav1	-85604;-48752		dELS	H3K36me2-mouse_mESC;H3K4me1-mouse_ES-E14
chr1:135638299-135639082	32.5688	35.3741	62.5668	59.4595	48.4536	54.5455	67.5676	62.3188	II	Csrp1;Nav1	-81370;-52986			H3K36me2-mouse_mESC;H3K4me1-mouse_ES-E14
chr1:135676104-135676822	12.7237	20.4188	62.0253	56.1404	61.4754	68.8889	65.6051	58.8235	II	Nav1;Csrp1	-90758;-43598	TypicalEnhancers	dELS	H3K27ac-mouse_ES-E14;H3K36me2-mouse_mESC;H3K4me1-mouse_ES-E14
chr1:135678084-135678430	16	17.2414	71.8232	60.7843	57.1429	50	51.1278	61.194	II	Nav1;Csrp1	-92552;-41804	TypicalEnhancers		H3K27ac-mouse_ES-E14;H3K36me2-mouse_mESC;H3K4me1-mouse_ES-E14
chr1:135690896-135691298	41.8182	57.4074	88.0597	91.3043	84	97.0588	90.625	81.8182	II	Csrp1	-28964		dELS	H3K36me2-mouse_mESC
chr1:135694194-135694587	47.8788	47.5248	86.8217	80.4348	93.9394	97.4359	95.3846	88.2353	I	Csrp1	-25670			H3K36me2-mouse_mESC
chr1:135755219-135756020	35.4396	42.9907	87.4608	84.8485	97.2222	92.4051	83.4646	93.2584	II	Phlda3;Csrp1	-10499;35559		dELS
chr1:135760135-135760556	29.4964	21.978	78.4615	89.4309	81.0811	84.2105	85.4545	95	II	Phlda3;Csrp1	-5773;40285		dELS;CTCF-bound	H3K36me2-mouse_mESC
chr1:135766371-135766642	0.128535	1.28205	1.37694	1.6129	9.52381	58.5366	27.451	3.37079	I	Phlda3	388		pELS;CTCF-bound	H3K27ac-mouse_ES-E14;H3K4me3-mouse_ES-E14;H3K9ac-mouse_ES-E14
chr1:135766785-135767215	13.2075	21.2389	33.3333	37.2727	57.8947	60.6061	68.75	57.6923	I	Phlda3	881		pELS	H3K27ac-mouse_ES-E14;H3K4me3-mouse_ES-E14;H3K9ac-mouse_ES-E14
chr1:135788566-135788960	21.3592	22.9358	56.7416	66.1871	83.871	72.4138	75.969	76.0563	I	Tnni1;Phlda3	-11070;22644		dELS;dELS;CTCF-bound
chr1:135792063-135792966	44.3089	55.2239	91.1111	81.7259	85.7143	95.6522	80.1471	77.3913	II	Tnni1;Phlda3	-7318;26396	TypicalEnhancers	dELS	DNAse-mouse_ES-E14;H3K27ac-mouse_ES-E14;H3K4me1-mouse_ES-E14
chr1:135793237-135793941	29.078	29.1139	72.541	67.4033	72.6316	81.4286	77.9116	83.5979	II	Tnni1;Phlda3	-6244;27470	TypicalEnhancers	dELS	H3K4me1-mouse_ES-E14;H3K4me3-mouse_ES-E14;H3K9ac-mouse_ES-E14
chr1:135820229-135820508	48.3108	34.1176	91.3043	94.3396	87.3239	92.5	90.5263	100	II	Tnnt2;Lad1	-15985;1771		pELS	H3K4me1-mouse_ES-E14
chr1:135857326-135857679	31.7073	25	74.4966	69.4737	68.0328	79.3103	70.9677	73.2673	II	Tnnt2;Pkp1	21149;61704			DNAse-mouse_ES-E14;H3K4me1-mouse_ES-E14
chr1:13588418-13588792	42.7778	31.5789	84.9057	77.5641	83.6957	75.2212	70.9302	80.3922	II	Tram1	1305		pELS	H3K4me3-mouse_ES-E14
chr1:135916765-135918205	66.8731	69.5502	20.3774	22.5962	16.9231	19.2308	13.9423	17.2185	III	Pkp1;Tnnt2	1722;81131			H3K27me3-mouse_ES-Bruce4
chr1:135934403-135934925	43.3566	49.4048	82.0847	86.1386	93.2773	91.0112	86.1635	89.011	II	Pkp1;Igfn1	-15457;71678
chr1:136019036-136019403	33.0769	42.132	77.8894	81.8182	81.6327	84.127	85.1351	94.3396	II	Ascl5;Tmem9	-31584;1253		pELS	H3K4me3-mouse_ES-E14;H3K9ac-mouse_ES-E14
chr1:136050795-136051525	10.4586	11.6183	33.4014	32.6797	45.1902	52.1277	50.3731	48.7879	I	Cacna1s;Ascl5	-1741;356	Promoters	DNase-H3K4me3;CTCF-bound	DNAse-mouse_ES-E14;H3K4me3-mouse_ES-E14
chr1:13606518-13606958	38.0368	45.098	94.0828	94.1667	100	86.3636	96.1538	96.2963	II	Tram1;Lactb2	-16828;53808	TypicalEnhancers	dELS	DNAse-mouse_ES-E14;H3K27ac-mouse_ES-E14;H3K36me2-mouse_mESC
chr1:136079198-136079696	45.5285	46.4286	84.9162	89.3805	92.1569	97.7011	88.7324	79.4872	II	Kif21b;Cacna1s	-51942;26546
chr1:136105338-136106095	37.0968	45.3608	93.8596	84.7222	94.0828	90.7216	91.7012	92.3913	II	Kif21b;Cacna1s	-25672;52816			H3K4me3-mouse_ES-E14
chr1:136159259-136160122	35.5124	36.7188	88.3721	89.5044	84.4828	92.9204	90.6907	89.8113	II	Kif21b;Mroh3	28302;53137		dELS;CTCF-bound	DNAse-mouse_ES-E14;H3K4me1-mouse_ES-E14;H3K4me3-mouse_ES-E14;H3K9ac-mouse_ES-E14
chr1:136169256-136169538	61.1765	66.9811	92.3567	92.4242	98.1481	100	93.75	89.0411	II	Kif21b;Mroh3	38008;43431		DNase-H3K4me3
chr1:136172692-136173882	26.3158	26.9076	79	73.8971	65.6471	71.3333	71.6763	61.3833	II	Mroh3;Kif21b	39541;41898			H3K4me1-mouse_ES-E14;H3K4me3-mouse_ES-E14
chr1:136174417-136175301	18.4375	18.617	59.4502	54.7059	58.5034	67.9487	58.5366	53.3784	II	Mroh3;Kif21b	37969;43470		DNase-H3K4me3;CTCF-bound;dELS	DNAse-mouse_ES-E14;H3K27ac-mouse_ES-E14;H3K4me1-mouse_ES-E14;H3K4me3-mouse_ES-E14
chr1:136178553-136179175	41.4141	40	86.6379	81.8966	82.9268	90.3846	83.5443	90	II	Mroh3;Kif21b	33964;47475		dELS	H3K4me1-mouse_ES-E14
chr1:136215586-136216607	31.8471	39.6648	94.2824	96.2406	97.7124	95.2381	96.4871	96.4286	II	Mroh3	-3269			H3K4me3-mouse_ES-E14;H3K9ac-mouse_ES-E14
chr1:136228089-136231673	19.4709	22.8748	76.0736	68.7279	73.2824	79.8283	74.4589	74.5283	II	Mroh3;Gpr25	-17053;30992	TypicalEnhancers	dELS	H3K27ac-mouse_ES-E14;H3K36me2-mouse_mESC;H3K4me1-mouse_ES-E14;H3K4me3-mouse_ES-E14;H3K9ac-mouse_ES-E14
chr1:136260232-136260997	2.85714	18.9474	10.9821	7.8125	33.3333	57.3643	42.4242	14.8305	I	Gpr25	258	Promoters	PLS;pELS;pELS;CTCF-bound	DNAse-mouse_ES-E14;H3K27me3-mouse_ES-Bruce4;H3K4me3-mouse_ES-E14;H3K9ac-mouse_ES-E14
chr1:136364734-136365377	41.9753	38.2114	81.0651	83.4532	83.8095	91.8367	86.7257	80.5195	II	Ddx59;Camsap2	-50215;-18952			H3K4me3-mouse_ES-E14
chr1:136414456-136414765	34.5238	41.9689	72.7273	66.6667	76	75.2809	76.4706	77.3585	II	Ddx59	-660	Promoters
chr1:136416516-136417715	41.4508	41.0256	86.4062	83.8182	90.566	92.6829	86.8421	92.4242	II	Kif14;Ddx59	-50819;1845	Promoters		H3K27ac-mouse_ES-E14;H3K4me1-mouse_ES-E14;H3K4me3-mouse_ES-E14;H3K9ac-mouse_ES-E14
chr1:136427226-136428040	21.1055	28.3582	73.7374	80.7018	92	84.6939	81.3953	83.75	II	Kif14;Ddx59	-40302;12362			DNAse-mouse_ES-E14;H3K36me2-mouse_mESC;H3K4me1-mouse_ES-E14
chr1:136450194-136450766	46.2329	52.6667	90.7767	88.3598	88.5246	95.9459	92.1348	91.4894	II	Kif14;Ddx59	-17455;35209			DNAse-mouse_ES-E14;H3K36me2-mouse_mESC;H3K4me3-mouse_ES-E14;H3K9ac-mouse_ES-E14
chr1:136462402-136462928	39.781	47.7733	84.0467	80.5	89.1089	93.5484	85.8156	82.2222	II	Kif14;Ddx59	-5270;47394
chr1:136467057-136467393	28.5068	29.4118	85.7143	82.0988	80	80.9524	84.4444	83.871	II	Kif14	-710	Promoters		H3K36me2-mouse_mESC;H3K9ac-mouse_ES-E14
chr1:136470077-136470523	37.9747	41.8269	81.8713	75	80.9524	77.8846	71.25	77.3438	II	Kif14	2365	TypicalEnhancers	dELS	H3K4me1-mouse_ES-E14
chr1:13650016-13650422	43.4524	34.6821	92.8962	94.1667	95.1613	90.8046	93.1373	96.1538	II	Tram1;Lactb2	-60309;10327			H3K36me3-mouse_ES-E14
chr1:136521201-136521640	49.8339	48.3553	88.3817	83.8828	88.75	84.8	90.2778	88.8889	II	Kif14	53486		CTCF-only;CTCF-bound	DNAse-mouse_ES-E14;H3K36me3-mouse_ES-E14
chr1:136526969-136527768	41.8403	47.5219	94.7735	94.4954	94.9495	93.125	93.5185	91.5789	II	Zfp281;Kif14	-97532;59434		dELS;CTCF-bound	H3K36me3-mouse_ES-E14
chr1:136533596-136535475	27.6438	32.9567	88.5393	86.0465	88.4615	89.0625	91.6201	92.4528	II	Zfp281;Kif14	-90365;66601			H3K4me1-mouse_ES-E14
chr1:136540500-136540902	49.7925	42.1429	81.1518	83.7989	83.0508	86.7647	98.4127	93.1818	II	Zfp281;Kif14	-84200;72766			H3K36me2-mouse_mESC
chr1:136554815-136556378	23.1379	26.5501	62.9568	62.6531	79.1837	76.2963	75.0916	77.7778	I	Zfp281;Kif14	-69304;87662		dELS;CTCF-bound	H3K36me2-mouse_mESC
chr1:136561266-136562370	42.6108	36.0902	89.9314	91.2121	91.9048	92.3767	86.4583	90.4459	II	Zfp281;Kif14	-63083;93883		dELS	H3K36me2-mouse_mESC;H3K4me1-mouse_ES-E14;H3K9ac-mouse_ES-E14
chr1:136565307-136566900	16.5375	26.0274	81.1321	82.7586	80.3279	76.2887	78.7234	70.3704	II	Zfp281;Kif14	-58797;98169	SuperEnhancers	dELS	DNAse-mouse_ES-E14;H3K27ac-mouse_ES-E14;H3K36me2-mouse_mESC;H3K4me1-mouse_ES-E14;H3K4me3-mouse_ES-E14;H3K9ac-mouse_ES-E14
chr1:136567298-136568117	51.6575	49.2021	92.5532	90.1493	95	92.2156	90.625	95.6522	II	Zfp281;Kif14	-57193;99773	SuperEnhancers	dELS	H3K36me2-mouse_mESC;H3K4me3-mouse_ES-E14;H3K9ac-mouse_ES-E14
chr1:136568527-136569605	7.47331	6.04651	60.8333	51.0638	46.4646	54.5455	57.4468	51.8072	II	Zfp281	-55835	SuperEnhancers	dELS	H3K27ac-mouse_ES-E14;H3K4me3-mouse_ES-E14;H3K9ac-mouse_ES-E14
chr1:136571129-136572052	1.45631	10.4972	47.619	37.6543	53.4247	46.8354	49.6855	48	II	Zfp281	-53310	SuperEnhancers	dELS	H3K27ac-mouse_ES-E14;H3K4me3-mouse_ES-E14;H3K9ac-mouse_ES-E14
chr1:136572972-136573884	49.7512	48.2456	79.4258	73.6111	86.6667	79.2683	86.2069	81.1321	II	Zfp281	-51473		dELS
chr1:136578233-136578554	39.3013	40.2367	69.6133	72.2628	75.8621	71.7391	71.4286	68	II	Zfp281	-46507		pELS	H3K4me1-mouse_ES-E14
chr1:136579018-136580745	21.3836	30.4945	82.9016	81.3699	84.3902	85.3403	79.3722	78.8889	II	Zfp281	-45019		PLS;pELS;pELS;CTCF-bound	H3K4me1-mouse_ES-E14;H3K4me3-mouse_ES-E14
chr1:136583917-136584777	25.2505	26.898	89.011	85.6784	88.1988	88.8889	87.5912	90.3509	II	Zfp281	-40554
chr1:136585390-136585683	47.6562	46.6667	80	81.25	83.6735	83.3333	87.1287	77.5862	II	Zfp281	-39364
chr1:136588643-136589344	28.2759	32.107	86.129	82.4786	92.9204	93.913	84.8739	92.6471	II	Zfp281	-35907		dELS;dELS;CTCF-bound	H3K4me3-mouse_ES-E14;H3K9ac-mouse_ES-E14
chr1:136598155-136599157	38.2353	38	89.1738	88.4615	94.3878	94.0476	92.268	88.4058	II	Zfp281	-26245	TypicalEnhancers	dELS	H3K27ac-mouse_ES-E14;H3K4me1-mouse_ES-E14
chr1:136602512-136602965	53.2609	56.2162	91.4163	91.8269	89.5522	91.5493	93	95	II	Zfp281	-22162
chr1:136604664-136605637	50.6596	50.5376	88.5475	89.9666	88.2979	88.5714	90.1786	97.1831	II	Zfp281	-19750			H3K36me3-mouse_ES-E14
chr1:136613093-136613835	21.0059	26.8156	85.8537	83.5227	85.7143	88.2353	90.4762	84.375	II	Zfp281	-11437			DNAse-mouse_ES-E14
chr1:136625845-136628046	30.9524	27.6347	86.9374	84.816	84.8101	94.081	86.4796	87.0445	II	Zfp281	2045		pELS;CTCF-bound	H3K27ac-mouse_ES-E14;H3K36me3-mouse_ES-E14;H3K4me1-mouse_ES-E14;H3K4me3-mouse_ES-E14;H3K9ac-mouse_ES-E14
chr1:136628951-136629521	39.8693	30.2521	90.8497	85.782	94.5946	93.0435	89.2473	93.8272	II	Zfp281	4335
chr1:13663274-13663662	34.3434	52.3179	78.4884	67.5	81.8182	82.3529	89.8305	82.1429	I	Lactb2	-2922		dELS
chr1:136638385-136639168	50.7463	54.039	91.9492	89.0688	93.1034	93.7931	96.0526	90.7895	II	Zfp281	13876		dELS
chr1:136644164-136645086	31.769	32.6409	88.914	93.3735	96.2963	91.2791	93.3735	88	II	Zfp281	19724	TypicalEnhancers		DNAse-mouse_ES-E14;H3K27ac-mouse_ES-E14;H3K36me2-mouse_mESC;H3K4me3-mouse_ES-E14
chr1:136646052-136646342	44.1558	44.382	95.9302	87.5969	97.3684	93.6508	98.5714	94.1176	II	Zfp281	21296	TypicalEnhancers	dELS	H3K36me2-mouse_mESC
chr1:13664608-13664738	61.1111	60.9375	94.3182	80.2632	94.4444	88.8889	94.5205	94	II	Lactb2;Xkr9	-4127;-4098		dELS
chr1:136647881-136648089	62.963	53.6364	90	84.058	94.2857	91.1765	88.8889	94	II	Zfp281	23084			H3K4me1-mouse_ES-E14
chr1:136659115-136660130	39.3878	36.8764	89.5706	89.0026	96.1832	93.6782	93.5673	97.0297	II	Zfp281	34722		dELS	H3K36me2-mouse_mESC;H3K4me1-mouse_ES-E14
chr1:136660260-136660753	60.1562	50.7109	93.9698	91.2664	81.8966	88.785	86.7089	84.8214	II	Zfp281	35606	SuperEnhancers		H3K36me2-mouse_mESC;H3K4me1-mouse_ES-E14
chr1:136661296-136661853	40.7595	42.3664	82.4405	81.9608	91.8033	87.3016	77.3585	88.1356	II	Zfp281	36674	SuperEnhancers		H3K36me2-mouse_mESC;H3K4me1-mouse_ES-E14
chr1:136662341-136662526	20.5405	19.5122	64.7887	65.2361	62.5	64.3678	69.3548	69.8413	II	Zfp281	37533	SuperEnhancers		H3K36me2-mouse_mESC
chr1:136669359-136674446	21.0151	25.342	80.2915	81.0108	84.8548	83.9286	83.5756	83.2323	II	Zfp281	47002	SuperEnhancers	pELS	DNAse-mouse_ES-E14;H3K27ac-mouse_ES-E14;H3K36me2-mouse_mESC;H3K4me1-mouse_ES-E14;H3K4me3-mouse_ES-E14;H3K9ac-mouse_ES-E14
chr1:136675515-136677725	17.3278	18.2278	76.1905	79.2683	82.8283	85.9375	81.8372	83.6842	II	Zfp281	51719	SuperEnhancers	PLS;CTCF-bound	H3K27ac-mouse_ES-E14;H3K36me3-mouse_ES-E14;H3K4me1-mouse_ES-E14;H3K4me3-mouse_ES-E14;H3K9ac-mouse_ES-E14
chr1:136677924-136679154	48.5944	49.3878	86.4754	85.6459	91.0256	93.3333	90.2439	91.4286	II	Zfp281	53638	SuperEnhancers		H3K27ac-mouse_ES-E14;H3K4me1-mouse_ES-E14;H3K4me3-mouse_ES-E14
chr1:136680456-136685735	29.7685	34.7619	89.6864	88.078	93.621	94.4809	92.0712	91.1591	II	Zfp281	58195	Promoters;SuperEnhancers	PLS;dELS;dELS;CTCF-bound;pELS	DNAse-mouse_ES-E14;H3K27ac-mouse_ES-E14;H3K36me2-mouse_mESC;H3K4me1-mouse_ES-E14;H3K4me3-mouse_ES-E14;H3K9ac-mouse_ES-E14
chr1:136690092-136695758	24.6733	21.9819	77.5168	78.6454	78.8009	80.9375	76.4805	79.878	II	Zfp281	68024	Promoters;SuperEnhancers	dELS;pELS	DNAse-mouse_ES-E14;H3K27ac-mouse_ES-E14;H3K36me2-mouse_mESC;H3K4me1-mouse_ES-E14;H3K4me3-mouse_ES-E14;H3K9ac-mouse_ES-E14
chr1:136696710-136697616	9.84848	4.36782	55.7604	50	44.586	55.4839	48.3193	41.6	II	Zfp281	72262	SuperEnhancers		H3K27ac-mouse_ES-E14;H3K4me3-mouse_ES-E14;H3K9ac-mouse_ES-E14
chr1:136699130-136701298	24.1214	26.1637	85.5603	83.4138	87.2222	88.5027	83.0508	86.8421	II	Zfp281	75313	SuperEnhancers	pELS	H3K27ac-mouse_ES-E14;H3K4me1-mouse_ES-E14;H3K4me3-mouse_ES-E14;H3K9ac-mouse_ES-E14
chr1:136705556-136709288	28.9729	31.2997	88.7258	89.8263	93.9891	94.087	92.1603	88.3178	II	Zfp281	82521	SuperEnhancers	dELS;dELS;CTCF-bound	DNAse-mouse_ES-E14;H3K27ac-mouse_ES-E14;H3K36me3-mouse_ES-E14;H3K4me3-mouse_ES-E14;H3K9ac-mouse_ES-E14
chr1:136726549-136727826	41.9948	42.735	75.0693	75.7925	86.1386	82.1622	79.2308	86.1386	II					H3K4me1-mouse_ES-E14
chr1:136728675-136729336	46.8293	44.7154	82.1277	85.7143	90.1235	91.5789	87.5	83.5821	II			TypicalEnhancers		H3K4me1-mouse_ES-E14
chr1:136730578-136732549	44.2702	46.9388	86.2069	84.4278	88.1188	90.5724	93.0636	87.4576	II			TypicalEnhancers	DNase-H3K4me3;CTCF-bound	H3K4me1-mouse_ES-E14;H3K9ac-mouse_ES-E14
chr1:136732950-136734054	31.0345	31.9149	93.2432	86.4516	93.0233	87.8981	89.011	91.6031	II			TypicalEnhancers	dELS	DNAse-mouse_ES-E14;H3K4me1-mouse_ES-E14
chr1:136739519-136740045	19.9275	26.0684	84.9162	89.3023	81.25	81.7391	88.0734	93.3333	II				CTCF-only;CTCF-bound	DNAse-mouse_ES-E14
chr1:136742161-136742613	84.5455	82.2485	32	27.9762	57.1429	50.7937	59.375	32.4324	III
chr1:136758901-136759359	24.5098	23.1707	75.3968	69.5652	81.4815	78.9474	81.25	86.6667	II					DNAse-mouse_ES-E14
chr1:136781528-136782043	19.6396	27.2152	77.2277	82.3755	86.4078	83.871	86.5217	89.7436	II				dELS
chr1:136789097-136789698	36.342	54.8515	93.7705	94.2553	95.2096	95.2096	95.8621	95.9402	II
chr1:136888783-136889026	42.8571	49.3333	92.1053	80.9524	88.5057	94.8276	86.6667	91.5493	II	Nr5a2	71543
chr1:136893265-136893793	38.8889	33.7209	75.6098	77.6596	82.8125	85	82	92.1875	II	Nr5a2	66919
chr1:136918995-136919218	30.303	36.1702	73.5043	73.4177	85.7143	77.9221	75.2941	81.3559	II	Nr5a2	41341		dELS
chr1:136919404-136919866	60	58.0882	88.2353	85.2713	94.4444	91.0345	84.6939	89.7436	II	Nr5a2	40813
chr1:136939502-136940118	41.4365	39.9142	83.8235	80.7692	91.4634	88.3721	91.0256	79.2208	II	Nr5a2	20638
chr1:136954735-136956071	36.1111	31.7949	80	78.6008	85.7143	87.0588	91.7808	90.3226	II	Nr5a2	5045			H3K27ac-mouse_ES-E14;H3K36me2-mouse_mESC;H3K4me1-mouse_ES-E14
chr1:136957119-136958423	16.1458	18.0077	45.768	56.8	55.9322	58.2278	50.9091	57.1429	II	Nr5a2	2677	TypicalEnhancers	dELS	H3K27ac-mouse_ES-E14;H3K36me2-mouse_mESC;H3K4me1-mouse_ES-E14;H3K4me3-mouse_ES-E14;H3K9ac-mouse_ES-E14
chr1:137008902-137009105	50.3185	57.7465	89.2562	89.0244	76.4706	94.7368	93.1034	70.2703	II	Nr5a2	-48556			H3K36me2-mouse_mESC
chr1:137173562-137174591	38.809	39.0947	93.5345	87.9032	93.9394	91.195	88.7931	89.3443	II			TypicalEnhancers	dELS	DNAse-mouse_ES-E14;H3K27ac-mouse_ES-E14;H3K4me1-mouse_ES-E14
chr1:137204354-137204622	51.8182	37.2549	100	88.5714	97.7273	87.1429	83.0189	91.5254	II
chr1:137221317-137221538	84.2105	72.9323	34.2857	30.303	38.9831	42.7586	36.7347	49.1803	III				DNase-H3K4me3
chr1:137606298-137606427	43.7956	47	72.9412	75.3425	81.8182	93.75	74.4186	83.3333	I				dELS
chr1:13788177-13788275	47.1429	51.3986	83.1746	77.907	86.6667	80	84.1584	81.3559	II					DNAse-mouse_ES-E14
chr1:137898525-137899096	65.3295	66.7969	6.92308	9.52381	9.18367	15.8333	10.0775	13.5802	III			TypicalEnhancers	PLS;pELS
chr1:138119920-138120282	44.2478	53.1532	69.7248	82.2222	84.9315	78.5714	82.6923	84.8485	II	Ptprc	55166			DNAse-mouse_ES-E14
chr1:138206117-138206448	35.7143	35.3982	89.3333	80.8511	93.9394	97.0588	88.75	93.3333	II	Atp6v1g3;Ptprc	-67455;-31016		dELS	DNAse-mouse_ES-E14
chr1:138385429-138385725	53.7234	55.9585	91.342	95.2756	96.4072	95.122	86.755	92.9412	II				dELS	DNAse-mouse_ES-E14
chr1:13846555-13847291	52.2099	56.6343	93.0091	89.769	93.865	95.302	97.2789	86.9565	II					DNAse-mouse_ES-E14
chr1:138547956-138548202	56.0606	36.8421	84.7561	88.5417	83.3333	100	85.4369	88.6364	II	Nek7	71670		CTCF-only;CTCF-bound	H3K4me1-mouse_ES-E14
chr1:138550390-138550944	44.2029	46.25	85.6354	79.845	87.1429	88.5714	89.1892	87.9518	II	Nek7	69082			H3K4me1-mouse_ES-E14;H3K4me3-mouse_ES-E14;H3K9ac-mouse_ES-E14
chr1:138571526-138572116	48.2966	45.7364	90.0958	89.5753	91.0256	84.8485	87.2881	92.4051	II	Nek7	47928	TypicalEnhancers	pELS	DNAse-mouse_ES-E14;H3K4me1-mouse_ES-E14
chr1:138592307-138593274	21.2903	20.0627	89.0351	90.0685	93.8462	93.9394	91.4286	91.6667	II	Nek7	26958			DNAse-mouse_ES-E14;H3K4me3-mouse_ES-E14
chr1:138608803-138609659	51.4793	45.8422	96.8958	91.3306	93.662	93.8356	91.8033	95.5357	II	Nek7	10518		dELS;dELS;CTCF-bound	H3K9ac-mouse_ES-E14
chr1:138614459-138615355	34.507	30.303	79.021	73.5099	83.5165	84.2697	84.9315	89.0909	II	Nek7	4842		dELS	H3K4me1-mouse_ES-E14
chr1:138667675-138667817	46.4706	44.9541	80.1418	86.0215	92.5	93.3333	77.4194	91.6667	II	Nek7	-47997
chr1:138831951-138832462	72.2944	69.6581	41.3636	35.2113	28.3784	49.3671	26	38.6667	III	Lhx9	10222
chr1:138844780-138845692	66.4557	65.3543	23.0263	24.4094	42.623	22.6415	32.5	26.9231	III	Lhx9	-2807			H3K27me3-mouse_ES-Bruce4
chr1:139122260-139122904	43.5484	54.9296	96.2264	89.4231	98.0392	90	94.1176	96.6102	II					DNAse-mouse_ES-E14;H3K4me3-mouse_ES-E14;H3K9ac-mouse_ES-E14
chr1:139194890-139195394	71.2707	56.6667	15.4839	16.9399	20	33.0579	32.5581	35.6436	III			TypicalEnhancers	dELS	H3K36me2-mouse_mESC
chr1:139422997-139424398	25.2144	28.1401	83.0827	80.4819	78.0392	86.506	84.4444	83.5294	II	Aspm;Zbtb41	-31077;1316		pELS	DNAse-mouse_ES-E14;H3K36me3-mouse_ES-E14;H3K4me1-mouse_ES-E14;H3K4me3-mouse_ES-E14;H3K9ac-mouse_ES-E14
chr1:139425319-139425919	49.3088	49.7738	81.6901	84.0237	85.2459	87.3874	88.6792	85.7143	II	Aspm;Zbtb41	-29156;3237		DNase-H3K4me3
chr1:139443166-139443456	51.6779	51.6279	92.4855	90.8676	96.4539	93.007	94.898	96.5116	II	Aspm;Zbtb41	-11464;20929
chr1:139453572-139454141	34.6863	32.7402	71.4953	72.5322	67.0213	78.7037	64.8649	74.6835	II	Aspm	-918	Promoters
chr1:139456103-139456423	43.8356	42.6667	83.908	83.8028	88.0952	93.1818	80.3279	82.7586	II	F13b;Aspm	-45439;1488
chr1:139480290-139480528	47.561	39.3617	97.4138	91.7526	100	85.7143	94	95.4545	II	F13b;Aspm	-21293;25634
chr1:139487956-139488500	55.6098	56.25	92.3077	89.7059	95.6835	97.4576	88.6598	90.9091	II	F13b;Aspm	-13474;33453			H3K36me3-mouse_ES-E14
chr1:139494143-139498211	22.6016	21.2934	91.5641	89.5795	91.7051	89.8413	94.1634	92.4731	II	F13b;Aspm	-5525;41402	TypicalEnhancers	dELS	DNAse-mouse_ES-E14;H3K27ac-mouse_ES-E14;H3K36me2-mouse_mESC;H3K4me1-mouse_ES-E14
chr1:139499352-139500681	28.3654	26.1062	88.5714	83.7563	91.9118	86.4865	90	81.4815	II	F13b	-1685			H3K4me1-mouse_ES-E14
chr1:139546265-139546911	55.0725	49.6815	92.9825	93.0233	86.8852	94.2308	95.4128	96.875	II	Cfhr1;F13b	13684;44886			DNAse-mouse_ES-E14
chr1:139587007-139587718	33.2776	47.8571	90.566	91.2181	95.2756	95.8763	89.0625	93.3333	II	Cfhr1	-27091		DNase-H3K4me3	DNAse-mouse_ES-E14;H3K4me3-mouse_ES-E14
chr1:139716335-139717353	32.3711	48.9451	94.5087	87.069	93.8776	96.875	93.722	94.6565	II	Gm4788	64399			H3K4me3-mouse_ES-E14;H3K9ac-mouse_ES-E14
chr1:139774377-139774883	58.6207	60.274	90.566	90.2299	88	94.7368	94.3662	86.5672	II	Gm4788	6613
chr1:139907337-139907727	55.7377	47.8723	92.4242	94.5055	100	93.1034	96.6667	93.9394	II
chr1:140100603-140101620	47.191	47.2727	92.1053	84.689	93.0435	93.6842	86.8132	83.8384	II	Cfh	82299
chr1:140170707-140171777	39.1753	39.4286	82.4427	76.9231	87	78.7879	84.7826	84.8837	II	Cfh	12169		DNase-H3K4me3;CTCF-bound	DNAse-mouse_ES-E14
chr1:140188425-140190141	14.8387	21.6867	78.4615	81.1321	94.8454	93.0769	86.5854	90.2778	II	Kcnt2;Cfh	-56912;-5872	TypicalEnhancers	dELS	DNAse-mouse_ES-E14;H3K4me1-mouse_ES-E14
chr1:140428486-140429010	46.087	46.4286	79.6407	74.0741	85.1852	78.0952	76.0417	86.4198	II					H3K36me2-mouse_mESC;H3K4me1-mouse_ES-E14
chr1:140430396-140430939	36.9697	36.25	81.8898	85.9551	94.1176	93.1818	98.0769	94.1176	II			TypicalEnhancers	dELS
chr1:140433588-140435211	36.7347	40.4412	87.9581	85.2018	90.0901	91.4062	85.2713	87.8049	II				dELS	H3K36me2-mouse_mESC;H3K4me1-mouse_ES-E14
chr1:140437840-140438621	25.7669	32.9341	90.7143	88.535	88.3721	98.0392	89.7959	90.625	II
chr1:140531789-140532236	35.2041	23.5294	62.7027	68.75	67.1053	65.9341	74.7253	75.4098	II				CTCF-only;CTCF-bound	DNAse-mouse_ES-E14
chr1:140753216-140753796	53.75	50.9363	91.4141	87.3016	88.8158	92.9293	93.7984	88.5246	II
chr1:140895493-140897608	33.3333	42.8571	83.3333	86.5385	93.3333	91.0112	92.3077	80.597	II
chr1:140939997-140942683	34.296	33.7379	87.013	84.4193	88.015	84.1629	86.1538	85.3333	II
chr1:140979146-140980597	51.049	54.5455	87.6033	86.7257	94	90.7692	92	92.5926	II
chr1:141052521-141052951	59.5238	64.8352	93.1507	88.5417	95.8333	97.561	94.5946	92.3077	II
chr1:141117945-141122017	52.0661	50	91.4591	83.2335	89.1892	91.0204	84.3137	85.1429	II
chr1:141261830-141262501	45.6026	56.1798	93.1034	86.9048	91.4894	92.1348	93.1034	87.1212	II					H3K4me3-mouse_ES-E14
chr1:141352367-141353717	48.5876	54.7009	87.7907	82.0388	87.5912	91.6667	94.3925	91.358	II
chr1:141433628-141434567	63.3588	46.2428	89.916	88.8889	88.4211	91.5663	92.1348	88.0597	II
chr1:141468918-141470391	44.5545	52.669	90.6077	89.5161	90.8046	96.875	88.6364	90.2439	II
chr1:141482923-141483455	59.2233	54.6875	92.7835	90.678	89.9441	90.2174	91.5789	84.1584	II
chr1:141627839-141628073	62.5	67.5676	87.8505	92.3077	97.7528	94.8052	96.25	91.8367	II
chr1:142119088-142121124	60.6838	56.7708	89.6	91.0053	92.9825	95.6989	90.6977	96.3415	II
chr1:142180570-142182083	44	41.9708	93.3824	84.1346	88.6486	90.7407	93.2836	92.9078	II
chr1:142191805-142193104	44.7059	51.7857	87.7778	88.9908	88.5714	87.5	88.6792	76.4706	II
chr1:142201737-142203012	33.3333	41.9355	81.4815	86.2069	86.2385	84.3137	78.7234	82.8571	II
chr1:142207575-142209761	52.7559	51.2048	87.4172	92.2078	93.1034	91	82.6087	86.3636	II
chr1:142231269-142231969	54.1667	52.9032	93.8053	88.9764	88.3721	90.9091	87.6543	86.5672	II
chr1:142233738-142234732	37.7246	38.0567	78.1065	74.6781	69.4444	71.5278	69.2308	72.6027	II			TypicalEnhancers
chr1:142235698-142237480	56.6929	57.6744	89.8438	90.2439	84.8485	85.567	91.2088	87.013	II
chr1:142289014-142290139	47.7778	47.929	80.7339	84.0278	90.3226	87.5	85.5072	83.0769	II
chr1:142330421-142333272	37.4449	46.4968	77.0642	79.5987	85.6164	80.4511	85.8065	83.4711	II
chr1:142409071-142415867	38.5965	44.0422	83.6224	81.4748	86.0248	89.6648	83.8828	88.3268	II
chr1:142416519-142419097	46.5517	51.8248	89.6226	87.2727	94.3662	93.3333	86.3014	88.8889	II
chr1:142425498-142426628	56.383	45.6376	94.3182	84.4156	92.8571	97.8723	91.0112	96.9697	II
chr1:142489207-142490801	44.6541	48.5577	79.3893	83.75	88.172	87.1287	83.3333	78.6885	II
chr1:142514695-142518468	34.3949	35.122	79.6296	83.5052	91.453	80	84.3972	78.9474	II
chr1:142521661-142525432	58.9041	51.3812	88.8889	89.2857	97.3333	91.5789	81.0811	100	II
chr1:142625904-142627259	36.1963	46.6102	77.1429	81.2155	77.2358	85.7143	84.8485	83.5165	II
chr1:142754573-142755814	56.5657	50	91.1504	87.3134	94	87.8788	91.358	83.7838	II
chr1:142773333-142776249	39.4118	42.8571	84.7953	86.8852	86.3636	89.4118	81.6667	77.9661	II
chr1:142788632-142794925	47.3684	42.1553	85.7426	85.6905	86.3014	89.0957	89.375	88.4244	II
chr1:142800222-142800985	50.6944	54.5455	89.1304	85.9873	92.2481	93.75	87.931	96.9697	II
chr1:142997137-142999389	45.5782	41.7391	86.0606	83.4286	90.604	88.4615	85.5932	88.5714	II
chr1:14308840-14309189	11.9565	24.5192	56.3291	55.6213	56.6667	65.6863	62.0253	53.5211	II	Eya1	1185		pELS	H3K27me3-mouse_ES-Bruce4;H3K36me2-mouse_mESC
chr1:14312349-14312974	20.4724	19.6203	56.5517	45.045	83.6364	69.0909	62.5	46.3415	I	Eya1	-2462			DNAse-mouse_ES-E14;H3K36me2-mouse_mESC
chr1:143640490-143641240	48.6726	57.2881	93.5484	91.2892	94.6309	94.5946	94.3925	93.8272	II	B3galt2	201	Promoters	PLS;pELS
chr1:143676747-143677119	52.9032	49.4505	83.5938	75.9563	87.6712	86.4	86.0759	86.3014	II	Cdc73;B3galt2	25960;36269			H3K36me3-mouse_ES-E14
chr1:143699926-143701665	35.7143	32.844	84.0796	81.4499	78.0303	84.3066	86.7384	82.8358	II	Cdc73;B3galt2	2097;60132			H3K4me3-mouse_ES-E14;H3K9ac-mouse_ES-E14
chr1:143729932-143731123	46.1538	41.4966	77.9221	82.5	84.8485	75	90.625	100	II	Cdc73;Glrx2	-27635;-9029	TypicalEnhancers	dELS;CTCF-bound	DNAse-mouse_ES-E14;H3K36me2-mouse_mESC
chr1:143732463-143732903	23.7838	25.1208	60	55.4795	69.2308	71.4286	73.1343	57.6923	I	Cdc73;Glrx2	-29790;-6874	TypicalEnhancers		H3K27ac-mouse_ES-E14;H3K36me2-mouse_mESC
chr1:143733636-143735375	38.0192	39.2405	88.2	85.3712	96.9325	92.9577	94.0217	93.4524	II	Cdc73;Glrx2	-31613;-5051	TypicalEnhancers		DNAse-mouse_ES-E14;H3K36me2-mouse_mESC;H3K4me1-mouse_ES-E14
chr1:143738697-143738999	20.4969	24.3902	70.7763	56.4286	80.7339	72.5	69.7479	82.6923	II	Glrx2	-709	Promoters	PLS	H3K4me3-mouse_ES-E14;H3K9ac-mouse_ES-E14
chr1:143740243-143741036	14.2292	20.8861	46.6192	51.1364	69.0647	57.5	65.6489	76.3158	I	Glrx2;Trove2	1083;36428	Promoters	PLS	DNAse-mouse_ES-E14;H3K4me3-mouse_ES-E14
chr1:143745517-143746550	32.8502	35.4128	91.9414	92.1305	95.6019	96.1538	93.2115	91.7889	II	Glrx2;Trove2	6477;31034			H3K36me3-mouse_ES-E14;H3K4me1-mouse_ES-E14
chr1:143770105-143771114	30.3812	31.9149	92.4596	91.8067	95.8955	97.1698	93.6877	92.2034	II	Trove2;Glrx2	6458;31053		dELS	H3K4me3-mouse_ES-E14;H3K9ac-mouse_ES-E14
chr1:143778362-143779480	27.1277	27.5316	82.4926	82.1429	85.4167	87.1658	83.6066	81.746	II	Trove2;Uchl5	-1853;1649			H3K4me1-mouse_ES-E14;H3K4me3-mouse_ES-E14
chr1:144186794-144186985	53.6585	46.8531	92.437	81.9672	96.5517	88.5714	71.4286	92.5926	II	Rgs13;Rgs1	-9615;62352
chr1:144192089-144194406	42.3221	46.1153	83.682	83.2776	84.6667	88.4615	80.814	84.3284	II	Rgs13;Rgs1	-15973;55994
chr1:144320918-144321545	49.2114	59.2233	96.2617	94.5055	96.4912	89.4737	94.8454	88.4615	II	Rgs1	-71990			H3K4me3-mouse_ES-E14
chr1:144518534-144519665	37.037	39.3103	85.5769	92.1053	92.1875	90.2439	83.3333	85.2273	II	Rgs21	32464
chr1:144548861-144549084	41.6058	42.7586	77.4194	80.3571	70.3125	75.7576	76.5957	80	II	Rgs21	2591
chr1:144549829-144550304	53.2258	54.1985	88.785	86.4865	86.9565	89.5349	93.4211	84.2105	II	Rgs21	1497
chr1:144559083-144560548	34.2342	39.7059	86.9565	90.1515	93.9394	85.7143	83.0508	79.661	II	Rgs21	-8252
chr1:144566171-144567953	45.2489	47.5694	90.9574	83.6364	94.2308	91.195	87.1429	93.1624	II	Rgs21	-15498	Promoters
chr1:144574883-144575640	58.0952	53.5912	90.566	87.0504	86.4583	95	83.5938	92.1875	II	Rgs21	-23698
chr1:144687829-144688763	53.1034	56.4935	91.3462	88.3333	95.9184	91.1392	88.7324	88.6792	II	Rgs18	87139
chr1:144765693-144766887	30.2083	30.1887	70.7317	65.7895	71.2644	77.9412	68.0556	72.7273	II	Rgs18	9145
chr1:144801101-144802011	29.3103	38.2716	70.5263	69.7248	80.4878	69.2308	68.4211	76.7123	II	Rgs18	-26121
chr1:144820339-144822066	53.5433	46.3918	78.8321	88.75	90.6977	89.1089	88.764	87.3563	II	Rgs18	-45768
chr1:144825721-144828650	48.2051	56.5714	94.702	88	82.1429	92.3077	88.2353	98.4375	II	Rgs18	-51751
chr1:144921167-144921556	62.7907	68.6131	90.9091	93.2039	97.3684	98.3607	97.8723	94.7368	II
chr1:144930789-144933867	40.5172	50	90.5797	84.4595	92.3077	96.25	83.871	88.6792	II				dELS
chr1:144977906-144978396	59.8361	53.4884	88.8889	84.7682	95.6522	91.4286	92.5	83.3333	II
chr1:145005383-145005976	69.4915	61.9289	95.3271	89.8089	96.7949	97.2727	92.0792	87.6106	II
chr1:145029542-145030976	55.2632	54.5977	96.063	85.7955	92.8571	88.764	90.9091	90.7895	II
chr1:14504040-14506078	79.7023	77.9683	27.7559	28.5235	32.1586	31.5534	21.3855	28.9809	III				dELS	H3K27me3-mouse_ES-Bruce4
chr1:14507485-14508908	74.8077	73.7101	30.2752	25.4854	31.7647	45.7143	30.7229	25.1572	III				dELS	H3K27me3-mouse_ES-Bruce4;H3K4me1-mouse_ES-E14
chr1:145324602-145325368	52.2727	49.0741	92	91.8367	86.4583	89.8305	84.8101	89.0244	II
chr1:145374377-145375323	60.8696	60.0823	90.9605	91.1538	96.2406	93.7008	88.0342	91.7431	II
chr1:145506036-145507480	37.7049	43.5233	91.1765	86.6667	87.6404	90.7407	83.871	88.172	II
chr1:145565725-145567352	47.6471	52.3605	88.4393	88.7387	87.8261	86.5248	92.0792	88.8889	II
chr1:145725372-145726487	39.5833	35.7955	80.8	84.1379	83.1169	86.1111	93.8462	84.2105	II
chr1:145759576-145760404	60.5634	57.2254	88.5542	86.3636	92.3077	95.3488	92.0635	95	II
chr1:145893320-145893983	53.9216	47.7419	90.4	93.3824	89.4737	94.5946	90.9091	93.5065	II
chr1:146033021-146033968	52.1739	42.4528	87.5	88.2812	86.7925	90	80	83.0189	II
chr1:146049885-146051247	34.7107	35.567	73.8095	73.5294	73.3945	80.8333	74.4186	83.908	II
chr1:146494216-146495139	62.1247	73.385	30.7278	30.4054	36.7925	32.716	30.7317	27.8689	III	Brinp3	-82	Promoters	PLS;pELS;pELS;CTCF-bound
chr1:146552228-146553048	41.791	48.8	83.1325	82.2917	78.9474	86.3636	86.4407	84.8485	II	Brinp3	57878
chr1:146573285-146574047	16.6667	23.6994	64.1509	69.2913	77.2277	77	74.6667	72.8814	II	Brinp3	78906
chr1:146602110-146606076	28.5714	37.2727	73.1343	82.2917	79.3651	73.4177	83.0769	77.551	II
chr1:146610571-146613577	30.0847	25.9868	77.533	71.7703	73.4807	77.7027	75	74.1497	II
chr1:146703621-146706252	46.3115	45.8432	87.8136	88.1868	89.4942	89.9582	83.6842	90.1408	II
chr1:146709633-146710626	45.2941	48.5149	86.4407	86.6667	87.1287	86.5854	95.0617	80.5556	II
chr1:146798130-146800509	53.6946	52.7094	92.1348	87.2928	93.2432	91.5888	89.3333	94.2029	II
chr1:146825720-146828568	39.5455	35	87.7193	83.2536	86.4516	86.6667	86.4286	84.1667	II
chr1:146845771-146846405	57.1429	56.338	87.1658	89.823	85.1648	89.5028	91.4474	93.3884	II
chr1:146849165-146850893	51.4563	44.0252	83.4225	81.5451	83.3333	83.7563	86.1842	90.2778	II
chr1:146880987-146881805	45.8716	43.0769	92.1986	90.3614	92.562	91.9192	93.9759	94.5055	II
chr1:146888665-146890550	43.6364	39.5939	81.5789	82.2034	87.5	89.011	95.3846	85.4839	II
chr1:146911847-146915413	47.6562	43.9306	88.9868	84.4765	87.0787	92.1348	82.6923	85.8065	II
chr1:147068543-147069113	51.6129	46.7391	90.625	90.6433	94.9495	90.0901	93.9024	86.8852	II
chr1:147094728-147095555	44.3548	39.0625	88.7574	85.5615	93.9655	91	93	92.5	II
chr1:147229119-147229520	37.963	46.1538	86.5169	81.6901	90.625	93.3333	92.3077	90	II
chr1:147246497-147248704	49.3421	48.2558	87.5622	89.2857	90.7692	84.2105	83.75	87.3016	II
chr1:147296196-147297027	38.9474	43.949	85.567	78.5235	88.0435	88.6364	91.1765	87.5	II
chr1:147319072-147321833	30.2158	29.6137	80	87.4372	87.8261	81.8182	88.0952	84.9462	II
chr1:147406480-147409050	53.886	50	91.7722	91.4634	94.2857	94.3182	87.931	88.6792	II
chr1:14742831-14743945	43.8202	37.2222	86.8966	89.1892	87.5	94.1935	89.441	90.9091	II	Msc	12602	TypicalEnhancers	dELS	DNAse-mouse_ES-E14;H3K27ac-mouse_ES-E14;H3K4me1-mouse_ES-E14
chr1:147522096-147523076	45.4545	43.7768	93.2836	89.083	80.8696	84.058	82.906	85.2941	II
chr1:147528733-147532371	34.2857	40.6015	86.5031	83.7302	86.9281	87.234	85.8407	87.963	II
chr1:14754103-14755011	41.4894	43.9394	84.5679	81.7955	90.5759	86.413	89.7959	83.871	II	Msc	1433			DNAse-mouse_ES-E14;H3K4me3-mouse_ES-E14;H3K9ac-mouse_ES-E14
chr1:147556072-147557090	51.5152	51.9435	88.3838	86.8182	94.0789	89.6104	91.7355	86.3248	II
chr1:147569485-147571097	49.4949	49.6454	93.9655	93.5897	92.7536	90.7692	88.7324	88.3333	II
chr1:147574775-147576577	50	47.1698	84.1584	85.4545	85.8586	86.4198	95.122	88.0597	II
chr1:147752290-147753865	45	40.9091	80.5556	73.1579	66.6667	75.8929	65.4321	71.4286	II
chr1:147758366-147759094	40	57.6087	90.9091	98	89.7959	94.2857	87.3239	86.6667	II
chr1:147792555-147794657	49.4845	40.5714	89.3443	80.6061	84.2697	86.2069	82.716	89.0244	II
chr1:147971380-147972771	48.538	49.3023	86.755	91.2088	90.099	84.058	92.5926	89.2308	II
chr1:147989244-147989604	59.4059	70.1149	85.4545	88.4211	95.8333	100	91.3043	90.6977	I
chr1:148004815-148007497	38.6207	47.8673	80.6283	81.0427	82.243	80.1471	82.6923	87.3418	II
chr1:148156600-148156978	43.6123	41.9355	87.3494	89.2086	92.9204	93.1818	94.1606	87.5	II					DNAse-mouse_ES-E14;H3K4me3-mouse_ES-E14;H3K9ac-mouse_ES-E14
chr1:148246589-148247611	51.6129	54.6875	84.4262	87.5969	87.3563	93.8776	87.3016	91.1765	II
chr1:148481271-148481904	20.3252	20	47.0588	52.2013	62.5	66	80.2817	69.0141	I					DNAse-mouse_ES-E14
chr1:148664371-148664704	48.5075	44.7514	90.2439	92.6829	84.4156	84.2593	87.0968	90.566	II
chr1:148720876-148721348	64	54.9133	92.1053	92.2481	89.6552	91.8367	80.3922	85.7143	II
chr1:148785122-148786165	38.5321	39.5604	83.4646	84.2424	86.0759	90.4255	87.6923	88.8889	II
chr1:148872044-148872495	57.4359	61.2613	89.1304	89.372	90.3509	93.2773	91.5254	95.098	II
chr1:148883817-148884302	44.0476	56	90.3409	92.9412	94.9153	97.4359	100	95.3846	II
chr1:148900724-148902042	46.6292	52.8889	91.0345	86.2857	92.1569	90.8333	85.5556	83.0986	II
chr1:148904496-148906371	42.1569	42.7673	88.6364	87.0588	91.3043	88.2353	93.8462	95.1613	II
chr1:148991770-148993442	36.8852	30.8642	81.3433	82.5301	88.0952	87.3684	82.6087	70.6667	II
chr1:149000645-149002913	65.8537	51.7647	90	88.6076	93.4066	92.4242	94.5946	90.7692	II
chr1:149172894-149173141	63.0435	60.4839	93.4211	87.7419	97.4684	98.1481	97.6744	89.6104	II					DNAse-mouse_ES-E14;H3K4me3-mouse_ES-E14;H3K9ac-mouse_ES-E14
chr1:149271706-149272376	63.5036	59.9034	93.2886	88.2979	96.8421	93.617	91.0256	88.3117	II
chr1:149332173-149332870	45.2555	57.6923	85.3846	84.8739	89.8734	94.9495	91.1392	98.2759	I
chr1:149376755-149377804	44.4444	42.8571	87.5622	84.0741	92.7374	88	89.3491	87.6033	II
chr1:149474303-149474775	63.5514	59.8361	90.3226	85.8824	96.875	97.0588	100	85.7143	I
chr1:149561875-149563514	42.4242	48.9796	90.1235	90.0826	90.2778	96.5116	91.0714	82.6087	II
chr1:149737983-149738911	47.619	40.8537	81.0976	84.507	86.0656	89.4231	79.2683	84.9315	II
chr1:14975402-14976051	60.9756	51.8519	93.8144	82.8571	88.8889	96	100	96.875	II	Trpa1	-56865
chr1:149785926-149786502	60.1227	53.9877	91.129	86.1538	91.9355	93.75	92.1053	86.5385	II
chr1:149802786-149803213	57.554	58.9744	86.7089	87.6033	95.7447	95.8904	93.5897	92.3077	II
chr1:149870119-149870379	52.9412	58.0645	87.6106	93.7984	91.5789	96.3415	82.7957	97.0588	II	Pla2g4a	91041
chr1:149960706-149960957	77.2727	67.619	30	41.1765	62.963	78.7879	38	64	III	Pla2g4a	458		pELS
chr1:150115439-150115899	34.9282	44.6809	68	80.5714	88.0597	89.3333	83.6066	92.5926	I	Ptgs2	15638			DNAse-mouse_ES-E14
chr1:150272844-150273531	60	59.2233	95.6284	91.5584	93.4426	77.2727	88.764	87.3016	II	Pdc	-46229
chr1:150337871-150338366	42.5101	39.1129	93.1663	94.1964	97.8102	86.2069	93.2773	95.4955	II	Tpr;Pdc	-54719;18702			H3K4me3-mouse_ES-E14;H3K9ac-mouse_ES-E14
chr1:150391496-150392308	24.8408	25.0794	74.6753	69.4767	75.3247	75.5208	69.1781	71.9298	II	Tpr	-936	Promoters		H3K4me3-mouse_ES-E14
chr1:150396266-150396603	66.0377	56.3291	91.9786	89.3333	96.0784	87.6712	89.8305	94.8718	II	BC003331	-3355			H3K36me3-mouse_ES-E14
chr1:150495829-150497321	31.8339	29.745	74.5098	76.5101	80.814	86.7347	83.237	82.7586	II	Prg4	-30977	TypicalEnhancers	dELS	DNAse-mouse_ES-E14;H3K36me2-mouse_mESC
chr1:150828145-150829690	53.2164	52.6316	85.7143	85.9459	90.1786	83.871	93.9024	90.4762	II
chr1:150991899-150992662	78.2927	72.6937	20.8904	18.7215	22.4719	28.5714	19.3182	25	III	Hmcn1	770		pELS
chr1:151079781-151081089	21.8919	21.5548	71.5013	68.2584	82.971	80.5755	81.746	85.8537	II	Hmcn1	-87384	TypicalEnhancers	PLS;CTCF-bound;pELS;pELS;CTCF-bound	H3K4me1-mouse_ES-E14
chr1:151086499-151086804	44.186	54.4554	96.2025	90.8571	95.5128	97.0297	90.7285	93.4783	II	Hmcn1	-93601			H3K36me2-mouse_mESC
chr1:151087339-151087912	48.2955	38.2353	89.2683	89.2683	84.7682	90.3448	90.4494	92.6174	II	Hmcn1	-94575		dELS	H3K36me2-mouse_mESC;H3K4me1-mouse_ES-E14
chr1:151219995-151220850	36.7521	43.2692	62.9834	58.3942	75.2475	81.7073	68.9655	80.7229	I					DNAse-mouse_ES-E14
chr1:151245363-151245833	47.4227	54.0541	79.5031	78.8462	88.8889	87.0588	89.9083	86.0465	I	Ivns1abp	-98879		DNase-H3K4me3	H3K36me2-mouse_mESC;H3K4me1-mouse_ES-E14
chr1:151250786-151251053	44.0678	49.0741	84.1837	79.4326	94.1176	93.3333	88.1579	78.5714	II	Ivns1abp	-93557		dELS	DNAse-mouse_ES-E14
chr1:151254551-151254924	39.4286	39.1566	84.127	79.4737	91.1111	88.4956	81.0811	82.1429	II	Ivns1abp	-89739			H3K36me2-mouse_mESC
chr1:151258585-151259548	25.058	18.5629	76.5027	83.6806	91.0448	87.4126	81.8792	89.5833	II	Ivns1abp	-85410			H3K36me2-mouse_mESC;H3K4me1-mouse_ES-E14
chr1:151293151-151294754	14.5669	17.4888	65.9193	60.0733	78.4615	80.1887	66.2791	81.4815	II	Ivns1abp	-50524			H3K4me1-mouse_ES-E14
chr1:151310378-151310874	20	23.741	81.5789	76.2376	84.0426	82.2917	79.7619	79.1667	II	Ivns1abp	-33851			DNAse-mouse_ES-E14
chr1:151328417-151328957	25.969	42.6513	78.3537	77.0073	83.3333	79.3103	87.234	79.6296	II	Ivns1abp	-15790
chr1:151346203-151347330	22.7513	24.6154	85.4167	88.8889	87.1795	86.6667	75.5102	79.798	II	Ivns1abp;Swt1	2290;81688	SuperEnhancers	dELS	H3K4me1-mouse_ES-E14;H3K4me3-mouse_ES-E14
chr1:151348794-151350012	47.4903	53.6332	91.0256	91.1197	91.8033	96.6102	90.9774	89.5349	II	Ivns1abp;Swt1	4926;79052			H3K36me3-mouse_ES-E14;H3K9ac-mouse_ES-E14
chr1:151426172-151426520	60.4167	63.2653	91.5663	94.2029	92.2222	87.6712	94.7368	93.8272	II	Trmt1l;Swt1	-2196;2109
chr1:151429568-151430695	18.913	23.7201	74.0821	72.467	86.3158	80.8874	80.3468	82.9582	II	Swt1;Trmt1l	-1677;1590		pELS	H3K4me3-mouse_ES-E14
chr1:151466096-151466797	39.0533	48.7805	92.2581	86.6242	96.6102	93.9024	91.1392	94.9153	II	Rnf2;Trmt1l	34364;37905		dELS	H3K4me1-mouse_ES-E14
chr1:151471500-151472784	28.3753	33.5404	87.8419	84.3829	91.6667	94.1176	89.2193	89.3688	II	Rnf2;Trmt1l	28669;43600	TypicalEnhancers	DNase-H3K4me3	DNAse-mouse_ES-E14;H3K36me3-mouse_ES-E14;H3K4me1-mouse_ES-E14
chr1:151487314-151488525	50.4021	46.7787	84.2407	80.4196	90.9091	90.678	88	84.7059	II	Rnf2;Trmt1l	12891;59378
chr1:151490974-151492652	40.3509	45.3901	86.802	83.6237	93.3333	94.0741	92.7273	89.8148	II	Rnf2;Trmt1l	8998;63271		CTCF-only;CTCF-bound	H3K4me1-mouse_ES-E14
chr1:151493304-151493533	50.495	56.9444	93.578	91.0256	90.6977	92.5373	90.3226	87.5	II	Rnf2;Trmt1l	7392;64877
chr1:151494701-151495731	50.1587	54.0146	92.887	93.7269	94.2675	93.4959	96.5909	93.4579	II	Rnf2;Trmt1l	5595;66674
chr1:151496845-151499667	20.8976	18.4252	72.291	68.6192	68.1481	70.2128	68.3761	68.9189	II	Rnf2;Trmt1l	2555;69714		CTCF-only;CTCF-bound	DNAse-mouse_ES-E14;H3K36me2-mouse_mESC;H3K4me1-mouse_ES-E14
chr1:151515793-151516555	35	36.8794	87.6623	82.2967	90.7104	88.4848	89.4309	87.037	II	Fam129a;Rnf2	-55199;-15363			DNAse-mouse_ES-E14;H3K36me2-mouse_mESC;H3K4me1-mouse_ES-E14
chr1:151517557-151518036	43.1034	27.1845	76.3441	88	96.875	85.0575	86.9159	92.5	II	Fam129a;Rnf2	-53576;-16986			DNAse-mouse_ES-E14;H3K36me2-mouse_mESC
chr1:151543314-151546174	19.3322	23.3291	91.3357	89.3987	94.8207	93.7238	94.0559	89.9522	II	Rnf2;Fam129a	-43933;-26629	TypicalEnhancers	dELS	DNAse-mouse_ES-E14;H3K27ac-mouse_ES-E14;H3K36me2-mouse_mESC;H3K4me1-mouse_ES-E14
chr1:151560244-151561051	20.9346	25.9861	89.5161	88.102	92.6471	88.6364	93.865	96.875	II	Rnf2;Fam129a	-59837;-10725
chr1:151684195-151684576	58.5492	59.3548	90.7489	93.6782	97.9592	95.7746	95.7265	98.3871	II	Edem3	-70988		dELS	H3K4me1-mouse_ES-E14
chr1:151685695-151687005	22.1805	18.8755	61.1227	65.8986	69.7842	73.6585	72.3005	75.4717	II	Edem3	-69024		dELS;dELS;CTCF-bound	DNAse-mouse_ES-E14
chr1:151693076-151693453	54.717	64.1509	89.1026	86.0294	96.2963	92.8571	91.6667	90.9091	II	Edem3	-62109
chr1:151736929-151737833	42.0074	36.2595	81.25	85.7708	95.4023	88.8	85.0467	81.25	II	Edem3	-17993			DNAse-mouse_ES-E14;H3K4me1-mouse_ES-E14
chr1:151753429-151754302	37.6532	38.206	77.7547	78.5276	82.8671	84	84.589	85.0829	II	Edem3	-1508		pELS;pELS;CTCF-bound
chr1:151878523-151879148	36.4312	27.3171	85.8779	84.6154	90.2778	94.1176	82.0513	89.2857	II					DNAse-mouse_ES-E14
chr1:151879557-151879838	57.0815	52.6316	89.3617	91.0345	92.7273	97.1429	89.0909	96.1538	II					DNAse-mouse_ES-E14;H3K4me3-mouse_ES-E14
chr1:151977474-151977965	51.3514	46.7742	89.2216	85.1485	91.1765	96	91.4634	96.875	II					DNAse-mouse_ES-E14;H3K4me1-mouse_ES-E14
chr1:152024451-152024601	33.7349	36.8421	77.9817	74.1379	86.1111	90	91.4894	84.5238	I	1700025G04Rik	65599			DNAse-mouse_ES-E14
chr1:152069693-152070714	43.8554	46.1774	87.1257	85.4795	92.8177	90.2564	92.1053	95.9732	II	1700025G04Rik	19921			DNAse-mouse_ES-E14
chr1:152086597-152087550	34.2246	40.2685	80	79.0036	92.0635	87.7358	84.058	82.2785	II	1700025G04Rik	3051			DNAse-mouse_ES-E14
chr1:152117421-152118145	53.1818	59.4059	88.9474	90.5473	90	95.7895	96.1538	95.082	II	1700025G04Rik	-27658			H3K4me1-mouse_ES-E14
chr1:152242122-152242618	49.5098	54.5455	89.172	96.7742	85.7143	100	100	100	II					H3K4me3-mouse_ES-E14
chr1:152385250-152385765	48.7013	39.4595	87.931	85.2273	91.3043	91	95.7447	84.9057	II	Tsen15	1174
chr1:152386314-152386742	0.075643	0	0.114025	0	27.3092	45.4023	19.5906	27.1028	I	Tsen15	154	Promoters	PLS;pELS	DNAse-mouse_ES-E14;H3K4me3-mouse_ES-E14;H3K9ac-mouse_ES-E14
chr1:152414925-152415125	54.6448	59.8039	91.2195	94.5312	91.6667	95.4545	88.4615	91.6667	II	Colgalt2	15195
chr1:152521256-152521514	47.8659	58.6667	93.0556	86	88.4058	94.1176	87.3134	91.5663	II
chr1:152531533-152531866	42.2145	46.0674	82.4885	82.3129	84.6154	83.0986	79.6992	78.7234	II	Rgl1	93517		dELS;CTCF-bound	H3K4me1-mouse_ES-E14
chr1:152573654-152573925	27.3585	26.6187	73.2143	58.5586	77.4648	71.875	81.3187	88.0952	II	Rgl1	51427	TypicalEnhancers	dELS	DNAse-mouse_ES-E14;H3K4me1-mouse_ES-E14
chr1:152603617-152604190	38.2456	41.5929	88.4259	90.9091	90.5263	92.3077	86.6667	84.9462	II	Rgl1	21313	TypicalEnhancers
chr1:152721096-152722106	48.0249	53.6998	90.1031	90.8163	97.9592	95.7672	92.4242	92.3664	II	Rgl1;Apobec4	-96384;-28950		dELS	DNAse-mouse_ES-E14;H3K36me2-mouse_mESC
chr1:152730361-152730957	47.6596	57.3487	93.6909	91.5531	93.2039	95.5414	93.6364	92.511	II	Apobec4	-19892			H3K4me3-mouse_ES-E14;H3K9ac-mouse_ES-E14
chr1:152770256-152770455	60.4651	54.8673	93.75	95.9184	93.5484	91.4286	96.0784	100	II	Ncf2;Arpc5	-29838;3814			H3K36me3-mouse_ES-E14
chr1:152792656-152797304	20.5159	28.1488	75.5507	75.2418	84.5938	82.6667	81.3008	87.8187	II	Ncf2;Arpc5	-5214;28438	SuperEnhancers	dELS	DNAse-mouse_ES-E14;H3K27ac-mouse_ES-E14;H3K36me2-mouse_mESC;H3K4me1-mouse_ES-E14;H3K4me3-mouse_ES-E14;H3K9ac-mouse_ES-E14
chr1:152815496-152815901	36.8794	30.4348	70.8333	81.6092	73.5849	75.7576	66.25	59.5745	II	Ncf2;Smg7	15505;62469		dELS;CTCF-bound	H3K4me1-mouse_ES-E14
chr1:152817675-152818112	52.1912	52.8736	87.0588	82.5328	90.9091	90.9091	89.4737	91.3978	II	Ncf2;Smg7	17700;60274		dELS	H3K36me2-mouse_mESC
chr1:152832251-152832911	29.1667	33.7209	92.0455	88.4615	91.4894	91.3793	92.0455	98.0392	II	Ncf2;Smg7	32387;45587		dELS	H3K4me1-mouse_ES-E14
chr1:152836790-152837341	39.4872	34.6341	82.2335	85	96.6667	85.1351	77.551	69.2308	II	Ncf2;Smg7	36872;41102
chr1:152838122-152838731	57.0909	50.4762	90.2954	87.7451	95.3488	94.1176	95.5056	94.4444	II	Ncf2;Smg7	38233;39741	TypicalEnhancers	dELS	H3K36me3-mouse_ES-E14;H3K4me1-mouse_ES-E14
chr1:152845418-152845984	53.5032	53.5088	94.0678	93.2331	94.4444	95.1613	94.4444	90.1639	II	Smg7;Ncf2	32467;45507	TypicalEnhancers		H3K27ac-mouse_ES-E14;H3K36me3-mouse_ES-E14
chr1:152871162-152871543	53.5088	56.4593	93.6508	86.8571	93.2886	93.0435	93.0693	85.2273	II	Smg7;Ncf2	6815;71159		dELS
chr1:152872127-152873011	43.3333	42.4581	72.2513	82.2967	86.6667	87.9121	80.6452	88.1356	I	Smg7;Ncf2	5599;72375			H3K4me1-mouse_ES-E14
chr1:152875875-152876734	50.8108	52.2727	90.9605	92.2374	90.8397	93.3333	94.7761	91.2	II	Smg7;Ncf2	1863;76111
chr1:152883521-152883641	58.4158	47.8261	88.0952	84.466	96.3303	94.1176	97.541	97.2477	II	Nmnat2;Smg7	-71417;-5413
chr1:152887954-152888327	57.8512	58.3851	90.2913	84.1379	97.5	92.0635	100	97.8723	II	Nmnat2;Smg7	-66857;-9973
chr1:152895688-152896437	59.7826	61.2022	92.6966	91.1765	88.8889	95.2381	97.0149	88.6364	II	Nmnat2;Smg7	-58935;-17895			H3K4me1-mouse_ES-E14
chr1:152899362-152901254	9.58084	9.80392	88.2716	85.4331	85.3659	88.3117	83.4783	92.6316	II	Nmnat2;Smg7	-54690;-22140		dELS;pELS	H3K4me1-mouse_ES-E14
chr1:152914753-152918094	17.0418	20.1235	82.058	82.9847	86.3354	88.254	84.5938	84.8148	II	Nmnat2;Smg7	-38574;-38256	SuperEnhancers	dELS	DNAse-mouse_ES-E14;H3K27ac-mouse_ES-E14;H3K36me2-mouse_mESC;H3K4me1-mouse_ES-E14;H3K9ac-mouse_ES-E14
chr1:152933936-152934194	50.7407	56.9565	86.8526	82.3944	91.358	88.7324	88.6486	91.2409	II	Smg7;Nmnat2	-55897;-20933		dELS	H3K4me1-mouse_ES-E14
chr1:152972863-152974650	22.6148	22.9205	55.7235	60.1485	67.1141	75.1445	63.2353	69.7183	I	Nmnat2	18759	TypicalEnhancers	dELS	H3K36me2-mouse_mESC;H3K4me1-mouse_ES-E14
chr1:152991728-152993101	28.8991	36.5979	80.6283	78.75	79.3651	87.3239	77.2727	78.9474	II	Nmnat2	37417	TypicalEnhancers	dELS	H3K27ac-mouse_ES-E14;H3K36me2-mouse_mESC;H3K4me1-mouse_ES-E14
chr1:153007700-153011685	27.2799	25.8237	91.623	87.9455	93.4177	91.9903	90.1381	92.1824	II	Nmnat2	54695	SuperEnhancers	dELS	DNAse-mouse_ES-E14;H3K27ac-mouse_ES-E14;H3K36me2-mouse_mESC;H3K4me1-mouse_ES-E14;H3K4me3-mouse_ES-E14;H3K9ac-mouse_ES-E14
chr1:153027375-153028352	39.9594	35.1889	83.9216	78.6611	77.4194	85.3535	76.4286	74.7664	II	Nmnat2	72866			H3K36me2-mouse_mESC
chr1:153030796-153034334	16.2242	19.2967	85.6388	88.4406	91.6168	89.8072	86.0735	88	II	Nmnat2	77567	SuperEnhancers	dELS	DNAse-mouse_ES-E14;H3K27ac-mouse_ES-E14;H3K36me2-mouse_mESC;H3K4me1-mouse_ES-E14;H3K4me3-mouse_ES-E14;H3K9ac-mouse_ES-E14
chr1:153045505-153045896	51.5924	42.9319	69.4805	78.7234	81.8792	77.0833	73.7374	85.4369	II	Nmnat2	90703	SuperEnhancers	dELS	H3K36me2-mouse_mESC
chr1:153047117-153047588	48.1481	39.4558	90.4306	86.1314	83.908	92.8571	87.1795	91.6667	II	Nmnat2	92355	SuperEnhancers		H3K4me1-mouse_ES-E14
chr1:153048146-153048577	3.39623	11.5646	41.5094	36.5517	37.6344	47.9452	32.3232	31.1475	II	Nmnat2	93364	SuperEnhancers	dELS;CTCF-bound	H3K4me1-mouse_ES-E14
chr1:153054120-153054553	73.6434	66.6667	20.3947	13.3721	15.873	12.6437	7.40741	11.4754	III	Nmnat2	99339	SuperEnhancers	dELS	H3K36me2-mouse_mESC
chr1:153071491-153072564	42.5787	49.875	91.0579	90.2913	93.6747	94.306	90.7652	91.5888	II				dELS	DNAse-mouse_ES-E14;H3K4me1-mouse_ES-E14;H3K9ac-mouse_ES-E14
chr1:153092765-153093439	1.875	1.96078	35.4839	41.4286	24.0741	42	30.137	36.1111	II	Lamc2	93345	SuperEnhancers	dELS	DNAse-mouse_ES-E14;H3K27ac-mouse_ES-E14;H3K4me1-mouse_ES-E14;H3K9ac-mouse_ES-E14
chr1:153096590-153097630	30.2041	30.6122	75.5365	74.8603	81.5385	92	73.4375	88.1356	II	Lamc2	89337	SuperEnhancers	dELS;CTCF-bound	DNAse-mouse_ES-E14;H3K27ac-mouse_ES-E14;H3K4me1-mouse_ES-E14;H3K4me3-mouse_ES-E14;H3K9ac-mouse_ES-E14
chr1:153098126-153099923	26.4935	35.6164	92.3197	90.9879	94.7368	95.5381	95.3659	90.6977	II	Lamc2	87422	SuperEnhancers	dELS	H3K27ac-mouse_ES-E14;H3K36me2-mouse_mESC;H3K4me1-mouse_ES-E14
chr1:153100942-153101732	20.5374	26.3768	68.7657	64.8649	80	71.7949	79.4286	81.5287	II	Lamc2	85110	SuperEnhancers	dELS;CTCF-bound	DNAse-mouse_ES-E14;H3K4me1-mouse_ES-E14;H3K9ac-mouse_ES-E14
chr1:153103088-153103309	67.4242	46.9697	93.2039	91.5033	95.0495	92	94.3182	93.5185	II	Lamc2	83248	SuperEnhancers
chr1:153109367-153109746	42.5	27.451	82.3529	90.411	89.7727	84.4156	91.3043	96.6102	II	Lamc2	76890		dELS
chr1:153144356-153144586	53.9171	62.5	89.899	89.0173	95.8904	93.1818	93.5897	86.7347	II	Lamc2	41976		dELS	H3K36me2-mouse_mESC
chr1:153165857-153166428	53.3123	57.6271	93.7126	88.9764	95.5556	94.697	96.4103	95.3125	II	Lamc2	20304
chr1:153191216-153192581	37.4439	39.2857	89.7368	90.4523	91.5751	92.2222	91.9847	86.4979	II	Lamc2	-5452		dELS	H3K36me2-mouse_mESC;H3K4me1-mouse_ES-E14
chr1:153215914-153217373	31.2121	31.6923	80.9917	79.0036	89.1156	87.6623	87.7419	88.0734	II	Lamc2	-30197		dELS	H3K4me1-mouse_ES-E14
chr1:153219111-153220107	40.4651	42.2833	85.8566	85.558	89.6825	93.6709	89.8955	89.5161	II	Lamc2	-33162
chr1:153227065-153228054	23.9329	27.7778	82.8629	79.8489	77.6	84.5188	76.0116	76.8421	II	Lamc2	-41113			DNAse-mouse_ES-E14;H3K36me3-mouse_ES-E14
chr1:153264954-153265573	29.6137	32.1782	91.2281	86.1607	79.4872	90.1961	96.6667	95	II	Lamc2;Lamc1	-78817;67522		dELS
chr1:153269102-153271762	32.829	33.2997	91.7917	91.6512	94.4541	94.7686	94.3662	92.5636	II	Lamc2;Lamc1	-83985;62354		dELS;CTCF-bound	H3K4me1-mouse_ES-E14;H3K9ac-mouse_ES-E14
chr1:153273541-153275053	30.6358	33.9093	93.2735	89.9281	95.1515	95.4802	95.7983	90.1099	II	Lamc2;Lamc1	-87850;58489			H3K4me1-mouse_ES-E14
chr1:153277917-153280242	46.0477	51.8905	94.0549	88.1481	90.8046	91.453	93.0295	89.9642	II	Lamc2;Lamc1	-92633;53706			H3K4me1-mouse_ES-E14
chr1:153281464-153282665	32.3404	32.6087	85.654	90.8163	96	92.9293	92.0455	89.8734	II	Lamc2;Lamc1	-95618;50721			H3K4me1-mouse_ES-E14
chr1:153287572-153288720	46.1728	45.7895	94.7368	87.7966	93.2039	95.9184	92.5532	94.0299	II	Lamc1	44640		pELS;CTCF-bound	DNAse-mouse_ES-E14;H3K36me2-mouse_mESC;H3K4me1-mouse_ES-E14
chr1:153305255-153305626	50	61.3793	93.5484	90.0602	96.4981	97.5806	94.686	97.546	II	Lamc1	27345
chr1:153308463-153308936	63.0435	45.8647	88.785	85.7143	89.4737	89.0909	92.9577	94.4444	II	Lamc1	24086		dELS	H3K4me1-mouse_ES-E14
chr1:153315062-153318221	23.7123	22.8682	89.7089	86.121	88.4393	88.7828	89.8172	90.4943	II	Lamc1	16144		CTCF-only;CTCF-bound;dELS	H3K4me1-mouse_ES-E14;H3K9ac-mouse_ES-E14
chr1:153319793-153323553	30.1932	31.3008	88.2453	84.7273	93.6508	91.6179	84.0996	88.2619	II	Lamc1	11113	TypicalEnhancers	dELS	H3K27ac-mouse_ES-E14;H3K4me1-mouse_ES-E14;H3K9ac-mouse_ES-E14
chr1:153325990-153331132	34.4013	33.1039	89.6961	86.9382	88.9524	87.9205	84.1187	86.8365	II	Lamc1	4225		dELS	H3K36me3-mouse_ES-E14;H3K4me1-mouse_ES-E14;H3K4me3-mouse_ES-E14
chr1:153345663-153346550	47.0297	52.0576	91.5162	91.342	94.864	95.5224	92.4282	93.0556	II	Shcbp1l;Lamc1	-79055;-13321		dELS	H3K4me1-mouse_ES-E14;H3K4me3-mouse_ES-E14
chr1:153347645-153348471	13.4715	13.587	52.9412	47.0588	60.3448	67.3077	56.7568	72.549	I	Shcbp1l;Lamc1	-77104;-15272			DNAse-mouse_ES-E14;H3K27ac-mouse_ES-E14;H3K36me2-mouse_mESC;H3K4me1-mouse_ES-E14
chr1:153353638-153354401	50.0861	50.7937	90.7923	93.2203	91.9708	90.6475	87.027	86.0465	II	Shcbp1l;Lamc1	-71142;-21234		dELS;dELS;CTCF-bound	H3K36me2-mouse_mESC;H3K4me1-mouse_ES-E14
chr1:153384762-153386778	31.4945	26.9841	78.1414	83.5985	83.0986	81.8182	80.4396	82.6923	II	Lamc1;Shcbp1l	-52984;-39392	TypicalEnhancers	dELS;dELS;CTCF-bound	DNAse-mouse_ES-E14;H3K27ac-mouse_ES-E14;H3K36me2-mouse_mESC;H3K4me1-mouse_ES-E14
chr1:153406410-153407137	44.6328	49.8305	84.9802	87.5	90.5882	90.9091	89.5349	86.8852	II	Lamc1;Shcbp1l	-73988;-18388			H3K27ac-mouse_ES-E14;H3K36me2-mouse_mESC
chr1:153451199-153451470	43.662	44.9541	83.7349	81.592	91.5254	92.8571	83.75	88.2353	II	Shcbp1l;Dhx9	26173;36273		CTCF-only;CTCF-bound	DNAse-mouse_ES-E14
chr1:153456054-153456276	53.2847	40.2439	95.9596	88.7931	88.8889	94.5946	86.2745	89.7436	II	Shcbp1l;Dhx9	31003;31443	TypicalEnhancers		H3K27ac-mouse_ES-E14;H3K36me3-mouse_ES-E14;H3K4me1-mouse_ES-E14
chr1:153457585-153458350	49.7143	51.5152	90.4306	91.8367	95.8333	98.9474	91.4634	100	II	Dhx9;Shcbp1l	29640;32806			H3K36me3-mouse_ES-E14
chr1:153459957-153461067	56.6138	59.4203	91.866	89.2523	96.1165	95.6835	94.3925	92.7835	II	Dhx9;Shcbp1l	27096;35350			H3K36me3-mouse_ES-E14
chr1:153476309-153477731	46.9751	56.5591	93.1889	92.2705	97.3684	94.1748	95.302	96.7742	II	Dhx9;Shcbp1l	10588;51858			H3K36me3-mouse_ES-E14
chr1:153478051-153478920	59.3074	51.9231	93.2642	91.2698	93.4783	88.8889	95.283	87.8378	II	Dhx9;Shcbp1l	9122;53324
chr1:153479755-153486300	16.4	12.7072	79.5429	82.1262	89.9767	82.2967	87.7593	85.1124	II	Dhx9;Shcbp1l	4580;57866		CTCF-only;CTCF-bound;pELS;CTCF-bound	DNAse-mouse_ES-E14;H3K36me3-mouse_ES-E14;H3K4me3-mouse_ES-E14;H3K9ac-mouse_ES-E14
chr1:153488363-153493510	31.6701	30.4696	81.4189	75.1625	85.7567	86.0759	83.9216	85.7143	II	Dhx9	-3329	Promoters;SuperEnhancers	dELS;pELS;CTCF-bound	DNAse-mouse_ES-E14;H3K27ac-mouse_ES-E14;H3K36me2-mouse_mESC;H3K4me1-mouse_ES-E14;H3K9ac-mouse_ES-E14
chr1:153493711-153496304	20.5384	22.8261	73.7533	77.3829	81.1538	82.4658	80.6667	81.9672	II	Dhx9;Npl	-7400;55037	SuperEnhancers	dELS	DNAse-mouse_ES-E14;H3K27ac-mouse_ES-E14;H3K36me2-mouse_mESC;H3K4me1-mouse_ES-E14;H3K4me3-mouse_ES-E14
chr1:153499929-153500555	21.5805	31.4433	91.1877	90.8571	91.3386	92.7007	90.9091	93.1034	II	Dhx9;Npl	-12634;49803	SuperEnhancers		DNAse-mouse_ES-E14
chr1:153501839-153502538	50.463	49.4024	79.8883	78.4689	84.507	87.234	88.8	92.2222	II	Dhx9;Npl	-14581;47856	SuperEnhancers	dELS;CTCF-bound	DNAse-mouse_ES-E14;H3K27ac-mouse_ES-E14;H3K36me2-mouse_mESC;H3K4me1-mouse_ES-E14
chr1:153531210-153532107	29.0411	28.4848	61.3971	68.2836	79.1045	75.7576	76.8116	84.8624	I	Dhx9;Npl	-44051;18386	TypicalEnhancers	dELS	H3K27ac-mouse_ES-E14;H3K36me2-mouse_mESC;H3K4me1-mouse_ES-E14;H3K4me3-mouse_ES-E14;H3K9ac-mouse_ES-E14
chr1:153549047-153549583	16.8367	24.6622	48.2972	62.7193	68.323	74.4681	60	53.7736	I	Npl	730			H3K4me3-mouse_ES-E14;H3K9ac-mouse_ES-E14
chr1:153561035-153561410	46.4968	47.0588	78.4173	87.3134	88.7324	90.625	85.7143	80.9524	II	Rgs8;Npl	-91802;-11178			DNAse-mouse_ES-E14;H3K4me1-mouse_ES-E14
chr1:153665508-153666119	70.3349	85.0932	35.567	41.4474	48.2759	56.0606	43.1818	47.3684	III	Rgs16;Rgs8	-74535;12789	Promoters;TypicalEnhancers	PLS;CTCF-bound;pELS
chr1:153678942-153680384	31.0997	25.1185	82.7112	80.5333	84.7059	87.9828	78.7879	75.1323	II	Rgs16;Rgs8	-60686;26638		dELS	H3K36me2-mouse_mESC;H3K4me1-mouse_ES-E14;H3K9ac-mouse_ES-E14
chr1:153692912-153693254	35.8885	34.0909	92.268	94.6429	89.4737	89.5349	88.6792	90	II	Rgs16;Rgs8	-47266;40058			H3K4me1-mouse_ES-E14
chr1:153748324-153748510	36.1702	33.3333	63.871	71.1864	79.1667	83.3333	50	80	I	Rnasel	-1009	Promoters	pELS
chr1:153807696-153808132	32.8488	36.9403	73.3591	75.3731	73.8636	78.4483	75.641	56.1404	II	Rgsl1;Rnasel	36228;58488		DNase-H3K4me3;CTCF-bound
chr1:153901507-153903509	44.625	39.3388	87.2441	84.7162	93.6	88.2845	89.5833	91.6667	II	Glul	2564		pELS	H3K36me3-mouse_ES-E14;H3K4me3-mouse_ES-E14;H3K9ac-mouse_ES-E14
chr1:153962085-153962404	45.2055	51.8519	85.2941	87.2881	86.2745	88.2353	91.5254	93.6508	II	Glul	62301
chr1:154079110-154080791	19.1327	20.7407	59.8616	59.8326	69.9187	77.4775	60.396	74.2188	I			TypicalEnhancers	pELS;pELS;CTCF-bound	DNAse-mouse_ES-E14;H3K27ac-mouse_ES-E14;H3K36me2-mouse_mESC;H3K4me1-mouse_ES-E14
chr1:154081224-154082130	19.573	17.3913	87.6833	82.7731	84.3137	84.2697	91.3043	84.6154	II			TypicalEnhancers	pELS	DNAse-mouse_ES-E14;H3K27ac-mouse_ES-E14;H3K36me2-mouse_mESC;H3K4me1-mouse_ES-E14
chr1:154090634-154091570	20.9402	21.6814	81.1429	82.5137	82.8571	80.9524	87.3418	74.5098	II			TypicalEnhancers		H3K36me2-mouse_mESC;H3K4me1-mouse_ES-E14
chr1:154095977-154096736	25.7576	33.7662	91.4286	87.027	89.5833	88.9908	97.3684	89.8305	II				CTCF-only;CTCF-bound	H3K36me2-mouse_mESC
chr1:154099709-154101590	33.4091	36.4431	90.3654	88.7755	91.2	88.8235	90.7407	90.9091	II				dELS	H3K36me2-mouse_mESC;H3K4me1-mouse_ES-E14
chr1:154102892-154103259	47.619	57.5472	91.0569	89.011	89.8734	92.8571	92.0635	85.4545	II	Zfp648	-98111		dELS;CTCF-bound	H3K36me2-mouse_mESC;H3K4me1-mouse_ES-E14
chr1:154117353-154118317	34.0034	34.3478	79.669	85.8182	87.2521	88.9655	88.1517	87.3377	II	Zfp648	-83352		PLS;CTCF-bound;pELS;CTCF-bound	DNAse-mouse_ES-E14;H3K36me2-mouse_mESC;H3K4me1-mouse_ES-E14;H3K4me3-mouse_ES-E14;H3K9ac-mouse_ES-E14
chr1:154190253-154190688	42.616	57.3643	93.2624	89.4231	83.0189	94.4444	89.8876	89.2857	II	Zfp648	-10716		dELS;CTCF-bound	DNAse-mouse_ES-E14
chr1:154204512-154205772	14.2578	25.2717	87.4142	85.3301	89.2958	81.0056	94.1043	89.7163	II	Zfp648	3955		DNase-H3K4me3;DNase-H3K4me3;CTCF-bound	DNAse-mouse_ES-E14;H3K27me3-mouse_ES-Bruce4;H3K4me3-mouse_ES-E14
chr1:154383168-154383769	30.4348	34.7826	87.7419	87.7049	86.4407	96.875	80.8219	72.9167	II					DNAse-mouse_ES-E14
chr1:15451385-15451897	32.6531	36.3636	83.2335	88	91.8919	89.7959	84.0909	84.375	II
chr1:154725482-154726194	29.7654	25.0681	83.6111	79.8165	78.8618	75.188	73.2218	80.4196	II	Cacna1e	518	Promoters	PLS;PLS;CTCF-bound	H3K27me3-mouse_ES-Bruce4;H3K4me3-mouse_ES-E14
chr1:154730377-154730891	31.1828	31.9767	88.3598	79.3103	86.2069	84.7458	81.8182	88.8889	II	Cacna1e	-4278
chr1:154799147-154799621	50.8772	59.375	95.2632	92.3977	97.2789	98.3333	93.956	95.5017	II	Cacna1e	-73028			H3K4me3-mouse_ES-E14
chr1:154957328-154958047	32.5758	45.1613	85.8491	85.9375	88.2353	95.6522	95.5224	82.1429	II
chr1:155001949-155002155	40.2367	40.5405	79.4872	68.3168	87.5	83.871	82.2222	84.6154	II	Ier5	97584
chr1:155051836-155053625	27.4725	22.2513	65.2812	52.7578	59.5122	60.4278	70.5674	62.7907	II	Ier5	46905	SuperEnhancers	dELS;dELS;CTCF-bound	H3K36me2-mouse_mESC;H3K4me1-mouse_ES-E14
chr1:155054670-155055249	38.125	44.9438	90.8602	88.9655	85.1852	84.7222	82.6087	88.0952	II	Ier5	44676	SuperEnhancers	dELS;pELS	H3K36me2-mouse_mESC
chr1:155098875-155099247	0	0	0.315126	2.27273	0	75.8621	48.3871	11.0092	I	Ier5	575		pELS	H3K27me3-mouse_ES-Bruce4;H3K4me3-mouse_ES-E14;H3K9ac-mouse_ES-E14
chr1:155247741-155248267	35.2025	37.0833	71.1628	70.9924	67.2414	79.0909	79.1667	79.661	II	BC034090	-15264	TypicalEnhancers	dELS	H3K4me1-mouse_ES-E14
chr1:155438430-155439136	35.0806	28.7129	81.3472	82.6347	85.3333	83.6538	82.0225	81.0127	II	Xpr1	-21454		dELS;CTCF-bound	DNAse-mouse_ES-E14;H3K4me1-mouse_ES-E14
chr1:155484217-155484623	44.5783	53.1469	91.1504	86.4706	88.7097	88.8889	90	85.7143	II	Acbd6;Xpr1	-73702;-67091		dELS	DNAse-mouse_ES-E14
chr1:155491476-155492204	33.3333	30.2778	85.6397	88.535	89.2241	90.9091	86.9403	86.5591	II	Xpr1;Acbd6	-74511;-66282		dELS;dELS;CTCF-bound	H3K36me2-mouse_mESC
chr1:155646347-155647213	30.9917	41.2556	88.4615	88.7218	90.1639	91.2621	89.8148	95.1613	II	Acbd6;Lhx4	88658;95247			DNAse-mouse_ES-E14
chr1:155717414-155717674	30.9038	36.0248	82.8571	81.1644	77.4194	82.8283	75.5102	79.0323	II	Lhx4	24483
chr1:155729256-155731021	56.0494	63.9144	12.2625	13.0137	19.7279	19.7674	20.8861	11.9048	III	Lhx4	11888			H3K4me1-mouse_ES-E14
chr1:155732712-155733081	70.1657	79.1667	30.303	28.7356	23.0769	28.3582	27.8689	25.7143	III	Lhx4	9130			H3K27me3-mouse_ES-Bruce4
chr1:155733463-155733969	63.9344	51.1236	20	24.183	23.6364	32.8767	16	27.451	III	Lhx4	8311			H3K27me3-mouse_ES-Bruce4
chr1:156003748-156004182	35.4839	28.2051	93.3673	89.7436	93.5484	100	94.7917	93.75	II	Tor1aip2;Cep350	-31438;-30710			DNAse-mouse_ES-E14;H3K4me3-mouse_ES-E14;H3K9ac-mouse_ES-E14
chr1:156041680-156043480	32.6316	33.3333	77.2846	72.7494	86.8421	84.153	83.2298	75.1592	II	Tor1aip1	-6153		dELS;CTCF-bound;pELS	DNAse-mouse_ES-E14;H3K4me3-mouse_ES-E14
chr1:156048804-156050046	45.6221	48.5043	93.1579	89.3112	92.638	89.5	94.0959	94.3662	II	Tor1aip1	-12998			H3K36me3-mouse_ES-E14
chr1:156058785-156059063	57.3604	62.0253	91.6667	96.4029	96.5517	95	93.5484	91.3043	II	Tor1aip1	-22497		dELS	H3K36me3-mouse_ES-E14
chr1:156073395-156073774	37.2222	35.8025	81.9095	85.8209	85.2113	80.597	79.0323	83.6364	II	Tor1aip1	-37158			DNAse-mouse_ES-E14;H3K36me2-mouse_mESC
chr1:156089497-156089760	38.0952	25	73.2143	83.871	66.6667	86.8421	94.8718	84	II	Tor1aip1	-53202			DNAse-mouse_ES-E14
chr1:156108374-156108821	30.5439	28.7356	83.9506	87.7551	87.395	94.8454	71.223	80.6452	II	Tor1aip1;Fam163a	-72171;96428			DNAse-mouse_ES-E14
chr1:156111110-156111396	32.5581	41.5094	77.665	78.882	86.8852	83.3333	89.5522	88.0952	II	Tor1aip1;Fam163a	-74826;93773			DNAse-mouse_ES-E14
chr1:156229445-156229803	21.8447	23.3129	51.0204	52.5	70.3704	73.3333	57.6923	66.6667	I	Fam163a;Tdrd5	-24598;74040		dELS;CTCF-bound	DNAse-mouse_ES-E14
chr1:156310662-156311183	39.7351	43.6842	69.797	73.0088	88.7218	71.2871	78.2609	85.8974	II	Nphs2	196	Promoters	DNase-H3K4me3;PLS;CTCF-bound	H3K4me3-mouse_ES-E14
chr1:156450264-156450780	32.1839	27.0742	85.3982	86.0759	92.7536	93.5065	94.4444	91.6667	II	Axdnd1;Soat1	-30094;23809
chr1:156473276-156473601	60.6838	63.6364	10.0917	9.56522	3.1746	10.5263	8.77193	0	III	Soat1	892		pELS	H3K4me3-mouse_ES-E14;H3K9ac-mouse_ES-E14
chr1:156475662-156476782	85.6354	85.814	38.5321	39.7661	38.2609	46.2222	44.086	41.7431	III	Soat1	-1891	TypicalEnhancers	pELS	H3K36me2-mouse_mESC
chr1:15649488-15650090	36.0294	39.8438	68.9655	77.8846	76.9231	86.8421	75.8065	70.3704	I				dELS
chr1:156532127-156533030	60.0297	57.4074	93.2203	93.2743	94.1176	92.5094	96.2963	93.3798	II	Abl2;Gm10031	-26470;8567		DNase-H3K4me3;CTCF-bound	DNAse-mouse_ES-E14
chr1:156559950-156561552	35.6164	34.6154	83.1858	84.264	85.8268	88.6986	90	87.5598	II	Abl2	1702			H3K4me1-mouse_ES-E14;H3K4me3-mouse_ES-E14
chr1:156564963-156566856	47.0149	41.1043	83.6735	84.3137	88.9908	87.0588	91.9192	92.9412	II	Abl2	6861	TypicalEnhancers	dELS;CTCF-bound	DNAse-mouse_ES-E14
chr1:156567690-156568267	52.2059	46.8208	89.6	90	91.8919	89.3617	90.3846	85	II	Abl2	8930
chr1:156568952-156569941	45.9119	45.4545	93.3071	90.7042	94.6565	93.4524	91.9118	94.1176	II	Abl2	10398
chr1:156578496-156579010	49.4681	52.6316	96.5753	94.4444	90	94.5946	90.3226	90.3226	II	Abl2;Tor3a	19704;95603
chr1:156580469-156581643	40.6114	40	90.1205	84.7682	87.6923	84.3434	89.3939	89.0244	II	Abl2;Tor3a	22007;93300			H3K4me1-mouse_ES-E14
chr1:156606146-156607136	37.8378	38.2075	91.4692	89.372	91.3043	95.3488	86.9048	91.0714	II	Abl2;Tor3a	47592;67715		dELS	H3K4me1-mouse_ES-E14
chr1:156609289-156609750	16.0839	20.3125	89.2157	91.1765	91.1111	92	91.0714	95.3488	II	Abl2;Tor3a	50471;64836			H3K4me1-mouse_ES-E14
chr1:156615051-156617492	26.5043	31.383	60.3113	64.5833	74.7934	77.5591	75.1111	72.7273	I	Abl2;Tor3a	57223;58084	TypicalEnhancers	dELS;dELS;CTCF-bound	DNAse-mouse_ES-E14;H3K27ac-mouse_ES-E14;H3K4me1-mouse_ES-E14;H3K4me3-mouse_ES-E14;H3K9ac-mouse_ES-E14
chr1:156639088-156639207	47.3684	41.1765	95.4545	97.9167	95.3488	96.7742	93.3333	92	II	Tor3a;Abl2	35208;80099
chr1:156648460-156649527	30.1047	33.7931	80.916	83.3935	90.1961	87.5	88.5714	89.5833	II	Tor3a;Abl2	25362;89945	SuperEnhancers		DNAse-mouse_ES-E14;H3K4me1-mouse_ES-E14
chr1:156651979-156656335	27.7778	27.0603	88.6111	90.2013	90.4762	92.6045	92.7746	91.8288	II	Tor3a;Abl2	20199;95108	SuperEnhancers	dELS	H3K27ac-mouse_ES-E14;H3K36me3-mouse_ES-E14;H3K4me1-mouse_ES-E14;H3K9ac-mouse_ES-E14
chr1:156657057-156658020	35.255	38.2857	82.6923	76.3736	88.6792	88.8889	83.5821	81.3559	II	Tor3a;Abl2	16817;98490	SuperEnhancers	dELS;CTCF-bound	H3K4me1-mouse_ES-E14
chr1:156659223-156661476	43.3217	45.5556	89.1654	87.2897	87.8049	90.3846	88.1818	89.3805	II	Tor3a	14006	SuperEnhancers	dELS	H3K27ac-mouse_ES-E14;H3K4me1-mouse_ES-E14;H3K4me3-mouse_ES-E14;H3K9ac-mouse_ES-E14
chr1:156663420-156663818	38.8235	40.5797	87.2093	89.2857	83.8235	84.2105	80	86.2069	II	Tor3a	10737	SuperEnhancers		H3K27ac-mouse_ES-E14
chr1:156665317-156668352	15.9262	20.339	88.7568	88.5039	89.4841	92.2156	90.0398	91.7808	II	Tor3a	7521	SuperEnhancers	dELS	H3K27ac-mouse_ES-E14;H3K36me3-mouse_ES-E14;H3K4me1-mouse_ES-E14;H3K4me3-mouse_ES-E14;H3K9ac-mouse_ES-E14
chr1:156669354-156671125	12.8391	30.0676	59.5618	69.1589	62.8788	82.4427	61.9565	64.0351	I	Tor3a	4116	SuperEnhancers	dELS	H3K27ac-mouse_ES-E14;H3K4me3-mouse_ES-E14;H3K9ac-mouse_ES-E14
chr1:156676042-156676697	18.4211	20.5387	47.4114	55.2174	71.0145	70.9877	70.5882	63.0435	I	Tor3a	-2014		CTCF-only;CTCF-bound	DNAse-mouse_ES-E14
chr1:156748332-156748758	49.3606	57.7381	92.1512	92.3977	97.1429	95.3846	97.1014	95.6204	II	Angptl1;Fam20b	-90017;-29473			H3K4me3-mouse_ES-E14
chr1:156752075-156752579	20.434	18.3838	52.7233	44.7887	52.381	61.7925	57.0213	54.0541	I	Angptl1;Fam20b	-86235;-33255		dELS;CTCF-bound	DNAse-mouse_ES-E14
chr1:156937090-156937947	24.9135	29.7189	80.2817	82.0513	80.5825	81.8182	77.3438	84.8485	II	Ralgps2;Angptl1	1868;98957
chr1:156950348-156950813	34.8315	27.7778	85.2459	70.1493	89.899	87.6923	77.6471	86.3014	II	Ralgps2	-11194
chr1:156955684-156956393	41.8269	45.7831	81.8182	77.7778	77.1429	83.9286	79.0123	85.1064	II	Ralgps2	-16652	TypicalEnhancers	dELS	H3K27ac-mouse_ES-E14;H3K36me2-mouse_mESC;H3K4me1-mouse_ES-E14
chr1:156983093-156984095	27.3731	35.1648	90.2655	88.5246	91.4634	89.1566	86.2069	88.2353	II	Ralgps2	-44207			DNAse-mouse_ES-E14
chr1:156993876-156995631	23.3645	21.4106	81.8627	86.1963	88.189	90.2439	79.5122	81.982	II	Ralgps2	-55367		dELS	H3K36me2-mouse_mESC;H3K4me1-mouse_ES-E14
chr1:156997483-156998351	35.2113	43.9815	79.6537	86.5854	87.3563	91.8605	81.3953	87.013	II	Ralgps2	-58530		dELS;dELS;CTCF-bound	DNAse-mouse_ES-E14;H3K36me2-mouse_mESC;H3K4me1-mouse_ES-E14
chr1:157073738-157074128	46.281	45.3608	84.0909	76.8421	87.234	90.9091	87.7551	77.7778	II	Tex35	34717
chr1:157077359-157077791	45.2158	62.9747	82.6972	84.8921	91.7692	92.2819	92.5795	88.6148	I	Tex35	31075		DNase-H3K4me3;CTCF-bound	DNAse-mouse_ES-E14;H3K4me3-mouse_ES-E14
chr1:157079501-157080210	40.2715	40	81.2903	81.5385	84.8485	89.8551	85.0394	75	II	Tex35	28794		dELS;dELS;CTCF-bound	DNAse-mouse_ES-E14;H3K4me1-mouse_ES-E14
chr1:157086932-157087213	42.6724	54.4872	72.5581	63.1206	78.6885	86.5385	71.6216	76.1905	I	Tex35	21577			H3K4me1-mouse_ES-E14
chr1:157100923-157101788	29.1954	26.7218	70.1559	67.1875	76.7442	73.913	69.7581	66.9725	II	Tex35	7294		dELS	H3K4me1-mouse_ES-E14
chr1:157253596-157253976	34.9112	46.4	88.3721	71.5447	89.1892	82.3529	84.375	83.3333	II				dELS;CTCF-bound	DNAse-mouse_ES-E14;H3K4me1-mouse_ES-E14
chr1:157311079-157311863	28.7719	36.3636	89.4515	86.8778	90	86.5672	86.5169	86.9565	II
chr1:157410973-157411245	9.85915	12.3529	40	36.5672	56.0976	58.9286	43.1373	42.8571	I	Rasal2	1486		pELS	H3K4me3-mouse_ES-E14;H3K9ac-mouse_ES-E14
chr1:157416907-157419120	33.6694	35.1852	87.472	88.9423	93.1818	92.1569	92.6421	91.3295	II	BC026585;Rasal2	-40566;-5419	TypicalEnhancers	pELS;CTCF-bound
chr1:157426094-157426594	16.0494	16.2562	91.1111	85.1852	88.6792	86.1538	87.9121	89.7436	II	BC026585;Rasal2	-32236;-13749		dELS
chr1:157438540-157439140	63.5514	62.406	84.8	92.8571	100	91.8033	95.5224	97.6471	II	Rasal2;BC026585	-26245;-19740			H3K36me2-mouse_mESC
chr1:157443010-157443297	19.6319	8.62069	58.4416	52.8662	53.4884	54.1667	57.5758	64.5833	II	Rasal2;BC026585	-30559;-15426	TypicalEnhancers	dELS	H3K36me2-mouse_mESC;H3K4me1-mouse_ES-E14
chr1:157444130-157445502	32.3446	32.8	76.6478	76.6756	84.7222	86.802	84.9162	89.7959	II	Rasal2;BC026585	-32221;-13764		dELS	H3K36me2-mouse_mESC;H3K4me1-mouse_ES-E14
chr1:157458874-157459371	11.9403	29.2308	50.3333	50.8197	56.3636	58.1818	53.9474	69.6203	I	BC026585	543		pELS;pELS;CTCF-bound	H3K4me1-mouse_ES-E14;H3K4me3-mouse_ES-E14
chr1:157480153-157480828	72.6444	72.8707	28.6219	35.6401	27.1186	41.5094	38.6364	44.6429	III	Sec16b;BC026585	-26237;21911
chr1:157558010-157558367	28.8889	27.6316	73.913	66.5116	86.5546	64.4444	65.5556	79.4643	II	Sec16b	51461			DNAse-mouse_ES-E14
chr1:157741182-157741564	53.2051	42.4581	86.3309	83.7209	90	86.2745	90.3226	93.5484	II					DNAse-mouse_ES-E14
chr1:15788573-15790089	29.9492	28.3871	86.8778	86.0902	88.4615	88.4615	88.3721	92.1875	II	Terf1	-16315			H3K36me2-mouse_mESC;H3K4me1-mouse_ES-E14
chr1:15793307-15793534	56.9014	52.6132	93.4884	91.0891	94.4444	94.4954	91.8033	100	II	Terf1	-12225			H3K36me2-mouse_mESC;H3K4me1-mouse_ES-E14
chr1:15794245-15794846	28.6908	33.1818	83.0769	86.6029	87.8049	92.4528	86.4198	87.931	II	Terf1	-11100			H3K36me2-mouse_mESC;H3K4me1-mouse_ES-E14;H3K4me3-mouse_ES-E14
chr1:15804102-15805249	33.3333	37.6744	73.0303	75.5224	82.6087	83.4225	82.6772	96.2963	II	Terf1	-970	Promoters	pELS	DNAse-mouse_ES-E14;H3K27ac-mouse_ES-E14;H3K36me2-mouse_mESC;H3K4me3-mouse_ES-E14;H3K9ac-mouse_ES-E14
chr1:15806507-15807515	22.2727	29.7659	70.2857	76.3713	86.8132	80.198	74.7573	75	II	Terf1;Sbspon	1365;85711			H3K27ac-mouse_ES-E14;H3K36me3-mouse_ES-E14;H3K4me3-mouse_ES-E14;H3K9ac-mouse_ES-E14
chr1:15813513-15816220	16.0572	18.8312	64.7157	68.5567	80	78.4512	79.1809	82.8947	II	Terf1;Sbspon	9221;77855	TypicalEnhancers	dELS	DNAse-mouse_ES-E14;H3K36me3-mouse_ES-E14;H3K4me3-mouse_ES-E14
chr1:15820584-15821258	48.0952	44.7115	94.5545	92.7083	95.5556	94.186	91.6667	97.9592	II	Terf1;Sbspon	15275;71801			H3K36me3-mouse_ES-E14
chr1:158215488-158215918	39.1667	32.8889	80.8219	88.2353	84.7953	80.8696	85.9259	87.6033	II					DNAse-mouse_ES-E14
chr1:158356907-158357190	74.2424	51.9608	15.1515	14.4928	21.1765	40	30.6667	12.6582	III	Brinp2	-723	Promoters
chr1:158386630-158387335	40.3941	47.8261	80	82.0144	95.6522	74.5098	86.2745	83.3333	II	Astn1	24710			DNAse-mouse_ES-E14;H3K4me1-mouse_ES-E14
chr1:158464120-158464448	56.8182	55.4622	84.4828	74.4681	89.1892	93.6508	90	91.6667	I					DNAse-mouse_ES-E14
chr1:158597097-158597320	22.7723	19.8925	44.586	41.6667	61.5385	64.5833	52.6882	46.0317	I				DNase-H3K4me3;CTCF-bound	DNAse-mouse_ES-E14
chr1:15883658-15883913	67.037	58.0838	91.4815	82.1429	97.9167	95.5556	90.7801	90.0901	II	Sbspon;Terf1	8936;78140			H3K36me2-mouse_mESC;H3K4me3-mouse_ES-E14
chr1:158879587-158880278	39.375	76.1905	98.7879	92.7711	100	96.6667	95.7447	94.3662	II	Pappa2	78434			DNAse-mouse_ES-E14;H3K4me3-mouse_ES-E14
chr1:15892280-15893548	20.2572	36.6397	72.4455	86.1538	83.5924	90.9091	87.5233	81.7597	II	Sbspon	-192	Promoters	PLS;pELS	DNAse-mouse_ES-E14;H3K4me3-mouse_ES-E14;H3K9ac-mouse_ES-E14
chr1:159021740-159022839	30.3797	30.0813	93.1232	92.6667	94.3182	98	93.8053	95.8904	II	Pappa2	-63923			H3K4me3-mouse_ES-E14
chr1:159233332-159233601	5.94595	10.1064	42.7778	46.3415	51.8519	52.9412	33.3333	40.3846	II	Rfwd2	1141		pELS	H3K4me3-mouse_ES-E14;H3K9ac-mouse_ES-E14
chr1:159237291-159237741	49.0798	46.0123	94.7368	89.7059	92.4528	94.7368	93.4426	95.8333	II	Rfwd2	5190
chr1:159413344-159413922	42.029	58.0882	85.8025	90.2655	91.4894	92.5373	87.1429	95.9184	II				dELS
chr1:159419337-159419658	20.915	22.7848	93.2203	87.8049	81.25	94.7368	89.4737	91.3043	II					DNAse-mouse_ES-E14;H3K4me1-mouse_ES-E14
chr1:159813762-159814439	18.1159	24.8276	54.9669	66.4596	64	76.1905	83.0189	70.5882	I				dELS	H3K36me2-mouse_mESC;H3K4me1-mouse_ES-E14
chr1:160044098-160045066	26.6949	34.2857	74.141	76.0656	79.4444	83.5749	83.9474	83.8509	II	4930523C07Rik	-30580	Promoters	PLS;CTCF-bound;pELS;pELS;CTCF-bound	DNAse-mouse_ES-E14;H3K4me3-mouse_ES-E14;H3K9ac-mouse_ES-E14
chr1:160145963-160146573	32.6165	37.0968	92.1053	88.0795	91.3793	96.6667	93.4673	88.9764	II	Tnn;4930523C07Rik	7312;71106			H3K4me1-mouse_ES-E14;H3K4me3-mouse_ES-E14;H3K9ac-mouse_ES-E14
chr1:160207301-160211332	21.9922	23.4858	89.1365	86.5196	91.1846	92.3313	88.7195	94.2238	II	Cacybp;Mrps14	3558;14102	TypicalEnhancers	dELS	DNAse-mouse_ES-E14;H3K36me3-mouse_ES-E14;H3K4me1-mouse_ES-E14;H3K4me3-mouse_ES-E14;H3K9ac-mouse_ES-E14
chr1:160212730-160212905	0	0	0.225734	0	2.63158	57.3529	26.4706	0	I	Cacybp	57	Promoters;TypicalEnhancers	PLS;CTCF-bound	DNAse-mouse_ES-E14;H3K27ac-mouse_ES-E14;H3K4me3-mouse_ES-E14;H3K9ac-mouse_ES-E14
chr1:160214099-160214494	43.8776	39.5349	90.4762	90.184	91.4894	92.1875	86.8421	92.1053	II	Cacybp	-1422	TypicalEnhancers
chr1:160217781-160218815	27.3438	26.5193	88.587	89.7143	96.2264	93.8776	85.7143	100	II	Cacybp	-5423	TypicalEnhancers
chr1:160789999-160791577	52.4823	59.3583	83.6879	81.4516	91.8033	90	80.9524	73.5294	II	Rabgap1l	2158		dELS;CTCF-bound;pELS
chr1:160809135-160809830	42.8571	52.7344	87.5	92.2764	88.8889	89.916	87.5	81.8182	II	Rc3h1;Rabgap1l	-96935;-16537			H3K4me1-mouse_ES-E14
chr1:160862780-160863154	41.2903	45.1128	83.1325	82.2695	85.7143	80.5195	78.1818	83.4646	II	Rabgap1l;Rc3h1	-70021;-43451		CTCF-only;CTCF-bound	DNAse-mouse_ES-E14
chr1:16092599-16093647	21.8954	52.5862	69.9663	70.979	65.1163	78.0303	82.6797	75.0988	I	4930444P10Rik	202	Promoters	PLS;pELS	H3K27me3-mouse_ES-Bruce4;H3K4me3-mouse_ES-E14;H3K9ac-mouse_ES-E14
chr1:160999993-161000235	55.9524	42.1429	80.9524	84.2593	87.1795	84.127	92.9825	86.2069	II	Serpinc1;Zbtb37	21468;34735
chr1:161004951-161007113	37.5235	35.2321	88.9558	83.0808	88.6792	90.3955	88.535	97.0588	II	Serpinc1;Zbtb37	27386;28817			DNAse-mouse_ES-E14
chr1:16100632-16103761	23.6728	21.3909	81.2877	82.4268	90.0929	85.2349	89.8172	86.7133	II	Rdh10;Rpl7	-3577;2465		pELS	H3K27ac-mouse_ES-E14;H3K36me3-mouse_ES-E14;H3K4me3-mouse_ES-E14;H3K9ac-mouse_ES-E14
chr1:161013180-161013596	75.3086	65.6566	93.6842	91.7526	95.8904	97.2603	97.7778	98.4848	II	Zbtb37;Serpinc1	21461;34742
chr1:161027701-161028029	41.791	37.7358	83.1325	74.7573	82.6087	88.8889	81.0811	78.7879	II	Zbtb37;Serpinc1	6984;49219
chr1:161030572-161030733	63.6364	57.3427	85.0467	88.2353	98.2759	96.1538	90.678	90	I	Zbtb37;Serpinc1	4196;52007
chr1:161037485-161038294	3.93701	9.00901	67.5	77.1429	57.1429	66.6667	59.2593	66.6667	II	Zbtb37	-3041	Promoters	PLS	DNAse-mouse_ES-E14;H3K4me3-mouse_ES-E14
chr1:161130078-161130816	12.5954	15.1724	73.8866	74.9529	79.7297	78.9238	81.5315	83.871	II	Klhl20;Cenpl	1064;59680			H3K4me3-mouse_ES-E14;H3K9ac-mouse_ES-E14
chr1:161140116-161140849	33.7553	33.1429	83.6364	66.3866	78.5714	76.1905	69.0141	77.7778	II	Ankrd45	-2284			DNAse-mouse_ES-E14
chr1:161142042-161143241	20.0216	26.3158	85.7143	83.7302	89.8374	88.8889	85.4202	85.9766	II	Ankrd45	-125	Promoters	PLS;PLS;CTCF-bound	DNAse-mouse_ES-E14;H3K4me3-mouse_ES-E14;H3K9ac-mouse_ES-E14
chr1:161145420-161146112	39.3939	53.2995	91.5493	90	94.7917	88.3721	86.1538	83.5616	II	Ankrd45	2999
chr1:161158688-161159107	56.8	48.8372	92.233	85.7143	95.2381	98.7805	74.359	92.3077	II	Ankrd45;Prdx6	16131;92321			H3K36me2-mouse_mESC;H3K4me1-mouse_ES-E14
chr1:161159830-161161164	20.8791	23.6786	80.6378	74.3529	70.3196	74.4186	68.6992	72.9064	II	Ankrd45;Prdx6	17730;90722	Promoters	pELS	DNAse-mouse_ES-E14;H3K27ac-mouse_ES-E14;H3K36me2-mouse_mESC;H3K4me3-mouse_ES-E14
chr1:161168369-161168606	38.9381	47.2603	80.9211	85.6	66.6667	76.5957	79.6296	67.3913	II	Ankrd45;Prdx6	25721;82731
chr1:161237588-161237809	64.2276	55.4054	87.8788	95.1613	100	100	100	96.4286	II	Prdx6;Ankrd45	13520;94932	TypicalEnhancers	dELS	H3K27ac-mouse_ES-E14;H3K4me1-mouse_ES-E14
chr1:161247335-161249115	23.0909	26.378	86.3636	80.9426	88.1517	82.2222	88.0435	85.9649	II	Prdx6	2994		dELS	DNAse-mouse_ES-E14;H3K4me1-mouse_ES-E14;H3K4me3-mouse_ES-E14
chr1:161314143-161314712	26.4344	33.4646	87.4251	84.7059	83.5556	75.8333	87.3077	89.3281	II	Tnfsf4;Prdx6	-80981;-63209			DNAse-mouse_ES-E14;H3K4me3-mouse_ES-E14;H3K9ac-mouse_ES-E14
chr1:16169618-16170001	53.4759	61.157	93.6306	86.1789	95.2381	96.9697	95.4839	92.8	II	Rdh10	64036
chr1:161878044-161878587	6.54762	4.78261	30.1471	35.7143	43.5484	49.7041	32.4074	50.4505	I	Suco	-1634			H3K27ac-mouse_ES-E14;H3K4me3-mouse_ES-E14;H3K9ac-mouse_ES-E14
chr1:161918627-161919403	11.0429	23.913	47.7273	61.6162	61.8182	62.3188	57.1429	60.8696	II	Pigc;Suco	-50213;-42333	TypicalEnhancers	dELS	DNAse-mouse_ES-E14;H3K36me2-mouse_mESC;H3K4me1-mouse_ES-E14
chr1:161921048-161921335	19.4805	20.8633	54.6667	44.4444	65.8228	68.254	65.6716	73.4694	I	Pigc;Suco	-48036;-44510	TypicalEnhancers
chr1:161953099-161953622	51.9737	59.6639	91.8033	87.0968	90.4762	100	94.5455	75	II	Suco;Pigc	-76679;-15867
chr1:161976725-161977440	29.8201	32.8358	74.938	69.9507	89.1026	81.8182	82.8283	85.3881	II	4930558K02Rik;Pigc	2553;7855		dELS;CTCF-bound	H3K36me2-mouse_mESC;H3K4me1-mouse_ES-E14;H3K9ac-mouse_ES-E14
chr1:162063424-162063971	52.5424	57.2193	93.2584	91.4894	91.1392	91.2281	90.2439	94.4444	II	4930558K02Rik	-84062			H3K4me3-mouse_ES-E14;H3K9ac-mouse_ES-E14
chr1:162120095-162120785	30.1047	36.0656	86.5741	82.6772	88.2353	88.6792	89.9441	91.3386	II					DNAse-mouse_ES-E14;H3K4me3-mouse_ES-E14
chr1:162545633-162546311	52.6549	53.8889	91.5452	89.9408	97.5758	95.4545	93.7238	97.6744	II	Dnm3;Mettl13	-67938;2579			H3K36me3-mouse_ES-E14;H3K4me1-mouse_ES-E14;H3K4me3-mouse_ES-E14;H3K9ac-mouse_ES-E14
chr1:162569324-162570024	34.6535	32.3529	79.1855	72.093	67.0732	75.5319	70.5882	65.1515	II	Vamp4	-841	Promoters		H3K4me3-mouse_ES-E14;H3K9ac-mouse_ES-E14
chr1:162724266-162724817	45.9016	40.5229	95.0617	91.8033	94.5205	94.9367	93.8462	95.3125	II	7420461P10Rik;Prrc2c	-66323;16014
chr1:162727292-162730456	51.5856	50.9921	92.517	91.0755	94.4444	90.0862	93.0435	92.3077	II	7420461P10Rik;Prrc2c	-70655;11682		dELS
chr1:162731968-162734221	34.0081	38.6172	90.2655	88.225	91.9492	91.2281	93.1727	92.228	II	7420461P10Rik;Prrc2c	-74876;7461
chr1:162734650-162738975	33.7522	36.5574	90.0169	88.4682	90.6736	90.6977	91.63	93.4783	II	7420461P10Rik;Prrc2c	-78594;3743		dELS	H3K36me3-mouse_ES-E14;H3K4me3-mouse_ES-E14
chr1:162819899-162824370	47.1795	45.9184	91.4439	85.1675	89.899	87.1429	92.1053	93.3333	II	Fmo4;Fmo1	-8463;44475
chr1:162879829-162880065	53.6424	52.1277	76.6667	71.0744	90.1408	85.8824	80.303	77.1429	I	Fmo1;Fmo2	-13337;18765		dELS;dELS;CTCF-bound
chr1:163307686-163308374	71.0801	80.2548	31.3333	35.786	35.8025	35.9649	43.0894	38.1579	III	Prrx1	5680		pELS
chr1:163308833-163309203	47.3251	51.1335	3.36134	5.15152	5.82524	12.2807	14.2105	14.1104	III	Prrx1	4692		PLS
chr1:163309782-163311484	75.3112	75.5344	23.7991	21.8667	23.301	27.551	24.4898	25.5814	III	Prrx1	3077		dELS;pELS	H3K27me3-mouse_ES-Bruce4
chr1:163402279-163403094	7.79817	6.04396	53.1792	55.2147	61.6667	58.9744	48.4848	66.6667	II	Gorab	982			H3K4me3-mouse_ES-E14;H3K9ac-mouse_ES-E14
chr1:163627572-163628677	41.4634	39.0863	87.8882	91.6399	94.964	91.8605	91.3333	86.4865	II	Mettl11b	97107			DNAse-mouse_ES-E14
chr1:163783708-163784133	50.8772	30	92.3077	92.6471	97.2973	100	87.1795	94.4444	II	Kifap3	4338		DNase-H3K4me3	DNAse-mouse_ES-E14;H3K4me3-mouse_ES-E14
chr1:163908560-163908749	62.3762	63.6364	95.102	94.2105	95.7576	90.566	94.8718	96.5278	II	Scyl3	-21110
chr1:163930779-163931576	28.3662	26.3889	76.247	79.7674	85.9155	82.0896	82.8877	79.2683	II	Scyl3;BC055324	1413;63618		pELS	H3K4me3-mouse_ES-E14;H3K9ac-mouse_ES-E14
chr1:163931819-163932376	60.1156	53.8462	86.5591	94.6746	96.1039	97.561	86.5672	90.3226	II	Scyl3;BC055324	2333;62698
chr1:163992559-163993954	25.7692	26.703	81.6054	79.7101	88.6957	80.7407	86.8421	86.9565	II	Mettl18;BC055324	-1632;1539	Promoters	dELS;CTCF-bound	H3K36me3-mouse_ES-E14;H3K4me3-mouse_ES-E14
chr1:163995601-163996518	37.9052	39.0496	87.062	88.8889	89.7436	88.7967	87.963	88.3333	II	BC055324;Mettl18	-1264;1171	Promoters		H3K36me3-mouse_ES-E14;H3K4me3-mouse_ES-E14
chr1:164003668-164003918	52.8517	63.1336	91.4634	92.3497	98.5915	89.2857	98.8764	91.8367	II	Sele;Mettl18	-44441;8904			H3K36me2-mouse_mESC
chr1:164013919-164014696	40	46.281	90.2985	91.4286	87.7193	94.7368	95.7746	88.6364	II	Sele;Mettl18	-33926;19419			H3K4me1-mouse_ES-E14
chr1:164015786-164015912	62.7737	63.8095	91.0345	94.8718	90.9091	97.7011	97.4684	95.2381	II	Sele;Mettl18	-32385;20960
chr1:164017904-164021407	22.0395	26.7521	88.7765	87.1066	91.8224	92.5101	91.2941	89.547	II	Sele;Mettl18	-28578;24767	TypicalEnhancers	dELS	H3K27ac-mouse_ES-E14;H3K36me2-mouse_mESC;H3K4me1-mouse_ES-E14;H3K4me3-mouse_ES-E14
chr1:164027390-164027617	51.5337	38.1503	72.7891	71.7105	75.7143	74.2424	82.1429	80.6452	II	Sele;Mettl18	-20730;32615		CTCF-only;CTCF-bound	DNAse-mouse_ES-E14
chr1:164250165-164251393	32.8713	27.1293	64.3411	63.522	83.4951	77.5	71.5596	74.2424	I	Ccdc181;Slc19a2	-24806;1733		pELS	H3K4me3-mouse_ES-E14;H3K9ac-mouse_ES-E14
chr1:164260672-164261101	44.586	51.7094	93.0909	90.7895	97.0588	93.1624	95.6835	86.8132	II	Ccdc181;Slc19a2	-14698;11841			H3K36me3-mouse_ES-E14;H3K4me1-mouse_ES-E14;H3K4me3-mouse_ES-E14;H3K9ac-mouse_ES-E14
chr1:164306101-164306619	15.5	22.0833	64.7399	70.6897	66.6667	64.2202	70.9091	65.9574	II	Nme7;Blzf1	-1312;1124			H3K4me3-mouse_ES-E14
chr1:164315145-164315782	39.0991	35.5263	86.8035	87.1212	93.8776	91.1392	88.2353	91.1111	II	Nme7	7792		DNase-H3K4me3;CTCF-bound	DNAse-mouse_ES-E14;H3K4me1-mouse_ES-E14
chr1:164316400-164317206	40.9091	44.1948	72.8745	70	73.5294	67.6471	75.5814	71.1538	II	Nme7	9131		CTCF-only;CTCF-bound	DNAse-mouse_ES-E14
chr1:164366474-164367337	39.924	34.1837	70.4167	71.0317	64.7887	73.1481	75	75.3425	II	Nme7;Atp1b1	59234;91449		dELS;dELS;CTCF-bound	DNAse-mouse_ES-E14
chr1:164372905-164376642	39.708	40.1838	92.1992	88.7033	94.0104	94.1685	93.3962	93.3333	II	Nme7;Atp1b1	67102;83581	TypicalEnhancers	dELS	H3K27ac-mouse_ES-E14;H3K36me2-mouse_mESC;H3K4me1-mouse_ES-E14;H3K4me3-mouse_ES-E14
chr1:16437675-16437830	65.812	56.4706	93.8596	88.8889	91.7241	85.7143	93.6	95.4545	II	Stau2	81553
chr1:164377294-164377838	35.0365	27.7778	53.0303	62	86.5672	82.6087	79.4118	83.0508	I	Nme7;Atp1b1	69894;80789	TypicalEnhancers	dELS	DNAse-mouse_ES-E14;H3K27ac-mouse_ES-E14;H3K4me1-mouse_ES-E14
chr1:164449740-164450934	45.5426	47.7848	92.283	93.254	90.5405	91.7293	94.4954	90.9091	II	Atp1b1	8018	TypicalEnhancers	dELS	H3K27ac-mouse_ES-E14;H3K36me3-mouse_ES-E14;H3K4me1-mouse_ES-E14
chr1:164452690-164456819	14.5723	17.1072	82.8638	81.5718	84.6482	81.1715	79.9625	82.767	II	Atp1b1	3600		dELS;dELS;CTCF-bound;pELS	H3K36me3-mouse_ES-E14;H3K4me1-mouse_ES-E14;H3K4me3-mouse_ES-E14
chr1:164459220-164459818	26.2411	28.1768	58.4746	58.7879	68.1159	75.3247	86.3014	57.8125	I	Atp1b1	-1164	Promoters	pELS	H3K4me1-mouse_ES-E14;H3K4me3-mouse_ES-E14;H3K9ac-mouse_ES-E14
chr1:164460921-164462358	40.7855	39.2857	76.66	79.9451	80.9524	86.747	84.1026	78.7097	II	Atp1b1	-3285		pELS
chr1:164489645-164490402	25	22.9665	94.3089	85.8108	88.8889	88.6076	88.0597	86.4407	II	Atp1b1	-31669			DNAse-mouse_ES-E14;H3K36me2-mouse_mESC;H3K4me1-mouse_ES-E14
chr1:164493124-164495949	25.3369	26.6768	71.8166	74.0351	82.6087	79.6992	81.6794	73.7991	II	Atp1b1	-36182	TypicalEnhancers	dELS;dELS;CTCF-bound	DNAse-mouse_ES-E14;H3K27ac-mouse_ES-E14;H3K36me2-mouse_mESC;H3K4me1-mouse_ES-E14
chr1:164497284-164497411	62.2093	50	90.4762	90.2913	95.8716	97.1831	91.3978	92.5676	II	Atp1b1	-38993	TypicalEnhancers	dELS
chr1:164501940-164503973	19.3929	22.0401	74.7727	73.4914	89.5652	84.2105	78.3069	83.7209	II	Atp1b1	-44602	Promoters;TypicalEnhancers	pELS	DNAse-mouse_ES-E14;H3K27ac-mouse_ES-E14;H3K36me2-mouse_mESC;H3K4me1-mouse_ES-E14;H3K4me3-mouse_ES-E14;H3K9ac-mouse_ES-E14
chr1:164517325-164518514	26.7943	32.6923	93.2927	91.0112	86.8687	96.1905	90.1099	83.0986	II	Atp1b1	-59565		dELS
chr1:164552732-164553120	36.6667	24.4186	83.4586	82.6087	100	85.7143	85.1852	76.9231	II	Atp1b1	-94571	TypicalEnhancers	dELS	DNAse-mouse_ES-E14;H3K27ac-mouse_ES-E14;H3K36me2-mouse_mESC;H3K4me1-mouse_ES-E14
chr1:164576723-164577501	24.6316	31.6017	90.6494	90.2208	94.1176	89.0052	90.2778	92.3077	II				pELS	DNAse-mouse_ES-E14;H3K4me1-mouse_ES-E14
chr1:164742748-164743111	55	40.9639	86.8132	95.1613	96.9697	95	92.1569	93.75	II	Dpt	-53714
chr1:164993972-164994421	10.4396	15.1163	89.0909	88.2883	90.9091	87.8788	70.9302	98.0392	II	Xcl1	-58670		dELS	DNAse-mouse_ES-E14
chr1:164999380-164999836	41.9608	46.7456	81.9853	85.6354	90.625	89.7436	89.8551	87.5	II	Xcl1	-64081			DNAse-mouse_ES-E14
chr1:165025644-165026468	31.2676	37.3832	90.3846	88.4892	73.3333	85.2941	85.8824	85.2941	II	Xcl1	-90529			DNAse-mouse_ES-E14;H3K4me3-mouse_ES-E14;H3K9ac-mouse_ES-E14
chr1:165062773-165063342	38.0952	49.2537	89.375	88.4615	83.3333	89.3617	92.5	80.7692	II	Tbx19	97715
chr1:165119806-165120080	15.3285	12.2807	35.3383	36.5217	43.75	50	69.2308	54.5455	I	Tbx19	40830		dELS;CTCF-bound
chr1:165134350-165134542	56.5737	46.0227	90.8497	88.0829	89.5522	89.011	91.6667	94.4444	II	Tbx19	26327			H3K36me2-mouse_mESC
chr1:165173957-165174313	45.3125	56.25	11.828	17.037	17.6471	27.451	12.9032	25	III	Tbx19;Sft2d2	-13362;20303	TypicalEnhancers	dELS	DNAse-mouse_ES-E14
chr1:165175877-165176087	59.6685	61.9632	87.9195	90.1515	91.0256	95.5882	93.9759	96.4286	II	Tbx19;Sft2d2	-15209;18456
chr1:165183953-165185319	44.9878	48.433	87.931	91.4956	92.7835	93.7888	92.5532	90.604	II	Tbx19;Sft2d2	-23863;9802		dELS
chr1:165188951-165191023	50.7752	48.0435	83.208	85.5856	89.0756	90	86.3354	86.7769	II	Tbx19;Sft2d2	-29214;4451		dELS	H3K36me2-mouse_mESC;H3K4me1-mouse_ES-E14
chr1:165191591-165191888	68.0162	58.8	93.3333	92.5094	94.6429	98.3871	94.3182	96	II	Tbx19;Sft2d2	-30967;2698		dELS
chr1:165229613-165229891	58.5153	55.0562	92.1053	89.1304	97.5	98.3607	98.5507	97.9592	II	Sft2d2;Tiprl	-35314;7191		dELS
chr1:165237555-165237940	31.8548	26.7544	69.708	73.5135	72.2222	78.7611	81.1765	74.5763	II	Tiprl	-805	Promoters	pELS	H3K4me3-mouse_ES-E14;H3K9ac-mouse_ES-E14
chr1:165275137-165275399	63.4921	56.338	92.7835	97.9592	94.7368	92.8571	97.0588	100	II	Tiprl;Gpr161	-38325;-20521
chr1:165316563-165316810	40	44.186	83.6158	72.4138	72.2222	78.2609	76.6355	77.4194	II	Gpr161	20898			H3K36me2-mouse_mESC
chr1:165373865-165374201	46.3542	56.7073	89.8876	84.4262	92.5926	89.8551	95.0495	96.4286	II	Gpr161;Dcaf6	78244;86432			DNAse-mouse_ES-E14
chr1:165404642-165409685	41.0072	42.7273	92	86.4865	97.7011	86	90.9091	88	II	Dcaf6	53301			H3K4me3-mouse_ES-E14
chr1:165575478-165575622	54.3046	54.4643	93.4579	92.7007	95.122	69.4444	90.3846	92.8571	II	Mpzl1;Adcy10	58979;90367
chr1:165608335-165608668	55.988	63.3663	92.6641	94.4162	93.1818	94.702	98.1366	94.3878	II	Mpzl1	26027
chr1:165609441-165609780	33.3333	25.5034	81.25	84.2466	86.3636	88.8889	88.2979	93.0233	II	Mpzl1	24918			H3K4me1-mouse_ES-E14
chr1:165613884-165614457	38.6364	43.5714	90.9091	92.6174	94.1176	97.5309	90.6977	96.7742	II	Mpzl1	20358			DNAse-mouse_ES-E14
chr1:165616734-165618396	32.1795	35.3135	85.5034	86.0996	78.9474	87.7256	68.1682	77.3663	II	Mpzl1	16964		dELS	H3K4me1-mouse_ES-E14
chr1:165632958-165633338	32	27.2727	74.6753	74.1007	79.3939	74.0741	72.3404	71.6667	II	Mpzl1	1381			H3K4me3-mouse_ES-E14
chr1:165679112-165679435	52.5292	45.7516	71.3043	72.2222	89.899	84.0426	87.3684	86	I	Mpzl1;Rcsd1	-44745;28774		dELS;CTCF-bound	DNAse-mouse_ES-E14;H3K4me1-mouse_ES-E14
chr1:165708685-165708917	83.9161	75.2212	43.7086	30.3571	17.7778	54.5455	28	44	III	Rcsd1	-753	Promoters	pELS
chr1:165768735-165769426	44.9438	46.1078	85.5422	83.6257	77.4648	87.234	84.3478	90.411	II	Cd247;Creg1	-19600;5335		PLS;pELS
chr1:165772310-165772546	40.7583	39.011	82.7815	86.4865	90.1961	86.2069	88.2353	88.0597	II	Cd247;Creg1	-16253;8682
chr1:165780797-165781248	64.7929	61.4815	17.5719	16.7539	23.1707	21.4286	13.7255	15.0685	III	Cd247;Creg1	-7658;17277		PLS;CTCF-bound;pELS;CTCF-bound
chr1:165861239-165862122	40.3333	40.9091	86.1592	87.574	87.8788	92.7835	80	84.6154	II	Cd247	73000		dELS
chr1:165880048-165880461	42.5587	55	94.1176	86.8421	96.063	95.3488	90.1316	97.1631	II	Cd247	91574			H3K36me3-mouse_ES-E14;H3K4me1-mouse_ES-E14
chr1:165934714-165935215	41.9162	42.1687	68.0723	79.6407	85.1064	86.5672	78.3333	72.093	I	Pou2f1	67713	Promoters	PLS;pELS
chr1:165940395-165941369	39.3617	31.4286	82	75.6522	85.8974	90.6667	82.1429	92.8571	II	Pou2f1	61796
chr1:165964465-165964791	53.7975	55.3922	90.9639	88.75	94.3396	96.1538	93.4211	95.9184	II	Pou2f1	38050
chr1:165965371-165967582	46.8635	48.9726	84.1996	85.9551	86.1702	90.1408	83.4783	85.3107	II	Pou2f1	36201		dELS;dELS;CTCF-bound	DNAse-mouse_ES-E14
chr1:165995186-165997038	35.8065	39.5869	90.7631	88.4	90.8163	91.0299	90.0452	92.6702	II	Pou2f1	6566			H3K4me1-mouse_ES-E14
chr1:165998682-166001135	19.5238	24.8899	74.3487	70.9957	73.0263	74.8837	72.043	72.1311	II	Pou2f1	2769		pELS;pELS;CTCF-bound	H3K4me3-mouse_ES-E14;H3K9ac-mouse_ES-E14
chr1:166043607-166043740	56.4576	62.2378	95.4082	93.2432	95.2381	95.7895	98.2759	92.9487	II	Pou2f1;Dusp27	-40996;84248		pELS	H3K4me1-mouse_ES-E14;H3K4me3-mouse_ES-E14
chr1:166053075-166053563	40.0943	50	84.9558	88.6598	85.2174	87.2093	79.6748	89.8551	II	Pou2f1;Dusp27	-50641;74603	SuperEnhancers
chr1:166103287-166103825	44.4444	39.3064	74	73.3333	85.7143	76.7857	83.7037	86.5385	II	Dusp27	24366	TypicalEnhancers	dELS;CTCF-bound	DNAse-mouse_ES-E14;H3K27ac-mouse_ES-E14;H3K36me3-mouse_ES-E14;H3K4me1-mouse_ES-E14
chr1:166123280-166128158	12.4927	15.9449	82.245	84.439	91.8919	90.7524	87.4608	92.2921	II	Gpa33;Dusp27	-4519;2203	Promoters;SuperEnhancers	PLS;dELS;pELS	DNAse-mouse_ES-E14;H3K27ac-mouse_ES-E14;H3K36me2-mouse_mESC;H3K4me3-mouse_ES-E14;H3K9ac-mouse_ES-E14
chr1:166129848-166140427	25.6842	24.393	86.7483	86.1609	90.2072	88.5519	87.2932	87.0813	II	Gpa33	4900	Promoters;SuperEnhancers	PLS;PLS;CTCF-bound;dELS;pELS	H3K27ac-mouse_ES-E14;H3K36me2-mouse_mESC;H3K4me1-mouse_ES-E14;H3K4me3-mouse_ES-E14;H3K9ac-mouse_ES-E14
chr1:166141522-166142923	25.3259	23.8477	89.0722	89.4397	93.1174	94.2748	91.7695	94.2857	II	Gpa33;Mael	11985;96521	SuperEnhancers	dELS	DNAse-mouse_ES-E14;H3K36me2-mouse_mESC;H3K4me1-mouse_ES-E14
chr1:166151228-166153243	34.9365	35.6137	89.4843	87.3904	93.0403	92.2535	92.3077	89.3939	II	Gpa33;Mael	21998;86508	SuperEnhancers	dELS;CTCF-bound	H3K27ac-mouse_ES-E14;H3K36me2-mouse_mESC;H3K36me3-mouse_ES-E14;H3K4me1-mouse_ES-E14;H3K4me3-mouse_ES-E14;H3K9ac-mouse_ES-E14
chr1:166154598-166156144	24.095	28.3058	74.7984	73.0337	71.2121	77.8325	70	65.8537	II	Gpa33;Mael	25133;83373	SuperEnhancers	dELS;dELS;CTCF-bound	DNAse-mouse_ES-E14;H3K27ac-mouse_ES-E14;H3K4me3-mouse_ES-E14;H3K9ac-mouse_ES-E14
chr1:166156654-166158399	37.9104	38.8401	89.8148	88.4477	89.6266	95.4733	89.2655	91.6667	II	Gpa33;Mael	27289;81217	SuperEnhancers		H3K36me3-mouse_ES-E14;H3K4me1-mouse_ES-E14
chr1:16616413-16616767	59.542	56.4935	93.3824	86.3636	96.4286	91.7808	89.6552	94.5946	II	Stau2;Ube2w	-97284;2899
chr1:166238437-166238898	38.8785	54.6667	95.2607	93.2271	94.5876	95.7983	96.2175	93.787	II	Mael	76	Promoters	PLS	DNAse-mouse_ES-E14;H3K4me3-mouse_ES-E14;H3K9ac-mouse_ES-E14
chr1:166300225-166301596	31.1475	38.2514	86.0119	86.6261	91.2621	96.0526	87.0229	81.6514	II	Tada1;Ildr2	-78186;46772			H3K4me1-mouse_ES-E14
chr1:166308599-166310158	10.1114	31.9118	64.4128	81.2379	86.214	93.4473	88.4908	84.1912	I	Tada1;Ildr2	-69718;55240		PLS;CTCF-bound;pELS	H3K27me3-mouse_ES-Bruce4;H3K4me3-mouse_ES-E14;H3K9ac-mouse_ES-E14
chr1:166375817-166375929	53.5211	54.717	91.3043	89.6552	97.8947	97.561	98.0952	96.6102	II	Tada1	-3224
chr1:166409302-166410278	9.80908	26.4407	29.8507	47.3039	55.7613	63.1944	49.8856	54.5752	I	Pogk	38	Promoters	PLS;PLS;CTCF-bound;pELS	DNAse-mouse_ES-E14;H3K27me3-mouse_ES-Bruce4;H3K4me3-mouse_ES-E14;H3K9ac-mouse_ES-E14
chr1:166429636-166429874	60.5948	55.8376	88.6179	78.9773	84.7826	86.7257	90.7895	95.9184	II	Pogk;Gm4846	-19927;67833		pELS;CTCF-bound
chr1:166475016-166475647	54.6012	74.0741	94.3182	97.1429	90	92.8571	92.6829	91.4894	II	Pogk;Gm4846	-65504;22256			DNAse-mouse_ES-E14
chr1:16651345-16651498	54.1401	60.4938	93.7063	95.0413	94.4444	97.7778	98.1481	100	II	Ube2w;Eloc	-31933;5616
chr1:16653140-16656075	31.9343	28.2288	77.8431	73.805	76.0417	79.6	80	75.8824	II	Ube2w;Eloc	-35119;2430			H3K36me3-mouse_ES-E14;H3K4me1-mouse_ES-E14;H3K4me3-mouse_ES-E14;H3K9ac-mouse_ES-E14
chr1:166912435-166912899	50.1639	52.9801	94	92.0354	87.013	93.3333	95.5882	95.5882	II	Fam78b	-88750			DNAse-mouse_ES-E14
chr1:167021603-167022217	38.2022	42.5	78.3626	83.8542	84.3137	88.8889	89.7059	89.1892	II	Fam78b	20493			DNAse-mouse_ES-E14
chr1:167045815-167046114	32	36.8794	78.7879	68.6747	72.4138	70.2703	71.6418	75.9259	II	Fam78b	44548			H3K4me1-mouse_ES-E14
chr1:167046642-167046796	48.951	51.3514	88.6179	90.7895	72.2222	88.8889	71.875	70	II	Fam78b	45302		dELS
chr1:167222302-167223521	25.1748	20.6478	86.1183	87.8906	89.781	94.0299	91.573	88.3212	II	Uck2	62408	TypicalEnhancers	dELS	DNAse-mouse_ES-E14;H3K27ac-mouse_ES-E14;H3K36me3-mouse_ES-E14;H3K4me1-mouse_ES-E14
chr1:167231258-167232100	51.797	52.3333	91.8919	89.2734	88.2759	90	92.6702	90.1961	II	Uck2	53641		dELS;dELS;CTCF-bound	DNAse-mouse_ES-E14;H3K36me3-mouse_ES-E14
chr1:167243154-167243601	50.3731	41.8301	87.8049	84.7826	85.1852	93.1034	95.122	93.3333	II	Uck2	41942		pELS	H3K4me1-mouse_ES-E14
chr1:167244971-167245968	37.1795	35.8423	91.3495	85.6115	93.3735	94.5946	92.4528	93.2432	II	Uck2	39850		dELS	H3K4me1-mouse_ES-E14
chr1:167246212-167246541	44.1315	40.8759	89.4495	91.2727	95.2941	89.9083	89.8551	92.5926	II	Uck2	38943
chr1:167246905-167247209	63.9344	55.2743	92.268	89.1892	97.0297	96.3303	98.3051	94.1176	II	Uck2	38263	TypicalEnhancers	dELS
chr1:167247718-167248192	50.7463	57.4359	92.2601	92.9293	92.9412	94.8148	93.4132	91.4729	II	Uck2	37365		dELS	H3K4me1-mouse_ES-E14
chr1:167248982-167250330	32.3194	33.3959	93.1469	92.7152	94.7368	93.4579	94.5493	94.7154	II	Uck2	35664		dELS	H3K4me1-mouse_ES-E14
chr1:167254092-167255021	53.5714	50.8696	92.6407	89.6907	92.381	95.3704	90.5556	87.5	II	Uck2	30763			H3K4me1-mouse_ES-E14
chr1:167255308-167256162	48.7719	54.1885	91.092	91.5058	94.382	95.2381	94.012	93.6508	II	Uck2	29585			H3K4me1-mouse_ES-E14
chr1:167259514-167260587	33.3333	40.2273	94.7154	88.2038	97.0588	89.6175	92.4051	94.4	II	Uck2	25269		dELS;CTCF-bound	H3K4me1-mouse_ES-E14
chr1:167263189-167263973	53.4224	55.614	89.4422	91.2779	91.2621	93.1818	96.7972	92.5	II	Uck2	21739
chr1:167265436-167265977	62.5483	58.209	94.7368	91.7355	95.2941	95.1613	91.1765	95.6044	II	Uck2	19613		dELS
chr1:167266777-167269663	42.4498	43.9222	88.2275	82.7586	66.0377	83.6576	69.0476	69.1667	II	Uck2	17100	SuperEnhancers	dELS	H3K27ac-mouse_ES-E14;H3K4me1-mouse_ES-E14;H3K9ac-mouse_ES-E14
chr1:167269931-167270176	6.38298	9.17431	40.3846	33.0275	53.3333	46.4286	50	52.7778	I	Uck2	15266	SuperEnhancers	dELS;CTCF-bound	H3K27ac-mouse_ES-E14;H3K4me1-mouse_ES-E14;H3K4me3-mouse_ES-E14
chr1:167271477-167275851	19.1318	23.4154	82.8234	80.9298	83.2143	89.5871	82.548	86.3248	II	Uck2	11656	SuperEnhancers	dELS	DNAse-mouse_ES-E14;H3K27ac-mouse_ES-E14;H3K4me1-mouse_ES-E14;H3K4me3-mouse_ES-E14
chr1:167278395-167283212	10.6223	18.6261	83.4254	82.2388	87.1287	87.2841	83.6086	88.0918	II	Uck2	4516	SuperEnhancers	dELS	H3K27ac-mouse_ES-E14;H3K36me3-mouse_ES-E14;H3K4me1-mouse_ES-E14;H3K4me3-mouse_ES-E14;H3K9ac-mouse_ES-E14
chr1:167287987-167288814	38.9535	37.7551	82.2222	78.1065	86.8852	86.3636	83.5443	83.3333	II	Uck2	-3081	SuperEnhancers	pELS	H3K36me2-mouse_mESC;H3K4me1-mouse_ES-E14
chr1:167291679-167292014	51.2397	49.5726	87.1429	86.9919	93.617	90.625	89.8734	91.6667	II	Tmco1;Uck2	-16531;-6527			H3K4me1-mouse_ES-E14
chr1:167292435-167292797	36.8852	48.3444	70.1422	74.8503	86.6667	73.7705	80	68.2927	II	Tmco1;Uck2	-15762;-7296		dELS;CTCF-bound	H3K36me2-mouse_mESC
chr1:167293139-167293306	62.069	55.3571	92.1569	87.5	88.3929	95.0617	97.7011	92.7273	II	Tmco1;Uck2	-15155;-7903			H3K36me2-mouse_mESC
chr1:167297631-167298367	40.8907	36.7769	86.25	88.3019	95.4545	85.1485	91.4894	92.8571	II	Uck2;Tmco1	-12679;-10379			H3K36me2-mouse_mESC
chr1:167306075-167308005	23.7752	18.8552	81.8372	82.4528	75.3846	78.327	85	74.6411	II	Tmco1	-1338	Promoters	CTCF-only;CTCF-bound;pELS	DNAse-mouse_ES-E14;H3K27ac-mouse_ES-E14;H3K4me3-mouse_ES-E14;H3K9ac-mouse_ES-E14
chr1:167309399-167310075	20.5882	16.3366	72.7273	72.4299	84.4828	82.9545	77.7778	86.4198	II	Aldh9a1;Tmco1	-40254;1359			H3K4me3-mouse_ES-E14
chr1:167322260-167322561	49.2537	55.6291	95.5882	95.122	90.625	88.3333	90.3846	92.8571	II	Aldh9a1;Tmco1	-27580;14033
chr1:167339585-167340780	12.2897	13.9932	43.2188	53.0579	77.685	75	80.916	87.5	I	Aldh9a1;Tmco1	-9808;31805		PLS;pELS	DNAse-mouse_ES-E14;H3K4me3-mouse_ES-E14;H3K9ac-mouse_ES-E14
chr1:167377738-167378213	38.4236	25.6545	87.069	87.3418	87.931	91.4634	84.507	72.2222	II	Mgst3;Aldh9a1	15865;27985		dELS;CTCF-bound
chr1:167382161-167382708	52.6667	56.2842	92.6518	94.0397	90.9091	93.75	93.6508	100	II	Mgst3;Aldh9a1	11406;32444			H3K36me2-mouse_mESC;H3K4me1-mouse_ES-E14
chr1:167382947-167383410	44.7059	49.4505	86.2275	91.129	90.2439	85.9375	86.8852	87.8788	II	Mgst3;Aldh9a1	10662;33188
chr1:167448178-167449145	20.4583	16.3934	37.9157	50.3401	53.3333	55.7143	45.2381	64.7727	I	Mgst3;Lrrc52	-54821;18118		dELS	DNAse-mouse_ES-E14;H3K4me1-mouse_ES-E14
chr1:167496058-167497973	41.1985	39.4209	79.9582	81.0624	88.764	83.1683	78.97	84.5588	II	Lrrc52	-30236	TypicalEnhancers	dELS	DNAse-mouse_ES-E14;H3K27ac-mouse_ES-E14;H3K36me2-mouse_mESC;H3K4me1-mouse_ES-E14
chr1:167498514-167499145	30.8442	37.1212	68.75	78.022	82.7586	77.8523	72.3077	77.6316	II	Rxrg;Lrrc52	-99554;-32050			H3K36me2-mouse_mESC
chr1:167533089-167533530	63.7255	51.6854	87.3096	83.7398	94.5205	95.7746	95.5224	85.8974	II	Lrrc52;Rxrg	-66530;-65074
chr1:167616979-167617450	35.9848	40.4531	86.6426	88.7538	91.9118	92.6471	87.3874	93	II	Lmx1a;Rxrg	-72342;18831	Promoters
chr1:167632209-167632596	61.5385	57.5658	96.0265	94.7917	95.5056	94.7368	96.4	92.3858	II	Lmx1a;Rxrg	-57154;34019
chr1:167635168-167636520	31.5739	34.4203	79.2763	79.2735	87.8613	88.9535	87.1795	80.9917	II	Lmx1a;Rxrg	-53713;37460		CTCF-only;CTCF-bound	DNAse-mouse_ES-E14;H3K36me2-mouse_mESC;H3K4me1-mouse_ES-E14
chr1:167672967-167673316	50.1818	43.3628	83.2298	85.5172	78.6517	65.3846	81.1111	69.2308	II	Lmx1a;Rxrg	-16415;74758			H3K4me3-mouse_ES-E14
chr1:167688275-167688375	0.694444	0	1.1236	1.51515	0	41.1765	13.6364	0	I	Lmx1a	-1232		pELS	H3K27me3-mouse_ES-Bruce4;H3K4me3-mouse_ES-E14
chr1:167691319-167691528	68	80.203	36.5714	33.3333	39.5604	36.8421	35.3535	41.8919	III	Lmx1a	1867		DNase-H3K4me3
chr1:167929530-167930407	18.2812	39.7959	64.1892	83.5366	84.1615	90.5109	82.866	90.4059	I				DNase-H3K4me3;CTCF-bound	DNAse-mouse_ES-E14;H3K4me1-mouse_ES-E14;H3K4me3-mouse_ES-E14;H3K9ac-mouse_ES-E14
chr1:167969829-167970302	41.1765	45.0331	79.8507	83.2061	86.3636	86.747	81.6901	80	II
chr1:168065198-168065994	14.0127	14.9123	54.2254	62.1053	80	85.2459	74.4186	61.7647	I					DNAse-mouse_ES-E14;H3K36me2-mouse_mESC
chr1:168210506-168210871	38.3178	40.2174	74.1497	74.3802	91.4894	68.3333	75.3846	80.7692	II					H3K36me2-mouse_mESC
chr1:168214756-168215203	54.0741	46.7213	93.8679	88.4615	87.5	92.7273	93.1034	92.9825	II					H3K4me1-mouse_ES-E14
chr1:168217951-168218153	49.5327	46.7532	91.2621	91.5254	93.1818	89.4737	96.3636	91.4894	II					H3K36me2-mouse_mESC
chr1:168219108-168219332	42.1053	42.3077	81.4286	71.1712	70	79.3103	86.4407	80	II					H3K4me1-mouse_ES-E14
chr1:168356107-168356922	32.0611	30.9917	71.5517	67.1958	87.6404	86.1111	77.0992	82.5	I	Pbx1	75382	TypicalEnhancers		H3K4me1-mouse_ES-E14
chr1:168392150-168392696	11.7347	5.4902	42.069	32.6923	46.1538	53.9823	27.907	37.931	I	Pbx1	39474	TypicalEnhancers	dELS	DNAse-mouse_ES-E14;H3K4me1-mouse_ES-E14
chr1:168402309-168403114	51.2821	43.0939	91.0377	89.6341	93.2836	95.5056	87.5	84	II	Pbx1	29185		dELS	H3K36me2-mouse_mESC;H3K4me1-mouse_ES-E14
chr1:168406028-168406253	17.9487	26.087	29.0323	62.963	69	65.1163	44.8	38.0435	I	Pbx1	25756		dELS	DNAse-mouse_ES-E14
chr1:168676514-168677124	58.5253	47.8448	90.8108	89.9135	94.8052	93.3086	93.4307	95.1515	II				pELS;pELS;CTCF-bound	H3K27me3-mouse_ES-Bruce4
chr1:16937393-16938259	78.0669	70.3196	31.2081	39.0947	46.1538	47.1429	40.2778	45.2381	III
chr1:169528786-169529191	30.8824	21.2121	80.7339	80.9524	62.069	68.75	75	71.9298	II	Nuf2	2475
chr1:169529798-169530680	40.4762	44.5055	88.1517	86.8421	95.8333	87.6543	95.5882	95.3488	II	Nuf2	1225			H3K4me3-mouse_ES-E14;H3K9ac-mouse_ES-E14
chr1:16953636-16953907	42.2819	44.4444	96.5278	93.8053	100	90	93.1818	88.4615	II					DNAse-mouse_ES-E14
chr1:170100953-170101935	48.9083	45.8564	87.1795	85	89.2857	95.6989	94.9153	85	II	Ddr2	9117
chr1:170102801-170102957	44.0476	37.3737	75.7576	70.6897	78.7234	66	75.2941	70.9677	II	Ddr2	7682			DNAse-mouse_ES-E14
chr1:170188583-170188896	43.0493	44.0994	86.4469	83.1395	86.25	90	88.3495	80.7692	II	Uap1;Uhmk1	-13794;26657
chr1:170214067-170214597	16.092	15.0943	62.2807	45.6522	61.6438	55.3846	72.2222	56.3636	II	Uap1;Uhmk1	-39386;1065		pELS	H3K4me3-mouse_ES-E14
chr1:170651419-170652312	31.962	37.0192	79.2157	77.0732	81.1321	89.7959	75.641	82.3529	II	Olfml2b	7334		dELS	DNAse-mouse_ES-E14;H3K4me1-mouse_ES-E14
chr1:170771446-170771897	39.0244	36.6279	85.2071	82.1622	87.3874	86.3636	87.7551	81.7143	II	Atf6	96099		dELS	DNAse-mouse_ES-E14;H3K4me3-mouse_ES-E14
chr1:170843530-170843902	82.3691	74.4318	60.1375	60.2564	44.8529	52.5	34.3511	43.8596	III	Atf6	24055
chr1:170848939-170849185	48.2143	50.7143	81.4815	90.3846	82.9268	96.6102	87.6543	87.234	II	Atf6	18709
chr1:170869256-170869637	13.6095	18.5567	77.8894	66.1871	76.5625	83.6957	80.3571	70.2703	II	Atf6	-1676			H3K4me3-mouse_ES-E14
chr1:170870926-170872536	16.5877	19.4268	84.4985	91.4384	87.7698	86.9281	88.8158	87.3786	II	Atf6	-3960	TypicalEnhancers	dELS;dELS;CTCF-bound	DNAse-mouse_ES-E14;H3K27ac-mouse_ES-E14;H3K4me3-mouse_ES-E14;H3K9ac-mouse_ES-E14
chr1:170874439-170874679	64	51.9737	97.7273	92.3077	100	94.9367	98.3333	88.8889	II	Atf6;Dusp12	-6788;10981		dELS
chr1:170890444-170892498	38.9262	37.2781	86.2595	86.5031	91.3669	87.2881	92.7083	82.1918	II	Dusp12;Fcrlb	-5931;21470	TypicalEnhancers		H3K36me2-mouse_mESC;H3K4me1-mouse_ES-E14
chr1:170893246-170896291	30.7692	28.7466	76.2808	77.102	80.6723	77.193	77.0053	75	II	Dusp12;Fcrlb	-9229;18172	TypicalEnhancers	dELS;CTCF-bound	DNAse-mouse_ES-E14;H3K36me2-mouse_mESC;H3K4me1-mouse_ES-E14
chr1:170902341-170902592	31.3953	35.9223	68.4615	52.381	62.5	74.2857	42.3077	52.5	II	Dusp12;Fcrlb	-16927;10474		dELS
chr1:170907255-170908956	14.6709	21.7806	61.8987	75.9289	83.2895	86.1635	87.3082	81.697	I	Dusp12;Fcrlb	-22566;4835		DNase-H3K4me3;DNase-H3K4me3;CTCF-bound	H3K4me1-mouse_ES-E14;H3K4me3-mouse_ES-E14;H3K9ac-mouse_ES-E14
chr1:17091718-17092221	57.6241	56.7961	93.8172	90.4762	94.2308	86.4198	95.1417	96.5909	II	Jph1	5919			H3K4me3-mouse_ES-E14
chr1:170933656-170934447	50.9259	63.4361	89.1304	86.4583	97.9592	98.3607	86.8852	92.6829	I	Fcrla;Fcgr2b	-6469;42075		pELS	H3K4me1-mouse_ES-E14
chr1:170962685-170963694	33.4347	28.9474	91.4397	86.2205	81.9444	85	88.2979	91.1765	II	Fcrla;Fcgr2b	-35607;12937	TypicalEnhancers	dELS	H3K36me2-mouse_mESC;H3K4me1-mouse_ES-E14;H3K9ac-mouse_ES-E14
chr1:170967118-170968207	38.5387	46.9974	91.1712	93.3333	91.9283	90.4523	93.6508	91.0112	II	Fcrla;Fcgr2b	-40080;8464	TypicalEnhancers		H3K27ac-mouse_ES-E14;H3K36me2-mouse_mESC;H3K4me1-mouse_ES-E14
chr1:170977440-170978677	37.7193	39.7059	85.1064	80.2326	84.7826	92.9825	90.4255	85.9375	II	Fcgr2b	-1932	TypicalEnhancers	dELS	DNAse-mouse_ES-E14;H3K27ac-mouse_ES-E14;H3K4me3-mouse_ES-E14;H3K9ac-mouse_ES-E14
chr1:170998188-170998984	26.2385	28.1955	73.3728	71.8254	81.6794	82.7815	73.5484	85.2174	II	Fcgr2b;Fcgr4	-22459;-20334		dELS
chr1:171035540-171036035	50.2674	40.5622	18.9055	15.7233	17.9487	19.0909	5.47945	3.79747	III	Fcgr4;Fcgr3	16868;23615		DNase-H3K4me3
chr1:171064071-171064207	1.5748	2.04082	5.20833	16.2162	37.1429	36.3636	38.4615	39.0244	I	Fcgr3	-4736
chr1:171064798-171066461	8.40476	22.4	16.4733	46.3265	58.8822	62.2517	49.2334	53.1773	I	Cfap126;Fcgr3	-56031;-6227	Promoters		H3K4me3-mouse_ES-E14
chr1:171070581-171070861	20.6581	25.1309	42.0455	47.8261	61.3636	42.4242	43.75	58	II	Cfap126;Fcgr3	-50940;-11318			H3K4me3-mouse_ES-E14
chr1:171077960-171078547	5.37975	0	22.3176	18.0952	47.1429	38.2353	46	46	I	Cfap126;Fcgr3	-43407;-18851			H3K27me3-mouse_ES-Bruce4
chr1:171085440-171086306	7.38095	22.3077	65.8892	68.2927	82.6667	100	62.931	76.0274	I	Cfap126;Fcgr3	-35788;-26470		DNase-H3K4me3	H3K4me3-mouse_ES-E14
chr1:171089199-171089925	23.3146	28.3019	82.0896	87.931	97.1831	87.3786	86.2069	89.8876	II	Cfap126;Fcgr3	-32099;-30159	TypicalEnhancers		H3K27ac-mouse_ES-E14;H3K36me2-mouse_mESC;H3K4me3-mouse_ES-E14;H3K9ac-mouse_ES-E14
chr1:171115801-171116441	43.2143	42.3676	80.303	78.0172	76.1468	76.2295	75	74.2424	II	Fcgr3;Cfap126	-56718;-5540
chr1:171125865-171126189	35.3261	37.234	83.3333	82.4324	68.5714	83.3333	82.1429	83.3333	II	Cfap126;Sdhc	4366;24576
chr1:171137195-171138869	33.3333	30.2326	85.7143	82.7586	79.0476	82.0144	83.3333	78.125	II	Sdhc;Cfap126	12571;16371	TypicalEnhancers		H3K27ac-mouse_ES-E14;H3K36me3-mouse_ES-E14;H3K4me1-mouse_ES-E14
chr1:171149270-171150022	48.3444	39.779	81.7073	75.7962	80.9524	90	81.3333	79.1667	II	Mpz;Sdhc	-1065;957	Promoters		H3K4me3-mouse_ES-E14;H3K9ac-mouse_ES-E14
chr1:171159895-171160286	51.5695	38.5621	76.9006	76.7442	89.5082	91.6667	74.2049	82.8358	I	Mpz;Pcp4l1	9380;36177		DNase-H3K4me3	H3K4me1-mouse_ES-E14;H3K4me3-mouse_ES-E14;H3K9ac-mouse_ES-E14
chr1:171218629-171219065	22.7586	17.7033	94.1748	84.6626	92.3077	86.4407	92.1739	93.8144	II	Tomm40l;Nr1i3	3667;4877	TypicalEnhancers
chr1:17123290-17123850	30.4094	28.2828	57.4286	57.4766	61.8182	85	81.5385	69.4118	I	Jph1;Gdap1	-25681;-21792		DNase-H3K4me3;CTCF-bound	DNAse-mouse_ES-E14
chr1:171238347-171239075	13.1765	16.9082	70.2055	68.7861	83.4483	80.4688	79.1304	83	II	Fcer1g	-4346		CTCF-only;CTCF-bound	DNAse-mouse_ES-E14;H3K36me3-mouse_ES-E14
chr1:171241693-171242327	21.6828	31.058	78.4553	82.2581	83.6601	80.597	80.2721	86.2069	II	Fcer1g;Ndufs2	-7645;5112		dELS;CTCF-bound	H3K9ac-mouse_ES-E14
chr1:171245172-171246654	27.013	32.376	79.6482	69.2488	73.7288	72.4138	72.8261	78.5088	II	Adamts4;Ndufs2	-4510;1209		pELS	H3K4me3-mouse_ES-E14;H3K9ac-mouse_ES-E14
chr1:171251002-171251731	7.1028	9.48276	49.6599	44.9219	38.7387	43.5897	54.7486	42.6087	II	Ndufs2;Adamts4	-4245;944		pELS	DNAse-mouse_ES-E14;H3K4me1-mouse_ES-E14;H3K4me3-mouse_ES-E14
chr1:171252307-171253064	17.0839	28.5106	67.8481	69.4158	72.3077	64.8276	69.6581	65.1899	II	B4galt3;Adamts4	-17657;2263		PLS;pELS;CTCF-bound	DNAse-mouse_ES-E14;H3K4me3-mouse_ES-E14
chr1:171256793-171257260	40.6077	47.1204	79.8419	80.7692	86.2069	82.7586	90	76	II	B4galt3;Adamts4	-13316;6604			H3K4me3-mouse_ES-E14
chr1:171258613-171259319	33.7331	43.4286	94.7566	91.9811	94.1704	95.2941	92.8803	91.4634	II	B4galt3;Adamts4	-11377;8543			H3K4me1-mouse_ES-E14;H3K4me3-mouse_ES-E14;H3K9ac-mouse_ES-E14
chr1:171269206-171269896	28.2238	22.8814	69.7479	64.1337	79.2308	75.5556	76.7568	70.5128	II	B4galt3	-792	Promoters		H3K4me3-mouse_ES-E14;H3K9ac-mouse_ES-E14
chr1:171271186-171272104	24.2358	18.4492	74.2358	72.1591	68.1818	71.4286	74.6544	73.9726	II	B4galt3;Ppox	1302;9541		pELS	H3K36me3-mouse_ES-E14;H3K4me1-mouse_ES-E14;H3K4me3-mouse_ES-E14;H3K9ac-mouse_ES-E14
chr1:171274013-171274373	62.5	64.5522	93.8095	93.1579	95.5	96.6667	93.1507	96.4539	II	B4galt3;Ppox	3850;6993		dELS	H3K36me3-mouse_ES-E14
chr1:171284503-171285451	35.8156	48.3731	90.5629	86.1991	88.9552	91.3265	86.6261	94.4272	II	Ppox	-3791		DNase-H3K4me3	H3K4me1-mouse_ES-E14
chr1:171285981-171287118	20.9797	29.4643	90.8271	87.4157	90.1316	91.2568	89.3557	91.8819	II	Ppox;Usp21	-5364;1374			H3K4me1-mouse_ES-E14;H3K4me3-mouse_ES-E14;H3K9ac-mouse_ES-E14
chr1:171288684-171289103	53.6697	58.4746	88.3117	92.8105	82.8571	96	91.3043	95.2381	II	Usp21	-970	Promoters
chr1:171292742-171294106	21.547	19.5266	66.0256	66.2207	69.5238	71.3376	65.3543	65.8228	II	Usp21;Ufc1	-5500;1600		pELS;pELS;CTCF-bound	H3K27ac-mouse_ES-E14;H3K4me3-mouse_ES-E14;H3K9ac-mouse_ES-E14
chr1:171319212-171319588	53.1008	46.6667	75.419	64.7668	73.2394	80.5825	87.8049	77.5862	I	Ufc1;Dedd	-24376;-9745	TypicalEnhancers		H3K36me2-mouse_mESC
chr1:171324525-171328490	32.4716	30.8311	78.9174	78.4314	84.9287	83.6777	83.293	81.2195	II	Dedd	-2637	Promoters	pELS	H3K27ac-mouse_ES-E14;H3K4me3-mouse_ES-E14;H3K9ac-mouse_ES-E14
chr1:171330821-171331982	18.8679	10.5505	75.8364	72.963	76.7123	75	83.5052	75.6098	II	Dedd;Nit1	2257;14243			H3K4me3-mouse_ES-E14;H3K9ac-mouse_ES-E14
chr1:171344056-171345043	29.9419	26.3456	70.339	64.1791	74.8201	65.8031	80	79.7297	II	Pfdn2;Nit1	-1120;1095	Promoters	pELS;pELS;CTCF-bound	DNAse-mouse_ES-E14;H3K36me2-mouse_mESC;H3K4me3-mouse_ES-E14;H3K9ac-mouse_ES-E14
chr1:171346725-171348060	33.7047	45.8333	84.507	80.4416	81.2865	85.0427	80.1136	86.1842	II	Nit1;Pfdn2	-1748;1723			H3K36me3-mouse_ES-E14;H3K4me1-mouse_ES-E14;H3K4me3-mouse_ES-E14
chr1:171349748-171353317	41.3559	38.5475	90.6743	87.594	92.3304	92.5714	91.3279	94.386	II	Pfdn2;Klhdc9	5863;9265	TypicalEnhancers	dELS;pELS	H3K4me1-mouse_ES-E14;H3K4me3-mouse_ES-E14
chr1:171357795-171358937	42.7184	43.3649	84.4869	83.8806	87.9518	86.2637	87.8505	85.6287	II	Klhdc9;Pfdn2	2432;12696		CTCF-only;CTCF-bound	H3K36me3-mouse_ES-E14
chr1:171359823-171361343	8.30959	11.8232	43.6918	57.5574	61.563	58.042	66.6099	61	I	Klhdc9	215	Promoters	PLS;CTCF-bound;pELS;CTCF-bound	DNAse-mouse_ES-E14;H3K27ac-mouse_ES-E14;H3K4me3-mouse_ES-E14;H3K9ac-mouse_ES-E14
chr1:171367981-171368547	43.3735	45.9459	90.4348	84.0909	95.9184	93.3333	88.1188	88	II	Nectin4	-2088			H3K36me2-mouse_mESC;H3K9ac-mouse_ES-E14
chr1:171370243-171370760	26.972	40.566	71.5356	70.1987	80.8036	79.0123	75.8065	66.6667	II	Nectin4	150	Promoters	PLS;CTCF-bound	H3K36me2-mouse_mESC
chr1:171373198-171373554	48.8889	45.2632	75.6303	68.3544	83.3333	80	81.8182	70	II	Arhgap30;Nectin4	-15578;3024	TypicalEnhancers		DNAse-mouse_ES-E14;H3K27ac-mouse_ES-E14;H3K36me2-mouse_mESC;H3K4me1-mouse_ES-E14
chr1:171380659-171380737	54.5455	56.8421	78.7234	84.9462	87.1795	78.0488	71.4286	85.7143	II	Arhgap30;Nectin4	-8256;10346
chr1:171389031-171390343	40.979	45.0893	90.5588	91.4692	95.4545	95.3975	91.3043	92.1311	II	Arhgap30	733	Promoters	PLS;pELS	H3K36me2-mouse_mESC;H3K4me1-mouse_ES-E14;H3K4me3-mouse_ES-E14;H3K9ac-mouse_ES-E14
chr1:171412826-171414612	5.46075	11.0855	81.9383	82.5581	84.8485	87.7934	85.5895	85.5615	II	Tstd1;Usf1	-5314;2406	TypicalEnhancers	dELS	H3K27ac-mouse_ES-E14;H3K4me1-mouse_ES-E14;H3K4me3-mouse_ES-E14
chr1:171415634-171416047	55.1181	57.672	82.7225	86.0104	92.5926	89.8551	92.126	94.5652	II	Tstd1	-3192			H3K36me3-mouse_ES-E14;H3K4me1-mouse_ES-E14
chr1:171416416-171417654	39.6256	42.4036	89.0851	90.5093	87.2263	87.7193	89.4198	89.697	II	Tstd1	-1998			H3K36me3-mouse_ES-E14;H3K4me1-mouse_ES-E14
chr1:171417846-171418365	61.3248	65.3153	95.7071	93.5294	97.4138	98.913	94.3503	94.2623	II	Tstd1	-927	Promoters		H3K36me3-mouse_ES-E14;H3K4me1-mouse_ES-E14
chr1:171418917-171420205	16.2281	30.7143	65.6028	63.5821	75.1553	78.2313	82.2642	84.5771	I	Tstd1	528	Promoters	PLS;CTCF-bound;pELS	H3K27ac-mouse_ES-E14;H3K36me3-mouse_ES-E14;H3K4me1-mouse_ES-E14;H3K9ac-mouse_ES-E14
chr1:171438826-171439532	22.7273	19.697	47.2477	52.9126	67.1642	65.0273	63.964	46.7532	I	Alyref2;F11r	-64299;1644		dELS;pELS	H3K4me1-mouse_ES-E14;H3K4me3-mouse_ES-E14
chr1:171439750-171440289	41.0169	47.0297	71.3043	76.9663	82	88.0952	64.7059	86.4407	I	Alyref2;F11r	-63458;2485	TypicalEnhancers	dELS	H3K4me1-mouse_ES-E14;H3K4me3-mouse_ES-E14
chr1:171440595-171441330	34.5382	36	72.2628	74.1379	83.3333	74.5098	84.6939	74.2857	II	Alyref2;F11r	-62515;3428	TypicalEnhancers	dELS;CTCF-bound	H3K27ac-mouse_ES-E14;H3K4me1-mouse_ES-E14;H3K4me3-mouse_ES-E14
chr1:171442388-171443549	42.6263	40.4124	92.5926	91.1043	93.3921	90.9574	94.306	90.3382	II	Alyref2;F11r	-60509;5434		dELS	H3K4me1-mouse_ES-E14;H3K9ac-mouse_ES-E14
chr1:171449983-171450497	38.9401	55.4745	93.1034	91.6201	95.6522	95.3488	92.4051	94.2308	II	Alyref2;F11r	-53238;12705
chr1:171452694-171453196	32.1839	30.6931	77.4566	76.2136	74.1573	74.6479	75.8621	75	II	Alyref2;F11r	-50533;15410		dELS
chr1:171460128-171461085	33.3333	29.2683	82.8571	82.0856	83.5227	81.457	86.166	86.5497	II	Alyref2;F11r	-42871;23072			H3K36me3-mouse_ES-E14;H3K4me1-mouse_ES-E14
chr1:171466801-171467111	49.0909	44.3299	74.8031	76.2557	77.7311	73.913	82.7815	74.5098	II	Alyref2;F11r	-36522;29421	TypicalEnhancers	dELS
chr1:171477058-171478624	25.3485	24.7283	65.5172	69.3976	69.7368	74.5	71.2895	72.1068	II	Alyref2;F11r	-25637;40306	TypicalEnhancers	dELS	DNAse-mouse_ES-E14;H3K27ac-mouse_ES-E14;H3K36me2-mouse_mESC;H3K4me1-mouse_ES-E14;H3K4me3-mouse_ES-E14;H3K9ac-mouse_ES-E14
chr1:171494200-171494547	40.6863	47.2561	90.1887	83.1373	92.2078	88.7324	87.5	90.2439	II	Alyref2;F11r	-9104;56839			DNAse-mouse_ES-E14;H3K9ac-mouse_ES-E14
chr1:171561531-171562054	11.9565	14.4444	87.6923	81.6092	80.1887	77.7778	81.5951	83.0645	II	Cd244;Ly9	2600;45617			H3K36me2-mouse_mESC
chr1:171954981-171955402	41.9355	44.3182	85.7143	78.3951	83.6066	81.8182	93.75	85.2941	II	Slamf6;Vangl2	37677;73252		dELS
chr1:171960707-171960824	40.6504	37.6238	68.75	70.4918	69.4444	67.2727	75	74.1935	II	Slamf6;Vangl2	43251;67678
chr1:172009227-172010880	33.7906	37.9834	91.3043	90.0277	94.2966	92.6829	93.6451	92.2166	II	Vangl2;Slamf6	18390;92539			H3K4me1-mouse_ES-E14;H3K4me3-mouse_ES-E14
chr1:172012459-172013564	33.9009	36.1257	87.7301	86.0526	92.3077	93.3333	94.431	91.8033	II	Vangl2;Slamf6	15432;95497			H3K4me1-mouse_ES-E14;H3K4me3-mouse_ES-E14;H3K9ac-mouse_ES-E14
chr1:172022250-172022691	45.6897	40.6015	93.2773	79.4326	84.6154	86.0759	87.1795	81.0811	II	Vangl2	5973	TypicalEnhancers		H3K4me1-mouse_ES-E14
chr1:172052954-172054985	23.5629	30.3232	76.4384	80.8777	87.2017	84.1772	83.9953	81.92	II	Vangl2;Nhlh1	-25526;3603		dELS	H3K4me3-mouse_ES-E14;H3K9ac-mouse_ES-E14
chr1:172107539-172108020	30.6533	44	74.6667	78.0822	91.4286	86.2745	80.3279	92.8571	I	Ncstn;Pex19	-24985;-18975			DNAse-mouse_ES-E14;H3K4me1-mouse_ES-E14
chr1:172127673-172129227	37.5421	38.1062	77.8761	80.3069	86.1314	84.375	83.5106	82.199	II	Dcaf8;Pex19	-19728;1695		DNase-H3K4me3;CTCF-bound;pELS	H3K36me3-mouse_ES-E14;H3K4me1-mouse_ES-E14;H3K4me3-mouse_ES-E14;H3K9ac-mouse_ES-E14
chr1:172147253-172147569	16.2791	18.125	52.9412	51.0417	51.5152	57.5	40	47.3684	II	Dcaf8	-767	Promoters		H3K36me2-mouse_mESC;H3K4me3-mouse_ES-E14
chr1:172149216-172150664	24.8276	21.3115	69.6538	64.32	82.2006	72.0648	69.8413	71.9577	II	Dcaf8;Pea15a	1762;56864		pELS	H3K4me3-mouse_ES-E14;H3K9ac-mouse_ES-E14
chr1:172194215-172195583	41.9223	43.7642	91.0588	89.7375	97.5	97.3333	91.958	89.7436	II	Pea15a;Dcaf8	11905;46721			H3K36me3-mouse_ES-E14
chr1:172212070-172213314	41.637	41.4449	85.9848	86.3158	91.6667	94.8276	88.9908	86.3636	II	Pea15a;Casq1	-5888;7176	TypicalEnhancers		H3K36me2-mouse_mESC;H3K4me1-mouse_ES-E14;H3K9ac-mouse_ES-E14
chr1:172218446-172219088	40.4594	45.2442	90.6178	90.5844	91.623	92.8058	94.6058	92.8105	II	Pea15a;Casq1	-11963;1101			H3K36me2-mouse_mESC;H3K4me3-mouse_ES-E14
chr1:172237580-172238240	34.4444	36.5741	89.4531	81.6406	91.6667	93.1818	91.25	90.3226	II	Casq1;Atp1a4	-18042;20504
chr1:172244440-172245191	48.9051	44.7034	90.8046	90.4255	93.595	92.1739	92.9268	93.2961	II	Casq1;Atp1a4	-24948;13598		DNase-H3K4me3	DNAse-mouse_ES-E14;H3K4me3-mouse_ES-E14
chr1:172261459-172262346	17.284	15.0794	62.6263	58.0645	47.5	66.3158	49.1935	54.1176	II	Atp1a4	-3489		pELS	H3K36me2-mouse_mESC
chr1:172317221-172318836	33.6788	35.5649	88.6447	85.5876	92.7565	95.1872	91.6667	89.3665	II	Igsf8;Kcnj9	5662;11289	TypicalEnhancers		H3K4me1-mouse_ES-E14;H3K4me3-mouse_ES-E14;H3K9ac-mouse_ES-E14
chr1:172322516-172324004	25.5181	24.4851	71.123	63.0137	76.5043	71.6578	75.9003	77.2388	II	Kcnj9;Igsf8	6058;10893		pELS	H3K4me1-mouse_ES-E14;H3K9ac-mouse_ES-E14
chr1:172325568-172327353	16.8424	26.7007	74.1189	75.9214	87.2396	85.2564	88.4674	84.622	II	Kcnj9;Igsf8	2857;14094		dELS;CTCF-bound	DNAse-mouse_ES-E14;H3K4me1-mouse_ES-E14;H3K4me3-mouse_ES-E14;H3K9ac-mouse_ES-E14
chr1:172369062-172369690	28.7823	33.9207	74.5803	77.6978	86.1111	82.6667	83.0189	76.3158	II	Pigm;Kcnj10	-7170;28166		DNase-H3K4me3;CTCF-bound	DNAse-mouse_ES-E14;H3K4me1-mouse_ES-E14;H3K4me3-mouse_ES-E14;H3K9ac-mouse_ES-E14
chr1:172375518-172376053	28.7926	24.8276	66.0428	63.8889	66.0714	70.9957	70.1681	77.9221	II	Pigm	-760	Promoters	pELS	H3K4me3-mouse_ES-E14;H3K9ac-mouse_ES-E14
chr1:172377270-172378692	13.146	16.5992	63.1724	67.3701	67.7019	83.9763	77.8393	62.987	I	Slamf9;Pigm	-97377;1435		pELS	H3K27ac-mouse_ES-E14;H3K4me1-mouse_ES-E14;H3K4me3-mouse_ES-E14;H3K9ac-mouse_ES-E14
chr1:172379663-172380408	50.4329	49.8824	90	87.2063	88.5714	90.9091	89.5425	88.7097	II	Slamf9;Pigm	-95322;3490
chr1:172384918-172385472	57.8947	64.8148	83.5616	91.3669	90.6977	93.75	93.9394	89.1892	I	Slamf9;Pigm	-90163;8649
chr1:172451050-172451366	44.8276	36.6667	84	72.4138	100	90.4762	90.9091	87.5	II	Slamf9;Pigm	-24150;74662		DNase-H3K4me3	H3K4me3-mouse_ES-E14
chr1:172455859-172456050	20.4225	16	50	57.1429	72.3404	52.9412	59.6774	65.7143	II	Slamf9;Pigm	-19403;79409	TypicalEnhancers	dELS
chr1:172493657-172494252	38.4279	52.4691	88.0734	80.9211	89.0244	87.8378	91.0448	89.2308	II	Tagln2;Igsf9	-6092;11641
chr1:172495807-172496682	36.5352	42.4312	90.7449	89.8026	94.9275	94.6746	94.7195	92.1488	II	Tagln2	-3802		DNase-H3K4me3	H3K4me3-mouse_ES-E14
chr1:172502376-172505418	32.7801	31.0597	84.7335	83.4711	83.2311	81.768	78.9727	79.9235	II	Cfap45;Tagln2	-17147;3850	TypicalEnhancers	dELS;pELS	H3K27ac-mouse_ES-E14;H3K36me3-mouse_ES-E14;H3K4me1-mouse_ES-E14;H3K4me3-mouse_ES-E14
chr1:17250321-17251189	18.1818	13.369	70.5882	78.9773	92.1569	77.4648	74.4186	89.3617	II			TypicalEnhancers	pELS	DNAse-mouse_ES-E14;H3K27ac-mouse_ES-E14
chr1:172512513-172514255	29.4118	32.7366	90.6793	85.877	90.4437	89.2405	91.8429	94.0239	II	Cfap45;Tagln2	-7660;13337	TypicalEnhancers	PLS;CTCF-bound;pELS	H3K36me2-mouse_mESC;H3K4me1-mouse_ES-E14;H3K9ac-mouse_ES-E14
chr1:172515778-172516554	44.964	52.2857	93.4615	88.9175	95.1613	94.9153	84.8485	84.4444	II	Cfap45	-4878	TypicalEnhancers		H3K27ac-mouse_ES-E14;H3K36me2-mouse_mESC;H3K4me1-mouse_ES-E14
chr1:172519342-172520785	35.1044	33.0097	69.7266	67.101	68	70.3448	70.8661	60.4938	II	Cfap45	-980	Promoters	pELS	H3K27ac-mouse_ES-E14;H3K36me2-mouse_mESC;H3K4me1-mouse_ES-E14;H3K4me3-mouse_ES-E14;H3K9ac-mouse_ES-E14
chr1:172522472-172522771	53.0612	55.0847	87.4126	79.8165	95.6522	97.0588	79.5455	85.7143	I	Vsig8;Cfap45	-33316;1578		pELS
chr1:172525345-172526344	32.6633	22.3684	77.0992	71.1172	82.5641	85.2321	81.0811	82.0106	II	Vsig8;Cfap45	-30093;4801		dELS;dELS;CTCF-bound	DNAse-mouse_ES-E14;H3K4me1-mouse_ES-E14;H3K4me3-mouse_ES-E14;H3K9ac-mouse_ES-E14
chr1:172617034-172617204	39.3103	34.3434	81.8182	74.5283	75.8929	84.4156	81.6901	82.9787	II	Fcrl6;Dusp23	-14568;15843		dELS
chr1:172656816-172658289	17.4312	23.9024	86.5285	78.8889	89.3333	86.4865	84.5361	89.0625	II	Crp;Dusp23	-40502;-24591	TypicalEnhancers		H3K36me2-mouse_mESC;H3K4me1-mouse_ES-E14
chr1:172755306-172755552	8.08081	13.5514	86.5922	80.2721	82	89.7959	81.5789	76.6667	II	Crp	57374			DNAse-mouse_ES-E14
chr1:173328469-173328814	39.5833	52.8	78.626	80.2083	82	87.8505	86.6667	89.0909	II	Mptx2;Ackr1	-50865;4860
chr1:173336693-173337121	52.3364	44.6541	87.6596	86.014	88.3436	89.3617	90.8451	92.2652	II	Ackr1	-3405			H3K4me1-mouse_ES-E14
chr1:173347644-173348476	10.7955	15.2174	62.4	52.5773	71.4286	63.4615	76.4706	65.625	II	Aim2	-2819	TypicalEnhancers		H3K4me1-mouse_ES-E14
chr1:173420426-173420659	57.9545	54.6296	86.087	91.1111	81.3953	84.375	100	95.122	II	Cadm3;Ifi206	-52848;70498	Promoters	dELS	DNAse-mouse_ES-E14
chr1:17434267-17434748	51.3228	51.5528	94.2584	89.5	93.2432	96.2963	78.3333	93.8776	II			TypicalEnhancers		DNAse-mouse_ES-E14;H3K27ac-mouse_ES-E14
chr1:174550601-174551043	44.3478	58.6667	89.8734	83.0189	85.2941	94.8718	90.9091	95	II	Fmn2	48997
chr1:174655518-174655687	62.3077	50.5882	93.9394	93.6	93.75	90.8046	93.0233	90.4762	II				dELS
chr1:174675062-174675658	41.0959	47.549	84.2593	83.1081	81.0127	91.4286	75.2941	82.3529	II
chr1:174728798-174729580	16.129	7.37705	83.8462	82.2917	90.1639	87.6712	90.7407	88.6364	II					DNAse-mouse_ES-E14
chr1:174921271-174921982	13.2394	40.6452	63.3663	68.6047	88.4615	86.4865	80.2139	83.9161	I	Grem2	192	Promoters	PLS;CTCF-bound	DNAse-mouse_ES-E14;H3K4me3-mouse_ES-E14;H3K9ac-mouse_ES-E14
chr1:174942810-174943428	44.1718	52.6316	76.7677	84.6154	86.8687	91.1111	97.4359	90.411	I	Grem2	-21300
chr1:175027695-175028113	51.3514	55.7143	87.037	93.9394	92.6316	94.8718	86.7647	92.8571	II
chr1:175624413-175624890	31.8182	33.9623	77.6596	74.026	82.2222	80.5556	68.2927	66.6667	II	Fh1	983			H3K4me3-mouse_ES-E14;H3K9ac-mouse_ES-E14
chr1:175669568-175669971	39.7661	31.3131	78.1818	63.5514	70.8333	75	85.7143	88.2353	II	Chml;Kmo	22860;37774
chr1:176303247-176303500	31.6129	27.5229	74.4681	74.1935	71.4286	77.0492	44.4444	78.7879	II	Pld5	-28076
chr1:176644761-176645058	24.1176	32.1739	87.4016	87.8049	85.7143	87.5	68.8889	84.375	II			TypicalEnhancers		H3K27ac-mouse_ES-E14;H3K4me1-mouse_ES-E14
chr1:176724929-176725281	70.1493	79.0698	90.4762	92.4528	92	93.5484	76.5957	83.7838	II	Cep170	88962		dELS	DNAse-mouse_ES-E14
chr1:176753812-176754174	39.4595	40.4167	73.6111	76.8421	71.134	71.7172	67.7419	72.7273	II	Cep170	60074		pELS	DNAse-mouse_ES-E14;H3K36me3-mouse_ES-E14
chr1:176798153-176798645	53.3784	63.7931	89.6907	90.795	89.9225	91.8519	96.6507	95.8549	II	Cep170	15668	Promoters
chr1:176811849-176812806	31.9672	18.6813	79.5699	77.1784	83.8542	81.1688	80.6897	83.9286	II	Sdccag8;Cep170	-2332;1739		pELS	H3K4me3-mouse_ES-E14
chr1:176816094-176816930	47.2477	31.6667	86.1878	89.1892	92	86.4865	80.7018	87.8049	II	Cep170;Sdccag8	-2445;1852
chr1:176824035-176824278	60.8696	68.6567	84.8958	90.2778	100	100	85.1852	96.5517	I	Sdccag8	9497		dELS	H3K4me3-mouse_ES-E14
chr1:176835103-176836304	14.1176	16.9184	47.7438	54.2522	71.0021	67.4528	72.3514	60.9195	I	Sdccag8	21044	Promoters	PLS;pELS	H3K4me3-mouse_ES-E14;H3K9ac-mouse_ES-E14
chr1:176992637-176992764	54.2373	46.3415	77.3438	86.2745	93.0233	87.5	92.7273	93.5484	II			SuperEnhancers
chr1:177346695-177347658	52.4272	45.1883	78.0591	85.2217	89.8734	86.3158	82.4561	89.3939	II	Zbtb18;Akt3	-97118;-88974
chr1:177428283-177428670	54.7486	53.5604	94.7368	85.3242	92.7536	95.6522	96.6667	90.625	II	Zbtb18	-15818		pELS
chr1:177440774-177441110	36.3636	61.6438	6.25	6.97674	5.26316	6.06061	6.66667	5.6338	III	Zbtb18	-3353	TypicalEnhancers	dELS	H3K4me3-mouse_ES-E14
chr1:177460510-177460906	48.249	56.701	88.3929	91.8033	93.3824	94.8718	91.195	94.898	II	Zbtb18	16413			DNAse-mouse_ES-E14
chr1:177555630-177556237	43.3702	33.1579	77.7778	78.9474	89.3204	91.0112	82.3009	80	II				dELS	DNAse-mouse_ES-E14;H3K4me1-mouse_ES-E14
chr1:177717415-177719394	30.6557	27.7251	91.2088	85.213	90.7143	92.7711	90.9091	89.4737	II	1700016C15Rik	-11409	TypicalEnhancers		DNAse-mouse_ES-E14;H3K27ac-mouse_ES-E14;H3K36me2-mouse_mESC;H3K4me1-mouse_ES-E14
chr1:177791702-177794014	52.6316	56.2724	90.6542	87.9562	96.8085	91.453	85.2174	84.0909	II	Adss;1700016C15Rik	3653;63044		dELS
chr1:177794676-177794964	6.49351	10.5882	44.697	39.4558	41.0256	43.9394	52	45.7143	II	Adss;1700016C15Rik	1691;65006		pELS	H3K4me3-mouse_ES-E14;H3K9ac-mouse_ES-E14
chr1:178010521-178011050	46.7391	44.8529	80.5128	74.7899	84.3137	72.5	80.7018	89.8305	II	Gm16432	19351
chr1:178276151-178276654	6.33053	20.7965	11.9241	17.1053	47.6744	74.2574	22.4	25.2918	I	Cox20;Desi2	-42727;88871		PLS;pELS;CTCF-bound	DNAse-mouse_ES-E14;H3K4me1-mouse_ES-E14;H3K4me3-mouse_ES-E14;H3K9ac-mouse_ES-E14
chr1:178320124-178321792	17.5393	25.8359	62.5	63.6792	65.7895	61.8644	52.809	51.7241	II	Cox20;Hnrnpu	1828;16839		dELS;CTCF-bound;pELS;pELS;CTCF-bound	H3K4me3-mouse_ES-E14
chr1:178328328-178331283	40.8284	39.0995	92.916	90.836	95.0413	94.9296	92.6136	91.1263	II	Hnrnpu;Cox20	7991;10676		dELS	H3K36me3-mouse_ES-E14
chr1:178331778-178332320	48.8189	45.5253	93.4673	90.4564	89.1304	92.0863	92.7835	92.8571	II	Hnrnpu;Cox20	5748;12919
chr1:178332976-178335303	17.6904	16.2338	85.1752	84.0476	87.7193	83.9623	86.5385	90.2985	II	Hnrnpu;Cox20	3657;15010		dELS	H3K36me3-mouse_ES-E14;H3K4me3-mouse_ES-E14;H3K9ac-mouse_ES-E14
chr1:178339426-178339938	43.6782	42.6396	92.8144	84.3478	87.6543	92.8571	93.1034	86.2745	II	Hnrnpu	-1885			H3K27ac-mouse_ES-E14
chr1:178351266-178353147	50.8143	50.9972	89.3238	85.7143	89.4737	90.2857	87.1345	89.1429	II	Efcab2;Hnrnpu	-53896;-14410	TypicalEnhancers
chr1:178356678-178359896	18.9635	17.5879	87.165	87.3611	78.3871	89.011	86.0627	80.0781	II	Efcab2;Hnrnpu	-47816;-20490	TypicalEnhancers	dELS	DNAse-mouse_ES-E14;H3K27ac-mouse_ES-E14;H3K36me2-mouse_mESC;H3K4me1-mouse_ES-E14;H3K9ac-mouse_ES-E14
chr1:178360061-178361369	5.41728	4.64481	33.1276	39.5349	52.2581	47.486	45.9459	39.3103	I	Efcab2;Hnrnpu	-45388;-22918	TypicalEnhancers	dELS;dELS;CTCF-bound	DNAse-mouse_ES-E14;H3K27ac-mouse_ES-E14;H3K4me1-mouse_ES-E14;H3K4me3-mouse_ES-E14;H3K9ac-mouse_ES-E14
chr1:178362341-178365557	32.9268	39.7341	87.0918	85.1782	91.7051	89.6194	84.2975	84.1808	II	Efcab2;Hnrnpu	-42154;-26152	TypicalEnhancers		H3K36me2-mouse_mESC;H3K4me1-mouse_ES-E14
chr1:178367858-178370164	10.739	19.0476	73.6719	74.7783	87.2159	74.2857	83.2481	82.037	II	Efcab2;Hnrnpu	-37092;-31214	TypicalEnhancers	dELS	DNAse-mouse_ES-E14;H3K36me2-mouse_mESC;H3K4me3-mouse_ES-E14;H3K9ac-mouse_ES-E14
chr1:178448243-178448769	43.3099	37.1069	69.898	72.1854	78.7234	81.9444	73.2394	67.3913	II	Kif26b;Efcab2	-80619;42403		dELS
chr1:178503777-178504356	39.4649	46.3636	88.6364	84.4828	94.1176	100	90.3226	100	II	Kif26b;Efcab2	-25058;97964			DNAse-mouse_ES-E14
chr1:178734138-178735286	31.4667	25.6	88.9968	83.5391	84.9558	87.2881	89.5652	87.7358	II			TypicalEnhancers		DNAse-mouse_ES-E14;H3K36me2-mouse_mESC;H3K4me1-mouse_ES-E14
chr1:178748024-178748602	47.619	49.6269	83.6957	85.5769	90.099	89.8305	87.7551	92.8571	II				dELS
chr1:179059525-179060359	36.6812	37.7088	92.1296	90.1685	92.9825	93.5829	93.1727	90.7143	II				dELS	H3K4me1-mouse_ES-E14
chr1:179087224-179088382	10.6383	12.5984	49.6241	56.4516	61.7647	55.0725	61.7021	63.0435	II			TypicalEnhancers	dELS;dELS;CTCF-bound	DNAse-mouse_ES-E14;H3K27ac-mouse_ES-E14;H3K4me1-mouse_ES-E14
chr1:179107378-179107800	48.8095	60.6897	90	91.195	94.4444	89.6552	95	87.1795	II				dELS	DNAse-mouse_ES-E14
chr1:179136610-179137387	31.2329	37.3684	92.1769	92.5926	91.9355	93.5897	97.1429	93.1818	II				dELS;dELS;CTCF-bound	DNAse-mouse_ES-E14;H3K4me1-mouse_ES-E14
chr1:179197984-179199416	27.7922	25	88.5993	88.1517	87.8049	90	94.382	89.6552	II			TypicalEnhancers	dELS	DNAse-mouse_ES-E14;H3K36me2-mouse_mESC;H3K4me1-mouse_ES-E14
chr1:179330587-179330984	62.2222	45.641	82.5175	83.125	90	90.625	82.0896	87.8378	II
chr1:179446606-179446961	42.5532	39.6694	90.0901	87.2611	90.6667	89.2857	88.9908	91.9355	II	Smyd3	71250		dELS	H3K4me1-mouse_ES-E14
chr1:179453368-179453602	58.5821	50	85.8824	90	89.8305	92.6471	92	95.2941	II	Smyd3	64549
chr1:179457511-179457979	53.7879	42.8571	94.0217	91.4634	96.2963	92.5926	91.0448	85.7143	II	Smyd3	60289			H3K4me1-mouse_ES-E14
chr1:179461973-179463366	25	22.449	87.8947	89.9497	94.3396	90.6667	88.8889	82.0513	II	Smyd3	55364	TypicalEnhancers		H3K4me3-mouse_ES-E14
chr1:179485378-179486958	36.0947	40.6061	88.2667	82.7014	90.7104	87.9397	88.1773	86.2319	II	Smyd3	31866	TypicalEnhancers		H3K4me1-mouse_ES-E14;H3K9ac-mouse_ES-E14
chr1:179506973-179507723	30.6452	26.8657	78.3333	71.2644	85.5422	81.9444	79.3103	79.0698	II	Smyd3	10686		CTCF-only;CTCF-bound	DNAse-mouse_ES-E14
chr1:179510630-179511412	46.4052	40.5594	95.4774	92.9204	94.5946	93.6709	96.1538	98	II	Smyd3	7013
chr1:179530169-179530491	56.8966	54.2373	95.1049	88.6667	100	94.2857	92.7083	96.0784	II	Smyd3;Tfb2m	-12296;15937			H3K36me3-mouse_ES-E14;H3K4me1-mouse_ES-E14
chr1:179544322-179545305	21.1409	23.5521	83.5664	85.7678	79.1667	76.0684	87.037	81.6092	II	Cnst;Tfb2m	-1556;1453			H3K4me3-mouse_ES-E14;H3K9ac-mouse_ES-E14
chr1:179548096-179548695	61.2299	54.5098	90.0929	91.4966	91.453	94.8148	92.8571	86.5772	II	Tfb2m;Cnst	-2129;2026		dELS	H3K9ac-mouse_ES-E14
chr1:179552646-179553085	25.7463	28.6486	58.4699	55.9701	71.6418	65.1685	70.1031	67.4419	I	Cnst	6496		dELS
chr1:179568994-179569910	35.8333	40.5172	93.0233	90.1786	89.8305	90.3846	86.4407	95.7447	II	Sccpdh;Cnst	-98758;23082		dELS	H3K36me2-mouse_mESC;H3K4me1-mouse_ES-E14
chr1:179578474-179579556	46.2799	41.6667	87.5622	86.3043	91.5493	88.9447	89.3471	86.8421	II	Sccpdh;Cnst	-89195;32645		dELS	H3K4me1-mouse_ES-E14
chr1:179598428-179598780	51.1811	55.0725	93.6364	93.0556	95.122	96	98.0769	91.4286	II	Sccpdh;Cnst	-69606;52234
chr1:179604144-179604828	42.2535	34.1463	76.4925	75.4789	91.8919	82.8571	79.7872	91.6667	II	Sccpdh;Cnst	-63724;58116			DNAse-mouse_ES-E14;H3K4me1-mouse_ES-E14
chr1:179609742-179610524	42.6396	53.9216	85.2126	85.3333	91.5423	90.9091	87.3874	83.9744	II	Sccpdh;Cnst	-58077;63763		dELS	H3K36me3-mouse_ES-E14;H3K4me1-mouse_ES-E14;H3K9ac-mouse_ES-E14
chr1:179618231-179618611	38.8535	32.9897	65.2893	76.1905	85.1852	77.2727	80.7018	81.0811	II	Sccpdh;Cnst	-49789;72051
chr1:179627552-179628763	38.125	47.5149	89.8455	88.9447	92.1875	90.0585	89.7727	88.8	II	Sccpdh;Cnst	-40052;81788		dELS	H3K4me1-mouse_ES-E14
chr1:179649807-179653130	38.5787	43.5897	84.6348	84.1945	92.0118	90.1695	92.1136	92.2374	II	Sccpdh	-16741	TypicalEnhancers	dELS	H3K27ac-mouse_ES-E14;H3K36me2-mouse_mESC;H3K4me1-mouse_ES-E14;H3K9ac-mouse_ES-E14
chr1:179787422-179787752	48.4375	50.9524	93.6	91.2442	88.4892	90.3226	89.4737	88.7097	II	Gm10518	-15789		dELS
chr1:179799235-179802224	25.7679	29.941	78.6325	77.1212	87.2852	84.4125	82.3864	74.386	II	Gm10518	-2646			H3K4me1-mouse_ES-E14;H3K4me3-mouse_ES-E14;H3K9ac-mouse_ES-E14
chr1:179845575-179846324	48.951	45.4054	92.0382	92.0904	89.6552	93.3673	87.1795	89.9522	II	Ahctf1	-42270		dELS	H3K4me1-mouse_ES-E14;H3K9ac-mouse_ES-E14
chr1:179916831-179917574	25.7485	23.7624	82.1138	78.8136	81.9444	82.3529	86.6667	81.25	II	Cdc42bpa	-43382		DNase-H3K4me3
chr1:179961950-179962343	32.4503	39.8773	65.4762	68.3871	76.087	79.5699	86.0759	87.5	I	Cdc42bpa	1562		pELS	H3K4me1-mouse_ES-E14
chr1:179975292-179976021	38.6792	38.4146	78.2609	76.8421	85.7143	77.1429	76.8116	76.2712	II	Cdc42bpa	15072		dELS;dELS;CTCF-bound	H3K36me2-mouse_mESC;H3K4me1-mouse_ES-E14
chr1:180029224-180031086	39.3701	41.3889	89.9743	83.871	93.1973	92.6667	87.0748	90.4348	II	Cdc42bpa	69570			H3K36me2-mouse_mESC
chr1:180070715-180070916	56.1404	67.1429	83.4254	86.3636	95.2381	91.8033	94.2029	91.6667	I			TypicalEnhancers		H3K4me1-mouse_ES-E14
chr1:180081864-180083689	23.1041	31.0631	84.0551	81.0127	86.087	86.9748	84.9785	84.0517	II			TypicalEnhancers		DNAse-mouse_ES-E14;H3K27ac-mouse_ES-E14;H3K4me1-mouse_ES-E14
chr1:180101978-180102372	57.7465	54.4379	96.2963	91.5789	94.4444	95.1613	94	97.4026	II	Coq8a	93845
chr1:18016462-18016684	61.7647	58.3333	91.1894	90.0621	95.8333	96.8254	96.7213	93.9597	II
chr1:180175728-180176308	44.2396	38.6861	85.9729	82.906	84.6847	95.2381	80.4511	92.3077	II	Coq8a	20002		dELS
chr1:180191947-180192947	34.5528	45.8128	76.4423	78.6585	87.6404	90.9091	78.7879	78.481	I	Coq8a	3573		pELS	H3K4me1-mouse_ES-E14
chr1:180210040-180211254	32.9918	42.1245	92.0765	89.0459	95.6522	89.1304	90.3704	93.1034	II	Coq8a;Psen2	-14627;42491		dELS;pELS	H3K36me2-mouse_mESC;H3K4me1-mouse_ES-E14
chr1:180250319-180250827	49.6403	44.1176	86.5385	90.1099	90.625	90.1961	90	93.75	II	Coq8a;Psen2	-54553;2565		dELS
chr1:180283989-180284466	25.6849	26.8456	55.3672	57.764	59.4203	64.6154	64	69.8413	II	Itpkb;Psen2	-46257;-31090		dELS;CTCF-bound	DNAse-mouse_ES-E14;H3K4me1-mouse_ES-E14
chr1:180302470-180302656	35.9712	38.2716	70.339	78.481	83.3333	88.8889	69.5652	72.4138	I	Psen2;Itpkb	-49425;-27922			H3K4me1-mouse_ES-E14
chr1:180384509-180384927	15.3846	27.7487	70.3057	77.1429	76.9231	57.5758	78.7402	79.5918	II	Itpkb;Stum	54233;98749		dELS	DNAse-mouse_ES-E14;H3K4me1-mouse_ES-E14
chr1:180390362-180391504	55.4598	55.5046	89.0034	86.3636	100	96.9697	89.916	88.5714	II	Itpkb;Stum	60448;92534		dELS	H3K36me2-mouse_mESC
chr1:180395241-180396418	25.5605	28.7958	84.2365	80.7453	71.1111	80	79.0323	77.551	II	Itpkb;Stum	65345;87637			H3K4me1-mouse_ES-E14
chr1:180405561-180406121	35.4545	26	74.5098	84.1463	85.3659	94.4444	80.9917	87.156	II	Itpkb;Stum	75356;77626		dELS	H3K36me2-mouse_mESC;H3K4me1-mouse_ES-E14
chr1:180423197-180423912	36.1111	39.5	87.8613	86.7925	86.4286	83.3333	90.1961	85.7143	II	Stum;Itpkb	59912;93070		dELS	H3K4me1-mouse_ES-E14
chr1:180485820-180486199	45.6401	35.7934	93.0946	87.1148	94.4444	95.4198	90.3226	95.2381	II	Stum	-2543			DNAse-mouse_ES-E14;H3K4me3-mouse_ES-E14;H3K9ac-mouse_ES-E14
chr1:180532253-180533142	40.7098	45.1411	92.1801	91.5751	96.4126	97.6378	95.2153	93.5484	II	Stum;Parp1	-49231;-36231			DNAse-mouse_ES-E14;H3K36me2-mouse_mESC;H3K4me1-mouse_ES-E14
chr1:180567806-180568326	30.7692	30.4965	80.4688	73.2759	81.0811	84.9315	78.6885	76.9231	II	Parp1	-863	Promoters		H3K27ac-mouse_ES-E14;H3K36me2-mouse_mESC
chr1:180570214-180570684	9.39227	6.56934	48.0769	50	65	50	57.6271	48.6486	II	Lin9;Parp1	-70701;1520		pELS	H3K4me3-mouse_ES-E14;H3K9ac-mouse_ES-E14
chr1:180571086-180574359	30.8256	30.863	78.8344	78.7946	81.9407	79.7368	86.9307	84.4011	II	Lin9;Parp1	-68427;3794	TypicalEnhancers	dELS	DNAse-mouse_ES-E14;H3K27ac-mouse_ES-E14;H3K36me3-mouse_ES-E14;H3K4me1-mouse_ES-E14;H3K4me3-mouse_ES-E14;H3K9ac-mouse_ES-E14
chr1:180575168-180575629	64.0909	59.9078	91.635	91.3386	96.9697	98.374	94.7761	87.6289	II	Lin9;Parp1	-65751;6470			H3K36me3-mouse_ES-E14
chr1:180606325-180607487	26.5957	23.9796	81.1912	81.1321	95.8333	85.4839	89.7959	84.8485	II	Lin9;Parp1	-34244;37977	TypicalEnhancers	dELS	DNAse-mouse_ES-E14;H3K27ac-mouse_ES-E14;H3K4me1-mouse_ES-E14
chr1:180639113-180639941	32.0856	34.2629	68.1648	59.8174	69.6203	73.6364	62.5	60.2151	II	Lin9	-1623		pELS	H3K9ac-mouse_ES-E14
chr1:180642158-180642865	25.2354	26.8722	81.0909	83.0435	85.3107	86.8545	83.815	84.8739	II	Lin9;Mixl1	1362;54522		pELS	DNAse-mouse_ES-E14;H3K4me3-mouse_ES-E14;H3K9ac-mouse_ES-E14
chr1:180702697-180703145	84.2593	87.5	72.7273	76.0684	60.3448	61.7647	44.6602	42.8571	III	Acbd3;Mixl1	-23122;-5887	TypicalEnhancers		H3K36me2-mouse_mESC
chr1:180726974-180727567	23.166	26.1628	76.4706	77.0149	70.1299	81.1518	70.3125	72.6415	II	Acbd3;H3f3a	1228;86361		pELS	H3K4me3-mouse_ES-E14;H3K9ac-mouse_ES-E14
chr1:180746101-180746313	55.8824	62.037	86.4407	75	95.3488	88.5057	85.1064	90.9091	I	Acbd3;H3f3a	20164;67425
chr1:180762044-180763780	32.7718	34.7411	79.2196	82.7303	90.1478	83.9623	80.2065	84.9105	II	Acbd3;H3f3a	36869;50720		dELS;dELS;CTCF-bound	H3K36me2-mouse_mESC;H3K4me1-mouse_ES-E14;H3K4me3-mouse_ES-E14;H3K9ac-mouse_ES-E14
chr1:180775216-180775640	63.8095	65.3333	91.3295	87.8788	98.1818	89.1304	97.5904	92	II	H3f3a;Acbd3	38204;49385	TypicalEnhancers
chr1:180779109-180779392	51.4286	55.6522	88.1279	91.2162	98.1481	92.9577	96.3855	97.2603	II	H3f3a;Acbd3	34381;53208			H3K4me1-mouse_ES-E14
chr1:18078000-18079149	48.8055	55.3846	94.7658	90.9091	87.1212	89.3939	97.006	93.1034	II	Crisp4	67327			H3K4me3-mouse_ES-E14
chr1:180803942-180804160	61.1465	51.7241	94.5946	91.5966	100	95.2381	98.5507	95.1807	II	H3f3a;Acbd3	9581;78008			H3K36me3-mouse_ES-E14
chr1:180806105-180806526	59.9156	65.8363	93.722	96.9697	94.4724	97.0149	92.4171	96.3265	II	H3f3a;Acbd3	7316;80273			H3K36me3-mouse_ES-E14
chr1:180808898-180811488	38.2749	32.2845	91.0591	91.4566	91.2393	92.7954	89.0485	87.5527	II	H3f3a;Acbd3	3439;84150	TypicalEnhancers	dELS;CTCF-bound	H3K36me3-mouse_ES-E14;H3K4me1-mouse_ES-E14;H3K4me3-mouse_ES-E14
chr1:180829770-180831150	37.9239	46.9307	89.9538	90.0855	92.8144	92.0188	88.1919	90.411	II	Sde2;H3f3a	-20667;-16828		dELS;pELS	H3K4me1-mouse_ES-E14;H3K4me3-mouse_ES-E14
chr1:180848594-180850252	15.3635	18.1019	59.019	71.0425	67.5978	77.3756	65.0273	68.75	II	Sde2	-1704	Promoters;TypicalEnhancers	dELS;pELS	H3K27ac-mouse_ES-E14;H3K36me2-mouse_mESC;H3K4me1-mouse_ES-E14;H3K4me3-mouse_ES-E14;H3K9ac-mouse_ES-E14
chr1:180851821-180853947	35.9168	35.5556	87.1595	87.6426	84.4538	87.4477	81.7352	90.9091	II	Lefty2;Sde2	-40224;1757			H3K4me3-mouse_ES-E14;H3K9ac-mouse_ES-E14
chr1:180855155-180855904	32.4427	27.957	92.1569	92.1569	86.1111	89.6552	96.5517	97.561	II	Lefty2;Sde2	-37578;4403			H3K4me3-mouse_ES-E14
chr1:180870094-180870752	38.3442	33.463	89.779	88.3178	91.6667	89.8734	93.1298	89.7436	II	Lefty2;Sde2	-22685;19296		dELS	H3K4me1-mouse_ES-E14
chr1:180875433-180875810	51.7391	51.1905	87.8378	89.0323	89.1892	90.7407	91.4062	90.6977	II	Lefty2;Sde2	-17486;24495		pELS	H3K36me2-mouse_mESC;H3K4me1-mouse_ES-E14
chr1:180883885-180885761	42.1569	30.7317	75.1402	74.2529	72.973	88.1356	72.2513	78.2258	II	Lefty2;Sde2	-8285;33696	SuperEnhancers	dELS	H3K27ac-mouse_ES-E14;H3K36me2-mouse_mESC;H3K4me1-mouse_ES-E14;H3K4me3-mouse_ES-E14;H3K9ac-mouse_ES-E14
chr1:180886944-180888089	34.0426	32.1839	80.3077	78.4916	91.623	86.2661	88.1057	87.5622	II	Lefty2;Sde2	-5591;36390	SuperEnhancers		H3K27ac-mouse_ES-E14;H3K36me2-mouse_mESC;H3K4me1-mouse_ES-E14;H3K4me3-mouse_ES-E14;H3K9ac-mouse_ES-E14
chr1:180890157-180891148	18.4066	21.7617	55.4217	61.3281	66.6667	74.7253	67.5325	80	I	Lefty2	-2455	SuperEnhancers	dELS;CTCF-bound	H3K27ac-mouse_ES-E14;H3K36me2-mouse_mESC;H3K9ac-mouse_ES-E14
chr1:180891921-180895336	26.599	33.7516	88.3929	89.2892	92.2547	92.2006	90.5882	91.9355	II	Lefty2	521	Promoters;SuperEnhancers	DNase-H3K4me3	H3K27ac-mouse_ES-E14;H3K36me2-mouse_mESC;H3K4me1-mouse_ES-E14;H3K4me3-mouse_ES-E14;H3K9ac-mouse_ES-E14
chr1:180902481-180902748	55.914	50.9202	90.1235	89.7959	90.2655	96.0317	92.4731	89.1304	II	Pycr2	-1678	SuperEnhancers
chr1:180903420-180903779	9.40594	5.55556	47.2028	54.6729	56.7901	48.9362	62.8319	60.3175	II	Pycr2	-693	Promoters;SuperEnhancers		H3K27ac-mouse_ES-E14;H3K4me3-mouse_ES-E14;H3K9ac-mouse_ES-E14
chr1:180905057-180907881	26.8207	28.0922	86.0784	85.4566	92.1456	91.9903	93.2455	88.1932	II	Lefty1;Pycr2	-28553;2176	SuperEnhancers	dELS;dELS;CTCF-bound	H3K36me3-mouse_ES-E14;H3K4me1-mouse_ES-E14;H3K4me3-mouse_ES-E14;H3K9ac-mouse_ES-E14
chr1:180911487-180912159	30.9392	39.1111	90.9859	88.5093	89.2857	89.1304	92.1717	94.1935	II	Lefty1;Pycr2	-23199;7530	SuperEnhancers	dELS	H3K4me1-mouse_ES-E14;H3K9ac-mouse_ES-E14
chr1:180915606-180915910	51.0549	44.4444	86.1607	81.1024	88.8889	91.5254	91.3043	90.7692	II	Lefty1;Pycr2	-19264;11465	SuperEnhancers		H3K4me1-mouse_ES-E14
chr1:180936982-180938281	30.7286	27.2727	63.5427	70.9278	53.3058	75.8333	62.4549	69.8473	II	Tmem63a	-4827		DNase-H3K4me3;dELS;pELS	H3K4me3-mouse_ES-E14;H3K9ac-mouse_ES-E14
chr1:180958611-180959476	31.5175	33.7423	75.4286	80	81.25	76.1905	81.9672	75.5556	II	Tmem63a;Ephx1	16585;58525
chr1:180979497-180980494	33.1325	27.9528	91.6107	90.7449	90.9091	94.1799	91.0569	94.1489	II	Tmem63a;Ephx1	37537;37573	TypicalEnhancers	dELS;dELS;CTCF-bound	DNAse-mouse_ES-E14;H3K27ac-mouse_ES-E14;H3K4me1-mouse_ES-E14;H3K4me3-mouse_ES-E14
chr1:181142257-181143432	33.2143	28.8194	86.8657	80.0676	79.7619	81.6794	89.313	81.7204	II	Nvl;9130409I23Rik	1359;91608			H3K4me1-mouse_ES-E14;H3K4me3-mouse_ES-E14;H3K9ac-mouse_ES-E14
chr1:181145736-181147031	47.9339	53.9007	82.4176	83.871	88.2883	88.785	89.3805	91.3043	II	Cnih4;Nvl	-4547;-2180		DNase-H3K4me3
chr1:181147997-181150174	20.8502	26.0128	79.9458	83.1878	86.7188	88.1279	86.9822	79.3893	II	Nvl;Cnih4	-4882;-1845	Promoters	dELS	H3K4me1-mouse_ES-E14
chr1:181163548-181164152	17.619	14.3939	88.2353	90	96.2963	97.3333	91.6667	92.5926	II	Cnih4;Wdr26	12919;47702	TypicalEnhancers	dELS;CTCF-bound	H3K27ac-mouse_ES-E14;H3K36me3-mouse_ES-E14;H3K4me1-mouse_ES-E14
chr1:181209799-181210192	30.625	26.7717	80	72.973	87.6712	76.0563	72.2892	73.0159	II	Wdr26;Cnih4	1556;59065		pELS	H3K4me3-mouse_ES-E14
chr1:181212648-181213002	10.5634	14.7727	49.8113	57.4468	57.3333	54.5455	53.1532	50.8197	II	Wdr26	-1273	Promoters	pELS	H3K27ac-mouse_ES-E14;H3K4me3-mouse_ES-E14;H3K9ac-mouse_ES-E14
chr1:181229881-181232567	28.7879	36.9935	81.7073	81.5089	89.3258	88.2845	83.8196	77.7778	II	Wdr26	-19672		dELS;dELS;CTCF-bound	H3K36me2-mouse_mESC;H3K4me1-mouse_ES-E14;H3K9ac-mouse_ES-E14
chr1:181233513-181236123	22.0848	25.5291	86.8132	84.4675	87.013	86.9863	85.3234	87.7005	II	Wdr26	-23266	TypicalEnhancers	dELS;dELS;CTCF-bound	DNAse-mouse_ES-E14;H3K27ac-mouse_ES-E14;H3K4me3-mouse_ES-E14;H3K9ac-mouse_ES-E14
chr1:18124837-18125668	54.5455	49.359	85.3659	84.2105	88.3117	88.6957	90.099	84.4156	II	Crisp4	20649
chr1:181250933-181251499	56.196	53.6965	91.5493	94.2029	93.617	89.4118	96.2963	91.358	II	Wdr26	-39664	TypicalEnhancers	dELS	DNAse-mouse_ES-E14;H3K27ac-mouse_ES-E14;H3K4me3-mouse_ES-E14;H3K9ac-mouse_ES-E14
chr1:181257141-181257994	26.6154	23.1308	80.0699	79.7654	83.5526	86.8056	79.0123	69.4444	II	Cnih3;Wdr26	-95060;-46016	TypicalEnhancers	dELS	H3K4me1-mouse_ES-E14;H3K4me3-mouse_ES-E14;H3K9ac-mouse_ES-E14
chr1:181339116-181339347	42.3358	52.5926	84	83.9286	98.0392	92	93.3333	82.3529	II	Cnih3	-13396			H3K4me1-mouse_ES-E14
chr1:181340802-181341144	78.5714	80.8	30.1887	16.6667	34.2857	38.6364	55.3571	57.8947	III	Cnih3	-11655
chr1:181561789-181562289	85.0242	83.6158	58.6957	54.3307	47.5177	45.3608	42.6087	38.8489	III	Ccdc121;Dnah14	-50588;-14520
chr1:181623206-181623929	33.0097	31.3364	86.1607	81.2227	80	80.6452	75.8621	67.7419	II	Dnah14	47009	TypicalEnhancers	dELS	DNAse-mouse_ES-E14;H3K27ac-mouse_ES-E14;H3K4me1-mouse_ES-E14
chr1:181678474-181678711	49.1667	59.2593	88.0165	93.0403	90.0585	95.8621	86.875	89.4366	II
chr1:181741819-181742925	33.7386	35.9133	85.4772	87.1795	88.4298	90.2256	89.781	87.8788	II			TypicalEnhancers	dELS	DNAse-mouse_ES-E14;H3K27ac-mouse_ES-E14;H3K36me2-mouse_mESC;H3K4me1-mouse_ES-E14
chr1:181769395-181769638	39.6296	41.0615	85.5072	82.1429	84.4221	86.5546	89.7959	85.9873	II	Lbr	72862			DNAse-mouse_ES-E14
chr1:181844389-181846002	21.146	22.7953	63.2238	66.3851	67.1498	69.3878	64.0678	69.4836	II	Lbr	-2817		dELS	DNAse-mouse_ES-E14;H3K36me2-mouse_mESC;H3K4me1-mouse_ES-E14;H3K4me3-mouse_ES-E14
chr1:181853010-181853853	30.7407	45.0617	71.4286	77.2334	85.1003	83.3333	86.8035	73.3068	I	Lbr	-11053	TypicalEnhancers	PLS;pELS	H3K27ac-mouse_ES-E14;H3K4me1-mouse_ES-E14;H3K4me3-mouse_ES-E14;H3K9ac-mouse_ES-E14
chr1:181859807-181861752	23.3533	22	78.3455	80.8511	84.3537	84.6626	78.5714	84.8	II	Lbr	-18401	TypicalEnhancers	dELS	DNAse-mouse_ES-E14;H3K27ac-mouse_ES-E14;H3K36me2-mouse_mESC;H3K4me1-mouse_ES-E14;H3K4me3-mouse_ES-E14;H3K9ac-mouse_ES-E14
chr1:181865933-181867139	50.6356	50.5848	87.1233	85.5856	90	89.1892	84.4444	81.8182	II	Lbr	-24157		dELS;dELS;CTCF-bound	H3K36me2-mouse_mESC;H3K4me1-mouse_ES-E14
chr1:181880842-181881968	26.8012	30.7143	60	56.3636	73.4375	76.3636	67.6768	61.7117	I	Lbr	-39026	TypicalEnhancers	DNase-H3K4me3;CTCF-bound;dELS;CTCF-bound	DNAse-mouse_ES-E14;H3K4me1-mouse_ES-E14;H3K4me3-mouse_ES-E14;H3K9ac-mouse_ES-E14
chr1:181893416-181893793	36.5672	34.1667	81.761	82.6087	83.3333	88.8889	80.9524	83.7838	II	Lbr	-51226
chr1:181896685-181897316	65.3179	57.8652	94.3503	89.1496	93.0481	94.5205	94.2584	91.3295	II	Lbr	-54622		dELS	H3K4me1-mouse_ES-E14
chr1:181900123-181902983	36.1538	39.1353	91.1765	91.2609	94.3396	94.9749	89.4309	92.1429	II	Lbr	-59174		dELS	H3K4me1-mouse_ES-E14
chr1:181903070-181903252	70.8333	60.3687	93.4884	92.3077	97.0588	96	100	94.7368	II	Lbr	-60782			H3K36me3-mouse_ES-E14
chr1:181914261-181916010	57.4675	56.9423	93.9706	91.9231	94.3144	92.8571	93.3086	95.0207	II	Lbr	-72757
chr1:181916662-181916923	65.7143	55	94.3548	93.5252	91.5493	94.9153	95.6522	97.2973	II	Lbr	-74414			H3K36me3-mouse_ES-E14
chr1:181919061-181919689	40.9524	39.1892	91.5789	86.9318	94.0092	95.8621	88.0597	92.029	II	Lbr	-76996			H3K36me3-mouse_ES-E14
chr1:181921360-181923942	17.3865	20.2762	79.8674	87.0654	91.377	90.3101	89.1213	91.922	II	Lbr;Enah	-80272;97010		dELS;dELS;CTCF-bound	DNAse-mouse_ES-E14;H3K4me3-mouse_ES-E14;H3K9ac-mouse_ES-E14
chr1:181925220-181925670	39.6341	46.5608	92.1875	92.3077	92.5926	93.617	90.411	84.4444	II	Lbr;Enah	-83066;94216
chr1:181931063-181931698	38.3803	36.6883	91.9847	91.1538	96.1538	93.4911	91.7431	92.5926	II	Lbr;Enah	-89002;88280
chr1:181931805-181933064	56.7322	61.4493	92.9032	93.0796	93.3333	97.0803	93.8776	94.6903	II	Lbr;Enah	-90056;87226	TypicalEnhancers		H3K36me3-mouse_ES-E14
chr1:181935199-181937454	35.6631	32.0819	86.0125	83.6576	90.0498	89.2	93.9815	89.5105	II	Lbr;Enah	-93948;83334
chr1:181940236-181940981	50.9804	42.7536	78.626	82.7586	72.0588	82.7957	79.1045	70	II	Lbr;Enah	-98230;79052			H3K36me3-mouse_ES-E14
chr1:181944232-181954251	31.9633	32.6241	91.5914	89.1852	93.5259	93.002	91.3793	91.0067	II	Enah	70419	TypicalEnhancers	dELS;pELS	DNAse-mouse_ES-E14;H3K27ac-mouse_ES-E14;H3K36me3-mouse_ES-E14;H3K4me1-mouse_ES-E14;H3K9ac-mouse_ES-E14
chr1:181957062-181957394	54.8544	52.2523	92.5	96.9231	92.7083	96.5812	96.0317	94.7368	II	Enah	62433	TypicalEnhancers
chr1:181968434-181969201	51.9757	61.0465	92.5424	92.6045	89.9408	95.3368	95.8549	91.8699	II	Enah	50843			H3K4me1-mouse_ES-E14
chr1:181970704-181971860	46.4865	50.3165	90.0312	90.3333	91.7431	90.9722	89.7436	92.7536	II	Enah	48379
chr1:181975298-181977522	52.1407	53.3997	91.1985	91.8	95.5556	91.9192	91.7476	93.0556	II	Enah	43251		dELS	H3K4me1-mouse_ES-E14
chr1:181980118-181981288	55.0063	60.5903	94.012	91.3124	95.1111	91.635	92.7757	94.8387	II	Enah	38958		dELS
chr1:181982895-181984165	44.6	35.4839	86.7036	85.9611	88.4527	82.4373	85.1852	87.5519	II	Enah	36131			H3K36me3-mouse_ES-E14
chr1:181986870-181988068	27.3063	22.5705	80.2013	79.3358	84.8276	90.0585	85.0649	86.014	II	Enah	32192	TypicalEnhancers
chr1:181989389-181991714	42.0048	37.6471	89.3939	90.3743	92.5926	92.6108	88.1443	89.5349	II	Enah	29109			H3K36me3-mouse_ES-E14
chr1:181996434-181999081	28.5539	36.3431	90.8815	89.325	93.7126	92.9412	90.8805	89.0152	II	Enah	21903		dELS	H3K36me3-mouse_ES-E14
chr1:182002344-182005955	33.8732	30.6687	91.7692	89.9152	93.3464	93.0417	92.4078	92.1053	II	Enah	15511			H3K36me3-mouse_ES-E14
chr1:182008698-182009531	57.1429	53.6122	92.0188	86.6359	96.9072	94.4444	91.4894	92.9412	II	Enah	10546			H3K36me3-mouse_ES-E14
chr1:182009843-182013425	38.5321	32.977	92.0616	92.8079	94.3574	94.5133	94.3368	93.77	II	Enah	8027			H3K36me3-mouse_ES-E14;H3K4me1-mouse_ES-E14;H3K4me3-mouse_ES-E14
chr1:182014097-182017654	22.9535	26.2317	90.6475	91.354	89.3617	92.1233	96.463	95.2153	II	Enah	3785			H3K36me3-mouse_ES-E14;H3K4me3-mouse_ES-E14;H3K9ac-mouse_ES-E14
chr1:182020991-182021871	23.4177	27.1375	64.5614	72.0339	77.9661	82.0896	70.5882	84.127	I	Enah	-1770		pELS	H3K4me3-mouse_ES-E14;H3K9ac-mouse_ES-E14
chr1:182027061-182034470	20.4191	19.5308	87.112	84.2284	82.9563	90.5533	85.1041	81.5287	II	Srp9;Enah	-93984;-11105	SuperEnhancers	dELS	DNAse-mouse_ES-E14;H3K27ac-mouse_ES-E14;H3K36me2-mouse_mESC;H3K4me1-mouse_ES-E14;H3K4me3-mouse_ES-E14;H3K9ac-mouse_ES-E14
chr1:182052419-182052594	59.3548	58.8235	95.122	87.218	96.7742	98.7952	92	93.8462	II	Srp9;Enah	-72243;-32846			H3K36me2-mouse_mESC;H3K4me1-mouse_ES-E14
chr1:182054392-182056443	33.276	44.0909	92.2249	91.2536	94.0705	94.2466	92.6	95.2484	II	Srp9;Enah	-69332;-35757	TypicalEnhancers	dELS	DNAse-mouse_ES-E14;H3K27ac-mouse_ES-E14;H3K36me2-mouse_mESC;H3K4me3-mouse_ES-E14;H3K9ac-mouse_ES-E14
chr1:182063506-182064921	53.3011	58.8723	88.8446	87.1579	92.3372	91.2214	86.3454	93.2127	II	Srp9;Enah	-60536;-44553			DNAse-mouse_ES-E14;H3K36me2-mouse_mESC;H3K4me1-mouse_ES-E14
chr1:182071775-182072440	54.4139	51.1254	93.3504	89.0688	94.1748	96.4602	94.1606	94.4444	II	Srp9;Enah	-52642;-52447	TypicalEnhancers		H3K36me2-mouse_mESC;H3K4me1-mouse_ES-E14;H3K9ac-mouse_ES-E14
chr1:182081661-182082747	24.3243	29.5409	78.4314	76.9953	86.6667	92.0792	76.0976	83.0882	II	Enah;Srp9	-62543;-42546	TypicalEnhancers	dELS	H3K36me2-mouse_mESC;H3K4me1-mouse_ES-E14
chr1:182083550-182084756	50.1577	50.1805	86.8852	89.011	85.1064	88.5496	92.7083	91.8919	II	Enah;Srp9	-64492;-40597	TypicalEnhancers		H3K27ac-mouse_ES-E14;H3K36me2-mouse_mESC;H3K4me1-mouse_ES-E14
chr1:182089406-182090296	31.2937	32.4415	79.2453	80.0699	73.0159	74.1007	60.9091	66.25	II	Enah;Srp9	-70190;-34899	TypicalEnhancers	dELS	H3K36me2-mouse_mESC;H3K4me1-mouse_ES-E14
chr1:182090651-182090951	37.7551	34.4828	84.5161	84.6154	92.3077	87.0968	97.9167	89.0909	II	Enah;Srp9	-71140;-33949	TypicalEnhancers	dELS	H3K36me2-mouse_mESC;H3K4me1-mouse_ES-E14
chr1:182092062-182092585	31.4286	28.4314	87.3016	89.3939	80	89.7059	94.5455	81.25	II	Enah;Srp9	-72663;-32426	TypicalEnhancers	dELS	H3K36me2-mouse_mESC;H3K4me1-mouse_ES-E14
chr1:182093861-182095482	11.4168	10.0257	39.521	46.7456	36.7647	49.4253	26.3941	34.1772	II	Enah;Srp9	-75011;-30078	TypicalEnhancers	dELS;dELS;CTCF-bound	DNAse-mouse_ES-E14;H3K27ac-mouse_ES-E14;H3K36me2-mouse_mESC;H3K4me1-mouse_ES-E14;H3K4me3-mouse_ES-E14;H3K9ac-mouse_ES-E14
chr1:182099247-182100707	35.6459	34.902	84.8943	85.5072	83.0508	88.0597	84.1584	73.6842	II	Enah;Srp9	-80316;-24773	TypicalEnhancers		H3K36me2-mouse_mESC;H3K4me1-mouse_ES-E14
chr1:182101647-182106486	18.8789	19.7991	91.036	90.5914	93.3884	94.3723	91.7355	90.099	II	Enah;Srp9	-84406;-20683	TypicalEnhancers	dELS	DNAse-mouse_ES-E14;H3K27ac-mouse_ES-E14;H3K36me2-mouse_mESC;H3K4me1-mouse_ES-E14;H3K4me3-mouse_ES-E14
chr1:182108413-182108839	48.1595	48.75	94.5455	91.9355	88.8889	90.3226	94.5946	91.4894	II	Enah;Srp9	-88965;-16124			H3K36me2-mouse_mESC
chr1:182110317-182110579	52.3416	55.6757	94.8571	88.1119	93.5484	85.9155	94.7368	96	II	Enah;Srp9	-90787;-14302			H3K36me2-mouse_mESC
chr1:182111848-182113041	34.8329	41.2731	92.4383	90.709	95.2174	91.6256	92.1127	90.625	II	Enah;Srp9	-92784;-12305		dELS	H3K36me2-mouse_mESC;H3K4me1-mouse_ES-E14
chr1:182113538-182114976	22.997	17.3469	83.3977	82.793	88.2022	89.4737	80.6691	84.6154	II	Enah;Srp9	-94596;-10493		dELS	H3K36me2-mouse_mESC;H3K4me1-mouse_ES-E14
chr1:182125538-182126409	22.9698	14.8741	75.9398	69.0027	52.7174	64.9485	75.2294	71.9008	II	Srp9;Vmn1r1	1224;32345			H3K4me1-mouse_ES-E14;H3K4me3-mouse_ES-E14;H3K9ac-mouse_ES-E14
chr1:182137041-182137832	38.0875	48.7805	94.206	91.3043	95.3804	95.5556	94.4984	94.4444	II	Srp9;Vmn1r1	12687;20882		dELS	H3K4me1-mouse_ES-E14;H3K9ac-mouse_ES-E14
chr1:182140082-182140435	22.5296	13.2231	40.5556	44.186	58.5714	58.8235	44.5946	51.2195	I	Srp9;Vmn1r1	15509;18060		DNase-H3K4me3;CTCF-bound	H3K9ac-mouse_ES-E14
chr1:182149771-182150103	44.9704	43.0622	86.2319	92.1986	100	95.0617	93.1818	97.0588	II	Vmn1r1;Srp9	8382;25187		CTCF-only;CTCF-bound	DNAse-mouse_ES-E14
chr1:182151407-182151958	58.8235	58.1081	86.8852	92	92.1053	93.1507	95.1807	96.1538	II	Vmn1r1;Srp9	6636;26933			H3K36me2-mouse_mESC
chr1:182159175-182160516	28.1139	28.972	79.9127	87.6289	86.3014	94.0299	88.3929	92.3077	II	Vmn1r1	-1527		dELS;pELS;CTCF-bound	H3K27ac-mouse_ES-E14;H3K36me2-mouse_mESC;H3K4me1-mouse_ES-E14
chr1:182162357-182164062	28.5417	26.3274	78.9041	73.2484	80.315	74.8387	71.8519	71.5909	II	Vmn1r1	-4891	TypicalEnhancers	pELS	DNAse-mouse_ES-E14;H3K27ac-mouse_ES-E14;H3K36me2-mouse_mESC;H3K4me1-mouse_ES-E14
chr1:182180486-182182923	22.9545	33.2727	85.0711	81.5348	85.2041	86.3208	90.2564	87.2483	II	Vmn1r1	-23386	TypicalEnhancers	dELS	DNAse-mouse_ES-E14;H3K27ac-mouse_ES-E14;H3K36me2-mouse_mESC
chr1:182258351-182258969	26.3158	27.7372	95.8763	96.9072	97.9592	100	95	100	II	Degs1	24144
chr1:182270897-182272685	28.0277	30.1961	87.9377	86.8235	91.4286	90.9091	87.8613	84.5638	II	Degs1	11013	TypicalEnhancers	dELS	DNAse-mouse_ES-E14;H3K27ac-mouse_ES-E14;H3K4me3-mouse_ES-E14;H3K9ac-mouse_ES-E14
chr1:182280134-182281208	27.8182	22.5513	83.9002	85.5799	93.2039	88.961	85.8696	88.8889	II	Degs1	2133		dELS	H3K36me3-mouse_ES-E14;H3K4me1-mouse_ES-E14;H3K4me3-mouse_ES-E14;H3K9ac-mouse_ES-E14
chr1:182281401-182281674	3.76344	8.54701	34.9112	40.678	35.2941	38.806	23.9437	32.4324	II	Degs1	1266		pELS	DNAse-mouse_ES-E14;H3K4me3-mouse_ES-E14;H3K9ac-mouse_ES-E14
chr1:182283431-182283741	15.7895	18.2353	72	63.8462	72.7273	61.1111	77.0833	63.1579	II	Degs1	-782	Promoters	pELS	DNAse-mouse_ES-E14;H3K36me2-mouse_mESC;H3K4me1-mouse_ES-E14
chr1:182337310-182338112	50.3012	56.0831	89.7638	91.635	94.0476	94.2149	91.8033	97.3684	II	Degs1;Fbxo28	-54907;3907			H3K4me1-mouse_ES-E14;H3K9ac-mouse_ES-E14
chr1:182338899-182340497	28.6353	26.8761	82.1505	77.6876	75.5208	80.1762	80.9302	78.0612	II	Degs1;Fbxo28	-56894;1920		DNase-H3K4me3;CTCF-bound;pELS	H3K4me1-mouse_ES-E14;H3K4me3-mouse_ES-E14
chr1:182363640-182363833	54.5455	54.8223	90.625	84.4595	89.7727	96.9231	88	90.3226	II	Trp53bp2;Fbxo28	-45435;-22119		dELS	H3K36me2-mouse_mESC;H3K4me1-mouse_ES-E14
chr1:18245635-18246522	44.5693	48.7288	89.2734	89.3238	91.5663	96.875	90.566	91.25	II	Defb18;Defb41	-8636;19001	TypicalEnhancers	dELS	DNAse-mouse_ES-E14;H3K27ac-mouse_ES-E14
chr1:182487970-182489044	60.3245	58.3826	92.7393	92.6087	98.7013	94.3182	92.5926	95.5752	II	Capn2;Trp53bp2	29017;79335		DNase-H3K4me3;pELS	H3K36me2-mouse_mESC;H3K4me1-mouse_ES-E14
chr1:182504504-182506049	50.1176	45.4829	83.2461	78.2895	79.3814	89.1892	71.5278	80.9524	II	Capn2;Trp53bp2	12247;96105		dELS	H3K36me2-mouse_mESC
chr1:182509301-182510221	55.0388	48.5149	87.1314	87.8327	89.8148	97.0588	91.1602	92.4528	II	Capn2	7763		dELS	H3K36me2-mouse_mESC;H3K9ac-mouse_ES-E14
chr1:182511799-182512075	32.8358	53.211	77.037	70.4545	84.8485	86.9565	92.1348	90.9091	I	Capn2	5587		dELS
chr1:182512866-182513341	51.1111	47.3118	92.6316	82.6087	100	90.2439	86.8421	96	II	Capn2	4420			H3K36me2-mouse_mESC
chr1:182519923-182520554	15.1163	19.7115	61.4035	67.3077	75	71.1111	76.4706	75.7576	II	Capn2	-2715		dELS;CTCF-bound
chr1:182574581-182574862	61.4754	53.9474	89.2473	90.5882	96.9697	96.2963	84.8485	87.5	II	Capn8	9710		dELS
chr1:182644426-182644718	54.1833	44.697	86.8421	78.6885	92.8571	87.5	79.3103	93.1034	II	Capn8	79560		dELS
chr1:18268554-18269724	26.7606	24.4186	63.5294	66.3043	73.4043	85	82.5581	80.9524	I	Defb41	-4059	TypicalEnhancers		DNAse-mouse_ES-E14;H3K4me1-mouse_ES-E14
chr1:182686149-182686956	74.537	70.3226	29.9107	26.3889	31.7073	46.5116	15.1515	33.3333	III	Ccdc185	62627
chr1:182747634-182748925	51.1185	51.9722	92.2607	90.5569	94.5824	91.7127	94.1667	96.0976	II	Ccdc185	900		DNase-H3K4me3	H3K4me3-mouse_ES-E14;H3K9ac-mouse_ES-E14
chr1:182960618-182961631	35.9684	35.1759	78.5203	81.0811	90	90.5405	88.8889	83.1461	II	Tlr5	6337			DNAse-mouse_ES-E14;H3K4me1-mouse_ES-E14
chr1:182963860-182965112	38.2789	39.1111	80.2632	79.5349	92	86.4865	86.4583	92.7536	II	Tlr5	9698			H3K4me1-mouse_ES-E14
chr1:182986879-182987320	64.2276	45.4976	93.808	92.268	93.5065	98.0392	96.5217	98.1308	II	Tlr5	32312
chr1:183141550-183141980	88.2883	86.5385	63.3663	66.9725	47.619	60	50	43.1373	III	Disp1	79720	TypicalEnhancers
chr1:183210808-183211065	56.044	60.8696	93.578	91.9355	98.2759	91.3793	96.7213	94.2308	II	Disp1	10548
chr1:183295646-183296207	32.5397	37.7358	78.6207	70.7071	48.1481	53.9474	57.8947	37.0968	II	Aida;Brox	-1122;1065	Promoters;TypicalEnhancers
chr1:183324163-183324846	27.5261	25.2918	89.5928	94.3299	88.8889	94.2623	96.8421	97.4026	II	Mia3;Aida	20791;27456	TypicalEnhancers		DNAse-mouse_ES-E14
chr1:183349775-183350080	25.2	31.6038	58.3333	64.7059	72.093	66.6667	65.5172	72.2222	II	Mia3	-4632		CTCF-only;CTCF-bound	DNAse-mouse_ES-E14
chr1:183358425-183359087	40.7843	42.378	84.5697	83.9535	90.2439	87.2483	87.2146	87.0466	II	Taf1a;Mia3	-30225;-13460			H3K36me3-mouse_ES-E14
chr1:183378620-183378935	38.5185	48	86.5546	97.5	86.4865	95.4545	94.1176	89.6552	II	Mia3;Taf1a	-33482;-10203	TypicalEnhancers	dELS	H3K27ac-mouse_ES-E14;H3K4me1-mouse_ES-E14
chr1:183389705-183391219	19.5462	18.6004	80.7645	79.8319	88.1838	86.8613	84.0741	90.9357	II	Hhipl2;Taf1a	-28000;1481			H3K4me3-mouse_ES-E14;H3K9ac-mouse_ES-E14
chr1:183391834-183392214	56.4815	61.4679	91.7526	96	89.5833	94.2857	92.6829	100	II	Hhipl2;Taf1a	-26438;3043
chr1:183437958-183438334	44.0613	35.6223	88.9381	89.7338	93.0514	91.4894	94.0959	89.2361	II	Hhipl2	19684
chr1:183438968-183439529	22.3592	39.5833	84.4828	78.6517	92.7126	88.5496	85.1064	84.7291	II	Hhipl2	20787		dELS;CTCF-bound	DNAse-mouse_ES-E14
chr1:183513839-183515057	44.898	43.6111	89.823	87.7301	90	89.9281	89.3258	80.2326	II	Hhipl2	95986			DNAse-mouse_ES-E14;H3K4me1-mouse_ES-E14
chr1:183617257-183617721	46	57.8947	83.1169	89.4737	90.2041	87.5	89.441	87.0466	II
chr1:184024832-184025592	17.6923	31.25	91.6667	87.2881	91.6667	84	100	91.6667	II	1700056E22Rik	8786	TypicalEnhancers	dELS
chr1:184042653-184043107	36.5385	38	63.5514	69.3548	92	73.3333	82.1429	82.1429	I	Dusp10	8499		dELS;CTCF-bound
chr1:184154410-184155336	43.9189	44.8087	87.9195	86	94.7368	96.7742	95.098	94.7368	II					H3K4me3-mouse_ES-E14
chr1:184235533-184236028	28.2123	42.3469	63.1579	64.0351	76.1364	82.1429	81.4815	67.8082	I				DNase-H3K4me3;CTCF-bound	DNAse-mouse_ES-E14
chr1:184395342-184395619	38.3663	37.2781	65.5738	66.1765	66.1972	74.359	80	68.1818	I				dELS;CTCF-bound	DNAse-mouse_ES-E14
chr1:184439066-184439497	30.9524	30.1075	83.1169	86.2745	90.2439	89.4737	88.3721	86.8421	II
chr1:184441100-184441592	58.8068	55.1282	94.2731	87.1508	91.5493	97.8947	84.9206	96.8085	II				pELS	DNAse-mouse_ES-E14
chr1:184705079-184705537	20.1754	25.6281	51.2821	48.1752	57.8125	51.3514	64.2857	63.4146	II	Hlx	27311			H3K36me2-mouse_mESC;H3K4me1-mouse_ES-E14
chr1:184715759-184716777	74.6809	76.9036	41.055	47.7011	47.486	43.379	34.3137	38.5	III	Hlx	16351		CTCF-only;CTCF-bound	H3K27me3-mouse_ES-Bruce4
chr1:184717129-184717517	64.4788	71	36.4341	29.6943	16.0494	28.4211	32.2148	33.3333	III	Hlx	15296			H3K27me3-mouse_ES-Bruce4
chr1:184793167-184793533	21.1905	19.1083	51.2195	54.5455	57.2727	64.7727	50.9934	69.4737	II	Hlx;Marc1	-60731;17847		dELS;CTCF-bound	DNAse-mouse_ES-E14;H3K4me3-mouse_ES-E14
chr1:184807703-184807998	50.2463	54.7945	83.2215	92.562	90	89.4737	91.0112	83.871	II	Hlx;Marc1	-75232;3346		pELS;CTCF-bound
chr1:184810427-184811481	29.8969	37.8026	89.8529	89.9777	93.6533	93.3333	96.5789	94.4444	II	Marc1	243	Promoters	PLS;pELS;CTCF-bound	H3K4me3-mouse_ES-E14
chr1:184824531-184825026	54.3544	56.1905	9.66767	13.5135	17.7778	23.6111	8.87097	9.33333	III	Marc1;Marc2	-13582;21102		dELS;CTCF-bound	DNAse-mouse_ES-E14
chr1:184826548-184828051	23.1738	25.5462	84.9298	80.031	86.1386	89.5105	84.058	85.7651	II	Marc1;Marc2	-16103;18581		dELS	DNAse-mouse_ES-E14;H3K4me1-mouse_ES-E14;H3K9ac-mouse_ES-E14
chr1:184836112-184836917	28.7037	38.1679	91.7949	90.3614	93.0233	94.8052	84.4828	93.0233	II	Marc1;Marc2	-25318;9366		dELS	DNAse-mouse_ES-E14;H3K4me1-mouse_ES-E14
chr1:184897474-184897996	45.787	48.8746	93.3649	91.411	94.9074	98.374	93.6567	96.3636	II	C130074G19Rik	-14517
chr1:184972012-184972819	39.2045	30.888	84.8485	81.1927	84.7458	87.5	88.6598	85.4839	II	C130074G19Rik;Mark1	-89198;27154			DNAse-mouse_ES-E14;H3K36me2-mouse_mESC
chr1:185080201-185083542	30	50	70.4545	69.2308	78.0488	88.8889	67.6471	70.5882	I	Mark1	-82302		dELS
chr1:185190892-185191235	51.7241	48.5714	89.916	88.172	84.6154	96	87.5	100	II	Rab3gap2	-13053
chr1:185204698-185205475	32.3699	29.9145	76.2069	70.2186	80.8511	75.1553	70.1149	79.7872	II	Rab3gap2	970		pELS	H3K4me3-mouse_ES-E14;H3K9ac-mouse_ES-E14
chr1:185207587-185211085	17.7794	19.9812	73.225	75.0266	81.203	85.5319	81.0345	74.0181	II	Rab3gap2	5219	TypicalEnhancers	dELS;dELS;CTCF-bound	DNAse-mouse_ES-E14;H3K27ac-mouse_ES-E14;H3K4me1-mouse_ES-E14;H3K4me3-mouse_ES-E14;H3K9ac-mouse_ES-E14
chr1:185247739-185248149	54.8476	49.4898	89.2473	84.2365	83.1579	91.6667	88.5714	94.1176	II	Rab3gap2;Iars2	43827;81452	TypicalEnhancers	pELS	DNAse-mouse_ES-E14;H3K36me3-mouse_ES-E14;H3K4me3-mouse_ES-E14;H3K9ac-mouse_ES-E14
chr1:185262470-185262820	41.3043	41.7219	86.1818	82.7381	92.3077	86.1111	89.8734	94.1176	II	Rab3gap2;Iars2	58528;66751		CTCF-only;CTCF-bound	DNAse-mouse_ES-E14
chr1:185303019-185303536	30.2752	35.6164	91.4894	91.4286	94.2857	94.1176	95.3846	94.4444	II	Iars2;Rab3gap2	26118;99161		DNase-H3K4me3	H3K4me1-mouse_ES-E14
chr1:185333276-185334363	13.7705	15.2597	64.7287	66.5414	63.9706	68.6667	73.4848	70.339	II	Iars2;Bpnt1	-4424;1648		pELS	H3K4me3-mouse_ES-E14
chr1:185334969-185336612	8.69565	15.1111	86.6953	82.8571	90.411	88.4615	87.5	92.1875	II	Eprs;Bpnt1	-27253;3619	TypicalEnhancers	dELS	H3K4me1-mouse_ES-E14;H3K4me3-mouse_ES-E14
chr1:185346298-185346474	10.274	7.54717	52.9412	57.7465	50	65.7534	47.619	61.9048	II	Eprs;Bpnt1	-16658;14214		CTCF-only;CTCF-bound
chr1:185364163-185365783	17.5221	26.3014	75.75	72.5664	87.4286	79.235	70.7483	84.0708	II	Slc30a10;Eprs	-89875;1929			H3K4me1-mouse_ES-E14;H3K4me3-mouse_ES-E14;H3K9ac-mouse_ES-E14
chr1:18537046-18538080	40.4412	50	83.9695	90.8257	95.7143	98.0769	92.9412	97.4359	II					H3K27ac-mouse_ES-E14;H3K4me3-mouse_ES-E14;H3K9ac-mouse_ES-E14
chr1:185386449-185387250	33.6066	35.7341	85.8757	82.392	89.3443	89.4737	82.3171	82.0225	II	Slc30a10;Eprs	-67998;23806			H3K36me3-mouse_ES-E14
chr1:185489170-185489389	36.0656	44.4444	70.2128	64.3564	74.4186	80	64.5833	75.4386	I	Slc30a10	34432			H3K36me2-mouse_mESC
chr1:185496787-185497215	54.375	35.5932	92.4242	84.472	86.4583	84.9624	87.4016	91.2281	II	Slc30a10	42153	Promoters	pELS
chr1:185515814-185516180	47.2222	51.6854	88.189	80.9917	93.5897	91.8367	86.6667	78.125	II	Slc30a10	61149		dELS
chr1:185533393-185533725	25.9259	51.5152	84.2105	86.6667	95	94.1176	100	96.6667	II	Slc30a10	78711	TypicalEnhancers		DNAse-mouse_ES-E14;H3K4me1-mouse_ES-E14
chr1:186223050-186223833	38.8298	36.2416	88.1579	83.5616	92.5373	93.2203	89.1566	88.5246	II				dELS	DNAse-mouse_ES-E14
chr1:186236252-186237518	23.057	28.4024	71.6463	73.1118	78.3505	77.3585	69.6296	63.6364	II			TypicalEnhancers		DNAse-mouse_ES-E14;H3K27ac-mouse_ES-E14
chr1:186254164-186254551	33.6538	28.6624	90.9774	91.1765	89.4737	93.1034	82.1429	87.5	II					H3K4me1-mouse_ES-E14
chr1:186260881-186262250	16.4444	23.5808	80.9045	73.5683	81.0811	84.5455	72.7273	72.7273	II				dELS	DNAse-mouse_ES-E14;H3K36me2-mouse_mESC
chr1:186263562-186264866	43.9516	50.431	86.1386	88.8889	81.4815	93.75	88.5057	90.411	II				dELS	H3K36me2-mouse_mESC
chr1:186509227-186510812	36.087	44.7699	83.2558	85.7143	89.6552	85.2459	85.9375	90.4348	II					DNAse-mouse_ES-E14
chr1:186513450-186514506	22.6619	13.3588	68.6508	61.9672	77.3913	77.5701	72.1429	83.7838	II			TypicalEnhancers	dELS	DNAse-mouse_ES-E14;H3K27ac-mouse_ES-E14;H3K4me1-mouse_ES-E14
chr1:18658478-18659251	45.3271	56.8627	93.0041	87.9397	93.5135	97.2222	91.6256	89.3048	II					H3K4me3-mouse_ES-E14
chr1:186597992-186598204	50.8475	67.1875	88.5057	94.4444	96.0526	97.2222	94.6903	96.5116	II
chr1:186739451-186741073	52.8158	44.7433	90.7527	90.0524	95.8647	97.1074	93.0599	93.3884	II	Tgfb2;Rrp15	-34562;9096			H3K36me3-mouse_ES-E14
chr1:186742365-186743045	52.6854	59.6774	91.3495	89.1386	93.0435	92.1569	93.2886	94.1748	II	Tgfb2;Rrp15	-37005;6653
chr1:186746159-186747075	51.5873	52.3179	93.7908	91.6996	97.3684	96.0784	95.4545	100	II	Tgfb2;Rrp15	-40917;2741
chr1:186747712-186747981	27.2059	26.4151	81.8182	84.5455	85.7143	78.5714	90	76.7442	II	Tgfb2;Rrp15	-42147;1511			H3K4me1-mouse_ES-E14;H3K4me3-mouse_ES-E14
chr1:186749928-186750363	19.1489	28.2353	66.8919	69.5035	80	82.7869	72.3077	75	I	Rrp15	-788	Promoters	pELS	H3K4me3-mouse_ES-E14;H3K9ac-mouse_ES-E14
chr1:186757111-186757935	40.6877	40.1146	69.0341	73.2639	74.1667	76.8657	88.0734	82.7586	II	Rrp15	-8165
chr1:186967066-186968287	46.9709	54.571	94.5205	92.6573	95.9596	97.6636	96.9064	96.4346	II	D1Pas1	261	Promoters	PLS;pELS	DNAse-mouse_ES-E14;H3K4me3-mouse_ES-E14;H3K9ac-mouse_ES-E14
chr1:187007828-187008064	60.625	69.1667	93.75	92	97.619	94.5455	86.7925	96.0784	II	D1Pas1	40530
chr1:187137379-187137716	26.2376	29.4798	59.1195	54.8223	74.7748	67.0588	72.8	69.2308	I	Spata17	77917		CTCF-only;CTCF-bound	DNAse-mouse_ES-E14
chr1:187169716-187169943	33.5938	32.5967	87.7049	81.5287	80.6723	90.2778	92.5532	88.6364	II	Spata17	45635			DNAse-mouse_ES-E14
chr1:187225968-187226636	57.7236	51.0638	96.1905	89.8148	97.2973	98.4375	95.2381	98.6111	II	Gpatch2	10791		PLS;CTCF-bound	H3K36me3-mouse_ES-E14
chr1:187377940-187378319	53.9326	51.2438	91.0638	93.8272	91.6667	92.3077	95	94.7368	II				pELS;pELS;CTCF-bound	H3K36me2-mouse_mESC
chr1:187439674-187439991	50.3597	65.1741	92.9167	93.2806	97.7444	98.9011	99.3056	93.578	II					H3K4me1-mouse_ES-E14
chr1:187578096-187578497	23.5294	4.81928	67.3077	78.4615	75	80	71.9298	69.5652	II
chr1:187607241-187610341	25.5829	27.719	57.3756	56.1526	79.6552	73.0273	77.0997	74.2413	I			Promoters	PLS;CTCF-bound;pELS;pELS;CTCF-bound	H3K27me3-mouse_ES-Bruce4;H3K4me1-mouse_ES-E14;H3K4me3-mouse_ES-E14
chr1:187719850-187720329	49.4845	47.4359	81.5534	76.3158	80.4348	75.5319	72.1311	86.4407	II
chr1:187786897-187787634	24.4898	18.932	50	49.3421	55.4054	63.1579	48.1928	41.1765	I				dELS	DNAse-mouse_ES-E14
chr1:187982594-187983701	34.3407	26.6667	74.5455	76.0274	69.186	74.3902	70.7483	74.5763	II	Esrrg	-14679
chr1:188418610-188419125	34.7458	39.1304	79.1304	79.661	86.2069	84.2857	85.1852	93.1818	II					DNAse-mouse_ES-E14
chr1:188654430-188654863	39.7959	40.1361	84.8875	79.8319	83.0357	80	80.5714	78.1513	II
chr1:188659292-188659803	33.0986	27.6074	71.7391	73.2394	78.8732	74.359	65.8537	61.5385	II					H3K36me2-mouse_mESC
chr1:188689392-188689571	44.8598	43.1579	70.2381	67.0588	82.0513	79.6296	86.1111	82.3529	I
chr1:188785053-188785564	45	50.8475	94.2953	91.7695	96.3303	92.5	94.7761	90.9091	II					DNAse-mouse_ES-E14;H3K36me2-mouse_mESC;H3K4me1-mouse_ES-E14
chr1:188853871-188855013	26.4151	29.8755	84.0237	83.4171	89.1089	87.5	88.2353	91.8605	II			TypicalEnhancers		DNAse-mouse_ES-E14;H3K4me1-mouse_ES-E14
chr1:188947107-188947497	58.0645	65.0794	94.0075	90.9722	97.8495	97.4026	94.4954	96.1165	II	Kctd3	60538			H3K36me2-mouse_mESC
chr1:188993351-189000404	29.1279	34.7851	87.6884	86.7571	92.4812	90.3141	91.3907	87.6522	II	Kctd3	10962	TypicalEnhancers	CTCF-only;CTCF-bound;dELS	DNAse-mouse_ES-E14;H3K27ac-mouse_ES-E14;H3K36me3-mouse_ES-E14;H3K4me1-mouse_ES-E14;H3K4me3-mouse_ES-E14;H3K9ac-mouse_ES-E14
chr1:189001650-189004297	41.2183	35.1773	91.3793	88.9222	95.8861	93.7282	94.3787	94.3894	II	Kctd3	4866		CTCF-only;CTCF-bound	H3K4me1-mouse_ES-E14;H3K9ac-mouse_ES-E14
chr1:189005629-189006717	33.5878	31.7308	67.655	65.283	67.8161	69.403	60	65.3333	II	Kctd3	1667			H3K4me1-mouse_ES-E14;H3K4me3-mouse_ES-E14
chr1:189027205-189027650	50.1597	50.8696	80.8594	88.6076	89.7436	93.5897	81.8182	92.1053	II	Kctd3	-19588		CTCF-only;CTCF-bound	H3K36me2-mouse_mESC
chr1:189142322-189143060	52.0642	51.4563	90.8356	87.8571	95.122	92.1053	92.0245	93.6508	II					DNAse-mouse_ES-E14;H3K4me1-mouse_ES-E14
chr1:189179142-189179489	39.2157	33.3333	83.3333	84.2105	78	83.0769	86.4865	82.6087	II					DNAse-mouse_ES-E14
chr1:189227335-189227596	25.1462	52.3438	73.4043	71.8182	90.3846	86.1111	89.4737	85.7143	I					DNAse-mouse_ES-E14
chr1:189343607-189344073	1.52582	1.23457	10.8844	36.5297	50	28.866	33.4711	22.7273	I	Kcnk2	-485	Promoters	PLS;PLS;CTCF-bound	H3K27me3-mouse_ES-Bruce4;H3K4me3-mouse_ES-E14;H3K9ac-mouse_ES-E14
chr1:189581796-189582446	52.8226	52.1739	91.1469	89.0855	91.4027	93.6255	87.6333	93.6916	II					DNAse-mouse_ES-E14;H3K4me3-mouse_ES-E14;H3K9ac-mouse_ES-E14
chr1:189664440-189665113	36.7925	24.8555	87.4016	88.8393	95.7447	95.9459	90.625	96.3636	II	Cenpf	23309			H3K4me1-mouse_ES-E14
chr1:189688738-189689183	69.9074	75.419	14.554	19.8113	20.9877	37.2093	5.76923	20	III	Cenpf	-875	Promoters	pELS	H3K4me3-mouse_ES-E14
chr1:189717689-189718514	30.8285	34.2541	91.9431	89.3023	93.8776	90.1961	91.7647	96.1538	II	Cenpf;Ptpn14	-30016;-10166			H3K4me3-mouse_ES-E14;H3K9ac-mouse_ES-E14
chr1:189755190-189755353	43.871	38.2979	78.125	78.5714	94.7368	91.6667	93.3333	80.198	I	Ptpn14	27004	TypicalEnhancers		H3K4me1-mouse_ES-E14
chr1:189786522-189787133	44.9675	43.6782	91.974	96.6019	93.5714	93.3333	96.9072	92.4051	II	Ptpn14	58560			H3K4me1-mouse_ES-E14;H3K4me3-mouse_ES-E14
chr1:18979000-18979259	49.5652	40.411	79.562	82.963	78.7879	78.8462	82.5397	83.9286	II
chr1:189868156-189868301	57.6	41.3793	83.8235	80.8824	89.8551	95.2381	94.9367	92.3077	I	Smyd2	54134		dELS;CTCF-bound	H3K4me1-mouse_ES-E14
chr1:189887358-189887838	30.5164	33.3333	65.678	62.9921	68.4211	74.359	57.377	68.9655	II	Smyd2	34765		CTCF-only;CTCF-bound	DNAse-mouse_ES-E14
chr1:189915985-189916308	26.8293	29.8851	65.3846	65.2893	72.7273	76.4706	82.8125	84.2105	I	Smyd2	6216	TypicalEnhancers		H3K36me2-mouse_mESC;H3K4me1-mouse_ES-E14
chr1:189916721-189917903	12.4481	18.543	38.8451	52.1739	52.7778	53.4351	49.7175	38.7097	I	Smyd2	5051	TypicalEnhancers	pELS	DNAse-mouse_ES-E14;H3K27ac-mouse_ES-E14;H3K4me3-mouse_ES-E14
chr1:189920789-189921330	36.4458	35.8065	81.2757	77.4468	79.6954	85.2941	81.1388	80.5195	II	Smyd2	1303		pELS	H3K4me3-mouse_ES-E14;H3K9ac-mouse_ES-E14
chr1:189923773-189924802	32.716	46.732	90.4523	86.165	96.8889	94.8864	93.9103	92.6471	II	Smyd2	-1925		dELS	DNAse-mouse_ES-E14;H3K36me2-mouse_mESC;H3K4me1-mouse_ES-E14;H3K4me3-mouse_ES-E14
chr1:190006433-190006906	38.1295	49.0637	79.2208	85.7778	88.6957	92.3077	82.3529	88.5714	II	Smyd2	-84307
chr1:190298792-190299332	43.8944	44.1176	90	82.3789	89.0909	91.7526	86.6667	83.3333	II
chr1:190417488-190417574	43.3566	32.2581	44.7059	52.2727	67.8571	83.3333	78.5714	76.9231	I					DNAse-mouse_ES-E14
chr1:190448111-190448436	31.6176	27.1605	60.396	60	76.1905	72.4138	74.359	38	I					DNAse-mouse_ES-E14
chr1:190481014-190481610	64.1129	59.7087	92.3077	90.1639	92.9577	97.0297	89.2405	91.6667	II					DNAse-mouse_ES-E14;H3K4me1-mouse_ES-E14
chr1:190586369-190586549	38.5542	29.5082	89.8089	92.3077	95.9184	90	95.9596	89.6104	II					DNAse-mouse_ES-E14
chr1:190631953-190632603	21.6949	26.1484	86.9369	89.2442	91.9708	88.1818	95.3947	97.9592	II					DNAse-mouse_ES-E14;H3K4me1-mouse_ES-E14
chr1:190690456-190691009	42.4547	50.6329	95.1574	93.8017	96.2025	97.8723	95.1327	94.2308	II					H3K4me3-mouse_ES-E14
chr1:190808643-190809289	44.4089	50.1695	90.4762	94.5946	93.7008	91.9192	94.4954	92.4658	II					H3K4me1-mouse_ES-E14
chr1:190910718-190911022	34.1564	39.6313	85.5556	90.3448	94.3396	86.2069	90.9091	91.8919	II	Rps6kc1	900
chr1:190927561-190927956	18.5455	22.2727	58.6735	68.9655	79.3103	70.6897	68.8889	83.0986	II	Angel2	-733	Promoters	pELS
chr1:190948635-190949418	53.2895	50.6897	92.5497	90.7143	96.789	93.5484	95.7096	95.092	II	Angel2;Vash2	20535;29975		dELS;CTCF-bound	H3K4me3-mouse_ES-E14
chr1:191014322-191014924	24.183	23.4568	88.9655	85.3846	88.2353	90.411	90.3226	92.5926	II	Vash2;Mfsd7b	-35621;11535
chr1:191017649-191017991	53.9474	51.2397	85.6655	84.9057	91.6667	90.991	90.7692	93.75	II	Vash2;Mfsd7b	-38818;8338
chr1:191030196-191030527	49.0196	42.0513	90.3382	89.6774	92.3077	94.6667	82.1918	95.4545	II	Mfsd7b	-4204		dELS
chr1:191055118-191055636	47.6923	59.8639	79.5031	79.2308	91.8919	95.122	92.3077	94	I	Tatdn3;Spata45	7555;18738		dELS;dELS;CTCF-bound
chr1:191063869-191064319	19.5833	21.875	74.3017	84.0237	81.5789	83.871	80	83.9286	II	Tatdn3;Nsl1	-1162;1063	Promoters		H3K4me3-mouse_ES-E14;H3K9ac-mouse_ES-E14
chr1:191064982-191065860	18.1564	21.4953	88.4488	81.1808	92.5373	85.5769	93.6709	94.7368	II	Tatdn3;Nsl1	-2489;2390			DNAse-mouse_ES-E14;H3K27ac-mouse_ES-E14;H3K36me3-mouse_ES-E14;H3K4me1-mouse_ES-E14;H3K4me3-mouse_ES-E14
chr1:191068440-191068937	48.125	50.4348	88.4422	78.2178	86.2745	87.5	87.7551	84.9057	II	Batf3;Nsl1	-29636;5658			H3K36me3-mouse_ES-E14
chr1:191075395-191076005	17.0588	26.3889	45.4545	56.3218	67.0455	68.6047	63.75	68.75	I	Batf3;Nsl1	-22625;12669	TypicalEnhancers	dELS;dELS;CTCF-bound	DNAse-mouse_ES-E14
chr1:191085119-191085969	29.5195	32.6446	85.9944	82.6087	89.7196	91.7647	85.9649	88.1356	II	Batf3;Nsl1	-12781;22513		dELS;dELS;CTCF-bound	DNAse-mouse_ES-E14
chr1:191087180-191087547	52.4752	54.1818	87.0849	82.1596	88.5057	80.8081	87.7551	87.1429	II	Batf3;Nsl1	-10961;24333		dELS	H3K4me1-mouse_ES-E14
chr1:191189777-191190901	17.3913	20.8955	57.9882	66.9355	64.7059	70.4225	68.0851	56.7568	II	Atf3	-6999		dELS	H3K36me2-mouse_mESC;H3K4me1-mouse_ES-E14
chr1:191308053-191308364	57.1429	58.0882	90.0621	84.2105	91.3043	88.0952	93.75	94.7368	II	Nenf	9985
chr1:191353086-191353246	53.3708	51.1111	93.3333	91.4729	94.6429	91.5493	86.6667	86.1111	II	Tmem206;Ppp2r5a	27254;43875		dELS;CTCF-bound
chr1:191364341-191364634	47.1264	46.8966	76.9784	83.1081	85.7143	80.3571	83.1325	90.625	II	Ppp2r5a;Tmem206	32553;38576		CTCF-only;CTCF-bound	DNAse-mouse_ES-E14
chr1:191375100-191375611	53.4783	57.5397	92.3404	89.8785	95.1807	97.4359	90.2174	96.0784	II	Ppp2r5a;Tmem206	21685;49444		dELS
chr1:191377108-191377507	55.1971	54.2553	94.2584	90.8367	93.1373	93.4783	91.7431	92.3077	II	Ppp2r5a;Tmem206	19733;51396
chr1:191388688-191388882	60	58.1818	97.0803	88.4615	100	100	100	94.1176	II	Ppp2r5a;Tmem206	8256;62873
chr1:191394431-191395271	27.8261	17.8947	69.2661	69.0566	74.269	80.2721	68.7023	73.3333	II	Ppp2r5a;Tmem206	2190;68939		dELS	H3K4me3-mouse_ES-E14
chr1:191396291-191396990	0.0334784	0	1.08978	0	33.281	49.115	42.8325	44.1758	I	Ppp2r5a	400	Promoters	pELS;pELS;CTCF-bound	DNAse-mouse_ES-E14;H3K27ac-mouse_ES-E14;H3K4me3-mouse_ES-E14;H3K9ac-mouse_ES-E14
chr1:191407271-191407593	49.0775	50	89.071	87.6344	91.5966	86.9048	87.1622	82.3529	II	Ppp2r5a	-10391			H3K36me2-mouse_mESC;H3K4me1-mouse_ES-E14
chr1:191410979-191411428	54.2522	50	91.3223	86.385	86.087	93.3333	88.0597	88.5246	II	Ppp2r5a	-14163
chr1:191418396-191419843	30.5122	33.5586	82.0433	80.3922	81.8182	80.6452	82.2485	80.2548	II	Ppp2r5a	-22079	TypicalEnhancers	dELS	H3K27ac-mouse_ES-E14;H3K36me2-mouse_mESC;H3K4me1-mouse_ES-E14;H3K4me3-mouse_ES-E14;H3K9ac-mouse_ES-E14
chr1:191420561-191421701	25.1634	30.303	67.6991	70.3488	68.1034	69.2982	73.4568	68.595	II	Ppp2r5a	-24090	TypicalEnhancers	dELS	H3K27ac-mouse_ES-E14;H3K4me1-mouse_ES-E14
chr1:191432067-191432743	42.3193	42.7273	86.4865	90.0677	85.6	92.735	86.5306	88.3333	II	Ppp2r5a	-35364		dELS	DNAse-mouse_ES-E14;H3K36me2-mouse_mESC;H3K4me1-mouse_ES-E14
chr1:191438473-191439639	31.1005	27.8146	71.0059	70.6897	72.7273	76.5625	80.8511	73.8095	II	Ppp2r5a	-42015	TypicalEnhancers	dELS	H3K36me2-mouse_mESC;H3K4me1-mouse_ES-E14
chr1:191470332-191470856	74.4027	73.9496	43.75	41.048	53.5714	43.662	51.7241	53.5714	III	Ppp2r5a	-73553	TypicalEnhancers	dELS	H3K36me2-mouse_mESC;H3K4me1-mouse_ES-E14
chr1:191515969-191516230	79.8817	73	27.6243	33.6	34.8485	44.8276	40.678	36.6667	III	Dtl	59444
chr1:191562924-191563821	44.3396	47.2222	83.9286	85.6436	92.3077	82.9787	92.4051	84.2105	II	Dtl	12171		CTCF-only;CTCF-bound	DNAse-mouse_ES-E14;H3K36me3-mouse_ES-E14
chr1:191564955-191566097	47.0588	48.5294	91.5385	91.6667	92	91.6667	94.0476	91.4286	II	Dtl	10018
chr1:191570323-191573825	35.1082	37.6796	88.8199	89.5151	87.963	91.6256	90.8759	90.7216	II	Ints7;Dtl	-3562;3470		DNase-H3K4me3
chr1:191576577-191577302	25.731	26.4463	85.6061	78.0822	77.7778	80.7692	83.3333	63.6364	II	Dtl;Ints7	-1396;1304			H3K4me3-mouse_ES-E14;H3K9ac-mouse_ES-E14
chr1:191608836-191609254	29.7619	16.3842	91.4439	87.4074	96.875	100	95.3488	94.5946	II	Ints7	33409
chr1:191612974-191613194	49.2701	51.5464	97.0874	92.4779	94.4444	96.2264	95.9302	91.5254	II	Ints7	37448			H3K36me3-mouse_ES-E14
chr1:191615807-191616669	26.6187	29.023	92.5532	89.9083	93.1624	92.6471	93.4211	93.1818	II	Ints7	40602			DNAse-mouse_ES-E14;H3K36me3-mouse_ES-E14;H3K4me1-mouse_ES-E14
chr1:191660581-191662615	29.5691	26.4887	85.9589	83.8912	85.1562	87.3563	88.1818	88.8112	II	Lpgat1;Ints7	-56791;85962		dELS	DNAse-mouse_ES-E14;H3K36me2-mouse_mESC;H3K4me1-mouse_ES-E14
chr1:191666113-191666825	21.8462	33.1633	89.3519	81.25	89.9408	88.4298	91.358	88.8889	II	Lpgat1;Ints7	-51920;90833			DNAse-mouse_ES-E14;H3K36me2-mouse_mESC
chr1:191718076-191718477	0	0	0.127226	0	0	21.9512	26.8817	57.7778	I	Lpgat1	-112	Promoters	PLS	H3K4me3-mouse_ES-E14;H3K9ac-mouse_ES-E14
chr1:191737379-191737681	50.4587	42.4731	91.4894	91.9355	89.9225	91	91.2281	89.899	II	Nek2;Lpgat1	-83914;19141
chr1:191802187-191802425	43.1655	31.0345	69.281	61.8644	71.4286	68.9655	72	88	II	Nek2;Lpgat1	-19138;83917			H3K4me1-mouse_ES-E14
chr1:191814508-191817807	31.1208	29.0014	80.0954	81.039	87.561	88.9474	84.6154	87.2549	II	Nek2;Lpgat1	-5286;97769		dELS;CTCF-bound	H3K4me1-mouse_ES-E14
chr1:191818335-191819903	21.2885	18.1159	71.988	72.6027	79	80.916	72.3077	70.1493	II	Nek2	-2325		CTCF-only;CTCF-bound;dELS	H3K4me1-mouse_ES-E14;H3K9ac-mouse_ES-E14
chr1:191822184-191823303	24.4108	28.9277	85.0325	82.4047	88.8889	86.8852	87.4016	89.1566	II	Slc30a1;Nek2	-84023;1300			H3K36me3-mouse_ES-E14;H3K4me1-mouse_ES-E14;H3K4me3-mouse_ES-E14;H3K9ac-mouse_ES-E14
chr1:191839046-191840183	42.3963	41.7367	91.4339	84.4068	84.9315	88.5246	76.9585	78.6517	II	Slc30a1;Nek2	-67152;18171		dELS	H3K4me1-mouse_ES-E14
chr1:191926840-191930664	19.122	21.4118	87.4088	86.2559	89.5062	89.0756	86.9099	86.5079	II	Rd3;Slc30a1	-48618;21985	TypicalEnhancers	dELS	DNAse-mouse_ES-E14;H3K27ac-mouse_ES-E14;H3K4me1-mouse_ES-E14;H3K4me3-mouse_ES-E14;H3K9ac-mouse_ES-E14
chr1:191931204-191932721	27.0115	25.2688	73.5075	72.7723	74.2574	70.5882	66.6667	79.1209	II	Rd3;Slc30a1	-45407;25196	TypicalEnhancers		H3K27ac-mouse_ES-E14;H3K4me1-mouse_ES-E14
chr1:191942854-191943250	43.9306	39.2157	79.7386	74.2268	70.3704	78.3784	71.6667	62.8571	II	Rd3;Slc30a1	-34318;36285	TypicalEnhancers		H3K27ac-mouse_ES-E14;H3K4me1-mouse_ES-E14
chr1:191943719-191944105	62.5	56.383	91.5789	92.9577	94.7368	94.5946	90	88.8889	II	Rd3;Slc30a1	-33458;37145	TypicalEnhancers		H3K4me1-mouse_ES-E14
chr1:191945360-191948260	21.743	14.4022	88.3191	87.4138	84.953	86.1878	85	81.7241	II	Rd3;Slc30a1	-30560;40043	TypicalEnhancers	dELS	DNAse-mouse_ES-E14;H3K27ac-mouse_ES-E14;H3K4me1-mouse_ES-E14;H3K4me3-mouse_ES-E14;H3K9ac-mouse_ES-E14
chr1:191985050-191985688	41.2783	43.3333	93.7778	90.0452	95.2096	94.8052	93.3333	91.5556	II	Rd3	7999			H3K4me3-mouse_ES-E14;H3K9ac-mouse_ES-E14
chr1:191989832-191990333	35.4839	48.3871	0.471698	7.79817	3.06122	12.5	2.77778	3.57143	III	Rd3	12713		PLS	DNAse-mouse_ES-E14;H3K4me3-mouse_ES-E14;H3K9ac-mouse_ES-E14
chr1:192101443-192101655	42.7083	35.5556	78.5714	65.1685	78.7879	78.0488	70.2703	75.7576	II	Traf5;Rcor3	-8990;36513		dELS	DNAse-mouse_ES-E14;H3K4me1-mouse_ES-E14
chr1:19213875-19215088	55.6501	51.6287	17.298	17.0082	23.5838	31.9149	25.4019	24.9275	III	Tfap2b	5568		dELS	H3K27me3-mouse_ES-Bruce4
chr1:19216424-19217134	80.7143	80.6723	43.5897	39.1667	43.5897	47.2727	45.614	32.5	III	Tfap2b	7865			H3K27me3-mouse_ES-Bruce4
chr1:19225256-19225684	75.7848	71.7391	44.6494	33.3333	50	48.8189	33.3333	33.3333	III	Tfap2b	16556
chr1:19226786-19227555	72.9323	77.4892	25.8883	22.4771	43.75	44.8276	31.068	40	III	Tfap2b	18257
chr1:19228450-19228716	80.203	84.3373	59.633	67.5926	50	43.3962	59.0909	67.3469	III	Tfap2b	19669
chr1:19230804-19231960	67.5283	66.7904	26.691	30.1184	42.8	42.7386	38.0952	53.0928	III	Tfap2b	22468
chr1:19237177-19237948	51.004	58.7264	11.5854	15.5015	13.9706	19.1358	12.3288	5.30973	III	Tfap2b	28649			H3K27me3-mouse_ES-Bruce4
chr1:192471209-192471666	40	42.1053	94.8718	100	95.5556	100	96.2963	94.4444	II					H3K4me3-mouse_ES-E14;H3K9ac-mouse_ES-E14
chr1:192515192-192516058	28.5124	31.9728	84.7826	80.6667	97.5	78.9474	88.4615	90.9091	II					H3K4me1-mouse_ES-E14
chr1:192522539-192522833	34.589	32.5	86.7159	77.9817	90.7407	87.5	84.5361	85.7143	II					H3K4me1-mouse_ES-E14
chr1:192770451-192771390	7.22333	18.2418	29.7071	49.0741	60.9589	77.9817	71.2598	53.8462	I	Hhat	302	Promoters	PLS;pELS;CTCF-bound	H3K4me3-mouse_ES-E14;H3K9ac-mouse_ES-E14
chr1:192795113-192795394	43.4783	68.75	7.22892	11.5385	13.913	15.5556	15.4762	20.2381	III	Hhat;Sertad4	-24031;60502	SuperEnhancers		DNAse-mouse_ES-E14
chr1:192796053-192797161	60.7345	61.1296	10.9137	15.5844	6.66667	16.8	13.3333	8.59729	III	Hhat;Sertad4	-25384;59149	SuperEnhancers	dELS	DNAse-mouse_ES-E14;H3K36me2-mouse_mESC;H3K4me1-mouse_ES-E14;H3K9ac-mouse_ES-E14
chr1:192822533-192823561	29.0657	34.7458	85.8586	86.3071	86.0656	85.7143	84.5714	76.4706	II	Hhat;Sertad4	-51824;32709		dELS;pELS	H3K36me2-mouse_mESC;H3K4me1-mouse_ES-E14
chr1:192833390-192834290	32.7965	42.6934	76.7305	75.8842	79.1411	85.3659	89.0443	80.3738	II	Hhat;Sertad4	-62617;21916	TypicalEnhancers	pELS	H3K27me3-mouse_ES-Bruce4;H3K4me1-mouse_ES-E14;H3K9ac-mouse_ES-E14
chr1:192846847-192847295	52.3923	50.2183	89.2857	89.3333	94.4	92.3913	91.9708	93.3333	II	Hhat;Sertad4	-75848;8685			H3K4me1-mouse_ES-E14
chr1:192870153-192870626	24.3056	27.027	75	76.1589	90	84.4828	82.2222	89.1892	II	Sertad4	-14634			H3K4me1-mouse_ES-E14
chr1:193034390-193034814	38.5965	39.3333	77.9874	70.4142	77.7778	77.6119	73.1707	82.0513	II	Syt14	1115			H3K4me3-mouse_ES-E14
chr1:193174147-193174887	49.011	41.7391	91.5789	86.2454	87.8378	93.2432	86.6071	94.0299	II	A130010J15Rik;Traf3ip3	6471;27030		pELS	H3K4me3-mouse_ES-E14;H3K9ac-mouse_ES-E14
chr1:193189389-193189693	62.5767	41.4414	91.3043	86.1386	92.5926	95.8333	86.1386	93.0233	II	Traf3ip3;A130010J15Rik	12006;21495		dELS
chr1:193496903-193497297	13.8122	24.8619	83.0769	80.8696	93.617	80.3279	84.375	89.3617	II					DNAse-mouse_ES-E14
chr1:193538419-193538951	19.209	24.031	82.3944	86.8852	85.7143	90	87.3239	95.8333	II			TypicalEnhancers	dELS	DNAse-mouse_ES-E14;H3K27ac-mouse_ES-E14
chr1:193588055-193589056	34.981	32.3383	77.8571	74.269	80	88.8889	74.6032	82.9268	II			TypicalEnhancers	dELS	H3K36me2-mouse_mESC;H3K4me1-mouse_ES-E14
chr1:193632701-193632923	40.7273	16.0622	90.1575	85.6	94.5652	98.9362	95.3271	91.4692	II
chr1:19372300-19372685	57.1429	63.6364	92.8571	92.7536	83.3333	95.4545	91.4894	82.8571	II
chr1:193738946-193739188	29.2135	36.5385	66.6667	68.5393	72.7273	81.25	48	73.0769	II					DNAse-mouse_ES-E14
chr1:194208857-194209225	66.2577	59.799	84.375	84.0909	93.8776	94.2857	89.4737	88.6364	I					DNAse-mouse_ES-E14
chr1:19449676-19450213	45.0331	54.7945	94.2943	93.1818	97.3451	100	94.3925	91.6667	II					H3K4me3-mouse_ES-E14;H3K9ac-mouse_ES-E14
chr1:194746558-194747043	12.1212	12.766	46.6667	43.4343	42.8571	62.8571	61.1111	70.3704	I				dELS	DNAse-mouse_ES-E14
chr1:194938590-194939191	11.1413	15.2091	64.4231	72.549	85.7909	74.1722	79.0997	73.7255	II	Cd34	72	Promoters	PLS	DNAse-mouse_ES-E14;H3K27me3-mouse_ES-Bruce4;H3K4me3-mouse_ES-E14;H3K9ac-mouse_ES-E14
chr1:195151506-195151934	56.5217	50	86.9281	88.5135	95.1613	89.5349	89.7959	87.5	II	Cr1l;Cr2	-20159;24995
chr1:19518812-19520169	46.4	52.8926	76.2295	73.2673	93.1034	83.8235	87.5	72.9167	I
chr1:195212924-195213568	17.5127	22.6804	91.5572	87.3786	97.6959	96.4286	92.953	94.0741	II	Cr2	-36531		DNase-H3K4me3	DNAse-mouse_ES-E14;H3K4me3-mouse_ES-E14;H3K9ac-mouse_ES-E14
chr1:19716123-19716497	41.1765	43.7037	63.9175	60.4839	69.3878	72.1311	56	60.7843	I
chr1:19799313-19799850	51.1381	55.814	89.9015	89.7196	93.985	92.5	97.2414	90.7563	II					H3K4me3-mouse_ES-E14
chr1:19999026-19999778	47.0199	48.0769	89.4737	92.5532	100	85	90.5405	93.4783	II					DNAse-mouse_ES-E14
chr1:20307037-20307370	55.2795	53.271	80.8696	88.6792	87.5	88.6364	90	100	II
chr1:20432209-20433467	52.2222	43.2099	89.4009	85.5422	90.9091	90.9091	93.6416	91.573	II					DNAse-mouse_ES-E14;H3K27ac-mouse_ES-E14;H3K4me3-mouse_ES-E14;H3K9ac-mouse_ES-E14
chr1:20477768-20478460	20.7692	23.8411	79.7267	84.7458	88	81.8713	90.1587	78.2609	II				dELS	H3K4me3-mouse_ES-E14
chr1:20487022-20487495	57.4713	67.8571	95.4955	92.8571	95.6522	80	93.75	81.5789	II					H3K4me3-mouse_ES-E14;H3K9ac-mouse_ES-E14
chr1:20759603-20761707	31.5089	27.2908	80.9269	77.6735	83.4254	84.9558	83.1731	74.0458	II	Il17f;Il17a	23615;29750	TypicalEnhancers		DNAse-mouse_ES-E14;H3K36me2-mouse_mESC;H3K4me1-mouse_ES-E14
chr1:20769606-20770296	45.5145	57.9869	94.2222	87.9518	96.0452	92.5532	92.7203	93.9252	II	Il17f;Il17a	14319;39046			H3K4me3-mouse_ES-E14
chr1:20817302-20819313	37.5	42.0054	94.0952	91.1585	93.3673	91.7949	94.7867	93.8202	II	Il17f;Mcm3	-34038;2004			H3K36me3-mouse_ES-E14;H3K4me3-mouse_ES-E14;H3K9ac-mouse_ES-E14
chr1:20867566-20868606	12.2881	9.84615	64.7887	71.4801	80.4255	87.7934	80.2632	78.8732	I	Mcm3;Paqr8	-47774;-22520	TypicalEnhancers	dELS	DNAse-mouse_ES-E14;H3K27ac-mouse_ES-E14;H3K36me2-mouse_mESC;H3K4me1-mouse_ES-E14
chr1:20891655-20892131	28.5429	25.4753	77.6163	77.6119	90.9091	91.1392	74.6988	78.7234	II	Efhc1;Paqr8	-59795;1287		pELS	H3K4me3-mouse_ES-E14
chr1:20896070-20896951	30.137	31.0881	80.102	67.1642	83.3333	74.026	81.6327	78.5714	II	Efhc1;Paqr8	-55177;5905		dELS
chr1:20906507-20910057	26.8266	30.0874	84.0621	82.3932	85.159	85.3846	85.0993	86.0714	II	Efhc1;Paqr8	-43406;17676	TypicalEnhancers	dELS;CTCF-bound	H3K27ac-mouse_ES-E14;H3K36me2-mouse_mESC;H3K4me1-mouse_ES-E14
chr1:20912110-20913731	32.4645	30.6452	82.2581	84.0909	84.7368	88.2353	87.3626	85.8824	II	Efhc1;Paqr8	-38767;22315		CTCF-only;CTCF-bound;dELS	H3K4me1-mouse_ES-E14;H3K9ac-mouse_ES-E14
chr1:20934743-20935811	37.5691	39.4464	91.7553	93.6057	94.7075	95.7143	92.4409	94.8148	II	Efhc1;Paqr8	-16411;44671			H3K4me1-mouse_ES-E14;H3K4me3-mouse_ES-E14;H3K9ac-mouse_ES-E14
chr1:20940201-20940679	23.2955	30.8176	77.0227	71.519	78	79.798	76	80.1887	II	Efhc1;Paqr8	-11248;49834		CTCF-only;CTCF-bound
chr1:20974385-20975093	35.7143	41.3223	85.3535	82.7225	94.4444	86.7769	93.0233	83.6735	II	Efhc1	23051		dELS	DNAse-mouse_ES-E14
chr1:21067530-21067927	32.4111	34.8148	90.7285	90.1786	97.2222	92.0635	89.5833	96.1538	II	Tram2	11500			DNAse-mouse_ES-E14;H3K4me1-mouse_ES-E14
chr1:21075683-21076294	47.0968	43.5374	81.5385	84.2975	89.6104	88.6792	83.0189	83.6735	II	Tram2	3240		dELS	H3K4me1-mouse_ES-E14
chr1:21096913-21097417	49.8715	43.5811	88.2353	92.0152	94.8454	92.8571	93.1034	98.1818	II	Tram2	-17936
chr1:21125130-21125282	39.3064	33.9394	94.7368	87.7551	83.3333	94.0299	96.1538	89.4737	II	Tmem14a;Tram2	-93456;-45977		dELS
chr1:21231534-21232501	31.4721	28.9575	83.9779	86.1751	91.3043	93.4307	90.8333	89.5349	II	Gsta3;Tmem14a	-8571;13356		dELS	DNAse-mouse_ES-E14
chr1:21255916-21257942	12.8931	15.9836	84	83.7363	84.4828	91.1647	89.7436	84.7953	II	Khdc1a;Gsta3	-92712;16340	TypicalEnhancers	dELS	DNAse-mouse_ES-E14;H3K27ac-mouse_ES-E14;H3K36me2-mouse_mESC;H3K4me1-mouse_ES-E14;H3K4me3-mouse_ES-E14;H3K9ac-mouse_ES-E14
chr1:21259977-21260851	27.4559	33.0144	87.1383	88.5886	89.4737	92.8	88.5135	86.5979	II	Khdc1a;Gsta3	-89227;19825			DNAse-mouse_ES-E14;H3K4me1-mouse_ES-E14
chr1:21271853-21272561	26.8692	31.5895	64.9573	55.0562	70.2703	82.7815	65.5814	56.2044	I	Khdc1a;Gsta3	-77434;31618		PLS;CTCF-bound	DNAse-mouse_ES-E14
chr1:21554747-21554962	56.0976	55.1351	88.7218	92.9577	91.4894	88.7097	85.2459	100	II
chr1:21928208-21928873	52.4752	53.8462	91.4894	87.9518	94.1176	93.6709	93.3333	91.3793	II	Kcnq5	33401
chr1:22377796-22378289	38.2114	34.7826	60	54.9669	67.9245	83.6957	70.8333	66.0714	I			TypicalEnhancers	dELS;CTCF-bound	DNAse-mouse_ES-E14;H3K4me1-mouse_ES-E14
chr1:22397270-22397559	50.3546	52.907	85.2632	86.7816	92.9134	91.3043	93.6416	86.8687	II
chr1:22550780-22552279	37.8151	33.3333	83.7838	79.8851	85.4305	83.0189	72.6316	81	II
chr1:22664232-22664529	58.8235	52.6882	87.9747	86.0927	88.0952	96.1538	95.1613	91.3793	II
chr1:22873867-22874540	53.6458	47.6744	95.8621	94.4444	96.4706	100	92.4242	100	II	Rims1	-68480			H3K27ac-mouse_ES-E14;H3K4me3-mouse_ES-E14;H3K9ac-mouse_ES-E14
chr1:23137992-23138231	62.5	60.7692	90.1316	85.8333	96.0526	92.9412	94.8718	90	II	4933415F23Rik	-35859
chr1:23301040-23302487	31.4815	30.6569	70.0855	72.381	90.6977	80	90.3226	79.1667	I	Ogfrl1	81411
chr1:23306964-23307471	46.1538	56.5217	92.5926	85.1485	94.8718	85.7143	91.5493	89.1304	II	Ogfrl1	75957			DNAse-mouse_ES-E14;H3K4me3-mouse_ES-E14
chr1:23496489-23497028	50.6329	57.1429	82.7778	86.2069	93.3333	92.8571	84.4444	92.1875	II
chr1:23869329-23869841	55	63.9752	93.1579	89.2857	93.9024	95.4545	95.3488	96.7391	II	Smap1	52732
chr1:23885078-23885770	63.2558	47.9452	92.2414	94.2529	96.4286	97.619	93.3333	98.0769	II	Smap1	36893
chr1:23948679-23949115	48.7047	45.2703	93.7984	89.9329	94.1176	91.25	98.9691	97.7528	II	Smap1;Sdhaf4	-26580;56759		dELS	H3K36me2-mouse_mESC;H3K4me1-mouse_ES-E14
chr1:23968688-23969022	50.9934	57.4074	86.9565	92.1569	91.6667	82.6087	98	88.4615	II	Smap1;Sdhaf4	-46538;36801	TypicalEnhancers		H3K4me1-mouse_ES-E14
chr1:23971216-23971831	25.3846	32.9268	74.6269	73.1092	90	69.0476	76.7442	83.871	II	Smap1;Sdhaf4	-49207;34132
chr1:24075559-24076534	27.2374	30.719	93.0804	91.4163	93.4498	88.8889	96.7742	95.0893	II	Sdhaf4;Fam135a	-70391;24286			H3K4me3-mouse_ES-E14;H3K9ac-mouse_ES-E14
chr1:24100705-24101134	52.356	68.1633	15.1163	12.6667	26.2774	20	25.8065	18.1034	III	Fam135a	-587	Promoters	pELS	H3K4me3-mouse_ES-E14;H3K9ac-mouse_ES-E14
chr1:24133865-24134177	53.951	61.2403	86.0656	87.3418	88.6076	85.3659	93.4783	95.0413	II	Col9a1;Fam135a	-43589;-33688
chr1:24169321-24169605	36.4286	43.1818	70.6767	70.8333	75	80.7018	82.2222	66.6667	I	Fam135a;Col9a1	-69130;-8147
chr1:24645762-24646273	51.8072	55.3957	93.0233	90.4348	94.5055	98.3607	95.3846	96.3636	II	Col19a1;Lmbrd1	-58546;-32612
chr1:24682054-24683349	41.5842	42.0513	88.8298	90.884	95.6204	93.7853	94.898	93.3962	II	Lmbrd1	4072		dELS	H3K4me1-mouse_ES-E14
chr1:25548494-25548792	37.6404	29.1971	91.3669	90.5797	91.3793	92.9825	80	86.9565	II
chr1:25559391-25560412	57.485	56.6406	89.7674	88.7446	92.2581	90.6475	81.8182	88.4615	II
chr1:25609737-25609958	64.9425	55.1948	87.5	89.0909	98.4375	96.7742	87.3563	92.9825	II
chr1:25621484-25622027	37.037	40.566	80.7339	83.8235	96.0526	84.7826	81.25	91.4286	II
chr1:25801152-25801570	47.6562	42.5641	85.8407	85.0575	88.1356	95.4545	86.4407	85.2459	II	Adgrb3	28346
chr1:26057753-26058580	52.381	50.4425	84.3478	85.6209	88.8889	84.6154	82.4074	86.1538	II
chr1:26644935-26645994	57.6087	55.4455	87.5	79.2308	91.8367	94.2029	95.082	95.082	I	4931408C20Rik	41995
chr1:26751546-26752379	46.6667	41.4062	91.2281	87.5	89.4737	90.411	91.8367	84.6154	II	4931408C20Rik	-64503
chr1:26765205-26769099	43.4343	42.315	85.4497	84.0996	84.918	83.8488	86.6397	85.0877	II	4931408C20Rik	-79692
chr1:26824544-26829266	48.0687	41.4557	85.124	81.962	86	89.6714	87.7551	88.189	II
chr1:26961586-26963776	42.4	43.9252	84.2857	92.3497	88.785	93.9655	85	91.5888	II
chr1:27094116-27096181	50	61.039	66.6667	76.1905	95.8333	95.6522	86.3636	75	I
chr1:27236871-27238361	43.8462	48.0663	79.8165	80.6061	80.4598	85.9813	81.8182	78.125	II
chr1:27307619-27308058	24.3719	24.031	87.931	84.6809	85.5596	83.0769	87.1658	84.1667	II					DNAse-mouse_ES-E14
chr1:27545105-27546462	57.6087	48.2759	86.6071	88.5246	87.7551	84.375	91.8367	90.9091	II
chr1:27564311-27568529	39.7196	41.2214	80.0948	78.1377	82.8829	90.9774	78.0702	80.9524	II
chr1:27585988-27588780	39.1534	38.4615	81.5217	86.3014	87.3684	89.4309	83.1683	80.3922	II
chr1:27659677-27661424	41.7085	42.0765	73.4375	74.6988	74.3243	85.7143	76.4706	71.4286	II
chr1:27685887-27687870	53.3835	51.3966	82.1429	85.7143	87	85.3448	89.0244	82.8125	II
chr1:27699550-27700383	39.4495	47.1429	71.7391	73.9726	80	82.1053	80.8824	73.7705	I
chr1:27775951-27777141	44.8276	42.654	79.8611	69.863	85.5422	79.5918	77.7778	78.75	II
chr1:27813763-27814743	48.1203	38.6364	85.2713	85.4545	85.1852	87.1795	81.6667	87.1429	II
chr1:27891188-27892124	51.5625	50.6494	91.4729	85.4962	89.0909	88.8889	91.1111	92.8571	II
chr1:28080944-28083953	46.3768	39.5498	80.3371	85.0394	87.8378	86.3309	88.1119	85.7143	II
chr1:28203087-28204699	50	46.0481	85.9756	84.5304	85.2941	85.7143	85.5932	81.6176	II
chr1:28227254-28227758	55.2941	63.2653	86.9919	80.5556	94.186	89.1892	91.6667	87.5	II
chr1:28243694-28245967	46.7662	45.2459	86.2745	80.303	74.0741	85.4962	81.9149	84.9462	II
chr1:28256327-28256836	50.9434	53.4483	86.1538	83.3333	93.3333	88.8889	91.1111	100	II
chr1:28368094-28369603	42.6966	41.8033	85.9813	80.4688	87.6289	84.8485	74.6479	84.2105	II
chr1:28761030-28762433	63.8554	57.3248	90.3226	85.8974	95.7447	93.4783	84.4444	90.9091	II	Gm597	18520
chr1:28838264-28839849	58.2474	47.1591	87.5706	89.071	80.6723	88.3495	89.0411	85.9375	II	Gm597	-58805
chr1:28922561-28924347	43.609	41.7989	81.8182	80.7229	85.3333	92.9412	88.4615	83.5821	II
chr1:28944387-28945052	53.1746	36.7021	91.0891	82.5	84.5679	75.7576	85.4015	84.3137	II
chr1:29090710-29092135	50.5155	44.0678	84.2697	82.1101	92.6606	95	82.6923	85.4167	II
chr1:29339450-29341800	27.1523	37.6068	76.6667	80.2817	81.8898	77.931	75.2212	82.5581	II
chr1:29368141-29368880	39.9267	50.5263	82.2917	81.746	82.2222	88.3721	76.2376	87.5	II					DNAse-mouse_ES-E14
chr1:29509641-29510634	47.7987	46.1929	79.4702	87.2727	87.6289	87	87.5	90.6977	II
chr1:29566034-29566549	43.1034	26.5823	85.7143	81.25	84.375	90.3226	93.5484	91.3043	II					DNAse-mouse_ES-E14
chr1:29690782-29691008	70.3947	63.0137	93.6842	79.3103	84.7826	85.9649	98.1818	97.2222	II
chr1:29737064-29737345	52.381	47.2441	94.1606	95.6757	93.8525	92.5926	91.7722	91.9463	II					DNAse-mouse_ES-E14;H3K4me3-mouse_ES-E14
chr1:30526453-30526803	55.7895	61.0738	91.3043	89.3204	92.1053	88.3721	98.2759	100	II
chr1:30804735-30805384	32.0388	37.963	86.9318	77.0833	88.1944	91.8182	81.8898	81.4516	II	Phf3	68521			DNAse-mouse_ES-E14;H3K36me3-mouse_ES-E14
chr1:30811711-30811963	53.5354	53.11	94.2029	93.1818	90.7407	98.9474	94.2029	94.5946	II	Phf3	61744			H3K36me3-mouse_ES-E14
chr1:30834108-30834582	36.3985	44.1406	93.9698	88.806	93.8596	92.0635	86.7257	93.0556	II	Phf3	39236
chr1:30847506-30848797	26.5306	32.0113	89.6825	91.3357	90.2913	90.5172	86.8852	91.9192	II	Phf3	25429	TypicalEnhancers	dELS	DNAse-mouse_ES-E14;H3K27ac-mouse_ES-E14;H3K4me1-mouse_ES-E14
chr1:30853679-30853939	43.8776	43.3071	86.6667	90	91.8033	92	96.25	97.2222	II	Phf3	19772
chr1:30864329-30864749	58.4746	60.119	89.4231	93.8462	96.0526	87.5	87.6923	96.1538	II	Phf3	9042
chr1:30865685-30866168	52.521	51.4815	91.358	90.1734	98.7179	98.8372	92.5926	94.9153	II	Phf3	7654
chr1:30867945-30868235	21.6216	24	88.3495	87.8049	97.2973	94.1176	100	86.3636	II	Phf3	5491
chr1:30868960-30870325	65.873	59.5016	95.0382	88.4615	97.561	95.7983	88.0952	88.75	II	Phf3	3938
chr1:30872011-30872325	13.6842	12.5	68.3453	69.3694	75	77.6596	48.9796	45.1613	II	Phf3	1413		DNase-H3K4me3	H3K4me3-mouse_ES-E14
chr1:30874481-30875137	6.04982	6.60377	29.0909	33.2143	38.3838	46.3235	37.5	41.4286	I	Phf3	-1228	SuperEnhancers	pELS	DNAse-mouse_ES-E14;H3K27ac-mouse_ES-E14;H3K36me2-mouse_mESC;H3K4me3-mouse_ES-E14
chr1:30937397-30938122	36.3128	34.8837	85.6031	87.6543	84.9057	79.8319	87.963	87.5	II	Phf3;Ptp4a1	-64179;12010			DNAse-mouse_ES-E14
chr1:30946478-30948354	29.7082	25.1163	80.0781	78.7097	83.4437	79.7872	80.9859	87.5	II	Phf3;Ptp4a1	-73835;2354			H3K4me3-mouse_ES-E14
chr1:31153897-31154365	21.1429	17.2589	57.3427	56.4626	67.1429	61.5385	71.831	63.1579	II	Lgsn	-22270		CTCF-only;CTCF-bound	DNAse-mouse_ES-E14
chr1:31209101-31209412	36.3636	38.8889	65.6934	64.1304	67.5676	66.0714	73.4694	70.8333	II	4931428L18Rik;Lgsn	13427;32856
chr1:31701156-31701462	53.4884	76.1194	93.75	92.6829	95.2381	79.0698	96.2963	96.5517	II
chr1:32074108-32074665	46.6019	61.4035	93.6842	85.9756	91.7431	97.2222	93.3333	91.3043	II	Khdrbs2	-98327			H3K4me3-mouse_ES-E14
chr1:32172000-32173281	8.99916	16.0959	58.634	71.7172	80.6122	78.5714	72.3232	70.6349	II	Khdrbs2	-73	Promoters	DNase-H3K4me3;PLS;CTCF-bound	DNAse-mouse_ES-E14;H3K4me3-mouse_ES-E14;H3K9ac-mouse_ES-E14
chr1:32506588-32507054	50.5682	48.6301	87.5912	85.4701	85.7143	98.1818	91.9355	93.0233	II	Gm5415	40473
chr1:32617878-32618271	46.3158	42.2222	84.507	76.9912	88.024	84.9462	81.8182	81.4159	II	Gm5415	-70781
chr1:32702139-32702378	45.7364	47.2	81.25	81.1881	96.5517	88.8889	86.5385	91.3043	II
chr1:32831964-32832503	46.9565	52.0548	89.8551	90.5512	89.4737	86.0465	95	100	II
chr1:33256457-33257057	42.4084	58.4071	91.4089	91.9192	94.3925	100	97.5309	90.6977	II					DNAse-mouse_ES-E14;H3K4me3-mouse_ES-E14;H3K9ac-mouse_ES-E14
chr1:33555283-33556561	20.4433	25.6318	74.6313	79.4643	78.5124	85.4839	84.7561	85.7143	II			TypicalEnhancers		DNAse-mouse_ES-E14;H3K27ac-mouse_ES-E14;H3K4me1-mouse_ES-E14
chr1:33635892-33636861	20.8197	30.8824	88.4112	90.1449	97.6562	95.8333	94.5055	87.1795	II	Prim2	33418	TypicalEnhancers	dELS	DNAse-mouse_ES-E14;H3K27ac-mouse_ES-E14;H3K4me3-mouse_ES-E14;H3K9ac-mouse_ES-E14
chr1:33637312-33638468	19.4927	27.1845	83.4375	83.3811	83.7079	80.137	85.0704	84.5528	II	Prim2	31905		DNase-H3K4me3	DNAse-mouse_ES-E14;H3K36me2-mouse_mESC;H3K4me3-mouse_ES-E14;H3K9ac-mouse_ES-E14
chr1:33663628-33664020	60	50.5855	91.9169	83.0601	86.9919	94.6309	91.5	93.1818	II	Prim2	5971			H3K4me3-mouse_ES-E14
chr1:33668608-33669290	38.5542	28.6207	74.6575	76.6038	84.0708	83.3333	80	78.8462	II	Prim2	846	Promoters	DNase-H3K4me3;pELS	H3K4me3-mouse_ES-E14;H3K9ac-mouse_ES-E14
chr1:33684593-33684841	23.5955	22.0408	56.682	47.1264	57.0423	61.9048	51.7986	44.7368	II	Rab23;Prim2	-35178;-14922		CTCF-only;CTCF-bound	DNAse-mouse_ES-E14
chr1:33714194-33714904	46.0581	34.1014	80.7692	75.7282	81.3953	75.4098	85.9375	81.7204	II	Prim2;Rab23	-44754;-5346
chr1:33720046-33720448	0.122624	0	0.0793021	0	0	81.4433	10.6952	2.36686	I	Rab23	352	Promoters	PLS;PLS;CTCF-bound	H3K27ac-mouse_ES-E14;H3K4me3-mouse_ES-E14;H3K9ac-mouse_ES-E14
chr1:33721100-33721810	34.2105	44.9198	92.8571	86.8263	91.1504	93.6842	92.4242	86.1386	II	Rab23;Bag2	1560;36340			H3K4me3-mouse_ES-E14;H3K9ac-mouse_ES-E14
chr1:33724700-33725001	43.4783	47.0968	79.4521	74.1007	75	78.6667	78.7879	50	II	Rab23;Bag2	4956;32944		dELS	H3K36me3-mouse_ES-E14
chr1:33725321-33725886	53.8043	50.4587	90.2597	92.5714	95.7447	96.5116	92.3077	86.8421	II	Rab23;Bag2	5709;32191			H3K36me3-mouse_ES-E14;H3K4me1-mouse_ES-E14
chr1:33727323-33727769	51.8987	50.3876	94.2623	96.5517	91	92.9204	91.2088	94.6809	II	Rab23;Bag2	7651;30249
chr1:33736261-33737079	60.3352	56.1265	95.0758	92.9245	97.1731	91.3043	94.1176	93.3333	II	Rab23;Bag2	16775;21125			H3K36me3-mouse_ES-E14;H3K4me1-mouse_ES-E14
chr1:33739210-33739696	25.058	26.1719	71.2251	72.5632	79.2208	77.2152	56.2044	65.8537	II	Bag2;Rab23	18342;19558		CTCF-only;CTCF-bound	DNAse-mouse_ES-E14;H3K36me3-mouse_ES-E14
chr1:33744484-33744935	56.8	61.4173	89.6825	94.7368	97.2067	94.6809	94.8905	95.2703	II	Bag2;Rab23	13085;24815			H3K4me1-mouse_ES-E14
chr1:33748069-33748389	63.6964	57.9365	88.6364	84.4961	98.4375	90	91.7808	95.1613	II	Bag2;Rab23	9566;28334
chr1:33755865-33756310	19.8529	19.1257	91.5789	80.6061	96.4912	94.0299	88.5714	87.8049	II	Bag2;Rab23	1707;36193		pELS	H3K36me2-mouse_mESC
chr1:33807211-33807502	52.6316	60.5042	92.5373	97.1429	92.1053	91	92.9825	94.8052	II	Bag2;Zfp451	-49562;7170
chr1:33815176-33815662	42.0765	45.4128	86.1386	84.4156	96.2406	95.098	93.617	94.0789	II	Zfp451	-892	Promoters	pELS	H3K4me3-mouse_ES-E14
chr1:33836411-33836860	64.554	59.6708	95.3901	88.2927	95.1456	94.5205	92.9688	97.9381	II	Zfp451;Bend6	-22109;71180			H3K4me3-mouse_ES-E14
chr1:33883371-33883768	60	61.435	94.9239	91.9255	97.8417	96.6102	94.186	92.8058	II	Zfp451;Bend6	-69043;24246		dELS;CTCF-bound
chr1:33892461-33892918	47.8788	37.0455	77.0186	74.6269	82.2695	82.1138	84.8249	80.8383	II	Zfp451;Bend6	-78163;15126		CTCF-only;CTCF-bound	DNAse-mouse_ES-E14
chr1:33902873-33903682	36.5957	29.5547	76.2115	67.9245	79.2	77.6316	66.9565	71.0526	II	Dst;Bend6	-4947;4538	TypicalEnhancers	dELS	DNAse-mouse_ES-E14
chr1:33903766-33904600	16.2791	13.1696	77.4854	66.1972	73.5849	69.0196	63.0631	64.5833	II	Dst;Bend6	-4042;3633		dELS	H3K36me2-mouse_mESC;H3K4me1-mouse_ES-E14;H3K4me3-mouse_ES-E14
chr1:33905657-33906496	45.283	49.8759	73.8176	80.1471	83.4123	88.2927	80.597	82.3204	I	Dst;Bend6	-2148;1739		pELS
chr1:33908861-33910050	28.5081	26.5217	74.8428	67.9803	76.087	78.0347	85.3448	73.0337	II	Bend6;Dst	-1640;1231			H3K4me3-mouse_ES-E14;H3K9ac-mouse_ES-E14
chr1:33938187-33938608	35.9712	38.1503	93.6	91.9355	82.3009	85.1852	93.617	93.1507	II	Dst	30173
chr1:33938905-33941134	38.3155	36.4583	90.571	93.1507	93.3014	93.8356	89.823	93.7824	II	Dst	31795	TypicalEnhancers	dELS	H3K36me2-mouse_mESC;H3K4me1-mouse_ES-E14
chr1:33942734-33947970	32.7673	33.5029	91.161	89.8605	92.619	92.7686	93.4641	93.1122	II	Dst	37127	TypicalEnhancers	dELS;dELS;CTCF-bound	DNAse-mouse_ES-E14;H3K27ac-mouse_ES-E14;H3K36me2-mouse_mESC;H3K4me1-mouse_ES-E14;H3K4me3-mouse_ES-E14
chr1:33963206-33964212	39.8148	42.7928	93.4694	89.2523	92.4731	93.985	85.8696	94.6237	II	Dst	55484	TypicalEnhancers		H3K27ac-mouse_ES-E14;H3K36me2-mouse_mESC;H3K4me1-mouse_ES-E14
chr1:33964434-33965063	26.7176	22.0126	87.1429	81.9209	89.4737	87.8378	81.6327	90.4762	II	Dst	56524		pELS;CTCF-bound	DNAse-mouse_ES-E14;H3K4me1-mouse_ES-E14
chr1:33974302-33975412	25.1543	26.2087	88.0342	86.7568	96.6102	91.875	91.9255	89.5105	II	Dst	66632		dELS	H3K4me1-mouse_ES-E14;H3K9ac-mouse_ES-E14
chr1:33989257-33990337	54.3828	55.1821	92.9612	89.9061	92.7928	97.3154	91.2548	97.8723	II	Dst	81572		dELS	DNAse-mouse_ES-E14;H3K4me1-mouse_ES-E14;H3K9ac-mouse_ES-E14
chr1:3399683-3400258	39.8148	41.6667	69.5402	66.2722	78.481	75.2577	70.7692	75	II				dELS
chr1:34008758-34009935	37.9015	31.2312	80.8	78.9969	74.1497	79.1367	75.6944	68.5185	II					H3K4me1-mouse_ES-E14
chr1:34012097-34012790	14.9644	18.0905	55.7647	57.2139	69.2737	67.3797	62.3188	59.6774	II				pELS	DNAse-mouse_ES-E14;H3K4me3-mouse_ES-E14;H3K9ac-mouse_ES-E14
chr1:34013420-34013671	50.4	60.8	93.7984	92.3077	95.4545	93.8776	81.8182	94.8718	II				pELS
chr1:34019873-34021549	28.3602	36.8595	89.1941	89.1473	94.5378	93.0328	88.1029	92.5	II					H3K4me1-mouse_ES-E14
chr1:34023171-34023400	29.4479	47.7941	91.0995	87.8049	92.0635	97.1429	89.7959	86.3636	II				dELS
chr1:34032325-34032524	52.4194	41.7476	91.195	84.5361	94.1176	81.5789	97.619	92.1212	II
chr1:34036224-34037256	42.4315	47.9518	90.7743	94.1068	98.0392	97.4194	90.0621	97.7528	II					H3K4me1-mouse_ES-E14
chr1:34037405-34037789	59.4828	62.5	92.4051	89.3491	93.1818	97.1014	93.3333	97.2414	II					H3K4me1-mouse_ES-E14
chr1:34040923-34041575	28.1437	33.5938	87.013	84.7458	93.75	95.2381	86.1538	77.4194	II				dELS;CTCF-bound	DNAse-mouse_ES-E14;H3K4me1-mouse_ES-E14
chr1:34050908-34051396	61.0922	47.1311	93.5345	89.4737	96.4706	92.9293	88.7097	94.0299	II
chr1:34052472-34052880	56.7164	61.6667	94.1558	91.8033	96.1039	94.2029	96.6102	82.6923	II					H3K4me1-mouse_ES-E14
chr1:34058082-34058462	43.4343	32.9032	91.7293	90.184	91.3793	94	86.6667	81.8182	II					H3K4me1-mouse_ES-E14
chr1:34058957-34059456	26.087	26.2687	94.6023	93.0931	95.122	96.4286	95.098	96.124	II					H3K4me1-mouse_ES-E14
chr1:34064987-34067197	35.7143	35.2362	91.2935	92.1409	92.3977	93.9535	91.4141	92.8571	II			SuperEnhancers	dELS	DNAse-mouse_ES-E14;H3K27ac-mouse_ES-E14;H3K36me2-mouse_mESC;H3K4me1-mouse_ES-E14
chr1:34068519-34074467	21.4912	23.6913	78.9272	77.1171	82.2674	85.0852	81.5657	75.7983	II			SuperEnhancers	dELS;dELS;CTCF-bound	DNAse-mouse_ES-E14;H3K27ac-mouse_ES-E14;H3K36me2-mouse_mESC;H3K4me1-mouse_ES-E14;H3K4me3-mouse_ES-E14;H3K9ac-mouse_ES-E14
chr1:34074796-34076854	9.16955	11.6203	47.5891	60.9856	64.6091	65.1852	64.2553	66.3102	I			SuperEnhancers	dELS	H3K27ac-mouse_ES-E14;H3K4me3-mouse_ES-E14;H3K9ac-mouse_ES-E14
chr1:34077684-34078525	6.29139	5.96491	63.5359	58.7209	58.4615	77.7778	69.0909	69.1176	II			SuperEnhancers		H3K27ac-mouse_ES-E14;H3K4me1-mouse_ES-E14;H3K4me3-mouse_ES-E14;H3K9ac-mouse_ES-E14
chr1:34096846-34097936	44.6721	44.586	87.1681	78.8321	90	100	93.4783	81.8182	I			SuperEnhancers	dELS;dELS;CTCF-bound	H3K27ac-mouse_ES-E14;H3K4me1-mouse_ES-E14
chr1:34104569-34107328	10.0868	9.36953	56.8312	59.5843	65.5329	63.7899	53.9062	59.7015	II			SuperEnhancers	dELS	DNAse-mouse_ES-E14;H3K27ac-mouse_ES-E14;H3K4me1-mouse_ES-E14;H3K4me3-mouse_ES-E14;H3K9ac-mouse_ES-E14
chr1:34108387-34111519	14.3989	15.9884	88.1029	87.0866	88.0952	88.8889	91.7293	89.3204	II			SuperEnhancers		H3K27ac-mouse_ES-E14;H3K4me1-mouse_ES-E14;H3K4me3-mouse_ES-E14;H3K9ac-mouse_ES-E14
chr1:34113853-34114131	55.3922	56.8266	84.1379	87.8049	87.069	88.0282	90.7563	93.1034	II				dELS
chr1:34116059-34117231	33.0275	30.3867	82.7451	83.9779	89.2655	87.5598	82.6316	90.5109	II			Promoters	pELS	H3K36me3-mouse_ES-E14
chr1:34120358-34121854	46.1538	47.6809	86.4431	83.8645	89.4737	91.2844	88.1579	86.9159	II				dELS
chr1:34132924-34133513	54.386	50	93.3333	88	97.619	100	96.3768	90.9091	II				dELS
chr1:34133932-34134299	37.1069	41.6107	93.9394	82.4074	90.625	94.1176	85.7143	83.3333	II				dELS
chr1:34138970-34141666	11.4474	13.12	81.4815	85.9459	88.8	91.6667	88.3162	88.0184	II			TypicalEnhancers	dELS	DNAse-mouse_ES-E14;H3K27ac-mouse_ES-E14;H3K4me1-mouse_ES-E14;H3K4me3-mouse_ES-E14;H3K9ac-mouse_ES-E14
chr1:34143600-34143939	48.3871	51.3514	88.785	91.5966	91.5254	97.7273	96.0784	90.4762	II					H3K4me1-mouse_ES-E14
chr1:34155967-34156519	35.3261	39.1026	87.0748	91.6667	100	96.7742	93.5484	95.3488	II				dELS	H3K36me3-mouse_ES-E14
chr1:34158817-34159173	64.058	55.3846	93.6306	91.0526	96.1538	96.1538	89.1892	93.3333	II					H3K36me3-mouse_ES-E14
chr1:34177368-34178925	12.7711	18.5442	91.5802	91.3793	93.5154	92.9515	92.2991	92.333	II					DNAse-mouse_ES-E14;H3K36me3-mouse_ES-E14;H3K4me3-mouse_ES-E14;H3K9ac-mouse_ES-E14
chr1:34192065-34192715	33.7568	35.4515	87.067	86.7797	93.3775	91.3043	94.1176	89.083	II					DNAse-mouse_ES-E14;H3K36me3-mouse_ES-E14
chr1:34236081-34236902	14.0216	15.2047	53.0702	67.8125	62.1212	69.2308	72.4014	55.2239	II			TypicalEnhancers	dELS;dELS;CTCF-bound	DNAse-mouse_ES-E14;H3K4me3-mouse_ES-E14;H3K9ac-mouse_ES-E14
chr1:34302405-34303145	55.9934	56.3981	91.6535	93.5421	97.8261	97.7273	96.9178	94.8864	II					H3K4me3-mouse_ES-E14
chr1:34438360-34438714	14.4385	11.6751	75.2874	77.2321	80.2469	82.7869	66.1972	67.4699	II	Imp4;Ccdc115	-1314;1135		pELS	H3K4me3-mouse_ES-E14
chr1:3445648-3446347	47.9675	31.5534	90.2439	86.8421	91.5254	90.4762	84.7826	83.9506	II				dELS	DNAse-mouse_ES-E14
chr1:34469943-34470295	38.2353	49.5575	79.3103	81.982	87.6923	95.5882	89.7059	95.082	I	Prss39;Ptpn18	-28291;10354	TypicalEnhancers		H3K4me1-mouse_ES-E14
chr1:34485435-34485981	26.4151	28.6245	62.7551	58.7248	73.224	68.595	68.8525	67.6923	II	Prss39;Ptpn18	-12702;25943		PLS;PLS;CTCF-bound;pELS	DNAse-mouse_ES-E14;H3K4me3-mouse_ES-E14
chr1:34537372-34537857	30.7018	31.7308	66.8693	70.2479	82.2695	84.8276	69.8225	84.8837	I	Cfc1;Prss40	1967;23305			H3K4me3-mouse_ES-E14
chr1:34571651-34572028	52.7027	45.6311	86.7089	84.3972	90.9091	91.8919	98.0769	80	II	Prss40;Amer3	-10920;-7817
chr1:34573166-34573536	54.4355	50.7812	87.5706	92.2078	91.6667	91.8919	89.4737	96.2264	II	Prss40;Amer3	-12431;-6306		CTCF-only;CTCF-bound	H3K36me2-mouse_mESC;H3K4me1-mouse_ES-E14
chr1:34635705-34635968	56.8528	51.3761	93.3628	87.7049	92.8571	94.9153	85.8586	90.7563	II	Amer3	56180			H3K4me3-mouse_ES-E14;H3K9ac-mouse_ES-E14
chr1:34750492-34750769	0.317797	2.04082	0.267738	0	0	62.963	18.0952	0	I	Arhgef4	-51073	TypicalEnhancers	dELS	H3K27me3-mouse_ES-Bruce4;H3K4me3-mouse_ES-E14;H3K9ac-mouse_ES-E14
chr1:34805792-34806714	22.9682	32.1127	92.1725	91.4127	95.5696	88.6179	92.8395	94.8052	II	Arhgef4;Fam168b	4549;36797			H3K4me1-mouse_ES-E14;H3K4me3-mouse_ES-E14;H3K9ac-mouse_ES-E14
chr1:34837640-34839544	31.4748	29.0188	83.6257	84.0607	88.535	94.3878	88.7701	92.517	II	Fam168b;Arhgef4	4458;36888		dELS	H3K4me1-mouse_ES-E14;H3K9ac-mouse_ES-E14
chr1:34840315-34841901	14.9554	21.1886	69.3122	69.3009	67.4242	70.5521	68.595	68.6441	II	Fam168b;Arhgef4	1942;39404		DNase-H3K4me3;pELS	H3K4me1-mouse_ES-E14;H3K4me3-mouse_ES-E14;H3K9ac-mouse_ES-E14
chr1:34852922-34853340	28.5714	15.8879	88.5965	88.8889	91.5254	92.1053	90.7895	92.7536	II	Plekhb2	3139
chr1:34858547-34858905	37.7451	37.5	87.0968	87.5	84.6154	97.4359	94.8276	86	II	Plekhb2	8734		dELS
chr1:35220342-35220879	43.9759	53.3333	88.172	76	94.2308	92.3077	89.2308	91.4894	II			TypicalEnhancers	dELS	DNAse-mouse_ES-E14;H3K27ac-mouse_ES-E14
chr1:35659592-35659992	56.6138	60.1504	80.2326	86.6667	85.4545	91.5254	91.6667	86.8852	I
chr1:35763586-35763835	49.6855	43.662	86.7257	92.9825	92.8571	100	90.6977	95	II					DNAse-mouse_ES-E14
chr1:35824527-35826046	39.1691	39.8287	88.3513	87.1893	89.5981	93.8144	85.9189	87.7698	II					H3K36me2-mouse_mESC;H3K4me1-mouse_ES-E14
chr1:35850548-35851270	32.2188	31.6547	90.7143	91.1894	89.1892	90.8397	94.7761	91.6667	II			TypicalEnhancers	dELS	H3K27ac-mouse_ES-E14;H3K36me2-mouse_mESC
chr1:35943844-35945403	31.664	29.4294	81.2977	67.6012	78.8889	80.5085	76.7857	76.4706	II			TypicalEnhancers	dELS	DNAse-mouse_ES-E14;H3K36me2-mouse_mESC;H3K4me1-mouse_ES-E14
chr1:35978738-35979281	40.3846	45.5357	88.2759	87.6923	90.9091	96.1538	67.6471	90	II	Hs6st1	-89390		dELS	DNAse-mouse_ES-E14;H3K4me1-mouse_ES-E14
chr1:35982321-35982639	38.806	26.8571	88.7574	79.7468	86.3636	88.1579	82.1429	70.5882	II	Hs6st1	-85920			H3K36me2-mouse_mESC
chr1:36003710-36004239	25.523	37.5691	78.5047	77.9762	89.3939	81.5789	73.913	77.4648	II	Hs6st1	-64425	SuperEnhancers	dELS	H3K4me1-mouse_ES-E14
chr1:36013354-36013739	17.8571	18.1034	76.8	84.5238	96.7742	84.2105	73.6842	58.5366	II	Hs6st1	-54853	SuperEnhancers	dELS	H3K27ac-mouse_ES-E14;H3K36me2-mouse_mESC;H3K9ac-mouse_ES-E14
chr1:36014436-36017275	13.2668	19.5455	70.0491	78.9661	78.6713	83.3333	80.1829	83.0097	II	Hs6st1	-52544	SuperEnhancers	dELS	H3K27ac-mouse_ES-E14;H3K36me2-mouse_mESC;H3K4me1-mouse_ES-E14;H3K4me3-mouse_ES-E14;H3K9ac-mouse_ES-E14
chr1:36017855-36018548	34.2857	27.5676	85.4772	84.4358	77.7778	95.2941	83.3333	89.4737	II	Hs6st1	-50198	SuperEnhancers	dELS	H3K27ac-mouse_ES-E14;H3K36me2-mouse_mESC;H3K4me1-mouse_ES-E14;H3K9ac-mouse_ES-E14
chr1:36030463-36030979	54.8134	50.8772	93.3511	90.5263	93.3775	97.0588	91.5842	93.9086	II	Hs6st1	-37679		pELS	H3K36me2-mouse_mESC;H3K4me1-mouse_ES-E14;H3K4me3-mouse_ES-E14;H3K9ac-mouse_ES-E14
chr1:36054114-36056706	28.3054	36.6038	90.6844	88.5602	89.1892	92.9204	91.0314	88.7574	II	Hs6st1	-12990	SuperEnhancers	dELS	DNAse-mouse_ES-E14;H3K27ac-mouse_ES-E14;H3K36me2-mouse_mESC;H3K4me1-mouse_ES-E14
chr1:36059577-36060048	18.2353	26.5625	64.6067	70.4348	74.4186	76.4706	75	70.8333	II	Hs6st1	-8587	SuperEnhancers	dELS;CTCF-bound	DNAse-mouse_ES-E14;H3K27ac-mouse_ES-E14;H3K4me1-mouse_ES-E14;H3K9ac-mouse_ES-E14
chr1:36060486-36064798	24.501	28.2081	74.4767	72.3684	77.0408	76.2215	72.0365	75.1037	II	Hs6st1	-5758	SuperEnhancers	dELS	DNAse-mouse_ES-E14;H3K27ac-mouse_ES-E14;H3K36me2-mouse_mESC;H3K4me1-mouse_ES-E14;H3K4me3-mouse_ES-E14;H3K9ac-mouse_ES-E14
chr1:36068385-36068733	0	1.47059	0.127714	19.6429	0	76.3158	41.3333	9.90099	I	Hs6st1	159	Promoters	PLS;CTCF-bound;pELS	H3K27ac-mouse_ES-E14;H3K4me3-mouse_ES-E14;H3K9ac-mouse_ES-E14
chr1:36070148-36071839	47.548	41.2322	88.9558	85.8491	92.5	91.6667	85.0746	83.908	II	Hs6st1	2594		dELS;pELS	H3K36me3-mouse_ES-E14;H3K4me1-mouse_ES-E14;H3K4me3-mouse_ES-E14;H3K9ac-mouse_ES-E14
chr1:36073005-36073947	43.4174	43.6709	90.5303	83.4783	90.566	91.3043	94.3182	91.1765	II	Hs6st1	5076		dELS	H3K36me3-mouse_ES-E14;H3K4me1-mouse_ES-E14;H3K4me3-mouse_ES-E14;H3K9ac-mouse_ES-E14
chr1:36076985-36077398	57.1429	46.087	93.2203	90.3226	100	91.1765	93.3333	86.4865	II	Hs6st1	8792			H3K4me1-mouse_ES-E14
chr1:36079477-36080063	47.7064	53.7879	93.0556	92.3729	87.234	88.8889	82.2581	88.0952	II	Hs6st1	11370		dELS	H3K36me3-mouse_ES-E14;H3K4me1-mouse_ES-E14
chr1:36084972-36085451	39.8374	32.8859	87.8261	86.2857	85.9813	94.5946	88.8889	90.1235	II	Hs6st1	16812			H3K36me3-mouse_ES-E14
chr1:36088354-36090190	40.5923	29.771	78.1377	76.7273	79.1667	77.3585	79.0795	67.6056	II	Hs6st1	20872	TypicalEnhancers	dELS	DNAse-mouse_ES-E14;H3K36me3-mouse_ES-E14;H3K4me1-mouse_ES-E14
chr1:36095453-36096421	43.8127	56.5789	89.6296	85.8407	95.7746	92.5926	90.8257	95.3846	II	Hs6st1	27537		dELS	H3K36me3-mouse_ES-E14;H3K4me1-mouse_ES-E14
chr1:36103371-36104300	52.8319	55.0868	94.7491	93.4118	96.0905	96.7914	95.2965	95.0292	II	Hs6st1	35436			H3K36me3-mouse_ES-E14;H3K4me1-mouse_ES-E14;H3K4me3-mouse_ES-E14
chr1:36239389-36243505	30.781	28.7879	91.3315	88.7354	93.6475	95.9514	92.6499	93.75	II	Uggt1	2858	TypicalEnhancers		H3K4me3-mouse_ES-E14;H3K9ac-mouse_ES-E14
chr1:36257979-36259119	37.9845	43.8776	86.4	83.0882	79.5918	86.2069	88.6179	81.2081	II	Uggt1;Neurl3	-14244;14886
chr1:36269045-36270015	19.6581	41.2969	93.1284	90.0783	95.6929	95.2663	94.9401	94.8424	II	Uggt1;Neurl3	-25225;3905			H3K36me2-mouse_mESC;H3K4me3-mouse_ES-E14;H3K9ac-mouse_ES-E14
chr1:36313807-36316499	22.2099	18.0747	87.3082	83.908	87.619	87.7637	87.3333	87.8788	II	Arid5a;Kansl3	7399;52861	TypicalEnhancers	DNase-H3K4me3;dELS	DNAse-mouse_ES-E14;H3K27ac-mouse_ES-E14;H3K4me1-mouse_ES-E14;H3K4me3-mouse_ES-E14;H3K9ac-mouse_ES-E14
chr1:36367576-36368299	10.8997	9.7561	69.5481	73.1638	78.4173	71.0145	76.5101	70.1987	II	Fer1l5;Kansl3	-4353;76		PLS	H3K4me1-mouse_ES-E14;H3K4me3-mouse_ES-E14;H3K9ac-mouse_ES-E14
chr1:36512103-36512613	0.0540541	0	0	0	0	38.6364	47.549	16.2162	I	Cnnm3	491		pELS;pELS;CTCF-bound	H3K27ac-mouse_ES-E14;H3K4me3-mouse_ES-E14;H3K9ac-mouse_ES-E14
chr1:36514276-36514634	63.7681	48.0226	89.1026	89.6341	98.6111	94.7368	95.283	92.4731	II	Cnnm3;Ankrd23	2588;21284			H3K9ac-mouse_ES-E14
chr1:36518777-36520028	31.4873	36.5651	84.9505	89.8305	92.5581	96.6942	90.0398	86.5922	II	Cnnm3;Ankrd23	7536;16336			H3K36me3-mouse_ES-E14;H3K4me1-mouse_ES-E14
chr1:36531920-36532505	55.6391	54.5455	93.7931	93.8356	97.3154	95.6522	94.9721	95.9459	II	Ankrd23;Cnnm3	3526;20346		dELS	H3K4me3-mouse_ES-E14;H3K9ac-mouse_ES-E14
chr1:36545557-36546239	18.5404	24.5353	65.411	69.962	70.4545	75.3247	54.6729	60.1449	II	Gm42417;Ankrd39	-6540;1547		pELS;pELS;CTCF-bound	DNAse-mouse_ES-E14;H3K4me1-mouse_ES-E14
chr1:36611591-36611715	54.251	53.6232	87.6712	86.9565	88.2353	93.9024	93.5484	98.5075	II	Sema4c;Fam178b	-54127;71530	TypicalEnhancers	dELS;CTCF-bound	H3K27ac-mouse_ES-E14;H3K36me2-mouse_mESC;H3K4me1-mouse_ES-E14
[truncated: 52,355 more rows]

## Sheet: DNMT3B target DMRs
DMR	ESC-WT #1	ESC-WT #2	ESC-B126 #1	ESC-B77 #1	EpiLC-WT #1	EpiLC-WT #2	EpiLC-B126 #1	EpiLC-B77 #1	ME24h-WT #1	ME24h-WT #2	ME24h-B126 #1	ME24h-B77 #1	ME48h-WT #1	ME48h-WT #2	ME48h-B126 #1	ME48h-B77 #1	cluster	gene	distTSS	ENCODE_ccREs	reference_epigenome
chr1:10008880-10009800	20.0935	27.5527	5.68475	8.51263	62.533	62.3377	14.9512	12.5	79.5833	73.8019	22.7528	36.4653	75.9223	75.388	34.6032	33.908	I	Ppp1r42	-204	PLS;pELS	DNAse-mouse_ES-E14;H3K4me3-mouse_ES-E14
chr1:10171276-10171513	38.2653	49.3056	21.0784	28.6432	91.2752	83.6957	33.3333	30.9013	83.3333	91.1392	28.5714	64.557	96.5909	95.5556	52.5	54.6875	II	Arfgef1	61275		H3K27ac-mouse_ES-E14
chr1:103419528-103419967	42.2319	53.9394	28.4047	27.9683	92.3077	93.4641	60.9524	60.9756	91.6667	89.6552	66.9643	63.6364	96.5517	92.029	64.1509	77.1654	II
chr1:104768282-104770002	27.0655	28.4123	25.2377	17.1758	39.1304	50	3.68976	2.94302	56.5455	56.8841	13.9373	1.23457	57.2072	58.2505	14.554	15.6436	I	Cdh20	613	PLS;pELS;CTCF-bound	H3K27me3-mouse_ES-Bruce4;H3K4me3-mouse_ES-E14
chr1:104993692-104994454	42.503	59.0361	29.3103	27.6662	91.0355	89.6147	31.6765	18.3898	93.0108	95.0549	61.3383	27.2425	95.0673	94.1349	63.9098	55.102	II			DNase-H3K4me3	H3K27me3-mouse_ES-Bruce4;H3K4me3-mouse_ES-E14;H3K9ac-mouse_ES-E14
chr1:105630587-105630963	38.7097	36.019	22	22.8723	89.4309	77.7778	32.5	48.2353	78.4314	83.5294	33.8583	33.6538	80	81.1475	41	34.5679	II	Pign	32887	CTCF-only;CTCF-bound	DNAse-mouse_ES-E14
chr1:105729418-105729617	25.4545	35.0282	12.4138	13.4474	90.5579	90.1786	51.9164	52.7508	92.5	93.1298	65.2174	51.7857	91.6667	92.5532	60.6061	50	II	Pign;Tnfrsf11a	-65856;-51200		DNAse-mouse_ES-E14
chr1:105781736-105781907	53.9773	51.8072	26.738	31.6667	64.8649	63.6364	25.1534	24.1176	90	95.2381	47.3684	38.4615	88.8889	88.4615	58.3333	23.3333	I	Tnfrsf11a	1104
chr1:105844281-105845059	27.8135	32.4324	12.7923	15.9601	77.492	76.9874	7.75348	6.55271	91.3386	92.623	59.2965	25.4545	94.6524	89.3617	43.4426	32.8829	II	Tnfrsf11a	63952	DNase-H3K4me3;CTCF-bound;dELS;CTCF-bound	DNAse-mouse_ES-E14;H3K4me1-mouse_ES-E14;H3K4me3-mouse_ES-E14
chr1:106037464-106037604	42.3729	52.8926	33.1522	34.8148	91.0995	90	63.5135	58.1897	98.4375	90.9091	81.8182	71.4286	94.6237	94.0299	79.4118	50.7042	II	Zcchc2	47128
chr1:106191986-106192202	57.6271	59.9034	31.2195	43.8247	89.4737	89.5833	55.615	49.4382	90.6977	94.1176	57.8947	72.549	90.1961	91.8367	76.7442	67.3913	II	Phlpp1	20342
chr1:106712104-106713272	51.3034	48.6631	27.8638	37.4416	65.6876	69.5402	13.2941	11.7988	76.9036	72.6891	21.7857	11.2957	80.2752	76.4075	28.6996	28.4483	I	Bcl2	1586	PLS;pELS;CTCF-bound
chr1:106757961-106758632	39.8026	35.2041	12.4579	17.5385	90.0943	86.5922	36.1404	33.5689	93.4783	89.2857	51.3514	36	85.0746	85.7143	54.8387	29.0323	II	Bcl2;Kdsr	-44023;1430		H3K4me3-mouse_ES-E14;H3K9ac-mouse_ES-E14
chr1:111581024-111581597	54.5455	56.6667	30	38.1503	92.562	90.8046	52.9915	48.4848	97.3684	90.625	81.6327	49.0196	96.6667	96.4286	56.4103	74.6032	II
chr1:11343398-11343774	46.5969	42.2594	33.6508	45.3581	82.4074	78.0083	31.5385	50	81.0056	86.2595	42.8571	46.7742	75.1037	73.9726	39.1667	49.0741	II	A830018L16Rik	-70923		DNAse-mouse_ES-E14
chr1:113957946-113958961	11.6766	13.3858	6.46552	9.1133	86.5854	86.6142	49.2212	49.8305	92.1739	95.7447	55.3846	54.5455	90.3226	85.1852	53.6585	46.1538	II			dELS	DNAse-mouse_ES-E14;H3K27ac-mouse_ES-E14
chr1:11466869-11467366	3.57143	6.53595	0	1.0582	54.3103	69.8276	19.5531	30.6306	77.5281	66.1972	11.7647	14.7059	65.4545	72.8814	25	21.5686	II	A830018L16Rik	52609	dELS	DNAse-mouse_ES-E14;H3K27ac-mouse_ES-E14
chr1:115784639-115785241	56.9149	53.2468	52.1978	68.8119	88.9571	86.6197	58.4699	58.3333	80	90.9091	59.7222	54.2857	87.0968	84.6154	50	77.7778	II
chr1:118054365-118054574	49.5413	56.7797	20.7843	28.626	93.0233	83.6207	57.0833	52.3985	91.8033	92.0635	63.1579	55.1724	88.9908	85.1852	72.2222	72.8571	II	Gm7145	88531		DNAse-mouse_ES-E14;H3K4me3-mouse_ES-E14;H3K9ac-mouse_ES-E14
chr1:118324819-118325237	53.2203	55.0201	31.9018	40.0722	95.3975	91.9048	63.9752	61.2903	88.0597	95.2381	67.8571	68.4685	93.75	98.2759	65.3061	65.4545	II	Clasp1;Nifk	-64428;3189		H3K36me3-mouse_ES-E14
chr1:118390535-118390799	13.7546	11.3139	3.62538	4.98753	74.1379	80.6122	29.6443	31.8644	75.7576	80.6818	48.2759	27.2727	90.991	85.3333	47.3684	40.9836	II	Clasp1	1211		H3K4me1-mouse_ES-E14;H3K4me3-mouse_ES-E14;H3K9ac-mouse_ES-E14
chr1:118456727-118458075	28.1481	23.7245	9.56522	12.8882	50.9881	58.5915	13.7184	17.6101	64.7541	66.6667	25.3968	22.449	61.5385	53.5354	21.2121	32.3529	I	Clasp1	67945	pELS	H3K4me1-mouse_ES-E14
chr1:119054666-119054921	6.58683	6.36364	2.32558	0.641026	62.1053	64	24.5902	24.1135	42.8571	64.1509	13.3333	26.8293	75	77.7778	33.3333	18.75	II	Gli2	-1175	pELS	H3K4me1-mouse_ES-E14;H3K4me3-mouse_ES-E14;H3K9ac-mouse_ES-E14
chr1:119064932-119065275	7.35695	6.71642	1.83299	3.29218	89.5833	88.785	58.6207	57.3113	94.4444	92.5926	65.625	71.7391	92.1875	88.6364	71.831	86.3636	II	Gli2	-11485	dELS;CTCF-bound	H3K27ac-mouse_ES-E14;H3K4me1-mouse_ES-E14;H3K9ac-mouse_ES-E14
chr1:119077264-119077829	6.45695	10.687	1.62338	3.75671	78.7402	76.259	24.4565	33.7017	81.4815	71.875	42.5	36.2903	80.3922	60	30	52.0408	II	Gli2	-23928		H3K27ac-mouse_ES-E14;H3K4me1-mouse_ES-E14;H3K4me3-mouse_ES-E14;H3K9ac-mouse_ES-E14
chr1:119143861-119144142	30.9028	24.5283	14.2857	16.6667	93.8865	93.6782	48.1343	56.6775	91.1765	91.4286	65.3846	63.0952	89.7196	87.5	68.0851	62.6506	II	Gli2	-90383		H3K4me3-mouse_ES-E14
chr1:119189316-119189888	18.8067	31.6265	10.0968	15.1057	65.7277	69.382	12.8609	7.6006	79.7619	63.1579	32.6203	9.66184	77.8656	82.8283	46.4286	36.2369	II			dELS	DNAse-mouse_ES-E14
chr1:119209565-119210042	49.7041	39.5349	26.0163	40.6375	83.5714	80.1724	34.375	30	66.6667	82.6923	40.7407	31.25	69.8413	76	25	39.5349	II			CTCF-only;CTCF-bound	DNAse-mouse_ES-E14;H3K4me1-mouse_ES-E14
chr1:119299825-119300451	7.66284	7.84314	2.79898	3.9886	89.2086	87.7698	43.771	45.9807	91.7808	91.0714	48	50	95.4545	88.5714	42.3077	54.0541	II			dELS	DNAse-mouse_ES-E14;H3K27ac-mouse_ES-E14;H3K36me2-mouse_mESC;H3K4me1-mouse_ES-E14
chr1:119304204-119305301	5.40541	17.1717	2.537	4.28894	71.4286	59.633	25.7042	26.8617	81.3084	73.75	34.4444	33.8129	74.4048	74.4186	46.3415	36.0947	II				H3K27ac-mouse_ES-E14;H3K4me1-mouse_ES-E14;H3K4me3-mouse_ES-E14;H3K9ac-mouse_ES-E14
chr1:119335236-119335659	11.7424	13.253	6.16246	15.3257	45.7399	51.1811	14.4628	21.5909	51.6129	60	10.1449	11.8182	49.1379	45.283	26.3736	21.4286	II	Inhbb	86800		H3K36me2-mouse_mESC
chr1:119348659-119349251	10.3837	14.9606	5.97938	8.47107	63.8122	58.9862	18.6732	26.6187	66.1654	64	23.8095	31.3131	69.0909	69.2913	48.7179	27.3292	II	Inhbb	73293	dELS	H3K27ac-mouse_ES-E14;H3K4me1-mouse_ES-E14;H3K4me3-mouse_ES-E14
chr1:119417953-119418190	60.1504	58.2734	11.6041	27.3723	93.4343	91.8182	72.4324	75.4464	91.4894	92.4528	91.6667	85	85.2273	97.2222	82.2222	75.8621	II	Inhbb	4176		H3K36me3-mouse_ES-E14;H3K4me1-mouse_ES-E14;H3K4me3-mouse_ES-E14
chr1:119418930-119419461	16.3212	9.12162	1.24688	5.26316	57.9365	55.8304	18.7861	12.963	51.3274	60	16.9811	20.5298	56.9061	51.25	24.4186	23.6364	II	Inhbb	3052	dELS	H3K4me3-mouse_ES-E14
chr1:119485718-119486419	43.0657	35.0467	36.5672	42.7119	53.4759	58.9928	9.92366	12.4088	68.4211	68.9655	9.09091	21.6216	61.1111	53.125	13.8889	13.1579	II	Inhbb;Ralb	-63821;18725		H3K4me1-mouse_ES-E14
chr1:119492100-119492487	33.8369	26.2136	21.7009	26.3427	82.4645	77.7778	25	32.2368	95	96.875	35.2941	44.2623	86.1111	91.1765	60	61.9718	II	Inhbb;Ralb	-70046;12500	dELS	H3K4me1-mouse_ES-E14;H3K9ac-mouse_ES-E14
chr1:119548856-119549259	51.5625	45.614	31.9527	36.4162	79.0541	69.0141	36	38.9937	97.0588	75.8621	31.25	50	84.2105	94.7368	43.75	62.5	II	Tmem185b;Epb41l5	22898;99878	CTCF-only;CTCF-bound	DNAse-mouse_ES-E14
chr1:119642265-119642636	19.5719	23.5294	7.03883	13.4048	90.6383	85.3147	31.1024	19.7324	96.1538	94.6429	68.75	39.4366	92.3077	98.8372	70	26.1538	II	Epb41l5	6485	dELS;CTCF-bound	DNAse-mouse_ES-E14
chr1:119868752-119869255	14.6119	24.4541	7.9646	4.50928	93.0876	93.1034	42.6573	55.3903	95.6897	91.3462	49.2958	56.3107	89.7436	93.2099	48.7179	64.7436	II	Ptpn4;Tmem177	-31391;44204	dELS
chr1:120002655-120003113	41.6667	36.8201	28.0992	40.1709	77.3006	77.7778	38.9558	44.6541	74.6269	85.3333	56.7568	47.3684	70.7317	74.5098	56.5217	56.25	II	Sctr	-4010
chr1:120053017-120053424	42.9043	48.0519	30.8157	44.0945	77.2947	74.3056	33.4601	35.3698	86.5169	88.0597	24	37.5	85.4167	85	62.5	51.6129	I	Tmem37;Sctr	20853;46327
chr1:120083078-120083725	3.1746	2.43902	0.606061	1.47059	58.1818	57.4713	12.3288	12.8492	61.4286	55.2941	20	11.8182	61.4679	59.5238	14.7059	24.5614	II	Tmem37;Dbi	-9328;37535	dELS;CTCF-bound	DNAse-mouse_ES-E14;H3K27ac-mouse_ES-E14;H3K36me2-mouse_mESC;H3K4me1-mouse_ES-E14;H3K4me3-mouse_ES-E14;H3K9ac-mouse_ES-E14
chr1:120086706-120086996	9.09091	8.87574	9.86842	16.2577	87.5	80	34.8837	34.7222	86.25	87.5	51.5152	33.6207	82.3529	89.6104	41.8605	55.625	II	Tmem37;Dbi	-12777;34086	dELS	DNAse-mouse_ES-E14;H3K4me3-mouse_ES-E14;H3K9ac-mouse_ES-E14
chr1:120258711-120259036	49.5614	54.3689	20.4947	16.6023	87.5	85.7143	17.6744	13.5762	76	95.8333	35.2941	11.9403	75.3425	70.5882	27.2727	41.3043	II	Steap3	12208	dELS;CTCF-bound	H3K4me1-mouse_ES-E14;H3K9ac-mouse_ES-E14
chr1:120604023-120608587	34.0008	42.6462	20.443	27.5279	68.6957	59.5286	12.534	6.0066	77.4966	71.8213	23.4498	7.14286	69.5451	75.1531	31.6535	23.5423	I	En1	3887	dELS;dELS;CTCF-bound;pELS	H3K27me3-mouse_ES-Bruce4
chr1:120613255-120616362	62.2413	64.7619	48.1855	48.1339	82.3038	79.7282	21.7517	6.82196	91.1215	88.326	27.0588	13.4675	86.0377	86.8458	31.1392	26.5823	II	En1	12391	dELS	H3K27me3-mouse_ES-Bruce4;H3K4me1-mouse_ES-E14
chr1:120643419-120643728	10.7784	21.5054	6.43564	7.78689	52.766	41.7391	7.84314	6.88406	45.6522	63.6364	11.7647	5.35714	63.6364	60.7143	13.3333	29.1667	I	En1	41156	dELS	H3K27ac-mouse_ES-E14;H3K4me1-mouse_ES-E14
chr1:121082526-121083317	20.2055	21.3389	6.70927	18.7013	66.1836	73.057	12.2388	15.2975	67.3077	71.4286	14.2857	17.284	75	70.9677	17.7778	42	II				H3K4me1-mouse_ES-E14
chr1:121087612-121088157	6.93069	8.85417	0.5	1.5748	46.5909	55.6338	26.1084	31.2796	80.5195	70.6522	31.5789	29.8701	63.9535	63.7931	31.9149	32.0988	II			pELS	H3K27ac-mouse_ES-E14;H3K4me3-mouse_ES-E14;H3K9ac-mouse_ES-E14
chr1:121177010-121179934	55.0039	60.04	33.4838	38.5638	81.103	82.233	19.8843	15.2135	83.2879	82.8756	32.3881	23.3073	80.3571	83.1589	30.7241	26.3017	II			dELS	H3K27me3-mouse_ES-Bruce4;H3K36me2-mouse_mESC
chr1:121326508-121326665	20.9302	29.4118	22.1311	18.2482	70.3704	74.6479	40.3846	41.5842	81.3187	72.7273	38.3562	36.2069	78.6408	76.1364	40.9091	53.0303	II	Insig2	1437
chr1:121426047-121426484	56.2044	69.4444	41.1985	40.6667	95.2381	95.2941	44.3182	46.3542	92.6554	97.8261	66.2921	64.7059	92.1875	95.302	54.7826	57.5419	II	Ccdc93	-4783		H3K4me3-mouse_ES-E14
chr1:121526943-121528683	15.8454	24.2585	10.5395	9.72947	58.7291	61.0209	7.46269	6.19048	73.6111	76.7956	29.572	8.45771	74.7835	77.9804	33.6158	22.8111	I	Htr5b	652	DNase-H3K4me3;CTCF-bound;PLS;CTCF-bound	DNAse-mouse_ES-E14;H3K4me3-mouse_ES-E14
chr1:121708419-121708601	52.8409	49.6503	33.3333	54.0541	69.5312	84.058	41.8182	39.8104	87.1795	92.3077	21.4286	48.9362	74.5098	86.9565	45	51.7241	I				DNAse-mouse_ES-E14
chr1:121842765-121843257	35.8333	30.3571	29.6512	33.8462	78.2609	85.0649	39.375	46.789	86.9565	81.5385	44.4444	41.1765	83.0986	84.7458	60	43.75	II				DNAse-mouse_ES-E14
chr1:124845760-124846133	48.1928	45.122	40.2116	45.3125	71.5517	84.5455	29.8246	41.6667	95.2381	69.697	47.3684	45.8333	89.1304	100	38.8889	66.6667	II			PLS	DNAse-mouse_ES-E14
chr1:125526040-125526308	3.81679	9.09091	1.14286	0	80.6897	83.6066	41.1392	44.5946	93.3333	80.5556	47.8261	52.2727	75.5102	78.2609	51.6129	42.3077	II	Actr3;Slc35f5	-90627;-34842	dELS	DNAse-mouse_ES-E14;H3K4me1-mouse_ES-E14
chr1:125531643-125532548	25.3456	23.913	17.8744	28.3843	72.7273	70.3704	30.6931	35.514	85.2941	84.2593	32.3529	39.1304	83.6066	80.3922	34.2857	43.75	II	Actr3;Slc35f5	-96549;-28920		H3K27ac-mouse_ES-E14;H3K36me2-mouse_mESC;H3K4me1-mouse_ES-E14
chr1:125533563-125533940	4.65116	6.39535	3.48837	4.24528	38.2353	33.3333	6.62983	9.71429	42	58.3333	8.82353	4	52.9412	65.1163	11.1111	13.6364	I	Actr3;Slc35f5	-98205;-27264	dELS	H3K4me1-mouse_ES-E14
chr1:125676738-125677126	51.2931	33.7662	19.9134	27.897	77.9661	83.3333	24.5161	38.0368	84.3373	66.6667	48.8372	46.3415	78.8136	80.7692	50	57.1429	II	Gpr39	-63	PLS;CTCF-bound	DNAse-mouse_ES-E14
chr1:125971810-125972341	53.5032	53.0612	38.1818	48.5149	82.7338	81.982	42.4658	45.6954	92.8571	90.4762	35.2941	37.1429	82	96.2963	66.6667	50	II	Lypd1	-59862		DNAse-mouse_ES-E14
chr1:12636701-12636986	25.7732	31.7757	13.1387	23.5772	35.9375	48.8889	12.3529	11.7241	63.0435	63.6364	6.66667	6.45161	53.8462	45.9459	12.5	28.2051	I	Sulf1	-55433		DNAse-mouse_ES-E14;H3K4me1-mouse_ES-E14
chr1:12711275-12711575	40	36.6337	15.5738	33.0827	75.8065	83.5616	40.411	37.8571	88	90	45.6522	51.3761	85.3933	89.8305	63.6364	55.7143	II	Sulf1	19148	dELS	DNAse-mouse_ES-E14;H3K9ac-mouse_ES-E14
chr1:127234992-127235364	25	27.619	25.8333	29.4574	84.5361	88.6076	41.0448	42.446	95.5556	95.5556	50	44.8276	89.4737	86.2069	66.6667	66.6667	II	Mgat5	30160	dELS	H3K27ac-mouse_ES-E14;H3K4me1-mouse_ES-E14
chr1:127459694-127460067	41.791	41.3462	29.7297	50.2242	64.7887	68.3824	31.4607	22.4599	62.963	76.9231	25.8065	38.4615	74.5763	62.1622	5.55556	33.3333	I			dELS
chr1:12753961-12754494	7.43802	11.3636	2.0979	5.55556	69.1667	73.2824	26.0204	23.9316	80	80.9524	28.5714	20.5882	70.4762	78.0822	25.3731	32	II	Sulf1	61951		DNAse-mouse_ES-E14;H3K27ac-mouse_ES-E14
chr1:12763212-12763731	9.55414	9.43396	3.76569	6.28019	80.3371	70.5882	20.9607	21.393	85	87.3016	27.1186	21.9178	77.0492	79.7101	13.8889	16.9492	II	Sulf1	71195	dELS	DNAse-mouse_ES-E14;H3K4me1-mouse_ES-E14
chr1:127772723-127772893	16.0714	13.5593	3.49206	5.36585	86.6242	85.9155	38.7833	39.7959	92.8571	86.25	23.3333	38.4615	89.2857	95.6522	65.2174	27.7778	II	Ccnt2	-1356		H3K4me3-mouse_ES-E14
chr1:127802705-127802924	41.5301	51.0345	22.8723	36.4162	94.4444	92.5926	64.1975	58.8652	92.4051	91.3043	73.3333	56.8966	87.013	83.3333	67.3913	49.2063	II	Ccnt2;Map3k19	28651;37475		H3K36me3-mouse_ES-E14
chr1:12790826-12791230	36.646	37.0079	32.9412	47.4684	91.5888	86.4583	45	42.623	92.5	86.2745	29.1667	61.7021	87.7193	93.617	64	48.8372	II	Sulf1	98751		DNAse-mouse_ES-E14;H3K4me1-mouse_ES-E14
chr1:128006198-128006471	18.8679	25	6.73759	9.77444	91.7808	88.764	49.1039	45.8746	98.4615	97.3684	58.9744	59.5506	93.4211	94.2029	59.0909	66.3462	II	Zranb3	96666	dELS
chr1:128266685-128267166	28.8809	26.8657	14.3836	18.4932	83.4081	87.766	35.3698	40.0621	86.5854	95.7746	41.6667	56.338	91.4894	81.7073	42.4242	49.4845	II	Ubxn4;Lct	22764;61392
chr1:128344315-128344628	16.9492	32.5581	10.5263	6.15385	95.4545	93.75	28.0702	36.3636	100	97.2973	23.5294	42.8571	91.1765	96	13.3333	48.4848	II	Lct;Mcm6	-16154;15192		DNAse-mouse_ES-E14;H3K36me3-mouse_ES-E14
chr1:128358012-128358605	22.9665	15.3005	3.68852	8.3612	79.3103	84.5638	28.692	29.927	79.661	76.3889	28.8889	37.037	74.5455	67.6471	20	42.4242	II	Lct;Mcm6	-29991;1355	pELS	DNAse-mouse_ES-E14;H3K4me3-mouse_ES-E14;H3K9ac-mouse_ES-E14
chr1:128440508-128441362	33.2344	31.2155	25.3188	24.2171	88.1443	90.7246	54.8747	51.2605	89.6175	88.3117	58.3333	53.6232	92.3077	92.9487	42.6829	64.8649	II	Dars	-23576	dELS
chr1:128456862-128457602	61.2137	53.9548	47.2081	46.9349	86.9281	84.8185	45.2722	39.9478	88.0682	90.1042	67.1642	42.7536	86.1702	85.7143	61.6162	57.047	II	Dars	-39873	dELS
chr1:12864860-12866152	52.1127	58.3113	44.6237	39.5833	82.7309	80.1932	26.2755	34.3704	88.7097	88.125	38.3562	39.0411	91.4474	90.9091	40.1786	59.6491	II				DNAse-mouse_ES-E14;H3K36me2-mouse_mESC;H3K4me1-mouse_ES-E14;H3K9ac-mouse_ES-E14
chr1:12875425-12876146	29.7921	28.6517	12.3729	17.094	80.6647	81.1005	14.4112	13.2855	86.2262	90.2098	19.4861	11.25	78.1109	78.0357	14.8325	23.6364	II				DNAse-mouse_ES-E14
chr1:13057696-13058037	14.4578	17.2222	17.4041	25.9701	88	88.3721	34.6049	35.0181	95.2	86.7647	35.4839	42.1053	91.6256	90.7563	46.2687	40.708	II	Slco5a1;Prdm14	-66732;69296
chr1:130599907-130600809	48.3871	48.6486	31.0559	37.1901	98.6301	92.9825	47.8873	44.186	92.5373	95.8333	68	73.2877	95	93.8776	68.3333	64.6465	II	Zp3r	29263
chr1:13076424-13076747	7.79221	5.96026	2.24719	1.68539	78.3069	81.6514	52.0833	50.9524	89.011	82.8571	54.1667	39.3258	83.0189	83.6364	57.1429	66.6667	II	Slco5a1;Prdm14	-85451;50577		H3K27ac-mouse_ES-E14;H3K4me3-mouse_ES-E14
chr1:13093456-13094369	26.6458	21.6327	11.7647	25.6494	84.3621	84.8485	48.9676	47.6636	81.4815	78.5714	51.5152	52.5926	86.0656	90.9091	50.7937	66.6667	II	Prdm14	33250		H3K27ac-mouse_ES-E14;H3K4me1-mouse_ES-E14
chr1:13094721-13095157	4.96454	9.42029	0	0	40.2878	37.037	6.01504	9.64467	54	36.1702	13.6364	11.4754	51.7647	52.381	16.6667	13.3333	II	Prdm14	32224	dELS	H3K27ac-mouse_ES-E14;H3K36me2-mouse_mESC
chr1:13103365-13104657	7.34463	8.71022	0	0.345224	86.7797	83.3659	27.9769	41.1846	89.4081	90.9502	50.2618	45.4545	84.7826	84.4156	40	53.4483	II	Prdm14	23152	dELS	DNAse-mouse_ES-E14;H3K27ac-mouse_ES-E14;H3K4me1-mouse_ES-E14;H3K4me3-mouse_ES-E14;H3K9ac-mouse_ES-E14
chr1:131139400-131139742	2.20588	7.09677	0.452489	0	47.1338	66.6667	20	23.6486	80.8824	77.1084	20.5882	30	64.0625	70.2703	31.0345	28.8889	I	Dyrk3	-1231	pELS	DNAse-mouse_ES-E14;H3K27ac-mouse_ES-E14;H3K4me3-mouse_ES-E14;H3K9ac-mouse_ES-E14
chr1:131154049-131154609	11.3043	13.7931	1.50376	3.3557	83.1522	82.8221	17.4888	16.9014	90.1408	83.3333	23.2143	27.2727	83.0986	94.7368	48.2759	28.9474	II	Eif2d;Rassf5	1148;90929		H3K4me3-mouse_ES-E14;H3K9ac-mouse_ES-E14
chr1:131160875-131162038	8.63214	9.88701	2.09618	1.84453	94.2804	95.3623	46.1905	49.5223	94.1606	92.233	61.9048	50.4202	91.7695	96.1538	50.7692	63.1944	II	Eif2d;Rassf5	8276;83801	dELS;dELS;CTCF-bound	DNAse-mouse_ES-E14;H3K27ac-mouse_ES-E14;H3K36me3-mouse_ES-E14;H3K4me1-mouse_ES-E14;H3K9ac-mouse_ES-E14
chr1:131199754-131200418	51.8051	54.5455	34.1682	35.1494	87.234	91.7127	39.8039	42.2392	88.3598	92.8571	39.3939	45.082	86.7816	88.6792	59.0909	50.7772	II	Rassf5;Eif2d	45172;46905	PLS;CTCF-bound;pELS	H3K36me2-mouse_mESC;H3K4me1-mouse_ES-E14;H3K4me3-mouse_ES-E14
chr1:13124623-13127561	8.17684	11.8312	1.69664	3.85048	72.5373	73.7337	10.5135	8.91541	82.2352	80.2956	9.32897	6.16319	82.6303	82.8365	25.4083	24.5668	II	Prdm14	1071	DNase-H3K4me3;PLS	H3K36me2-mouse_mESC;H3K4me1-mouse_ES-E14;H3K4me3-mouse_ES-E14;H3K9ac-mouse_ES-E14
chr1:131259871-131260550	31.3765	41.9795	10.3789	18.2099	60.1108	71.6346	19.7095	19.1837	71.6418	72.6415	30.5882	18.5841	68.2119	69.6721	43.6364	22.5	II	Rassf5;Ikbke	-14953;19395	DNase-H3K4me3;CTCF-bound	DNAse-mouse_ES-E14
chr1:13127904-13129346	6.53378	13.5889	0.6	1.0157	65.3555	60.8618	2.02765	3.97661	73.0088	67.8571	14.2045	3.84615	74.5098	77.2414	7.53425	9.85915	II	Prdm14	-1462		H3K36me2-mouse_mESC;H3K4me1-mouse_ES-E14;H3K9ac-mouse_ES-E14
chr1:13142468-13143323	39.1979	49.7175	24.0929	31.8182	89.6613	88.7879	44.8276	39.0048	92.0635	96.0938	52.9412	47.541	90.678	93.0693	57.5472	71.3483	II	Prdm14	-15733
chr1:13146346-13146534	7.40741	3.8961	0	1.24224	94.6903	93.6937	56.8182	58.046	95.6522	100	71.875	61.9048	100	89.4737	72.2222	60.8696	II	Prdm14	-19277
chr1:131598807-131599556	28.1501	37.6404	11.1413	17.9487	75	73.7374	20.5607	25.1748	72.7848	77.8846	48.2143	38.342	64.6789	73.3333	29.7619	41.8301	II	Avpr1b	-57		DNAse-mouse_ES-E14;H3K4me1-mouse_ES-E14;H3K4me3-mouse_ES-E14
chr1:131613719-131613881	26.6667	21.2121	12.5	11.25	68.1818	63.6364	39.4737	24.7423	65.3061	60.8696	25	28.9474	66.129	70.5882	40	34.6154	II	Ctse;Avpr1b	-24506;14561	dELS;CTCF-bound
chr1:131653014-131653260	32.9114	26.9663	5.71429	14.0625	74.7475	69.697	34.9206	28.5714	78.5714	75.9259	34.6154	33.3333	71.1864	77.3585	27.7778	23.5294	II	Rab7b;Ctse	-35558;14831	dELS	H3K4me1-mouse_ES-E14
chr1:131797105-131798099	16.3507	27.13	8.68597	11.3043	41.5842	55.4839	12.4317	8.71731	60.6299	63.5036	22.9508	15.9292	55.7196	48.8038	31.1688	18.2203	I	Pm20d1	221	PLS;pELS	DNAse-mouse_ES-E14;H3K4me3-mouse_ES-E14;H3K9ac-mouse_ES-E14
chr1:131820623-131820798	13.6646	14.7287	11.6667	11.4537	81.3008	82.6923	38.3648	42.7711	82.8571	84	46.6667	54.5455	80.5556	84.2105	47.0588	41.1765	II	Slc41a1;Pm20d1	-7266;23330		DNAse-mouse_ES-E14
chr1:131823554-131823852	34.7107	20.1923	18.7192	29.2683	88.1481	85	48.3146	55.625	92	85.5263	50	39.4737	64.7059	71.4286	60	63.3333	II	Slc41a1	-4274		H3K36me2-mouse_mESC
chr1:131829167-131829467	6.28272	8.82353	3.88889	7.33333	59.375	50.5051	11.25	8.62069	56	58.9041	5	17.1429	46.1538	55	23.3333	18.4211	II	Rab29;Slc41a1	-37923;1340		H3K4me1-mouse_ES-E14;H3K4me3-mouse_ES-E14
chr1:131846451-131846665	35.6436	47.7612	15.0838	16.0804	84.9558	80.9524	32.6667	19.7044	72	83.3333	44.4444	22.8571	80.8511	87.0968	12	72.093	II	Rab29;Slc41a1	-20682;18581	CTCF-only;CTCF-bound	DNAse-mouse_ES-E14
chr1:131866669-131868245	10.2902	19.9461	4.85601	6.73491	60.4549	60.9502	10.5521	10.5391	73.9933	84.7507	24.6988	10.2088	70.2448	69.1089	33.4711	21.957	I	Rab29	217	PLS;CTCF-bound;pELS;pELS;CTCF-bound	DNAse-mouse_ES-E14;H3K4me3-mouse_ES-E14;H3K9ac-mouse_ES-E14
chr1:131884395-131885393	11.7825	14.8036	2.47934	10.0592	82.9787	86.9565	38.5768	37.8947	85.3333	88.4892	29.3578	47.5728	82.8571	83.2117	40	42.6966	II	Nucks1;Rab29	-25662;17654		H3K27ac-mouse_ES-E14;H3K4me1-mouse_ES-E14
chr1:131891431-131892092	10.582	11.6279	6.55022	8.58586	92.4658	88.0597	49.4505	51.5152	90.4762	89.2857	54	51.8519	82.7586	96.7742	63.3333	58.8235	II	Nucks1;Rab29	-18794;24522	dELS	H3K27ac-mouse_ES-E14;H3K9ac-mouse_ES-E14
chr1:131917488-131917757	18.1818	19.4286	1.63043	6.47887	94.5946	94.7368	63.6066	58.6885	92	90.9091	61.1111	56.6667	98.7179	85.7143	50	61.7647	II	Slc45a3;Nucks1	-52986;7067	dELS	H3K9ac-mouse_ES-E14
chr1:131937753-131938220	26.4045	34.2657	13.6646	20.4301	81.1594	77.027	39.7351	39.2344	83.6364	82.6923	51.5152	38.8889	76.1905	80	37.5	16.6667	II	Slc45a3;Nucks1	-32622;27431	dELS;CTCF-bound	DNAse-mouse_ES-E14
chr1:132008967-132009704	17.4174	14.1026	6.57439	11.0749	72.1992	73.8739	22.1477	19.8606	73.3333	77.8689	21.2121	20.8333	66.3158	68.9189	3.44828	20.4082	II	Elk4;Mfsd4a	1729;58627	pELS	H3K4me3-mouse_ES-E14;H3K9ac-mouse_ES-E14
chr1:132111760-132111970	58.5714	68.75	36.5079	45.1128	94.1667	88.7097	60	63.5294	93.8776	86.6667	53.3333	68	92.3077	77.7778	41.1765	68.3333	II	Mfsd4a;Cdk18	-43902;27819
chr1:132131964-132132350	48.7395	50	39.0041	50.1538	81.407	78.3333	47.7444	49.8182	89.6104	89.6552	30.5556	34.2105	91.358	88.3333	42.4242	41.8605	I	Mfsd4a;Cdk18	-64194;7527
chr1:132183438-132183737	34.7403	34.296	25.9516	33.8235	81.407	78.0612	40.367	32.1033	89.2857	86.8852	20.4545	31.9444	81.6901	81.1321	52.6316	44.2623	II	Lemd1;Cdk18	-44596;-43904
chr1:132264611-132264939	24.8276	32.0513	22.4066	31.5534	75.9259	77.193	40.9938	43.4783	75	82	46.5116	54.5455	77.0833	78.0488	62.5	36.7347	II	Gm10188;Klhdc8a	-35008;-33851	dELS	DNAse-mouse_ES-E14;H3K27ac-mouse_ES-E14;H3K9ac-mouse_ES-E14
chr1:132268408-132268872	18.932	20.5534	9.30931	8.57143	83.5821	83.6449	42.4084	43.5484	91.3462	87.8788	25	37.9562	83.2298	87.7419	52	52.8846	II	Gm10188;Klhdc8a	-38873;-29986		H3K27ac-mouse_ES-E14
chr1:132277086-132277541	26.2009	42.3077	24.2215	37.8641	77.2973	80.7692	36.4238	43.0493	90.4762	78.7879	60.7143	61.9048	81.0811	56.25	65	90	II	Gm10188;Klhdc8a	-47547;-21312		H3K36me2-mouse_mESC;H3K4me1-mouse_ES-E14
chr1:132298201-132299713	17.1709	49.5816	6.77432	11.3426	56.25	78.0864	8.39981	6.80575	81.4935	88.8889	49.0298	21.3777	83.8675	88.5895	47.3923	50	I	Klhdc8a	331	PLS;pELS;pELS;CTCF-bound	H3K27me3-mouse_ES-Bruce4;H3K4me3-mouse_ES-E14;H3K9ac-mouse_ES-E14
chr1:132331338-132331749	25.537	50	13.3333	18.6087	86.2434	79.2271	41.4634	39.03	95.2	92.0635	42.0455	48.6301	85.3503	92.9688	66.129	64.7059	II	Nuak2;Tmcc2	15418;59737		DNAse-mouse_ES-E14;H3K4me1-mouse_ES-E14
chr1:132357346-132357810	51.7824	54.7511	27.4162	35.9596	90.5882	89.769	32.8395	28.9524	95.4955	88.7931	44.3396	29.2517	91.0448	92.268	48	56.5476	II	Tmcc2;Nuak2	33703;41452
chr1:132371316-132371853	27.7992	25.3425	10.9756	9.92063	71.9298	67.6768	29.2398	26.2887	84.4444	76.1905	12.5	12.9032	70	55.3191	23.3333	25.4545	II	Tmcc2;Nuak2	19696;55459	dELS	H3K4me1-mouse_ES-E14
chr1:132380725-132381241	13.7087	8.24176	3.04569	6.01793	90.2834	93.0636	40.6639	53.7849	97.2826	92.3077	74.2489	58.5938	98.19	96	72.0588	81.0606	II	Tmcc2;Nuak2	10298;64857		H3K4me3-mouse_ES-E14;H3K9ac-mouse_ES-E14
chr1:132469948-132471662	12.9707	8.04598	4.95868	4.15225	94.8187	88.3117	58.371	50	93.8776	94.0678	68.2927	63.8889	87.3684	93.75	64.7059	50	II	Rbbp5;Dstyk	-6562;53250	dELS	DNAse-mouse_ES-E14;H3K27ac-mouse_ES-E14;H3K4me3-mouse_ES-E14;H3K9ac-mouse_ES-E14
chr1:132475131-132475958	18.8235	27.7487	13.9831	24.186	86.8132	86.7299	50.6787	44.3299	88.7097	89.1473	58.4158	41.1765	85	87.5	55.8442	58.7302	II	Rbbp5	-1822		H3K4me3-mouse_ES-E14
chr1:132478010-132478380	4.21348	6.90789	0.254453	0.274725	46.2633	45.935	2.53807	3.93013	55.0562	65.4867	14.2857	1.20482	70.5426	65.2174	10.2564	9.21053	I	Rbbp5	828	pELS	H3K4me3-mouse_ES-E14;H3K9ac-mouse_ES-E14
chr1:132581980-132582643	54.1485	41.4634	26.1803	40.5128	65.3061	48.0315	12.963	13.8075	74.8092	69.4444	21.3483	23.8636	69.0265	58.2418	17.7419	34.2857	II	Cntn2	-39373	dELS	H3K4me1-mouse_ES-E14
chr1:132586756-132587334	56.5502	63.7838	30.2128	38.2799	82.0809	85.0829	38.0952	37.3665	85.4545	92.1875	34.7826	46.8468	78.4091	80.7143	54.7619	54.3624	I	Cntn2	-44106	dELS	DNAse-mouse_ES-E14;H3K36me2-mouse_mESC
chr1:132678801-132679191	65.1408	56.0185	26.5625	24.8555	90.6504	93.1373	73.3831	81.9079	93.913	97.4359	80	75	92.053	95.1613	80.4348	73.2143	II	Nfasc	62761
chr1:132820856-132821158	50.9804	36.7816	50	44.3114	84	88.764	50.2674	60.4396	96.2264	90.1639	52.7778	45.7143	87.5	74.4186	51.8519	76.4706	II	Nfasc;Lrrn2	-79250;-59266		H3K4me1-mouse_ES-E14
chr1:132921047-132921403	18.3024	28.7179	3.81471	2.85714	46.6292	42.7419	5.39568	2.61097	62.6866	64	13.1579	3.7037	64.2276	56.1404	40	30.5556	I	Lrrn2	40952	dELS;CTCF-bound	DNAse-mouse_ES-E14;H3K4me1-mouse_ES-E14
chr1:132947751-132948267	51.2111	46.4135	27.0335	35.4331	81.9149	79.9087	40.678	44.4759	90.0662	89.2473	45.5556	43.6975	84.2466	83.75	47.541	40.5063	II	Lrrn2;Mdm4	67736;77347		DNAse-mouse_ES-E14
chr1:133017234-133018034	47.3404	48.2051	4.12844	7.6555	94.5783	95.1515	83.4197	82.1839	97.6744	100	91.2281	88.4615	95	94.5455	82.3529	91.0714	II	Mdm4	7722		H3K36me3-mouse_ES-E14;H3K4me3-mouse_ES-E14
chr1:133018456-133019900	8.37989	10.8225	0.3861	0.784314	81.2121	80.6122	37.4468	39.1089	97.3684	90.9091	32.8358	44.4444	83.908	84.4156	52.9412	60	II	Mdm4	6178	dELS	DNAse-mouse_ES-E14;H3K27ac-mouse_ES-E14;H3K4me3-mouse_ES-E14;H3K9ac-mouse_ES-E14
chr1:133024094-133024612	6.30915	13.3333	0.33557	0.828729	81.9444	78.5714	27.6596	29.3388	83.871	80.9917	26.6667	47.8723	84.127	81.4433	55.0725	43.5484	II	Mdm4	1003		H3K4me3-mouse_ES-E14;H3K9ac-mouse_ES-E14
chr1:133132722-133135880	17.4792	18.8067	6.91126	12.4606	69.8154	68.546	17.3272	14.8671	82.1192	78.8321	30.6748	25.816	75.179	75	29.1262	30.6991	II	Ppp1r15b	3158	dELS;pELS	H3K36me3-mouse_ES-E14;H3K4me3-mouse_ES-E14;H3K9ac-mouse_ES-E14
chr1:133298169-133299442	68.2646	60.0993	40.5248	49.6248	84.0121	84.5173	31.2048	26.2749	86.4532	88.9328	31.2775	19.5	87.6364	84.8564	34.2975	27.9826	II	Golt1a;Plekha6	-10994;52700		H3K36me2-mouse_mESC
chr1:133312144-133312628	46.9178	43.8298	23.2787	32.8571	82.0388	81.2121	28.4047	28.2051	81.1628	85.8333	43.379	37.741	85.3723	82.5545	40.6061	41.3681	II	Kiss1;Gm28040	-9489;2559		H3K36me2-mouse_mESC
chr1:133329080-133329946	12.9472	26.8551	8.13347	9.47867	64.5057	86.9444	4.89663	5.38642	78.8104	91.0569	26.3158	13.2616	89.3281	96.1538	34.8624	58.8448	I	Ren1;Kiss1	-20997;7638	dELS;pELS	H3K4me3-mouse_ES-E14;H3K9ac-mouse_ES-E14
chr1:133385451-133387181	33.6606	35.3945	16.7866	24.2919	69.8305	74.3802	25.6	30.7068	77.8481	76.8844	36.1538	26.8817	76.7782	78.1155	37.7143	45.3846	II	Etnk2;Sox13	22744;38061	dELS;dELS;CTCF-bound	DNAse-mouse_ES-E14;H3K36me2-mouse_mESC;H3K4me1-mouse_ES-E14;H3K4me3-mouse_ES-E14;H3K9ac-mouse_ES-E14
chr1:133417886-133418638	11.2811	14.5522	6.82594	7.06714	93.3761	92.6606	23.0903	17.4312	90.1361	89.8305	45.1493	17.5896	88.8889	85.8537	34.9462	45.614	II	Sox13;Etnk2	6115;54690	dELS;dELS;CTCF-bound	H3K36me2-mouse_mESC;H3K4me1-mouse_ES-E14;H3K4me3-mouse_ES-E14;H3K9ac-mouse_ES-E14
chr1:133608952-133609274	4.95495	5.34759	0.3861	0.985222	65.0307	59.8901	10.1064	12.5628	65.4412	67.9245	4.93827	13.6364	59.4937	61.1765	4.34783	5.45455	II	Snrpe	1178		H3K4me3-mouse_ES-E14;H3K9ac-mouse_ES-E14
chr1:133664461-133665191	34.5178	31.8471	7.56579	11.8343	75.9091	74.1176	36.5559	45.1299	84.7826	87.5	46.2963	44.6809	81.25	89.7436	65.625	54	II	Zbed6;Zc3h11a;Gm38394	-3941;-3508;-3508	dELS	DNAse-mouse_ES-E14;H3K27ac-mouse_ES-E14;H3K36me2-mouse_mESC;H3K4me3-mouse_ES-E14;H3K9ac-mouse_ES-E14
chr1:133695793-133696041	8.38323	8.88889	2.77778	2.99401	89.899	88.4615	56.3492	53.8961	84.878	83.0769	54	42.3611	78.882	84.9057	64.2857	51.7483	II	Lax1	-5809	dELS	H3K27ac-mouse_ES-E14;H3K4me1-mouse_ES-E14
chr1:13373052-13373286	0	0	0	0	0	0	0	0	0	56.4103	56.8889	4.61538	16.9355	4	73.2143	36.0215	I	Ncoa2	914	pELS;CTCF-bound	DNAse-mouse_ES-E14;H3K27ac-mouse_ES-E14;H3K4me3-mouse_ES-E14;H3K9ac-mouse_ES-E14
chr1:133732789-133733085	34.4595	41.2186	33.2016	50.4615	80.9339	78.7546	48.2394	35.8491	89.9225	88.0282	52.7273	28.2609	86.1314	76.8519	50.9434	36	II	Lax1;Atp2b4	-42829;68104		H3K36me2-mouse_mESC;H3K4me1-mouse_ES-E14
chr1:133742329-133743031	35.376	42.6966	18.1347	25	80	80.203	31.831	40.2062	78.8462	83.0508	37.931	30.1887	75.7009	75.9494	55.1724	57.1429	II	Lax1;Atp2b4	-52572;58361	dELS	H3K36me2-mouse_mESC;H3K4me1-mouse_ES-E14;H3K4me3-mouse_ES-E14;H3K9ac-mouse_ES-E14
chr1:133863373-133863689	15.4472	26.2195	9.13978	20.4678	48.6239	45.7831	13.0178	15.3226	42.8571	67.5	30.7692	11.4286	48.9796	50	18.75	20	II	Atp2b4;Optc	-62490;43641	dELS
chr1:133889695-133890861	29.4461	28.9744	13.0435	20.0726	70.6897	77.4684	29.28	27.3408	81.2245	84.3931	39.823	19.1304	77.37	77.7778	55.4545	43.8596	II	Atp2b4;Optc	-89237;16894	dELS	H3K36me2-mouse_mESC;H3K4me1-mouse_ES-E14
chr1:134046387-134046744	20.0495	11.5789	11.332	14.0917	83.3948	78.4038	33.4012	24.5524	74.2424	78.2609	45.1613	22.4684	77.6536	72.6562	25.1969	35.1449	II	Fmod;Btg2	9312;32554	dELS	H3K36me2-mouse_mESC;H3K4me1-mouse_ES-E14;H3K4me3-mouse_ES-E14;H3K9ac-mouse_ES-E14
chr1:134086274-134086531	44	52.0661	22	45.3659	76.5152	85.1485	47.1338	49.2147	82.3529	94.8718	59.0909	44.4444	70.8333	78.125	47.8261	62	II	Chit1;Btg2	-24839;-7283	dELS	H3K36me2-mouse_mESC
chr1:134298424-134299747	18.3376	32.4421	10.5947	10.5609	60.7862	68.3616	5.31148	5.66852	86.0972	75.5556	36.4407	17.5182	88.697	87.2624	39.1003	47.1243	I	Myog;Ppfia4	9097;33842	dELS	H3K27me3-mouse_ES-Bruce4;H3K36me3-mouse_ES-E14;H3K4me3-mouse_ES-E14;H3K9ac-mouse_ES-E14
chr1:134360659-134361125	6.42857	14.8325	0	1.51515	76.5625	79.562	22.5225	24.1379	82.8025	82.6772	22.6562	14.1732	83.6207	85.4369	25.7143	19.7802	II	Ppfia4;Tmem183a	-27964;1087		H3K36me3-mouse_ES-E14;H3K4me1-mouse_ES-E14;H3K4me3-mouse_ES-E14;H3K9ac-mouse_ES-E14
chr1:134406281-134407387	5.59541	8.62069	1.3269	1.22075	67.9592	67.6829	13.4831	15.8661	58.5526	72.9282	37.1681	18.1818	50.7246	60.5442	38.806	32.6923	II	Adipor1;Cyb5r1	-8622;1053	pELS	H3K27ac-mouse_ES-E14;H3K4me3-mouse_ES-E14;H3K9ac-mouse_ES-E14
chr1:134416422-134417169	22.067	23.4286	10.9339	13.6069	69.1906	70.6564	19.8454	23.3251	80.4348	75.8865	20.2247	30.4348	78.9474	81.0219	38.4615	28.4404	II	Klhl12;Adipor1	-38735;1340		H3K27ac-mouse_ES-E14;H3K4me1-mouse_ES-E14;H3K4me3-mouse_ES-E14;H3K9ac-mouse_ES-E14
chr1:134417489-134420042	23.9351	23.2	13.3733	18.9135	82.1596	84.2697	27.5154	38.2178	90.2098	87.6623	46.3158	61.039	91.195	95.2381	56.6667	56.9767	II	Klhl12;Adipor1	-36765;3310	dELS	H3K4me1-mouse_ES-E14
chr1:134423825-134424367	14.5749	23.0769	11.041	12.7072	90.6452	89.7727	40.8228	31.9899	93.5135	90.5172	44.8598	35.1485	93.1034	91.2409	36.1111	33.9181	II	Klhl12;Adipor1	-31435;8640	dELS	H3K27ac-mouse_ES-E14;H3K36me3-mouse_ES-E14;H3K4me1-mouse_ES-E14
chr1:134426278-134426741	51.8987	62.1212	50.2564	59.2742	88.3436	91.7808	63.388	55.8824	91.1111	92.0635	59.375	67.9245	83.1325	97.6744	76.1905	68.5714	II	Klhl12;Adipor1	-29021;11054	dELS;CTCF-bound	H3K36me3-mouse_ES-E14
chr1:134432595-134433454	30.8108	36.4532	18.299	23.2104	88.172	88.7755	30.566	31.2883	93.4783	98.5294	46.6667	51.8519	96	94.8276	46.5517	44.6809	II	Klhl12;Adipor1	-22506;17569		H3K27ac-mouse_ES-E14;H3K4me1-mouse_ES-E14;H3K9ac-mouse_ES-E14
chr1:134435881-134436384	40.1709	42.7184	22.0779	29.4444	88.3871	88.5417	59.4771	62.1795	96.5517	91.6667	64.2857	58.5714	88.6598	90.3846	57.8947	62.069	II	Klhl12;Adipor1	-19398;20677		H3K36me2-mouse_mESC
chr1:134512909-134514073	4.59519	12.3894	2.25952	2.69773	47.2332	45.3431	5.53078	4.8468	58.5714	66.6667	32.9897	13.6519	70.3057	57.3446	36.0577	41.4414	I	Rabif;Mgat4e	18843;36191	dELS;dELS;CTCF-bound	DNAse-mouse_ES-E14;H3K4me3-mouse_ES-E14;H3K9ac-mouse_ES-E14
chr1:134549829-134550029	9.03614	12.1547	3.68098	4.12371	73.1034	78.453	37.7246	41.0596	73.913	75	47.2222	40.1786	82.5	81.3559	47.3684	58.9744	II	Mgat4e	-247
chr1:134570533-134570860	4.16667	9.80392	0	0.653595	78.7037	77.4194	36.0656	32.2314	91.4286	86.8421	41.1765	30	83.3333	85	5.88235	30.7692	II	Kdm5b	10526	dELS	DNAse-mouse_ES-E14;H3K27ac-mouse_ES-E14;H3K4me3-mouse_ES-E14;H3K9ac-mouse_ES-E14
chr1:134572722-134574200	10.8209	9.71223	3.1348	4.74576	84.1085	86.5854	32.6019	32.971	79.7297	84.0909	37.069	40.5405	78.5714	80.1418	47.561	56.7568	II	Kdm5b	13290		H3K4me1-mouse_ES-E14
chr1:134608877-134609260	50.2577	46.6887	22.2449	26.8349	87.1595	88.1356	48.6874	41.5385	90.5882	89.1667	57.5	51.5625	88.0734	87.5	31.25	49.0566	II	Kdm5b	48898		DNAse-mouse_ES-E14;H3K36me3-mouse_ES-E14
chr1:134741504-134742073	42.2018	46.1538	24.6377	32.9412	89.6825	85.567	37.3913	37.3333	89.7436	89.4737	43.75	48.4211	81.4815	90.099	65.3061	65.4321	II	Syt2	32489	dELS;dELS;CTCF-bound	DNAse-mouse_ES-E14;H3K4me1-mouse_ES-E14
chr1:134932588-134932859	57.6923	55.7143	43.9024	68.9922	85.5072	80.137	32.243	37.7049	85.7143	87.0968	29.6296	35.1852	97.1014	94.1176	43.75	33.3333	II	Ppp1r12b	23127	dELS
chr1:134963215-134963648	16.8367	26.7717	4.78261	12.0536	80.2632	72.2727	24.186	27.6316	76.2887	80.2469	22.6415	23.8095	80.8219	81.5385	28.125	40.4762	II	Ube2t	867	pELS	H3K4me3-mouse_ES-E14
chr1:134987303-134988670	26.8438	48.9002	17.8385	18.2941	79.6741	86.3529	21.1618	20.9518	85.6846	87.7095	55.0265	29.4404	86.6906	83.6694	53.5912	45.5852	II	Ube2t	25422	dELS;dELS;CTCF-bound	H3K4me3-mouse_ES-E14;H3K9ac-mouse_ES-E14
chr1:135084609-135086439	35.1759	33.6752	17.6609	21.3344	74.25	83.4206	10.8	11.8347	82.9987	89.6552	24.7265	11.4192	81.6294	83.5069	24.0924	25.2555	II	Lgr6	19752	DNase-H3K4me3	H3K36me2-mouse_mESC;H3K4me1-mouse_ES-E14;H3K4me3-mouse_ES-E14
chr1:135148086-135148479	26.5625	23.1884	3.81679	8.47458	70	76.9231	17.3913	28.75	60	77.7778	15.3846	54.0541	72.2222	72	7.14286	20.4545	II	Arl8a;Gpr37l1	1459;19398	pELS	H3K4me3-mouse_ES-E14;H3K9ac-mouse_ES-E14
chr1:135186316-135186901	12.2034	13.6126	2.96296	5.36913	41.1765	50.2762	14.1791	22.8169	64.539	62.1622	28.5714	20.4819	63.3721	62.0968	28	22.7941	II	Gpr37l1;Elf3	-18928;71959		H3K27ac-mouse_ES-E14;H3K4me1-mouse_ES-E14;H3K4me3-mouse_ES-E14;H3K9ac-mouse_ES-E14
chr1:135217437-135218014	2.53968	14.6119	0.225734	0	68.8462	69.4915	18.1818	17.0868	75.8242	73.6842	22.2222	16.5049	75.188	88.8889	30.5085	43.8202	II	Gpr37l1;Elf3	-50045;40842	dELS	DNAse-mouse_ES-E14;H3K27ac-mouse_ES-E14;H3K4me1-mouse_ES-E14;H3K4me3-mouse_ES-E14
chr1:135248486-135248849	13.8182	12.1622	2.04778	9.43396	40.4167	42.3529	10.7011	5	77.7778	54.717	14.2857	15.6627	44	65.2174	36.1111	51.5625	I	Gpr37l1;Elf3	-80987;9900	PLS	DNAse-mouse_ES-E14;H3K4me3-mouse_ES-E14;H3K9ac-mouse_ES-E14
chr1:135324839-135325381	44.0945	44.7853	21.2996	28.0738	81.3397	83.1776	31.2741	24.7863	80.3681	78.2609	30.9524	49.0196	84.1772	84.2767	50.7463	47.486	II	Lmod1	303	PLS;CTCF-bound	H3K4me1-mouse_ES-E14;H3K4me3-mouse_ES-E14;H3K9ac-mouse_ES-E14
chr1:135472279-135473234	5.99078	6.89655	1.94175	4.37376	90.7268	85.5856	41.6873	45.4198	88.3895	80.8612	48.538	51.5625	87.931	88.0952	61.1511	51.6667	II	Ipo9	-42258		H3K27ac-mouse_ES-E14;H3K4me1-mouse_ES-E14
chr1:135484693-135485537	21.2209	24.3056	8.09628	7.70791	91.9192	83.6806	43.0481	49.2268	94.4444	92.0732	47.8261	58.6777	93.7008	89.313	59.6774	60.5769	II	Ipo9	-54616		H3K4me1-mouse_ES-E14
chr1:135502023-135502425	9.94475	18.6916	6.89655	9.01288	71.2418	73.3871	29.6482	28.1437	80	70.4545	50	56	70.8333	66.6667	36.3636	44.4444	II	Ipo9;Nav1	-71725;83481
chr1:135507365-135507825	24.2424	31.3725	16.6667	15.1515	58.7629	70.2381	20.4545	17.1429	77.7778	63.6364	40	8.10811	70.4918	80	25	45	II	Ipo9;Nav1	-77096;78110	dELS	H3K27ac-mouse_ES-E14;H3K4me1-mouse_ES-E14;H3K4me3-mouse_ES-E14;H3K9ac-mouse_ES-E14
chr1:135524194-135524697	53.2051	50.4505	36.3636	52.7473	81.6327	80.9524	34.375	44.1176	90.9091	87.234	25	45.8333	76.9231	88.3721	57.1429	49.3333	II	Ipo9;Nav1	-93947;61259	pELS	H3K4me1-mouse_ES-E14
chr1:135600461-135600701	14.9068	17.5182	12.8492	14.6199	68.75	67.5214	27.1676	29.5858	81.4815	76.7442	16.6667	35.7143	79.6296	65.3846	33.3333	8.33333	II	Nav1	-14876	dELS	H3K4me1-mouse_ES-E14
chr1:135676104-135676701	15.1899	22.4138	7.46988	8.59729	71.0801	66.1538	17.4224	19.7889	74.6667	75.3521	7.89474	30.1887	75.9615	68	28.5714	32.7273	II	Nav1;Csrp1	-90698;-43658	dELS	H3K27ac-mouse_ES-E14;H3K36me2-mouse_mESC;H3K4me1-mouse_ES-E14
chr1:135759760-135760556	45.5399	43.6242	9.15254	18.8034	80.8036	86.1878	31.6964	28.777	83.5616	86.1111	29.5455	33.7662	82.243	87.9121	39.2857	49.2063	II	Phlda3;Csrp1	-5961;40097	dELS;CTCF-bound	H3K36me2-mouse_mESC;H3K4me1-mouse_ES-E14
chr1:135766984-135768670	54.1516	57.8544	10.6195	16.6667	61.0294	68.2243	25.4072	37.2832	76.5957	82.4074	30.6452	34.4086	79.3103	73.4694	42.8571	37.1429	I	Tnni1;Phlda3	-32006;1708	pELS	H3K36me3-mouse_ES-E14;H3K4me3-mouse_ES-E14;H3K9ac-mouse_ES-E14
chr1:135788566-135788960	21.3592	22.9358	5.52486	11.7647	56.7416	66.1871	19.5122	14.1361	83.871	72.4138	45.9459	24.7312	75.969	76.0563	13.3333	22.1154	I	Tnni1;Phlda3	-11070;22644	dELS;dELS;CTCF-bound
chr1:135792512-135794261	36.5492	43.8356	19.1977	25.931	79.7414	74.8092	31.0832	36.0406	73.741	87.0748	37.8571	30.7985	78.117	78.3019	51.7007	48.1481	II	Tnni1;Phlda3	-6446;27268	dELS	H3K27ac-mouse_ES-E14;H3K36me2-mouse_mESC;H3K4me1-mouse_ES-E14;H3K4me3-mouse_ES-E14;H3K9ac-mouse_ES-E14
chr1:135857112-135857608	29.1262	18.6916	9.59596	11.7647	74.8387	65.625	31.9797	29.4118	66.9291	65.9574	38.3562	43.2692	69.186	73.0769	49.2063	47.2222	II	Tnnt2;Pkp1	21006;61847		DNAse-mouse_ES-E14;H3K4me1-mouse_ES-E14
chr1:13588463-13588792	39.6694	29.8246	15.1685	29.7753	81.3559	77.1654	31.0881	35.7143	81.7073	70.2128	14.7059	14.8936	64.7059	82.2222	32.5581	21.7391	II	Tram1	1282	pELS	H3K4me3-mouse_ES-E14
chr1:136018894-136019403	30.4498	39.4366	12.1739	25.2874	75.2294	76.506	17.9825	13.4615	77.3585	83.0986	11.5385	26.087	84	91.0714	27.0833	11.7647	II	Ascl5;Tmem9	-31655;1182	pELS	H3K4me3-mouse_ES-E14;H3K9ac-mouse_ES-E14
chr1:136050448-136051456	15.1559	20.5575	9.30233	9.62922	36.0714	38.674	2.34604	1.76656	46.3043	51.3274	27.2311	4.28954	53.5256	50.5525	36.8	44.4664	I	Cacna1s;Ascl5	-1949;148	DNase-H3K4me3;CTCF-bound;PLS	DNAse-mouse_ES-E14;H3K4me3-mouse_ES-E14
chr1:136105338-136106095	37.0968	45.3608	20.9639	23.9544	93.8596	84.7222	40.5024	43.6321	94.0828	90.7216	66.3158	53.6585	91.7012	92.3913	59.7484	61.9926	II	Kif21b;Cacna1s	-25672;52816		H3K4me3-mouse_ES-E14
chr1:136159534-136160185	32.7586	37.6404	26.4368	26.2873	89.1775	86.5922	38.209	24.1379	81.5668	91.3043	52.0548	25.2747	88.0952	88.5417	49.6	35.4839	II	Kif21b;Mroh3	28471;52968	dELS;CTCF-bound	DNAse-mouse_ES-E14;H3K4me1-mouse_ES-E14;H3K4me3-mouse_ES-E14;H3K9ac-mouse_ES-E14
chr1:136173223-136173882	16.5179	21.1429	5.61224	8.71212	70.7006	70.3704	23.4513	26.009	61.1268	69.4215	37.7358	26.2887	65.4472	57.1429	27.6596	39.0052	II	Mroh3;Kif21b	39275;42164		H3K4me1-mouse_ES-E14;H3K4me3-mouse_ES-E14
chr1:136174585-136175099	27.3171	23.9437	7.22433	12.0755	72.2467	73.2759	28.0788	26.0714	69.2308	73.8462	26.5306	31.9149	69.1176	72.1154	29.7872	30.2632	II	Mroh3;Kif21b	37986;43453	dELS	H3K4me1-mouse_ES-E14;H3K4me3-mouse_ES-E14
chr1:136215586-136216185	25.6219	34.2105	6.28166	7.48031	94.7282	97.7612	46.4516	45.3608	97.4747	96.7033	55.6911	48.9796	95.8861	95.7447	60.8696	65.9919	II	Mroh3	-3058		H3K4me3-mouse_ES-E14;H3K9ac-mouse_ES-E14
chr1:136228295-136228911	26.7176	29.3194	11.6525	15.262	90.1786	91.8919	28.0193	29.0865	90.0709	83.3333	48	25.5814	85.443	88.8889	36.8421	35.4286	II	Mroh3;Gpr25	-15775;32270	dELS	H3K4me1-mouse_ES-E14
chr1:136229682-136231673	15.0442	12.9747	4.52555	10.9185	64.0553	54.0541	14.2308	8.80503	61.1702	74.0741	16.1616	15.7576	65.9574	66.0714	33.3333	30	II	Mroh3;Gpr25	-17850;30195	dELS	H3K27ac-mouse_ES-E14;H3K36me2-mouse_mESC;H3K4me1-mouse_ES-E14;H3K4me3-mouse_ES-E14;H3K9ac-mouse_ES-E14
chr1:136364683-136365180	47.191	48.2014	35.7692	34.8485	83.9779	87.6712	32.6923	37.3626	86.5385	93.8776	41.0714	24.5614	89.6552	84.2105	41.5842	51.5152	II	Ddx59;Camsap2	-50339;-18828		H3K4me3-mouse_ES-E14
chr1:136417060-136417521	33.7719	30.1038	12.3077	15.7778	85.7143	80	23.511	26.0143	92.6471	92.9825	26.7857	30.2326	83.5443	87.7551	33.3333	35.4839	II	Kif14;Ddx59	-50644;2020		H3K27ac-mouse_ES-E14;H3K4me1-mouse_ES-E14;H3K4me3-mouse_ES-E14;H3K9ac-mouse_ES-E14
chr1:136427460-136427925	9.44882	14.0625	2.45098	3.88889	64	72.4138	22.293	26.875	84.7826	76.5957	20.5128	36.0656	73.1707	75	37.037	30.7692	II	Kif14;Ddx59	-40242;12422		DNAse-mouse_ES-E14
chr1:136450194-136450520	41.8079	41.3043	30.1508	31.8471	91.6667	88.7097	54.2683	53.2258	84.2105	96.0784	57.1429	59.5238	93.3333	91.4286	61.5385	66.6667	II	Kif14;Ddx59	-17578;35086		DNAse-mouse_ES-E14;H3K36me2-mouse_mESC;H3K4me3-mouse_ES-E14
chr1:136462402-136462877	40.5512	49.7696	18.6969	20.8451	84.0164	79.6703	37.9603	38.0192	92.3913	94.3396	47.0588	43.4783	85.4015	82.2785	63.0435	65.2174	II	Kif14;Ddx59	-5295;47369
chr1:136521201-136521640	49.8339	48.3553	26.9444	31.677	88.3817	83.8828	44.2509	31.7726	88.75	84.8	24.3902	32.6087	90.2778	88.8889	50	52	II	Kif14	53486	CTCF-only;CTCF-bound	DNAse-mouse_ES-E14;H3K36me3-mouse_ES-E14
chr1:136527008-136527768	40.3377	47.205	21.039	21.2458	94.4649	94.5161	35.0548	39.5652	94.8276	94.1558	51.8182	43.75	93.6102	91.2088	66.6667	67.1875	II	Zfp281;Kif14	-97513;59453	dELS;CTCF-bound	H3K36me3-mouse_ES-E14
chr1:136534049-136535153	13.0435	19.1824	10.9792	11.2637	85.1852	82.9694	30.3303	28.2609	85.0575	87.8261	38.2979	27.381	88.7931	90.9091	43.3962	47.0588	II	Zfp281;Kif14	-90300;66666		H3K4me1-mouse_ES-E14
chr1:136540500-136540807	51.5695	43.6975	30.721	45.4259	81.9767	84.7561	38.5321	39.1304	87.037	89.4737	56.25	36.8421	98.2143	92.6829	68	60	II	Zfp281;Kif14	-84247;72719		H3K36me2-mouse_mESC
chr1:136556026-136556378	20.332	31.6206	7.82313	9.97151	60.396	61.4973	24.0964	20.2597	83.8235	81.25	29.1667	35.4167	65.4545	71.4286	17.8571	36	I	Zfp281;Kif14	-68699;88267	dELS;CTCF-bound	H3K36me2-mouse_mESC
chr1:136571436-136571915	3.19149	17.3913	0.729927	0	68.4783	56.6265	6.84932	17.0455	77.7778	70.7317	25	20.339	74.6269	71.1538	23.7288	30.9859	II	Zfp281	-53225		H3K27ac-mouse_ES-E14;H3K4me3-mouse_ES-E14;H3K9ac-mouse_ES-E14
chr1:136579191-136579758	13.0137	21.6216	5.05319	7.46269	80	79.902	21.9178	19.7143	79.661	82.7273	26.4151	29.7297	73.913	72.381	38.4615	38.3721	II	Zfp281	-45426	PLS;pELS	H3K4me3-mouse_ES-E14
chr1:136584093-136584524	22.0551	24	8.94942	12.305	93.9252	89.1566	55.9829	50	90.9836	95.098	55.3846	59.0909	92.7835	91.954	56.8627	53.3333	II	Zfp281	-40592
chr1:136588643-136589344	28.2759	32.107	11.4286	23.1557	86.129	82.4786	28.3887	23.3983	92.9204	93.913	39.0625	27.8571	84.8739	92.6471	33.7349	37.8151	II	Zfp281	-35907	dELS;dELS;CTCF-bound	H3K4me3-mouse_ES-E14;H3K9ac-mouse_ES-E14
chr1:136598155-136598628	21.1382	17.2131	22.2749	27.6786	84.058	89.7959	45.4545	37.3874	100	93.1818	70.3704	61.7647	85.7143	94.2857	61.1111	90.9091	II	Zfp281	-26509	dELS	H3K27ac-mouse_ES-E14;H3K4me1-mouse_ES-E14
chr1:136625795-136628046	29.8903	27.0642	9.45055	10.9868	84.7458	83.4337	30.1065	31.4861	82.263	92.7052	40.0943	33.5548	82.0144	81.4126	41.9118	40.0922	II	Zfp281	2020	pELS;CTCF-bound	H3K27ac-mouse_ES-E14;H3K36me3-mouse_ES-E14;H3K4me1-mouse_ES-E14;H3K4me3-mouse_ES-E14;H3K9ac-mouse_ES-E14
chr1:136628951-136629521	39.8693	30.2521	13.8249	21.9388	90.8497	85.782	43.0493	51.2438	94.5946	93.0435	40	46.7742	89.2473	93.8272	43.9024	35.5932	II	Zfp281	4335
chr1:136644164-136644594	28.2116	27.7108	14.377	24.5763	88.3281	93.8697	54.1126	58.9286	98.2143	93.9394	65.3061	52.5641	92.2481	86.4078	66.6667	63.0769	II	Zfp281	19478		H3K27ac-mouse_ES-E14;H3K36me2-mouse_mESC
chr1:136661561-136662526	23.4405	24.0786	13.0856	20.3601	67.0732	69.5214	19.598	18.8785	69.3431	64	19.5402	18.1034	69.1824	67.4797	28.3784	26.7327	II	Zfp281	37143	dELS	H3K36me2-mouse_mESC;H3K4me1-mouse_ES-E14
chr1:136670318-136670889	7.7634	11.5702	2.04724	2.19436	86.9942	83.7563	43.9394	46.6667	86.7769	91.25	73.0769	60	92.1053	84.6154	65.2174	71.6312	II	Zfp281	45703		DNAse-mouse_ES-E14;H3K27ac-mouse_ES-E14;H3K36me2-mouse_mESC;H3K4me3-mouse_ES-E14;H3K9ac-mouse_ES-E14
chr1:136673163-136673457	15.1724	24.4094	11.8227	17.7515	51.773	52.7778	5.17241	7.18954	48	58.0645	25	7.69231	59.322	65.7143	13.7931	13.6364	II	Zfp281	48409		H3K36me2-mouse_mESC;H3K4me1-mouse_ES-E14
chr1:136682555-136683114	6.31868	7.40741	1.17878	0.589391	86.9565	86.6953	39.3651	38.1995	95.0413	92.7419	67.9487	33.1288	92.233	86.5546	66.6667	55.303	II	Zfp281	57934	pELS	DNAse-mouse_ES-E14;H3K27ac-mouse_ES-E14;H3K4me1-mouse_ES-E14
chr1:136683644-136683977	11.1675	4.34783	3.65449	3.00752	87.7729	85.7143	41.0042	52.5292	92.4242	96.6942	47.619	51.0204	92.6829	93.0693	51.0638	67.5676	II	Zfp281	58910	pELS	H3K27ac-mouse_ES-E14;H3K4me3-mouse_ES-E14
chr1:136697237-136697616	4.34783	1.85185	0	0	60.7143	37.8378	13.4831	13.2075	35.8407	47.561	12.5	13.6612	41.6149	33.1551	21.0084	13.7363	II	Zfp281	72526		H3K27ac-mouse_ES-E14;H3K4me3-mouse_ES-E14
chr1:136706640-136708261	13.0435	10.1597	2.78219	3.55588	86.6417	87.1545	40.9051	39.5552	93.4109	94.9791	49.5935	55.597	91.9505	87.7934	56.6434	58.9189	II	Zfp281	82550	dELS;dELS;CTCF-bound	DNAse-mouse_ES-E14;H3K27ac-mouse_ES-E14;H3K36me3-mouse_ES-E14;H3K4me3-mouse_ES-E14;H3K9ac-mouse_ES-E14
chr1:136733342-136733567	14.8649	12.6984	8.43373	8.98876	91.9355	80.3571	34.0426	44.8718	89.8305	77.2727	59.5745	40.625	90.7407	85.4839	42.3077	54.878	II			dELS	DNAse-mouse_ES-E14
chr1:136758901-136759359	24.5098	23.1707	8.96226	19.9187	75.3968	69.5652	16.2037	10.2459	81.4815	78.9474	31.0345	20	81.25	86.6667	19.6078	23.5955	II				DNAse-mouse_ES-E14
chr1:136781652-136782479	26.9525	34.3284	10.061	17.1388	75.5061	80.0643	17.6661	17.6829	77.6699	84.5361	34.9206	16.6667	83.8889	84.1808	61.9048	47.6923	II			dELS
chr1:136789097-136789698	36.342	54.8515	27.1654	28.1223	93.7705	94.2553	37.4549	30.9991	95.2096	95.2096	62.1701	41.3088	95.8621	95.9402	58.5635	51.0526	II
chr1:136958395-136958505	5.03145	14.6341	0	1.91083	23.1579	54.902	0	0	48.9362	45.4545	32.9268	14	20	25	16.9811	10.9375	II	Nr5a2	1998		H3K27ac-mouse_ES-E14;H3K4me1-mouse_ES-E14;H3K4me3-mouse_ES-E14;H3K9ac-mouse_ES-E14
chr1:137174041-137174405	16	13.5714	4.08163	2.6455	90	81.9048	30.8176	38.3562	91.3043	90.1961	35	41.3043	79.5455	85.1852	28	31.0345	II			dELS	DNAse-mouse_ES-E14;H3K27ac-mouse_ES-E14
chr1:138119920-138120282	44.2478	53.1532	25.6198	35.5482	69.7248	82.2222	24.7126	17.0635	84.9315	78.5714	37.8378	16.6667	82.6923	84.8485	4.16667	19.7674	II	Ptprc	55166		DNAse-mouse_ES-E14
chr1:13846790-13847019	42.9487	44.6429	20.4762	18	98.4496	86.6142	48.5915	41.0959	92.0635	92.5	54.1667	63.0435	96.0784	84.6154	59.2593	62.5	II				DNAse-mouse_ES-E14
chr1:138550054-138550944	50.7463	47.6596	26.0504	33.8785	86.2069	80.5687	40.1042	44.3439	84.6154	87.9121	42.5926	49	87.5817	84.2593	51.3889	52.8846	II	Nek7	69250		H3K4me1-mouse_ES-E14;H3K4me3-mouse_ES-E14;H3K9ac-mouse_ES-E14
chr1:138592723-138593231	17.3432	15.4982	5.98291	6.21891	88.7097	90.4564	32.7645	30.83	94.4444	96.1905	44.5946	33.3333	90.3226	89.4118	57.1429	50.9804	II	Nek7	26772		DNAse-mouse_ES-E14;H3K4me3-mouse_ES-E14
chr1:139422997-139425919	31.5537	34.9727	13.6862	19.1049	83.1472	81.5062	21.5873	28.8854	80	86.7403	22.8261	26.7206	85.2691	84.4985	28.8591	32.1637	II	Aspm;Zbtb41	-30317;2076	DNase-H3K4me3;pELS	DNAse-mouse_ES-E14;H3K36me3-mouse_ES-E14;H3K4me1-mouse_ES-E14;H3K4me3-mouse_ES-E14;H3K9ac-mouse_ES-E14
chr1:139443166-139443456	51.6779	51.6279	24.1509	27.1654	92.4855	90.8676	60.9053	48.7562	96.4539	93.007	66.9811	61	94.898	96.5116	71.6981	53.5714	II	Aspm;Zbtb41	-11464;20929
chr1:139453784-139453991	37.1429	35.0575	18.0952	29.4118	82.9787	82.6389	38.756	33.1658	85.7143	86.5672	35.2941	46.4286	76.5625	84	34.2105	30	II	Aspm	-887
chr1:139480290-139480528	47.561	39.3617	19.0244	12.0192	97.4138	91.7526	54.1667	42.1053	100	85.7143	34.7826	40	94	95.4545	41.1765	33.3333	II	F13b;Aspm	-21293;25634
chr1:139587248-139587392	22.7027	56.7568	0.769231	7.22022	90	91.8367	55.0296	64.0187	96.1538	94.4444	81.0811	66.6667	72.7273	90.9091	100	80.9524	II	Cfhr1	-27048		H3K4me3-mouse_ES-E14
chr1:140188764-140189206	6.13208	11.6788	2.15054	1.76211	75.7225	78.8235	45.0262	42.1875	94.4444	92.2078	38	41.4634	83.7209	91.1111	29.4118	45.1613	II	Kcnt2;Cfh	-57210;-5574	dELS	DNAse-mouse_ES-E14;H3K4me1-mouse_ES-E14
chr1:140428749-140429114	31.4815	35.7616	17.2185	26.6667	66.9725	70.4545	34.6154	29.078	76.5432	68.8172	41.5094	35.5932	67.9487	76.9231	13.7931	38.6364	II				H3K36me2-mouse_mESC;H3K4me1-mouse_ES-E14
chr1:140437840-140438621	25.7669	32.9341	20.9184	28.5714	90.7143	88.535	49.2228	42.2819	88.3721	98.0392	41.6667	56.9231	89.7959	90.625	68.75	45	II
chr1:140531789-140532236	35.2041	23.5294	14.8571	31.4159	62.7027	68.75	33.6735	33.3333	67.1053	65.9341	27.5362	38	74.7253	75.4098	39.3939	14.2857	II			CTCF-only;CTCF-bound	DNAse-mouse_ES-E14
chr1:140895282-140895985	43.8849	49.5868	43.5185	53.0303	82.7586	81.3187	46.7213	38.806	85.7143	84.4444	33.3333	19.2308	84.375	79.4872	39.1304	23.8095	II
chr1:140940240-140940646	29.4118	30.7317	31.8966	47.3684	80.8824	81.1429	37.1429	41.8182	85.6	80.7692	59.292	47.0085	83.6735	83	41.6667	39.3939	II
chr1:140979146-140980597	51.049	54.5455	39.0625	54.7619	87.6033	86.7257	61.7021	53.7037	94	90.7692	70.9677	52.8302	92	92.5926	61.5385	52.1739	II
chr1:142201737-142203012	33.3333	41.9355	29.5302	36.478	81.4815	86.2069	39.0728	45.1613	86.2385	84.3137	48.7179	42.1875	78.7234	82.8571	41.3793	51.8519	II
chr1:142331281-142333272	42.6829	55.6701	32.4675	63.1068	88.3721	89.5833	39.1026	56.962	90.8163	93.3333	41.0256	75.8065	94.2308	87.6543	40.3846	86.8421	II
chr1:142773333-142775145	34.375	38.0952	44.7368	48.0315	85.3659	87.5	39.6552	43.3962	84.2105	88.7324	28	37.7778	75.5556	78	44.4444	36.6667	II
chr1:143701243-143701678	6.25	4.63918	1.0929	1.11111	58.8571	57.3529	4.94505	3.18471	55.0459	63.5593	1.78571	7.89474	62.0253	56.3218	10	9.83607	II	Cdc73;B3galt2	1432;60797		H3K4me3-mouse_ES-E14;H3K9ac-mouse_ES-E14
chr1:143770166-143770803	25.2959	23.7643	3.06373	4.40986	93.1298	89.5652	48.64	46.3796	95.9302	96.0265	57.6471	52	93.2039	91.4286	71.7647	60.5769	II	Trove2;Glrx2	6583;30928	dELS	H3K4me3-mouse_ES-E14;H3K9ac-mouse_ES-E14
chr1:143778362-143778668	11.8919	9.375	0	0.865801	77.1845	74.8031	10.4762	22.0238	81.4516	81.8182	19.4915	18.1818	77.2727	75	23.2558	22.8571	II	Trove2;Uchl5	-1447;1243		H3K4me3-mouse_ES-E14
chr1:144186794-144186985	53.6585	46.8531	38.3929	52.1739	92.437	81.9672	48.8889	54.3307	96.5517	88.5714	44.4444	38.4615	71.4286	92.5926	66.6667	40.625	II	Rgs13;Rgs1	-9615;62352
chr1:145506036-145507480	37.7049	43.5233	39.1304	56.8966	91.1765	86.6667	46.8966	47.2222	87.6404	90.7407	54.2857	43.5484	83.871	88.172	40	50	II
chr1:146798130-146800133	54.0741	50.6757	58.4906	69.2308	93.75	87.2	69.2308	67.9389	96.0784	89.4118	65.2174	63.8298	95.8333	94.5455	50	62.069	II
chr1:146825720-146827463	38.6935	33.3333	33.0986	51.8293	86.5772	83.4254	45.1613	47.9381	85.3147	86.1789	47.9675	46.8468	86.6667	83.1858	50	36.5079	II
chr1:147229119-147229520	37.963	46.1538	14.7287	44.0945	86.5169	81.6901	51.4563	36.646	90.625	93.3333	54.5455	46.875	92.3077	90	52.6316	29.6296	II
chr1:147320208-147321833	22.5	26.3415	30.7143	38.0952	77.0992	85.8824	41.7143	39.4737	86.5385	81.9048	47.2727	43.617	86.1111	82.9268	41.6667	44.8276	II
chr1:147758366-147759094	40	57.6087	38.5321	68.4211	90.9091	98	54.1985	56.5574	89.7959	94.2857	64.4444	62.2222	87.3239	86.6667	52.9412	61.2903	II
chr1:148004815-148005590	39.7727	47.2441	38.6861	50.7463	79.6748	80.6897	48.3871	47.7876	83.3333	80.8511	60.3448	44.898	80.8824	83.6735	53.0612	50	II
chr1:148156671-148156978	41.0526	34.1667	28.3333	48.7047	87.0504	89.2562	43.0464	40.9938	91.8605	91.5254	65.3846	39.6825	92.6606	87.5	39.0244	50	II				DNAse-mouse_ES-E14;H3K4me3-mouse_ES-E14;H3K9ac-mouse_ES-E14
chr1:148720876-148721348	64	54.9133	54.6218	67.4797	92.1053	92.2481	49.3243	59.0909	89.6552	91.8367	65.2174	76.1905	80.3922	85.7143	39.4737	70.3704	II
chr1:149737866-149738769	49.6454	43.2099	44.878	62.381	80.4469	85.034	42.246	40.5405	85.7143	91.0891	54.0541	49.3506	79.0123	84.7222	50	57.1429	II
chr1:150337871-150338366	42.5101	39.1129	24.9448	29.646	93.1663	94.1964	57.3009	56.912	97.8102	86.2069	74.7475	63.1579	93.2773	95.4955	66.1017	80.4124	II	Tpr;Pdc	-54719;18702		H3K4me3-mouse_ES-E14;H3K9ac-mouse_ES-E14
chr1:150391496-150392226	27.8571	27.6224	15.9159	21.0682	83.8828	76.0383	23.7952	31.0651	85.2941	83.815	28.972	36.3636	78.9062	79.4118	31.8182	32.8571	II	Tpr	-977		H3K4me3-mouse_ES-E14
chr1:150496636-150497321	15.1724	17.2414	6.62252	5.52147	66.4	68.2759	18.1159	20.8333	80.303	77.3196	40.678	40.7407	78.4615	86.3636	35.2941	30.5556	II	Prg4	-31381	dELS	DNAse-mouse_ES-E14
chr1:151080643-151081089	16.4251	11.9454	6.38889	3.46667	53.4653	52.514	10.5442	10.2102	70.2703	70.1613	16.6667	8.10811	70.0935	69.4118	8.69565	20.3125	II	Hmcn1	-87815	PLS;CTCF-bound;pELS;CTCF-bound	H3K4me1-mouse_ES-E14
chr1:151245363-151245653	44.0678	43.3333	31.9635	36.7769	78.7097	77.2414	44.9339	47.4576	88.4058	85.7143	71.4286	56.8421	88.6598	85.3659	62.5	58.6957	I	Ivns1abp	-98969	DNase-H3K4me3	H3K36me2-mouse_mESC;H3K4me1-mouse_ES-E14
chr1:151250786-151251218	51.6393	52.8571	51.7483	47.5083	85.0427	80.1205	33.631	33.7705	93.1818	90.6977	39.2157	20	88.2353	77.7778	46.6667	58.6957	II	Ivns1abp	-93475	dELS	DNAse-mouse_ES-E14
chr1:151429568-151430146	8.91892	14.6751	3.08008	3.62173	67.2897	65.5689	13.0841	12.25	81.2261	73.7624	16.0494	15.7895	70.3349	74.3316	18.8119	21.2121	II	Swt1;Trmt1l	-1402;1315	pELS	H3K4me3-mouse_ES-E14
chr1:151471500-151471826	27.0115	35.2941	16.1972	17.2775	89.5652	87.0229	58.3851	51.2987	95.3125	97.0149	74.1379	65.7534	93.4211	91.8182	64.8649	61.2903	II	Rnf2;Trmt1l	29148;43121		DNAse-mouse_ES-E14;H3K36me3-mouse_ES-E14;H3K4me1-mouse_ES-E14
chr1:151497103-151497311	9.65909	14.2857	2.38095	2.59067	63.6872	71.6981	31.9149	32.1244	85.7143	66.6667	37.5	17.6471	85	63.1579	45	42.8571	II	Rnf2;Trmt1l	3604;68665	CTCF-only;CTCF-bound	DNAse-mouse_ES-E14;H3K4me1-mouse_ES-E14
chr1:151544172-151544402	3.8961	3.15789	1.15607	0.675676	87.1795	79.7753	44.6602	36.7742	93.617	83.7838	61.1111	52	93.4783	80	68	50	II	Rnf2;Fam129a	-43476;-27086	dELS	DNAse-mouse_ES-E14;H3K27ac-mouse_ES-E14;H3K4me1-mouse_ES-E14
chr1:151560498-151560839	12.5301	16.3399	3.4375	4.57666	91.0448	88.9362	46.0938	52.3669	92.8571	88.5714	66.6667	56.5657	91.6667	100	62.7907	60.4651	II	Rnf2;Fam129a	-59858;-10704
chr1:151685695-151686612	14.3198	10.0515	3.42466	4.7619	51.3228	56.2691	17.3333	16.2234	60.6061	65.035	32	30.2083	66.4557	66.9643	18.6813	22.0779	II	Edem3	-69220	dELS;dELS;CTCF-bound	DNAse-mouse_ES-E14
chr1:152024323-152024746	50.5682	47.541	24.5968	43.5252	84.456	75.8333	48.5714	40.3125	85.2632	92.8571	69.9029	37.5	92.7536	87.3786	60.5634	47.4576	I	1700025G04Rik	65590		DNAse-mouse_ES-E14
chr1:152521044-152521614	50.9217	65.3846	28.6344	44.6809	90.6667	85.5346	50.4298	34.8837	89.011	92.6471	62	42.623	87.037	89.7959	52.0833	64.5833	II			CTCF-only;CTCF-bound	DNAse-mouse_ES-E14
chr1:152531358-152531866	55.4779	52.2449	32.6622	44.8421	85.7651	85.8491	40.3409	39.8821	83.4532	87.2549	66.6667	37.3239	82.6087	82.2581	58	45.2055	II	Rgl1	93605	dELS;CTCF-bound	H3K4me1-mouse_ES-E14
chr1:152573654-152573916	24.8619	24.1667	21.7647	12.8492	69.0141	55.6701	21.3793	28.6458	76.1194	70.4545	6.52174	33.871	81.7073	86.1111	17.6471	24.4444	II	Rgl1	51432	dELS	DNAse-mouse_ES-E14;H3K4me1-mouse_ES-E14
chr1:152730361-152730917	46.211	57.6324	24.1718	22.0418	93.5691	91.5916	52.9412	52.7322	93.9394	97.3154	63.2353	57.4194	93.5897	92.1659	69.1358	78.0645	II	Apobec4	-19912		H3K4me3-mouse_ES-E14;H3K9ac-mouse_ES-E14
chr1:152792755-152792899	12.9825	9.34579	1.68539	6.04651	55.5	54.955	21	28.0193	68.2927	62.963	8.69565	15.2174	63.6364	52.1739	37.5	26.4706	II	Ncf2;Arpc5	-7367;26285	dELS	H3K27ac-mouse_ES-E14;H3K4me1-mouse_ES-E14;H3K9ac-mouse_ES-E14
chr1:152795741-152796116	10.5	16	5.50459	8.83534	74.8092	63.3588	30.1676	25.4545	72.7273	61.1111	37.5	25	80	82.7586	46.4286	39.1304	II	Ncf2	-4265	dELS	H3K4me1-mouse_ES-E14;H3K4me3-mouse_ES-E14
chr1:152815358-152815901	32.0225	24.7788	14.7783	26.601	56.4286	75.6522	29.064	19.0476	60	72.973	32.4324	28.8889	62.6263	53.4483	24.1379	22.9358	II	Ncf2;Smg7	15436;62538	dELS;CTCF-bound	DNAse-mouse_ES-E14;H3K4me1-mouse_ES-E14
chr1:152836990-152837341	31.1377	30.0546	6.45161	9.90099	78.5276	84	42.6752	30.131	98.0392	84.058	39.0244	41.9355	76.5957	66.6667	27.7778	15.7895	II	Ncf2;Smg7	36972;41002
chr1:152838122-152839345	66.0036	61.573	25.8721	29.7189	91.0233	91.258	61.5641	58.5979	93.8889	90.8629	69.5652	63.2035	96.5986	93.2642	69.2308	67.0213	II	Ncf2;Smg7	38540;39434	dELS	H3K27ac-mouse_ES-E14;H3K36me3-mouse_ES-E14;H3K4me1-mouse_ES-E14
chr1:152871977-152873011	43.2292	42.0513	28.8066	37.1429	72.549	83.1111	34.7418	29.661	84.9315	88.6792	46	49.0566	84.1463	89.8551	57.1429	38.5965	I	Smg7;Ncf2	5674;72300		H3K4me1-mouse_ES-E14
chr1:152915693-152916180	3.79147	7.14286	1.78571	3.50877	64.4928	74.4681	29.0816	24.8408	77.5	80.5195	35.0877	33.3333	75	71.875	25.9259	38.7755	II	Nmnat2;Smg7	-39061;-37769	dELS	DNAse-mouse_ES-E14;H3K27ac-mouse_ES-E14
chr1:152973493-152974038	10.084	11.5385	5.88235	7.72727	41.0959	40.5882	15.625	13.3333	61.039	62.2951	18.3673	14.0625	56.0606	54.717	21.9512	24.4444	I	Nmnat2	18768	dELS	H3K4me1-mouse_ES-E14
chr1:153009444-153009755	11.9134	4.44444	0	0.347222	92.9134	83.8384	37.9592	42.7562	93.75	89.7436	40.625	55.4054	94.7368	96	60	34.4828	II	Nmnat2	54602	dELS	DNAse-mouse_ES-E14;H3K27ac-mouse_ES-E14;H3K4me3-mouse_ES-E14;H3K9ac-mouse_ES-E14
chr1:153072462-153072909	56.962	51.9048	57.7617	60.3248	89.5425	84.9398	41.896	38.8587	82.0896	86.8852	44.4444	45.5556	80.1242	83.6957	60.3774	69	II				H3K36me2-mouse_mESC;H3K4me1-mouse_ES-E14;H3K9ac-mouse_ES-E14
chr1:153101043-153101661	18.896	26.0274	9.89474	10.596	71.51	68.8525	22.4806	34.2342	85.5556	85.5556	42.8571	44.7619	82.6087	84.2466	50	44.186	II	Lamc2	85095	dELS;CTCF-bound	DNAse-mouse_ES-E14;H3K4me1-mouse_ES-E14;H3K9ac-mouse_ES-E14
chr1:153165857-153166428	53.3123	57.6271	38.172	43.5845	93.7126	88.9764	61.0063	49.8728	95.5556	94.697	51.8072	50.641	96.4103	95.3125	58.8235	55.2846	II	Lamc2	20304
chr1:153219354-153220107	34.7826	33.6207	14.3376	22.7419	85.1441	83.1858	39.2562	34.0792	86.2745	91.8367	47.619	35.5422	88.8889	87.5	48	43.1034	II	Lamc2	-33284
chr1:153227275-153227744	20.0957	25.1397	5.54622	11.7225	83.2797	82.3755	48.381	49.4163	76.699	82.5	58.5	48.4375	75.5102	75.3304	57.1429	54.7945	II	Lamc2	-41063		DNAse-mouse_ES-E14;H3K36me3-mouse_ES-E14
chr1:153308570-153308939	60.8696	42.0168	41.853	61.8182	87.8788	84.2593	41.6667	47.9508	82.7586	88.8889	41.9355	46.5753	92.9825	90.4762	68.75	68.2927	II	Lamc1	24031	dELS	H3K4me1-mouse_ES-E14
chr1:153315965-153317396	15.5303	12.782	7.60135	10.1351	85.7506	82.9082	36.5591	47.1154	84.1176	83.1325	43.5185	39.3939	84.7561	88	48.7805	30.6667	II	Lamc1	16105	dELS	H3K4me1-mouse_ES-E14
chr1:153320602-153321052	9.27152	13.253	2.29885	4.48718	73.6842	61.25	27.4194	31.405	82.6087	82.8947	26.6667	33.9286	54.0984	64.6154	26.9231	29.5455	II	Lamc1	11959		H3K27ac-mouse_ES-E14;H3K4me1-mouse_ES-E14
chr1:153330319-153330911	18.705	17.4648	3.41207	6.34006	81.9328	80.7122	37.4663	42.8571	82.0359	83.1461	42.1429	30.2632	67.0886	80.2548	42.5	35.7895	II	Lamc1	2171		H3K4me1-mouse_ES-E14;H3K4me3-mouse_ES-E14
chr1:153347645-153348471	13.4715	13.587	3.91304	7.91667	52.9412	47.0588	7.77202	12.766	60.3448	67.3077	2.63158	10.8108	56.7568	72.549	15	9.09091	I	Shcbp1l;Lamc1	-77104;-15272		DNAse-mouse_ES-E14;H3K27ac-mouse_ES-E14;H3K36me2-mouse_mESC;H3K4me1-mouse_ES-E14
chr1:153406410-153407084	43.6066	46.9027	35.5978	36.8421	85.6502	86.7347	42.7056	47.1429	93.1818	91.5493	51.4286	54.2373	89.7059	86.6667	50	54.5455	II	Lamc1;Shcbp1l	-73961;-18415		H3K27ac-mouse_ES-E14;H3K36me2-mouse_mESC
chr1:153459341-153461067	64.5604	63.6111	27.0833	36.3839	91.1681	89.5722	66.4286	60.733	97.3684	95.3271	60.4651	53.0435	93.0233	92.9688	65.5738	59.4203	II	Dhx9;Shcbp1l	27404;35042		H3K36me3-mouse_ES-E14
chr1:153478431-153478920	61.4943	61.7978	15.9664	31.7757	96.7532	92.4242	78.6127	72.4138	95.1613	91.3793	87.2727	71.7391	95.8333	91.6667	75.8621	69.5652	II	Dhx9;Shcbp1l	8932;53514
chr1:153481787-153483697	10.3448	12.1372	0.765306	0.932401	84.6154	89.1304	25.8567	26.087	91.8033	88.8158	30.3371	19.1011	94.0171	82.1429	34.8837	30.9091	II	Dhx9;Shcbp1l	4866;57580		H3K4me3-mouse_ES-E14
chr1:153484797-153486300	4.65116	5.59701	0	0.357143	61.7778	63.7615	10.4545	11.1111	76.7442	63.7255	14.9254	11.4754	60.5263	55.102	16	20	II	Dhx9;Shcbp1l	2059;60387	pELS;CTCF-bound	H3K4me3-mouse_ES-E14;H3K9ac-mouse_ES-E14
chr1:153493987-153494223	5.2356	1.28205	0	0	48.855	43.8095	8.48485	14.4737	79.5918	50	19.2308	2.38095	45.6522	34.6154	5.26316	6.25	II	Dhx9;Npl	-6497;55940	dELS	DNAse-mouse_ES-E14;H3K27ac-mouse_ES-E14;H3K4me3-mouse_ES-E14
chr1:153500073-153500490	19.6141	28.75	13.4868	15.7343	90.9836	91.5584	38.0165	50.1484	89.6552	91.8182	40.7407	60.2041	91.129	95.4545	68.3544	67.033	II	Dhx9;Npl	-12674;49763		DNAse-mouse_ES-E14
chr1:153679251-153679443	16.7421	11.5702	0.45045	2.37288	88.2653	85.4369	40.8696	47.7679	89.2857	96.2025	81.8182	45.3704	79.2453	77.7778	77.7778	62.5	II	Rgs16;Rgs8	-61002;26322	dELS	H3K36me2-mouse_mESC;H3K4me1-mouse_ES-E14;H3K9ac-mouse_ES-E14
chr1:153807681-153808327	36.5482	45.2575	23.1214	26.0309	74.5981	77.2189	27.6163	23.8579	80.8511	80.8989	46.729	40.1961	80.1587	69.8925	54.4118	49.2537	II	Rgsl1;Rnasel	36138;58578	DNase-H3K4me3;CTCF-bound
chr1:153901476-153901808	11.0497	13.2184	1.31579	2.16606	65.3659	75	17.1171	17.6211	80.4348	72.093	21.875	21.7391	64.557	68.1818	19.4444	32	II	Glul	1698	pELS	DNAse-mouse_ES-E14;H3K4me3-mouse_ES-E14;H3K9ac-mouse_ES-E14
chr1:153962085-153962404	45.2055	51.8519	32.7485	32.0611	85.2941	87.2881	37.5	50	86.2745	88.2353	55.814	25	91.5254	93.6508	57.8947	48.5714	II	Glul	62301
chr1:154081224-154081532	9.6	7.84314	1.93237	0.97561	84.4444	80.8219	35.4167	55.414	74.0741	74.359	33.3333	40	86.9565	82.6087	38.8889	38.8889	II			pELS	DNAse-mouse_ES-E14;H3K27ac-mouse_ES-E14;H3K4me1-mouse_ES-E14
chr1:154117428-154118317	33.2759	33.1839	17.3045	26.3069	80.3526	85.6589	32.381	39.7778	87.0317	88.6525	32.381	42.9022	87.9518	87.2549	49.0683	51.0769	II	Zfp648	-83314	PLS;CTCF-bound;pELS;CTCF-bound	DNAse-mouse_ES-E14;H3K36me2-mouse_mESC;H3K4me1-mouse_ES-E14;H3K4me3-mouse_ES-E14;H3K9ac-mouse_ES-E14
chr1:154190148-154190865	59.607	67.037	39.5238	45.7711	93.8739	88.8325	48.008	39.094	93.75	92.8144	49.2537	40.2516	93.4866	95.4802	51.6949	53.1073	II	Zfp648	-10680	dELS;CTCF-bound	DNAse-mouse_ES-E14
chr1:154204512-154205772	14.2578	25.2717	6.28349	6.07365	87.4142	85.3301	10.453	9.1763	89.2958	81.0056	40.0524	14.8551	94.1043	89.7163	50.2646	48.8889	II	Zfp648	3955	DNase-H3K4me3;DNase-H3K4me3;CTCF-bound	DNAse-mouse_ES-E14;H3K27me3-mouse_ES-Bruce4;H3K4me3-mouse_ES-E14
chr1:154383168-154383769	30.4348	34.7826	13.0208	15.1111	87.7419	87.7049	47.9592	38.9671	86.4407	96.875	50	47.5	80.8219	72.9167	61.2903	50	II				DNAse-mouse_ES-E14
chr1:154725482-154726267	29.3478	24.406	23.9416	21.7494	78.4543	71.3918	9.60265	9.81241	77.5904	65.7303	29.1667	7.86517	68.662	76.3407	19.0909	27.0833	II	Cacna1e	481	PLS;PLS;CTCF-bound	H3K27me3-mouse_ES-Bruce4;H3K4me3-mouse_ES-E14
chr1:154799147-154799674	53.4836	63.3333	40.8696	45.197	95	92.5743	53.0081	47.2752	96.83	97.5	61.3636	64.939	94.3231	94.6429	85	68.1208	II	Cacna1e	-73055		H3K4me3-mouse_ES-E14
chr1:155001949-155002155	40.2367	40.5405	21.2121	23.6842	79.4872	68.3168	34.2466	33.8889	87.5	83.871	32	31.1111	82.2222	84.6154	62.5	22.2222	II	Ier5	97584
chr1:155438430-155438610	25.1572	21.7391	7.89474	9.52381	82.5	80.8696	39.9015	32.8947	80.3922	82.0896	44.4444	30	78.5714	75.4717	27.2727	22.2222	II	Xpr1	-21191	dELS;CTCF-bound	H3K4me1-mouse_ES-E14
chr1:155484217-155484623	44.5783	53.1469	31.1765	33.3333	91.1504	86.4706	60.4478	49.6815	88.7097	88.8889	52.7273	48.8372	90	85.7143	57.8947	47.3684	II	Acbd6;Xpr1	-73702;-67091	dELS	DNAse-mouse_ES-E14
chr1:155646347-155646838	30.7263	42.3611	17.7083	18.6813	89.8551	89.7297	54.386	51.3812	95.4545	91.4286	60.3448	60.5263	91.0256	95.122	63.1579	70.5882	II	Acbd6;Lhx4	88471;95434		DNAse-mouse_ES-E14
chr1:156089358-156089928	51.9608	49.3333	36.1765	33.2278	83.1933	85.9504	45.2381	45.5556	78.0488	89.3333	40	50.6849	90.2778	86.1111	68.2927	64.0625	II	Tor1aip1	-53216		DNAse-mouse_ES-E14
chr1:156108374-156108636	22.5641	16.6667	11.0429	15.0943	82.9146	87.6623	40.1674	37.7778	89.2473	94.3662	52.8302	47.7778	72.2222	76.2712	68.75	55.5556	II	Tor1aip1;Fam163a	-72078;96521		DNAse-mouse_ES-E14
chr1:156111110-156111396	32.5581	41.5094	13.0045	21.4953	77.665	78.882	39.196	22.3214	86.8852	83.3333	64.8649	48.8889	89.5522	88.0952	64	45.4545	II	Tor1aip1;Fam163a	-74826;93773		DNAse-mouse_ES-E14
chr1:156229445-156229632	22.8723	22.973	12.5	17.4888	47.9339	50.4762	10.5727	10.5769	68.1818	74.4186	40	0	58.3333	66.6667	16	47.3684	I	Fam163a;Tdrd5	-24513;74125	dELS;CTCF-bound	DNAse-mouse_ES-E14
chr1:156310515-156311387	47.3868	50.8	33.8403	39.7321	73.5113	75.7895	13.7658	13.0146	88.5813	74.3802	40.2985	10.084	78.9969	86.4754	44.4444	39.2727	II	Nphs2	224	DNase-H3K4me3;PLS;CTCF-bound	H3K4me3-mouse_ES-E14
chr1:15649488-15649866	40	44.2308	20.6349	20	65.3465	75.9036	30.0699	44.8276	73.2143	83.871	38.7755	13.6364	75.4717	67.6056	35.1351	36	I			dELS
chr1:156532462-156532936	58.9666	53.5971	39.6501	44.3459	93.8697	92.8571	57.8947	62.6531	91.4062	85.4545	70.1149	58.6498	96.0784	93.2886	62.069	66.8571	II	Abl2;Gm10031	-26350;8687	DNase-H3K4me3;CTCF-bound	DNAse-mouse_ES-E14
chr1:156648892-156649757	35.8065	41.3333	29.2929	36.7893	83.7838	83.3333	37.5969	48.9051	90.2439	91.0112	36.2069	30.4348	88.6076	93.3333	30.5556	40	II	Tor3a;Abl2	25031;90276		DNAse-mouse_ES-E14;H3K4me1-mouse_ES-E14
chr1:156655052-156655492	9.27835	13.7615	3.31492	4.2328	88.8199	91.3043	41.2371	43.9394	91.3043	87.5	46.6667	61.2903	89.3617	86.3636	66.6667	56.6667	II	Tor3a;Abl2	19084;96223	dELS	H3K27ac-mouse_ES-E14;H3K36me3-mouse_ES-E14
chr1:156657057-156657684	28.8079	37.9562	19.6154	32.3718	87.1951	80.6723	36.3636	36.7041	100	97.7778	66.6667	40.9091	88.3721	83.3333	37.5	59.375	II	Tor3a;Abl2	16985;98322	dELS;CTCF-bound	H3K4me1-mouse_ES-E14
chr1:156660395-156661109	27.7228	30.0493	11.2903	15.1724	86.2069	86.5217	42.8094	41.3699	84.2466	85.2941	48.7805	56.5789	87.037	86.2319	59.4595	55.9441	II	Tor3a	13604	dELS	H3K27ac-mouse_ES-E14;H3K4me3-mouse_ES-E14;H3K9ac-mouse_ES-E14
chr1:156665847-156668352	14.2982	15.3578	7.78689	7.03675	88.851	88.4483	31.6418	34.3217	89.0722	91.5584	40.8313	32.4713	89.5616	91.4489	47.9821	41.4027	II	Tor3a	7256	dELS	H3K27ac-mouse_ES-E14;H3K36me3-mouse_ES-E14;H3K4me1-mouse_ES-E14;H3K4me3-mouse_ES-E14;H3K9ac-mouse_ES-E14
chr1:156669354-156670236	2.8777	6.81818	0.239808	0.817996	46.4986	53.7234	16.4491	17.5793	49.4382	67.6471	13.8889	15.9574	49.2647	47.9452	27.6596	44.1558	I	Tor3a	4561	dELS	H3K27ac-mouse_ES-E14;H3K4me3-mouse_ES-E14;H3K9ac-mouse_ES-E14
chr1:156676302-156676498	11.4428	7.54717	1.59574	3.18471	29.0323	39.4495	5.5	2.27273	63.6364	53.2258	17.3913	9.09091	49.0196	40	3.125	16	I	Tor3a	-2044	CTCF-only;CTCF-bound	DNAse-mouse_ES-E14
chr1:156752075-156752481	26.3959	22.7621	13.6986	17.801	67.3653	56.3177	22.3587	21.7949	59.4406	67.9775	24.4444	34.1463	66.3102	63.9344	36.6667	31.3131	I	Angptl1;Fam20b	-86284;-33206	dELS;CTCF-bound	DNAse-mouse_ES-E14
chr1:156937423-156937947	8.0402	15.5689	1.02041	3.78788	75.5102	80.625	34.2105	45.3202	75.6757	74.2857	42.3729	49.1525	78.1818	87.2727	61.1111	63.8298	II	Ralgps2;Angptl1	1702;99123
chr1:156998028-156998270	24.2718	30.1075	10.2041	3.94737	75	84.3373	30.1587	26.7241	83.6735	91.6667	35	24.1379	66.6667	80.9524	45	25	II	Ralgps2	-58762	dELS;CTCF-bound	DNAse-mouse_ES-E14
chr1:157100923-157101805	29.1391	28.3544	8.19672	12.0718	68.6441	64.1618	9.25508	9.34394	75.4098	71.8121	19.8276	7.92952	68.1481	65.5319	26.087	24.6073	II	Tex35	7286	dELS	H3K4me1-mouse_ES-E14
chr1:157253596-157253976	34.9112	46.4	38.7978	41.5385	88.3721	71.5447	35.5828	29.927	89.1892	82.3529	22.2222	33.3333	84.375	83.3333	26.6667	40	II			dELS;CTCF-bound	DNAse-mouse_ES-E14;H3K4me1-mouse_ES-E14
chr1:157410973-157411194	8.25688	10.4478	2	5.58659	41.2281	36.3636	9.15493	8.33333	59.375	52.2727	11.1111	10	35.4839	44	15.3846	7.14286	I	Rasal2	1511	pELS	H3K4me3-mouse_ES-E14;H3K9ac-mouse_ES-E14
chr1:157417325-157418273	18.6441	25.6757	16.5541	12.6374	85.3383	91.3636	51.585	36.9427	93.1677	89.4444	48.1203	32.8125	92.0635	91.5254	50	28.7234	II	BC026585;Rasal2	-40781;-5204	pELS;CTCF-bound
chr1:157558010-157558367	28.8889	27.6316	17.193	25.4464	73.913	66.5116	33.4802	20.9059	86.5546	64.4444	34	30	65.5556	79.4643	37.6623	34.7826	II	Sec16b	51461		DNAse-mouse_ES-E14
chr1:15794560-15794846	18.5484	17.5182	11.5741	25.3275	84.3537	86.3636	23.3696	35.5	84.6154	90	54.1667	57.6923	87.037	82.9268	45.1613	41.4634	II	Terf1	-10943		H3K4me3-mouse_ES-E14
chr1:15813513-15816220	16.0572	18.8312	7.97721	9.55056	64.7157	68.5567	18.7735	18.2622	80	78.4512	24.7104	23.2323	79.1809	82.8947	25.7812	30	II	Terf1;Sbspon	9221;77855	dELS	DNAse-mouse_ES-E14;H3K36me3-mouse_ES-E14;H3K4me3-mouse_ES-E14
chr1:158386630-158387285	38.3333	44.3396	34.8684	24.2991	79.5031	80.1724	22.8723	31.9728	95	73.3333	27.027	33.3333	86.6667	79.3103	38.4615	27.5862	II	Astn1	24685		DNAse-mouse_ES-E14;H3K4me1-mouse_ES-E14
chr1:158464120-158464448	56.8182	55.4622	33.8983	58.4507	84.4828	74.4681	36.2319	48.6486	89.1892	93.6508	65.8537	52.7778	90	91.6667	52.381	32.1429	I				DNAse-mouse_ES-E14
chr1:158596850-158597388	26.5714	24.1546	13.6691	21.3483	48.0392	42.963	11.3043	8.66873	62.1951	63.6364	42.1053	15	54.8077	48.5714	22.2222	21.8182	I			DNase-H3K4me3;CTCF-bound	DNAse-mouse_ES-E14
chr1:15892280-15893450	19.4127	36.0417	12.1112	14.0921	72.2287	85.689	11.9785	12.086	83.4783	90.6667	46.2282	25.3731	87.594	81.6415	48.1818	33.6343	II	Sbspon	-143	PLS;pELS	DNAse-mouse_ES-E14;H3K4me3-mouse_ES-E14;H3K9ac-mouse_ES-E14
chr1:159233332-159233957	16.2037	18.1818	4.89796	7.08333	45.4082	53	13.1387	13.9918	59.7015	58.1197	22.449	8.33333	42.1875	46.6667	26.3158	31.0345	II	Rfwd2	1319	pELS	H3K4me3-mouse_ES-E14;H3K9ac-mouse_ES-E14
chr1:160044098-160045066	26.6949	34.2857	17.9087	17.1011	74.141	76.0656	10.6274	10.3194	79.4444	83.5749	18.6916	16.2162	83.9474	83.8509	38.4615	30.4054	II	4930523C07Rik	-30580	PLS;CTCF-bound;pELS;pELS;CTCF-bound	DNAse-mouse_ES-E14;H3K4me3-mouse_ES-E14;H3K9ac-mouse_ES-E14
chr1:160212400-160212809	0	0	0	0.0693001	0.182648	0	0.23753	0	0	45.122	37.3585	15.7635	13.6612	0	44.9541	59.0909	I	Cacybp	270	pELS;CTCF-bound	H3K27ac-mouse_ES-E14;H3K4me3-mouse_ES-E14;H3K9ac-mouse_ES-E14
chr1:160809369-160809830	45.5516	56.7073	29.9465	36.272	88	93.1034	45.2381	43.5252	88.3333	92.9412	44.0678	62.7119	84.4156	74.359	61.7647	50	II	Rc3h1;Rabgap1l	-96818;-16654		H3K4me1-mouse_ES-E14
chr1:16092599-16093647	21.8954	52.5862	8.77719	14.4821	69.9663	70.979	8.19672	10.2415	65.1163	78.0303	45.3401	8.62069	82.6797	75.0988	30.2632	43.8806	I	4930444P10Rik	202	PLS;pELS	H3K27me3-mouse_ES-Bruce4;H3K4me3-mouse_ES-E14;H3K9ac-mouse_ES-E14
chr1:160999993-161000235	55.9524	42.1429	41.0714	52.8986	80.9524	84.2593	35.461	32.6531	87.1795	84.127	51.3514	54.1667	92.9825	86.2069	50	50	II	Serpinc1;Zbtb37	21468;34735
chr1:161006388-161006716	30.4054	38.0435	13.6364	28.2353	90.7143	79.5455	59.4118	45.7895	85.7143	86.4865	40	57.8947	83.3333	100	51.8519	35.2941	II	Serpinc1;Zbtb37	27906;28297
chr1:16101876-16103556	13.7161	12.9433	3.23015	4.96278	84.2857	85.4749	36.4351	26.826	91.5584	83.4025	33	27.2109	88.5135	80.5825	30.3371	28.7129	II	Rdh10;Rpl7	-3058;1946	pELS	H3K36me3-mouse_ES-E14;H3K4me3-mouse_ES-E14;H3K9ac-mouse_ES-E14
chr1:161037602-161038294	4	9.34579	0	1.53846	68.6441	78.6408	13.9535	11.9266	60.8696	70.7692	28.8462	14.7059	60.3774	66.6667	6.25	10	II	Zbtb37	-3099	PLS	DNAse-mouse_ES-E14;H3K4me3-mouse_ES-E14
chr1:161130078-161130816	12.5954	15.1724	4.41899	8.91608	73.8866	74.9529	8.90688	13.602	79.7297	78.9238	10.7914	12.2807	81.5315	83.871	14.2857	15.1163	II	Klhl20;Cenpl	1064;59680		H3K4me3-mouse_ES-E14;H3K9ac-mouse_ES-E14
chr1:161142042-161143241	20.0216	26.3158	9.01213	14	85.7143	83.7302	14.9758	17.3642	89.8374	88.8889	28.2913	22.1968	85.4202	85.9766	17.1875	38.4181	II	Ankrd45	-125	PLS;PLS;CTCF-bound	DNAse-mouse_ES-E14;H3K4me3-mouse_ES-E14;H3K9ac-mouse_ES-E14
chr1:161237492-161237809	56.2914	46.1538	16.9492	17.7515	79.3388	87.2483	64.2384	57.764	80.4878	75.5556	61.7647	58.5366	80	80.4878	68.1818	64	II	Prdx6;Ankrd45	13568;94884	dELS	H3K27ac-mouse_ES-E14;H3K4me1-mouse_ES-E14
chr1:161247946-161249924	41.3747	41.1392	22.361	24.4085	82.194	77.9197	28.6979	33.419	86.1751	77.7429	29.6	26.1194	82.1256	81.7073	41.0714	37.7193	II	Prdx6	2284	dELS;pELS	H3K36me3-mouse_ES-E14;H3K4me1-mouse_ES-E14;H3K4me3-mouse_ES-E14;H3K9ac-mouse_ES-E14
chr1:161314143-161314712	26.4344	33.4646	16.4407	17.7189	87.4251	84.7059	41.1654	47.549	83.5556	75.8333	53.4351	46.9274	87.3077	89.3281	49.3421	55.3435	II	Tnfsf4;Prdx6	-80981;-63209		DNAse-mouse_ES-E14;H3K4me3-mouse_ES-E14;H3K9ac-mouse_ES-E14
chr1:162879829-162880074	49.1525	49.0741	30.0926	31.6092	77.6119	70.6767	42.3529	26.4706	87.5	86.9565	34.2857	32	79.7297	74.359	45	39.2857	I	Fmo1;Fmo2	-13342;18760	dELS;dELS;CTCF-bound
chr1:163402279-163403094	7.79817	6.04396	5.51181	7.63636	53.1792	55.2147	14.9254	14.4531	61.6667	58.9744	3.84615	0	48.4848	66.6667	14.8148	17.1429	II	Gorab	982		H3K4me3-mouse_ES-E14;H3K9ac-mouse_ES-E14
chr1:163930779-163931531	20.2105	22.327	8.51064	7.24907	74.5205	78.8204	23.3415	27.991	85.2713	80.6452	22.5806	21.5278	81.875	76.3889	20	37.6623	II	Scyl3;BC055324	1390;63641	pELS	H3K4me3-mouse_ES-E14;H3K9ac-mouse_ES-E14
chr1:163993519-163993954	23.0366	30	15.3846	15.566	74.2857	74.6032	36.0465	37.3333	80.7692	75.7576	34.1463	46.1538	76.9231	80	47.619	13.3333	II	Mettl18;BC055324	-1152;1059		H3K4me3-mouse_ES-E14
chr1:163995939-163996090	42.8571	44.4444	23.2432	39.3305	90.3704	93.0233	67.0213	69.8324	92.9204	95.4545	64.4444	73.6842	91.6667	86.8421	65.9091	61.5385	II	BC055324;Mettl18	-1219;1126		H3K4me3-mouse_ES-E14
chr1:164019954-164020300	17.6871	15.5405	6.25	11.2613	82.8025	77.8443	40.2878	37.0558	89.6552	87.7551	27.2727	40.4762	92.1053	89.2857	43.75	25	II	Sele;Mettl18	-28107;25238	dELS	H3K27ac-mouse_ES-E14;H3K4me1-mouse_ES-E14
chr1:164020732-164021407	10.7843	10.757	3.18182	5.46875	88.7701	90.411	36.5482	36.7089	87.3239	91.7808	26.7606	33.6634	88.8889	82.6667	39.2405	35.3535	II	Sele;Mettl18	-27164;26181	dELS	H3K27ac-mouse_ES-E14;H3K4me3-mouse_ES-E14
chr1:164027390-164027617	51.5337	38.1503	26.0465	31.8627	72.7891	71.7105	24.1573	23.9583	75.7143	74.2424	43.6364	27.2727	82.1429	80.6452	38.0952	30	II	Sele;Mettl18	-20730;32615	CTCF-only;CTCF-bound	DNAse-mouse_ES-E14
chr1:164250165-164251393	32.8713	27.1293	4.811	10.1868	64.3411	63.522	18.595	24.5902	83.4951	77.5	24	36.3636	71.5596	74.2424	30.5556	34.4262	I	Ccdc181;Slc19a2	-24806;1733	pELS	H3K4me3-mouse_ES-E14;H3K9ac-mouse_ES-E14
chr1:164306101-164306619	15.5	22.0833	6.50407	10.4167	64.7399	70.6897	10.4972	27.1429	66.6667	64.2202	9.1954	16.25	70.9091	65.9574	9.67742	14.7059	II	Nme7;Blzf1	-1312;1124		H3K4me3-mouse_ES-E14
chr1:164315157-164315594	37.8486	34.9282	26.5152	29.9065	86.4238	88.1057	44.7368	38.024	95.122	92.6471	54.1667	46.6667	89.4118	91.4286	59.5238	54.5455	II	Nme7	7704	DNase-H3K4me3;CTCF-bound	DNAse-mouse_ES-E14;H3K4me1-mouse_ES-E14
chr1:164316639-164317409	41.1079	38.914	31.3131	35.7724	71.0638	68.595	41.5808	33.8936	68.6275	64.8936	36.5385	42.3729	75.3247	73.2143	31.5789	33.3333	II	Nme7	9352	CTCF-only;CTCF-bound	DNAse-mouse_ES-E14
chr1:164372905-164373452	23.1959	20.8333	12.8028	10.4	94.012	88.0952	53.2751	50	93.8144	88.2353	51.8519	61.9718	98.7805	86.7925	55.2632	53.0303	II	Nme7;Atp1b1	65507;85176	dELS	H3K4me1-mouse_ES-E14;H3K4me3-mouse_ES-E14
chr1:164376570-164376959	36.6197	38	11.1111	5.46875	55.6522	51.1364	24.5455	23.1293	53.1915	72.5806	24	15	70.9677	68.2927	16.6667	0	II	Nme7;Atp1b1	69093;81590	dELS	DNAse-mouse_ES-E14;H3K27ac-mouse_ES-E14
chr1:164454700-164456610	8.30636	10.2098	2.18038	1.2037	80.506	79.5341	35.6234	32.0528	81.8966	81.6	42.1384	41.629	78.8462	80.198	44.2748	47.3214	II	Atp1b1	2700	dELS;dELS;CTCF-bound	H3K4me1-mouse_ES-E14;H3K4me3-mouse_ES-E14
chr1:164461666-164462358	38.0383	40.146	19.9557	24.9423	68.9895	73.2218	19.3995	22.1176	76.087	79.5455	34.7826	16.4384	76.9231	74.7573	46.5116	32.5581	II	Atp1b1	-3657	pELS
chr1:164503058-164503586	9.04255	2.73973	0	0	52.2727	42.2222	12.4352	7.06522	70.4545	75	32.1429	13.2075	61.0169	78.7234	13.6364	10.8696	II	Atp1b1	-44967	pELS	DNAse-mouse_ES-E14;H3K27ac-mouse_ES-E14;H3K4me3-mouse_ES-E14;H3K9ac-mouse_ES-E14
chr1:164993972-164994421	10.4396	15.1163	6.52174	7.5	89.0909	88.2883	44.4444	44.8454	90.9091	87.8788	65.625	41.3793	70.9302	98.0392	60	57.1429	II	Xcl1	-58670	dELS	DNAse-mouse_ES-E14
chr1:164999380-164999836	41.9608	46.7456	29.2754	37.7358	81.9853	85.6354	39.9038	44.8378	90.625	89.7436	50	37.2881	89.8551	87.5	57.7778	60.5263	II	Xcl1	-64081		DNAse-mouse_ES-E14
chr1:165062951-165063342	35.2941	48.7179	18.1395	15.873	91.791	90	51.3369	53.6585	84.8485	92.5	42.8571	42.3077	91.8919	84	31.7073	56.25	II	Tbx19	97626
chr1:165188897-165189575	44.0758	48.855	40.0943	43.2432	81.25	82.5397	32.1951	39.6985	75.5102	84.2857	59.375	55.3846	86.6667	92.9577	52.1739	69.2308	II	Tbx19;Sft2d2	-28463;5202	dELS	H3K4me1-mouse_ES-E14
chr1:165316268-165317263	50.1285	55.8685	33.6887	40.3846	81.2325	80.5369	30.2174	26.6423	82.9114	85.2174	38.1295	33.3333	80.4545	81.2865	35.2941	51.8987	II	Gpr161	20977		H3K36me2-mouse_mESC
chr1:165373865-165374201	46.3542	56.7073	28.75	36.1502	89.8876	84.4262	43.128	42.2222	92.5926	89.8551	53.8462	41.4634	95.0495	96.4286	52.5424	57.5	II	Gpr161;Dcaf6	78244;86432		DNAse-mouse_ES-E14
chr1:165617356-165617974	13.8889	28.0488	14.5833	17.4074	77.7311	72.7273	26.0377	35.533	59.0476	69.0476	19.697	13	51.7986	58.5859	27.8689	23.913	II	Mpzl1	16864	dELS
chr1:165679112-165679615	52.7331	51.0309	30.226	41.1917	73.913	75.7426	37.5342	36.6071	87.069	83.0508	26.3889	41.4894	86.087	88.7324	30.3797	47.3118	I	Mpzl1;Rcsd1	-44835;28684	dELS;CTCF-bound	DNAse-mouse_ES-E14;H3K4me1-mouse_ES-E14
chr1:165861726-165862005	36.8421	39.0411	12.3288	23.6515	83.6634	85.9375	38.8571	40.0862	87.1795	94.8276	38.4615	53.3333	82.6667	93.5484	51.2195	57.1429	II	Cd247	73185
chr1:165880048-165880461	42.5587	55	15.4394	21.8263	94.1176	86.8421	57.3816	49.6988	96.063	95.3488	71.831	64.0777	90.1316	97.1631	65.3333	59.4203	II	Cd247	91574		H3K36me3-mouse_ES-E14;H3K4me1-mouse_ES-E14
chr1:165966630-165967582	24.2857	21.0227	9.52381	14.9171	67.6259	77.5641	27.0833	25.6757	75.5814	76.699	14.8148	21.0526	74.1176	72.0588	16.3265	6.66667	II	Pou2f1	35572	dELS;dELS;CTCF-bound	DNAse-mouse_ES-E14
chr1:165998971-165999575	29.6774	33.3333	8.16327	9.25926	85.3061	86.0465	42.3913	53.3742	90.566	92.3077	49.0909	30.137	88.2353	90.566	41.8605	49.2537	II	Pou2f1	3405
chr1:166000548-166000942	6.59341	14.3939	3	1.21457	48.6842	47.619	8.69565	12	72.7273	64.0449	17.8571	10	56.8182	34.4828	25	7.69231	II	Pou2f1	1933	pELS;pELS;CTCF-bound	H3K4me3-mouse_ES-E14;H3K9ac-mouse_ES-E14
chr1:166043695-166044151	54.9587	64.8276	33.0508	45.5645	83.4286	90.7285	53.4562	51.6588	93.7984	92.5926	70.6667	57.2519	95.0704	94.5946	75.6757	51.6854	II	Pou2f1;Dusp27	-41245;83999	pELS	H3K36me2-mouse_mESC;H3K4me3-mouse_ES-E14
chr1:166053240-166053778	40.1914	47.9452	21.519	32.6409	83.4197	87.8613	41.0959	41.7671	83.9286	86.8421	41.3333	54.2857	79.2308	86.3636	46	41.6667	II	Pou2f1;Dusp27	-50831;74413		H3K36me2-mouse_mESC
chr1:166125583-166125880	7.69231	4.25532	0	0.537634	67.1498	72.5	29.8137	30.8081	83.3333	92.3077	56.25	31.5789	73.4694	100	50	42.3077	II	Gpa33;Dusp27	-4506;2190		H3K27ac-mouse_ES-E14
chr1:166155093-166155458	15.9544	11.7647	2.28013	6.22568	76.9231	82.4561	29.7297	38.75	72.7273	76.7442	62.7907	50.6667	78.9474	65	52.7778	62.5	II	Gpa33;Mael	25038;83468		H3K27ac-mouse_ES-E14;H3K4me3-mouse_ES-E14;H3K9ac-mouse_ES-E14
chr1:166238498-166238903	39.8422	57.6642	30.8451	37.8244	95.2267	92.7126	56.8356	56.3504	94.3005	95.8678	78.0335	65.0165	96.0976	93.6047	68.9873	81.4085	II	Mael	43	PLS	DNAse-mouse_ES-E14;H3K4me3-mouse_ES-E14;H3K9ac-mouse_ES-E14
chr1:166308599-166310080	9.32666	30.8917	6.06343	6.19207	63.7956	81.6631	8.0292	5.72938	86.2357	93.2927	45.8445	12.61	88.4573	84.1713	55.7143	47.9524	I	Tada1;Ildr2	-69757;55201	PLS;CTCF-bound;pELS	H3K27me3-mouse_ES-Bruce4;H3K4me3-mouse_ES-E14;H3K9ac-mouse_ES-E14
chr1:16655278-16656075	10.4317	9.6875	3.45745	3.28767	67.4912	60.6557	28.5311	31.7308	65.8333	70.4225	14.5695	21.1765	71.6129	60.7843	18.1818	33.9623	II	Ube2w;Eloc	-36188;1361		H3K4me3-mouse_ES-E14;H3K9ac-mouse_ES-E14
chr1:167045815-167046114	32	36.8794	14.7208	25	78.7879	68.6747	34.5865	33.1169	72.4138	70.2703	50	40	71.6418	75.9259	43.4783	47.619	II	Fam78b	44548		H3K4me1-mouse_ES-E14
chr1:167046642-167046953	54.7739	55.9322	40.6452	44.5614	89.7436	91.5888	53.0612	43.6735	83.7209	83.3333	68.75	63.8298	74.6667	73.3333	57.1429	78.0488	II	Fam78b	45381	dELS	H3K36me2-mouse_mESC
chr1:167222825-167223310	14.3396	13.5484	4.84429	5.68562	81.9444	90.7801	43.0189	37.7432	92.5	94.6237	52.2727	48.3516	89.7196	85.7143	52.5424	51.6484	II	Uck2	62252	dELS	DNAse-mouse_ES-E14;H3K27ac-mouse_ES-E14;H3K36me3-mouse_ES-E14;H3K4me1-mouse_ES-E14
chr1:167271477-167272172	20.1735	20.5128	10.4082	15.6057	73.2026	78.6982	26.3305	35.0427	73.1707	88.3117	43.9024	26.2295	74.026	63.0435	48.6486	48.7179	II	Uck2	13495	dELS	DNAse-mouse_ES-E14;H3K27ac-mouse_ES-E14;H3K4me1-mouse_ES-E14;H3K4me3-mouse_ES-E14
chr1:167273125-167273606	7.95455	21.25	2.19298	6.30252	76.6871	74.4526	41.5789	41.1168	75.4902	87.5	46.5116	41.573	80.5085	87.3239	55.5556	56	II	Uck2	11954	dELS	H3K27ac-mouse_ES-E14;H3K4me3-mouse_ES-E14
chr1:167278910-167279640	6.45161	8.10811	1.2024	0.915751	85.7939	79.8535	35.0649	38.0671	86.5922	84.4156	42.4242	45.8599	83.3333	89.3519	58.1818	50.8108	II	Uck2	6045	dELS	H3K27ac-mouse_ES-E14;H3K36me3-mouse_ES-E14;H3K4me1-mouse_ES-E14;H3K4me3-mouse_ES-E14
chr1:167282692-167283273	9.45946	12.8906	0	1.06762	59.0909	53	15.1515	12.3636	61.3333	57.7586	23.5294	10.5769	35.5556	52.1739	19.3548	10.5882	II	Uck2	2337	dELS	H3K4me1-mouse_ES-E14;H3K4me3-mouse_ES-E14;H3K9ac-mouse_ES-E14
chr1:167306075-167306911	23.5915	25.3333	14.2241	25.1799	79.7927	76.7857	42.2222	37.6471	76.1905	81.8182	43.4783	41.8605	84.0909	93.3333	55.1724	40.9091	II	Tmco1	-1885	CTCF-only;CTCF-bound	DNAse-mouse_ES-E14
chr1:167309399-167309972	19.6891	14.4509	7.64706	6.70391	69.4444	70	21.9355	20.7865	82.6923	80.2817	19.7368	20.8333	73.6842	85.9155	28.0702	13.8889	II	Aldh9a1;Tmco1	-40305;1308		H3K4me3-mouse_ES-E14
chr1:167322260-167322548	50	62.2642	29.8013	35.1351	95.5414	95.0413	66.4975	53.2258	88.4615	88.0952	60	67.7419	91.8919	91.6667	69.2308	100	II	Aldh9a1;Tmco1	-27587;14026
chr1:167340038-167340780	9.83103	9.53307	2.00777	2.02387	40.7795	48	2.43183	1.1976	77.6942	74.5098	33.6714	8.70536	81.2632	87.4759	17.5214	24.9573	I	Aldh9a1;Tmco1	-9582;32031	PLS;pELS	DNAse-mouse_ES-E14;H3K4me3-mouse_ES-E14;H3K9ac-mouse_ES-E14
chr1:167635168-167636261	25.6098	29.8673	11.0818	13.3811	75.6208	77.4611	17.0243	21.7631	86.2595	88.4354	40.678	40.404	87.8205	80.2083	35.7143	28.0488	II	Lmx1a;Rxrg	-53842;37331	CTCF-only;CTCF-bound	DNAse-mouse_ES-E14;H3K36me2-mouse_mESC;H3K4me1-mouse_ES-E14
chr1:167672475-167673515	55.0413	49.5522	30.274	38.3754	84.1202	86.0627	20.7607	26.4793	81.1765	82.1053	20.9091	16.1538	84.5133	75.1724	38.4615	50.5814	II	Lmx1a;Rxrg	-16562;74611	DNase-H3K4me3	H3K4me3-mouse_ES-E14
chr1:167929530-167930407	18.2812	39.7959	6.90088	10.4849	64.1892	83.5366	7.27848	6.51872	84.1615	90.5109	34.2282	16.4894	82.866	90.4059	34.1463	39.3189	I			DNase-H3K4me3;CTCF-bound	DNAse-mouse_ES-E14;H3K4me1-mouse_ES-E14;H3K4me3-mouse_ES-E14;H3K9ac-mouse_ES-E14
chr1:167969829-167970302	41.1765	45.0331	11.6667	17.7665	79.8507	83.2061	31.0127	18.0328	86.3636	86.747	36.5854	23.8095	81.6901	80	33.3333	21.0526	II
chr1:168065198-168066229	18.75	20.7407	12.093	12.7778	58.5366	64.0351	13.4021	18.3036	77.3585	84.2857	32.6923	22.5	73.913	67.5	15.3846	8.33333	I				DNAse-mouse_ES-E14;H3K36me2-mouse_mESC
chr1:168356002-168356922	42.4699	43.8486	28.3747	50.8427	76.0518	73.1343	34.6875	43.8596	86.2385	86.2595	47.9167	47.5728	81.0127	84.4444	38.7097	37.0968	I	Pbx1	75435		H3K4me1-mouse_ES-E14
chr1:168392244-168392724	15.2632	6.99588	24.2038	21.6867	44.1379	33.3333	12.5	7.37327	46.5753	56	17.7215	13.0952	34.5238	40.2299	13.8889	21.2121	I	Pbx1	39413	dELS	DNAse-mouse_ES-E14;H3K4me1-mouse_ES-E14
chr1:168405840-168406253	19.6078	42.5532	39.4737	36.8421	39.1304	61.8182	26.5625	41.6667	71.5596	64.2105	17.2414	26.3959	44.697	38.7755	22.1239	21.3415	I	Pbx1	25850	dELS	DNAse-mouse_ES-E14;H3K4me1-mouse_ES-E14
chr1:168676321-168677354	60.4462	52.0076	37.7698	43.0168	89.5487	89.6465	42.3701	36.7412	93.3099	94.1935	46.3687	49.7797	93.0599	91.8182	39.1566	44.1176	II			pELS;pELS;CTCF-bound	H3K27me3-mouse_ES-Bruce4
chr1:170214140-170214597	16.092	15.0943	6.0241	6.54206	62.2807	45.6522	14.1304	19.3277	61.6438	55.3846	37.7778	16.6667	72.2222	56.3636	35.2941	25	II	Uap1;Uhmk1	-39423;1028	pELS	H3K4me3-mouse_ES-E14
chr1:170771550-170771897	37.4359	32.8947	16.3717	12.2449	83.871	81.7143	33.1579	47.973	87.037	85	43.1373	43.8596	87.5676	80.9524	51.6129	62	II	Atf6	96047	dELS	DNAse-mouse_ES-E14;H3K4me3-mouse_ES-E14
chr1:170871199-170871870	11.6719	10.5556	0.887574	1.56658	82.8054	93.1579	43.2432	50.1901	92.9577	93.3333	58.8235	50	91.0112	92.5926	54.0541	76.1905	II	Atf6	-3764	dELS	DNAse-mouse_ES-E14;H3K27ac-mouse_ES-E14;H3K4me3-mouse_ES-E14;H3K9ac-mouse_ES-E14
chr1:170895150-170896225	25.3247	22.4299	12.4294	20	58.4158	62.5	22.8758	28	76.1905	68	46.988	22.9167	69.6203	50	39.4366	28.7671	II	Dusp12;Fcrlb	-10148;17253	dELS;CTCF-bound	DNAse-mouse_ES-E14
chr1:170907089-170909261	16.3273	28.8674	11.3397	10.722	62.3669	77.2472	5.70196	4.79259	82.5977	87.0787	42.2088	7.32601	87.1448	81.1321	39.4608	39.295	I	Dusp12;Fcrlb	-22635;4766	DNase-H3K4me3;DNase-H3K4me3;CTCF-bound	H3K4me1-mouse_ES-E14;H3K4me3-mouse_ES-E14;H3K9ac-mouse_ES-E14
chr1:170977919-170978304	27.9412	25	16.3043	23.2759	82.0896	78.9474	48.4848	53.1915	86.3636	95	37.5	40.625	90.6977	91.6667	38.8889	53.3333	II	Fcgr2b	-1985		H3K27ac-mouse_ES-E14;H3K4me3-mouse_ES-E14;H3K9ac-mouse_ES-E14
chr1:170998188-170998984	26.2385	28.1955	9.2233	20.7297	73.3728	71.8254	13.7295	17.6125	81.6794	82.7815	20.6897	16.4062	73.5484	85.2174	16.2162	28.125	II	Fcgr2b;Fcgr4	-22459;-20334	dELS
chr1:171083246-171086445	22.3131	29.7593	18.836	27.2059	64.6974	60.1713	9.45529	13.3811	75.7576	61.165	35.6589	17.4905	65.5039	70.0483	46.9027	38.3085	I	Cfap126;Fcgr3	-36815;-25443	DNase-H3K4me3	H3K4me3-mouse_ES-E14
chr1:171089569-171089854	21.9512	27.3333	9.29368	10.2894	83.4123	90.9836	43.6464	49.2	96.3636	85.9375	61.1111	53.3981	90.9091	90.5405	55.3846	70.9091	II	Cfap126;Fcgr3	-31949;-30309		H3K27ac-mouse_ES-E14;H3K4me3-mouse_ES-E14;H3K9ac-mouse_ES-E14
chr1:171159122-171160883	54.158	56	45.3556	44.6049	64.5199	68.2119	15.5645	17.86	77.0149	72.4138	30.5369	14.5648	70.5548	71.3559	25	28.7986	I	Mpz;Pcp4l1	9292;36265	DNase-H3K4me3;DNase-H3K4me3;CTCF-bound	H3K4me1-mouse_ES-E14;H3K4me3-mouse_ES-E14;H3K9ac-mouse_ES-E14
chr1:17123290-17123747	21.7105	18.254	3.05882	8.07799	53.8217	50.8197	5.26316	3.4188	52.2727	80.9524	11.1111	6.38298	78.5714	64.3836	8.82353	11.1111	I	Jph1;Gdap1	-25630;-21843	DNase-H3K4me3;CTCF-bound	DNAse-mouse_ES-E14
chr1:171238274-171239170	24.8062	29.1339	14.8148	21.9298	75.2113	74.569	20.6	17.3981	84.472	82.1656	16.6667	31.8182	80.8	85.2174	22.2222	42.8571	II	Fcer1g	-4357	CTCF-only;CTCF-bound	DNAse-mouse_ES-E14;H3K36me3-mouse_ES-E14
chr1:171241857-171242423	21.7822	30.3754	9.44444	11.875	78.6325	82.0717	35.3723	32.987	83.4437	79.845	39.6552	40.9722	81.1189	85.9649	46.875	50	II	Fcer1g;Ndufs2	-7775;4982	dELS;CTCF-bound	H3K9ac-mouse_ES-E14
chr1:171246149-171246654	12.381	11.8644	0	3.64964	69.802	62.5	14.0351	15.3509	54.321	55.5556	10	10.5263	50	60.2941	12.5	18.1818	II	Adamts4;Ndufs2	-4021;720		H3K4me3-mouse_ES-E14;H3K9ac-mouse_ES-E14
chr1:171256810-171257260	36.7164	44.8864	20.1835	25.6966	78.1116	79.5918	36.4912	37.284	84	80.7692	66.6667	53.3333	89.0411	73.3333	45.9459	50.9434	II	B4galt3;Adamts4	-13308;6612		H3K4me3-mouse_ES-E14
chr1:171258613-171259319	33.7331	43.4286	11.6883	12.1107	94.7566	91.9811	19.395	29.0424	94.1704	95.2941	51.7241	39.779	92.8803	91.4634	56.701	67.3203	II	B4galt3;Adamts4	-11377;8543		H3K4me1-mouse_ES-E14;H3K4me3-mouse_ES-E14;H3K9ac-mouse_ES-E14
chr1:171271186-171272104	24.2358	18.4492	8.59375	11.4516	74.2358	72.1591	9.40171	7.61719	68.1818	71.4286	13.4615	13.3333	74.6544	73.9726	18.6813	17.6056	II	B4galt3;Ppox	1302;9541	pELS	H3K36me3-mouse_ES-E14;H3K4me1-mouse_ES-E14;H3K4me3-mouse_ES-E14;H3K9ac-mouse_ES-E14
chr1:171284343-171287118	32.3605	43.0077	12.5422	13.9273	90.6097	86.781	22.3353	23.3487	89.6122	90.8019	39.9602	25.7746	87.9949	92.0301	40.7507	42.4364	II	Ppox	-4545	DNase-H3K4me3	H3K4me1-mouse_ES-E14;H3K4me3-mouse_ES-E14;H3K9ac-mouse_ES-E14
chr1:171327678-171328490	12.0092	12.0209	2.96443	5.70866	61.204	66.3551	17.6201	19.6721	82.3045	74.7967	27.381	26.4151	72.956	70.2564	39.7436	23.8938	II	Dedd	-1061	pELS	H3K27ac-mouse_ES-E14;H3K4me3-mouse_ES-E14;H3K9ac-mouse_ES-E14
chr1:171344126-171344956	30.4498	26.1589	10.6583	17.5556	70.1639	63.3621	22.5904	24.4118	75.6098	66.1111	13.7931	25.2632	80.4734	79.3893	33.3333	40.1961	II	Pfdn2;Nit1	-1129;1104	pELS;pELS;CTCF-bound	DNAse-mouse_ES-E14;H3K36me2-mouse_mESC;H3K4me3-mouse_ES-E14;H3K9ac-mouse_ES-E14
chr1:171357795-171358969	45.5782	44.6224	25.4789	35.5828	85.1351	84.104	37.2361	37.2768	87.6471	86.631	34.8315	44.1048	88.3929	85.4651	34.1085	47.5806	II	Klhdc9;Pfdn2	2416;12712	CTCF-only;CTCF-bound	H3K36me3-mouse_ES-E14
chr1:171359778-171362032	10.8559	13.7398	4.28503	5.36885	45.1389	54.4355	4.83701	3.77197	61.6071	57.2565	12.1622	11.1364	66.1654	60.3261	17.8439	34.7072	I	Klhdc9	-107	PLS;CTCF-bound;pELS;CTCF-bound	DNAse-mouse_ES-E14;H3K27ac-mouse_ES-E14;H3K4me3-mouse_ES-E14;H3K9ac-mouse_ES-E14
chr1:171369913-171370904	36.7347	49.1018	30.6715	28.281	72.8916	73.7778	12.9098	14.8352	81.746	79.8165	18.1159	15.9292	75.2212	69.7561	22.5275	36.0324	II	Nectin4	57	PLS;PLS;CTCF-bound	H3K36me2-mouse_mESC
chr1:171380659-171380760	56.9231	58.8235	53.7736	47.2222	77.2727	81.4815	56.9231	52.9032	84.7826	79.5918	48.2759	50	75.3425	86.0465	66.6667	54.7619	II	Arhgap30;Nectin4	-8244;10358
chr1:171413593-171414254	5.7971	10.5023	0.416667	1.34771	82.684	82.3529	39.6341	46.4744	87.931	91.5888	60.7843	55.9701	82.2034	86.2745	70.3704	60.1852	II	Tstd1;Usf1	-5109;2611	dELS	H3K27ac-mouse_ES-E14;H3K4me3-mouse_ES-E14
chr1:171416557-171420205	38.0586	42.4084	17.1713	20.5572	81.0697	80.5208	27.5076	27.5117	85.11	85.0816	39.0769	35.4167	86.3291	86.4504	45.2532	48.7524	I	Tstd1	-652	PLS;CTCF-bound;pELS	H3K27ac-mouse_ES-E14;H3K36me3-mouse_ES-E14;H3K4me1-mouse_ES-E14;H3K9ac-mouse_ES-E14
chr1:171439072-171441495	33.2509	32.9149	18.8498	28.4294	65.3947	66.6667	16.6297	21.6667	76.4706	72.4599	12.0219	29.1188	72.2433	68.8679	27.972	28.2895	I	Alyref2;F11r	-63194;2749	dELS;dELS;CTCF-bound;pELS	H3K27ac-mouse_ES-E14;H3K4me1-mouse_ES-E14;H3K4me3-mouse_ES-E14
chr1:171478165-171478624	13.1034	10.1604	1.38408	3.27456	50.3623	58.3333	10.4101	14.1479	57.2368	56.8421	21.7391	16.3743	65.9389	62.963	21.2121	34.1463	II	Alyref2;F11r	-25083;40860	dELS	DNAse-mouse_ES-E14;H3K27ac-mouse_ES-E14;H3K4me3-mouse_ES-E14;H3K9ac-mouse_ES-E14
chr1:171561674-171562054	12.3596	13.6364	7.2	4	87.3016	81.3953	29.6703	32.0388	79.5918	77.9221	44.1176	33.0645	81.6993	83.4711	41.9753	42.1384	II	Cd244;Ly9	2671;45546		H3K36me2-mouse_mESC
chr1:172010397-172010946	52.648	67.1296	27.027	46.6844	93.5065	91.2821	51.5152	49.8392	94.9495	91.6667	53.125	68.8525	94.5736	86.5672	57.5	58.7302	II	Vangl2;Slamf6	17772;93157		H3K4me1-mouse_ES-E14
chr1:172012660-172013435	33.75	37.69	15.186	22.2819	92.9062	89.7898	44.1454	44.0629	94.4444	97.1631	65.5172	52.0492	95.1031	94.5652	59.4828	64.7482	II	Vangl2;Slamf6	15396;95533		H3K4me3-mouse_ES-E14;H3K9ac-mouse_ES-E14
chr1:172053007-172054767	20.2441	24.6305	8.01105	10.0063	75.9623	81.6456	10.8285	7.62363	86.6048	84.1096	27.2109	16.1228	84.3962	83.0961	33.758	31.454	II	Vangl2;Nhlh1	-25443;3686	dELS	H3K4me3-mouse_ES-E14;H3K9ac-mouse_ES-E14
chr1:172107281-172108180	36.4754	46	14.6245	25.1515	77.7202	80.1136	17.1429	15.8491	91.3043	84.6154	21.4286	17.3077	80.4878	86.3636	37.931	24.3902	I	Ncstn;Pex19	-24936;-19024		DNAse-mouse_ES-E14;H3K4me1-mouse_ES-E14
chr1:172129003-172129227	20.339	19.802	8.07453	11.2245	66.4	65.4545	22.7642	23.6641	75	74.359	38.4615	21.875	64.7059	78.7879	27.2727	33.3333	II	Dcaf8;Pex19	-19063;2360	DNase-H3K4me3;CTCF-bound
chr1:172149216-172149761	11.3253	9.26829	0.421053	1.62075	60.6838	57.7603	7.90698	6.15385	74.7191	62.1302	7.58621	9.34579	55	63.8462	11.6505	3.15789	II	Dcaf8;Pea15a	1311;57315	pELS	H3K4me3-mouse_ES-E14;H3K9ac-mouse_ES-E14
chr1:172194366-172195336	34.2105	33.4459	18.1818	23.2104	91.2181	89.1429	52.0362	58.8983	97.0874	96.6667	50.9615	51.2295	91.6335	89.4444	55.8333	50.5952	II	Pea15a;Dcaf8	11953;46673		H3K36me3-mouse_ES-E14
chr1:172212701-172213068	34.2466	34.5679	6.22222	17.3333	81.3665	79.8165	38.5027	41.573	83.871	92.0635	40.4255	31.0345	87.0968	84.6154	45.4545	48.2759	II	Pea15a;Casq1	-6081;6983		H3K4me1-mouse_ES-E14;H3K9ac-mouse_ES-E14
chr1:172237733-172237895	28.2895	18.8034	16.6667	24.0741	85.7143	81.5789	50.7042	50	91.2281	90.4762	40.625	54.0541	87.7551	89.7436	57.4468	61.5385	II	Casq1;Atp1a4	-17946;20600
chr1:172244660-172244737	39.6825	37.6068	20.9677	21.6867	96.1538	91.3043	56.1404	65.7895	95.1389	93.75	89.4737	78.1818	95.4023	96.2617	61.5385	65.3333	II	Casq1;Atp1a4	-24831;13715		H3K4me3-mouse_ES-E14
chr1:172261459-172261883	19.7183	22.093	6.83761	16.8539	77.2152	74.1176	33.6538	32.6531	82.8125	86.5672	36	32.3529	81.1594	90	60	23.3333	II	Atp1a4	-3257	pELS
chr1:172317221-172319747	44.8803	44.5364	20.2216	25.2143	88.7987	86.1011	15.6863	16.3399	92.8808	94.5255	34.8739	22.0202	91.875	90.0362	48.0851	40.6137	II	Igsf8;Kcnj9	6117;10834		H3K4me1-mouse_ES-E14;H3K4me3-mouse_ES-E14;H3K9ac-mouse_ES-E14
chr1:172322516-172323729	24.6499	21.5847	11.2481	11.0526	72.2555	65.4088	17.1088	20.8772	76.4706	72.2543	27.044	23.166	77.381	78.1609	32.5	37.234	II	Kcnj9;Igsf8	6195;10756	pELS	H3K4me1-mouse_ES-E14;H3K9ac-mouse_ES-E14
chr1:172325568-172327073	16.0038	25.6993	7.341	8.20765	73.854	75.4161	11.5737	10.8991	87.1053	85.2174	56.4292	21.6837	88.3077	84.7222	45.7831	42.381	II	Kcnj9;Igsf8	2997;13954	dELS;CTCF-bound	DNAse-mouse_ES-E14;H3K4me1-mouse_ES-E14;H3K4me3-mouse_ES-E14;H3K9ac-mouse_ES-E14
chr1:172369153-172369690	34	37.2549	28.3276	26.7699	80.8696	82.5911	44.4043	39.5248	90	92.1875	38.8889	34.3511	86.2944	83	61.5385	59.3496	II	Pigm;Kcnj10	-7124;28212		H3K4me1-mouse_ES-E14;H3K4me3-mouse_ES-E14;H3K9ac-mouse_ES-E14
chr1:172377338-172378608	15.8157	16.9106	4.266	7.30117	77.8378	80.2041	15.8345	17.0426	73.622	84.6395	28.0899	17.5141	83.3333	80.8743	34.2105	26.4151	I	Slamf9;Pigm	-97385;1427	pELS	H3K27ac-mouse_ES-E14;H3K4me1-mouse_ES-E14;H3K4me3-mouse_ES-E14;H3K9ac-mouse_ES-E14
chr1:172384918-172385472	57.8947	64.8148	45.2055	52.381	83.5616	91.3669	52.4862	58.7413	90.6977	93.75	46.4286	65	93.9394	89.1892	64.7059	64.7059	I	Slamf9;Pigm	-90163;8649
chr1:172451050-172451512	36	38.8889	43.4783	45.2381	81.6667	65.3846	27.2727	28.0702	84.2105	83.3333	40	40.3226	80.597	80	37.2093	42	II	Slamf9;Pigm	-24077;74735	DNase-H3K4me3	H3K4me3-mouse_ES-E14
chr1:172495788-172496586	34.9057	39.2655	20.9443	26.3651	90.7143	89.6679	33.2845	25.4457	94.8207	94.1176	50.7042	27.957	94.6809	92.7928	59.6639	51.4563	II	Tagln2	-3860	DNase-H3K4me3	H3K4me3-mouse_ES-E14
chr1:17250321-17251189	18.1818	13.369	5.45455	6.36364	70.5882	78.9773	32.9412	32.3944	92.1569	77.4648	25	36.9565	74.4186	89.3617	31.8182	23.3333	II			pELS	DNAse-mouse_ES-E14;H3K27ac-mouse_ES-E14
chr1:172503490-172504444	10.1382	10	0.444444	5.92593	81.2865	88.4058	38.9671	53.112	80	82.0896	33.3333	54.7945	77.9221	68	71.4286	42.1687	II	Cfap45;Tagln2	-17077;3920	dELS	H3K4me1-mouse_ES-E14;H3K4me3-mouse_ES-E14
chr1:172512513-172513502	12.0075	13.5417	3.62903	5.63636	90.3846	86.9091	17.1694	19.8704	87.8205	90.411	24.1935	14.5631	92	95.1049	34.9206	32.6531	II	Cfap45;Tagln2	-8036;12961	PLS;CTCF-bound	H3K36me2-mouse_mESC;H3K4me1-mouse_ES-E14
chr1:172525345-172526210	27.8736	20.5575	12.5	16.0891	76.1364	69.6429	29.4278	35.0267	82.6316	84.8485	39.7351	46.1165	80.5882	81.2155	39.3333	45.9459	II	Vsig8;Cfap45	-30160;4734	dELS;dELS;CTCF-bound	DNAse-mouse_ES-E14;H3K4me1-mouse_ES-E14;H3K9ac-mouse_ES-E14
chr1:172616606-172617478	54.5946	53.4743	38.3408	51.1062	77.907	76.0684	22.3913	22.7513	83.2117	81.3043	28.4553	27.9279	84.7973	79.9065	25.1908	22.7848	II	Fcrl6;Dusp23	-14491;15920	dELS	H3K36me2-mouse_mESC
chr1:172755306-172755552	8.08081	13.5514	4.58716	3.43137	86.5922	80.2721	37.037	40.5263	82	89.7959	39.0244	41.1765	81.5789	76.6667	60	54.1667	II	Crp	57374		DNAse-mouse_ES-E14
chr1:173347644-173348476	10.7955	15.2174	9.80392	14.2045	62.4	52.5773	6.30631	5.22876	71.4286	63.4615	25	28.8462	76.4706	65.625	30.4348	30.7692	II	Aim2	-2819		H3K4me1-mouse_ES-E14
chr1:174921271-174922128	14.5228	47.486	10.6383	9.11565	64.4231	70.6714	5.31309	6.65468	87.5776	87.6033	41.2162	13.6691	80.9278	83.4437	47.8873	43.4211	I	Grem2	119	PLS;CTCF-bound	DNAse-mouse_ES-E14;H3K4me3-mouse_ES-E14;H3K9ac-mouse_ES-E14
chr1:175624454-175625004	25.6228	29.8913	7.72201	20.4819	66.9725	62.2951	16.5138	15.1832	74	77.6316	23.5294	2.5641	54.3478	60.9756	30.7692	15.3846	II	Fh1	906	pELS;CTCF-bound	H3K4me3-mouse_ES-E14;H3K9ac-mouse_ES-E14
chr1:176812506-176812806	16.1765	10	6.17978	4.4335	72.973	65.2778	17.2619	17.6101	68.9655	82.0896	12.2222	16.3636	70.3125	76.8293	20.8333	20.5882	II	Sdccag8;Cep170	-2004;1411	pELS	H3K4me3-mouse_ES-E14
chr1:176834808-176836478	22.6351	24.3523	11.3912	10.6818	52.7458	61.7225	11.3295	8.06738	71.6667	69.9571	13.7056	6.18557	73.0864	61.5213	21.393	15.8562	I	Sdccag8	20983	PLS;pELS	H3K4me3-mouse_ES-E14;H3K9ac-mouse_ES-E14
chr1:176992292-176992764	62.069	63.1285	38.8889	48.1848	84.0909	87.7451	39.2157	29.1176	93.4211	89.7059	42.4242	41.6667	90.9091	92.4528	51.2195	26.5306	II
chr1:177347190-177347842	39.3258	34.6535	28.3333	29.7297	68.6441	82.5243	39.6947	38.0282	89.7959	75	42.8571	30.4878	76.3889	92.1053	45.4545	34.8485	II	Zbtb18;Akt3	-96779;-89313
chr1:177555439-177556370	46.8137	40	19.6237	28.1726	78.7634	78.0374	27.6543	26.0274	89.5522	87.037	36.2745	32.5	83.4586	79.3478	42.5532	35.514	II			dELS	DNAse-mouse_ES-E14;H3K4me1-mouse_ES-E14
chr1:177794676-177794964	6.49351	10.5882	1.25523	2.40964	44.697	39.4558	4.62428	2.82486	41.0256	43.9394	2.27273	2.5	52	45.7143	0	8.57143	II	Adss;1700016C15Rik	1691;65006	pELS	H3K4me3-mouse_ES-E14;H3K9ac-mouse_ES-E14
chr1:178320124-178321792	17.5393	25.8359	13.217	17.3077	62.5	63.6792	23.6364	26.2658	65.7895	61.8644	28.125	17.4603	52.809	51.7241	6.66667	19.0476	II	Cox20;Hnrnpu	1828;16839	dELS;CTCF-bound;pELS;pELS;CTCF-bound	H3K4me3-mouse_ES-E14
chr1:178328818-178329337	32.7957	31.6176	12.2807	16.5605	93.6893	93.9394	57.0423	59.8513	96.1749	93.1034	55.8824	64.5161	93.9597	92.8571	63.3333	66.6667	II	Hnrnpu;Cox20	8719;9948
chr1:178330105-178330333	33.121	32.5301	9.87654	6.9869	91.4894	90.3226	50.8571	51.1364	96.1538	100	40.5405	46.4286	94	97.619	60	71.4286	II	Hnrnpu;Cox20	7578;11089	dELS	H3K36me3-mouse_ES-E14
chr1:178330615-178331376	58.8652	61.7737	18.5315	29.7794	93.7173	92.0168	67.7536	77.0335	90.0901	95.8763	70	72.8571	88.0734	92.5532	70.6897	57.1429	II	Hnrnpu;Cox20	6801;11866		H3K36me3-mouse_ES-E14
chr1:178333922-178334794	4.86111	10.0962	0.480769	1.36986	87.0968	83.4171	27.4194	24.4444	89.7059	82	26.3158	39.4366	86.25	89.8305	22.2222	39.1304	II	Hnrnpu;Cox20	3439;15228		H3K4me3-mouse_ES-E14
chr1:178358984-178359722	18.75	20.5426	13.1915	21.4286	92.7778	94.3128	67.7419	65.625	77.9528	91.4286	58.6957	69.8925	87.2093	82.2785	71.875	69.2308	II	Efcab2;Hnrnpu	-46750;-21556		H3K36me2-mouse_mESC;H3K4me1-mouse_ES-E14
chr1:178360927-178361724	26.378	30.3665	19.1589	23.741	58.0838	60	25.6039	35.8025	73.5294	67.4699	36	34.0426	67.3469	74.5098	55.5556	51.2821	I	Efcab2;Hnrnpu	-44777;-23529	dELS;CTCF-bound	DNAse-mouse_ES-E14
chr1:178362490-178364079	22.7766	28.7834	17.9654	26.1411	85.0394	82.9932	39.2857	48.69	88.7097	82.6667	38.8889	48.0916	78.9855	78.4314	43.1579	50	II	Efcab2;Hnrnpu	-42818;-25488		H3K36me2-mouse_mESC;H3K4me1-mouse_ES-E14
chr1:178368599-178370164	9.67528	19.8966	5.3207	8.7619	69.763	71.0997	9.62079	10.0764	85.3333	67.2823	34.8442	15.3614	81.4241	80.9735	41.9355	29.4118	II	Efcab2;Hnrnpu	-36721;-31585	dELS	DNAse-mouse_ES-E14;H3K4me3-mouse_ES-E14;H3K9ac-mouse_ES-E14
chr1:178503836-178504389	41.1765	45.5556	29.0541	34.1637	89.2655	83.6735	31.8919	40.5983	90	96.4286	58.3333	60.4651	92.1053	100	52.1739	78.125	II	Kif26b;Efcab2	-25012;98010		DNAse-mouse_ES-E14
chr1:178734689-178735177	21.2766	14.1975	12.0192	11.2554	87.7193	81.2081	40.9692	33.5165	81.8182	86.9565	44	30.303	87.6712	87.7193	52.5	22.2222	II				DNAse-mouse_ES-E14;H3K4me1-mouse_ES-E14
chr1:179060091-179060258	34.1317	40.404	10.1045	16.7568	91.0345	88.3929	55.6757	48.1172	91.8919	92	70	67.7966	93.9759	89.7959	63.1579	63.2653	II			dELS
chr1:179136828-179137387	31.9885	39.2045	28.211	34.0376	91.9708	91.4286	35.7934	38.7097	91.6667	94.5946	65.7143	54.2857	96.9697	95	37.037	70.5882	II			dELS;dELS;CTCF-bound	DNAse-mouse_ES-E14;H3K4me1-mouse_ES-E14
chr1:179446688-179446868	45.6522	49.3671	38.9163	50.3846	91.5663	88.8889	60.5263	62.6374	88.8889	94.1176	47.3684	53.8462	91.25	92.8571	80.9524	71.875	II	Smyd3	71256	dELS	H3K4me1-mouse_ES-E14
chr1:179462423-179462806	18.2927	11.1111	2.99401	8.08081	86.5546	92.6829	51.7986	59.2357	90.9091	95.2381	70.8333	43.75	97.2973	72.7273	70.5882	46.6667	II	Smyd3	55419		H3K4me3-mouse_ES-E14
chr1:179507198-179507723	32.2034	23.7288	12.6984	18.2796	79.2453	72.8395	36.9565	32.4324	86.9565	83.6066	46.7742	39.4366	76.5957	77.4194	36.8421	50.8772	II	Smyd3	10573	CTCF-only;CTCF-bound	DNAse-mouse_ES-E14
chr1:179552646-179553351	30.3136	35.7488	18.4818	20.5479	62.201	59.1195	15.2263	9.01288	74.6835	68.3168	17.2414	15.1515	71.6981	70	31.25	40	I	Cnst	6629	dELS
chr1:179578693-179579180	28.8194	23.3766	17.4847	20.098	86.9128	85.5072	46.519	40.7643	90.1408	93.1818	62.8571	64.3939	90	80.6452	68.2927	68.2927	II	Sccpdh;Cnst	-89273;32567	dELS	H3K4me1-mouse_ES-E14
chr1:179609625-179610524	46.3902	61.0294	22.9665	26.7386	86.2647	85.6164	29.8165	22.611	91.8803	91.3793	40.1639	40.7186	88.8446	84.9162	56.8627	39.4737	II	Sccpdh;Cnst	-58135;63705	dELS	H3K36me3-mouse_ES-E14;H3K4me1-mouse_ES-E14;H3K9ac-mouse_ES-E14
chr1:179787422-179787752	48.4375	50.9524	26.4249	45.4545	93.6	91.2442	52.8497	59.2593	88.4892	90.3226	66.25	68.254	89.4737	88.7097	54.0541	54.2857	II	Gm10518	-15789	dELS
chr1:179961950-179962726	43.379	51.7241	14.841	41.196	68.8797	72.9508	34.1137	38.0488	80.4878	83.4586	29.4118	39.3617	82.5	86.747	41.8605	46.2687	I	Cdc42bpa	1753	pELS	H3K4me1-mouse_ES-E14
chr1:180283989-180284331	27.5472	28.1481	17.9661	25.9016	54.8387	59.7315	19.5035	14.248	59.7015	66.129	7.69231	14.7059	65.493	72.8814	35.4167	38.0435	II	Itpkb;Psen2	-46325;-31022	dELS;CTCF-bound	DNAse-mouse_ES-E14
chr1:180570132-180570684	9.79381	6.32911	0.809717	0.49505	45.082	51.3661	4.91803	5.85774	56.5217	50	8.88889	2.85714	57.1429	47.7273	8.69565	8.33333	II	Lin9;Parp1	-70742;1479	pELS	H3K4me3-mouse_ES-E14;H3K9ac-mouse_ES-E14
chr1:180571502-180572587	12.8049	11.8519	3.76432	8.75203	75.7143	79.1367	32.5926	33.7545	84.8485	73.1707	32.7273	43.75	83.3333	76	51.2195	54.1667	II	Lin9;Parp1	-69105;3116	dELS	DNAse-mouse_ES-E14;H3K27ac-mouse_ES-E14;H3K4me1-mouse_ES-E14;H3K4me3-mouse_ES-E14;H3K9ac-mouse_ES-E14
chr1:180606325-180607487	26.5957	23.9796	15.75	17.0483	81.1912	81.1321	44	46.4191	95.8333	85.4839	45.4545	49.3151	89.7959	84.8485	76.087	61.3636	II	Lin9;Parp1	-34244;37977	dELS	DNAse-mouse_ES-E14;H3K27ac-mouse_ES-E14;H3K4me1-mouse_ES-E14
chr1:180642158-180642608	8.52459	7.3913	0.97561	3.125	76.1538	76.2097	32.9146	34.9162	76.1364	82.6087	29.6296	31.7647	75.5556	77.6119	37.931	47.3684	II	Lin9;Mixl1	1233;54651	pELS	DNAse-mouse_ES-E14;H3K4me3-mouse_ES-E14;H3K9ac-mouse_ES-E14
chr1:180726974-180727567	23.166	26.1628	9.52381	9.72644	76.4706	77.0149	19.1045	27	70.1299	81.1518	19.8276	21.2963	70.3125	72.6415	16.6667	15.0943	II	Acbd3;H3f3a	1228;86361	pELS	H3K4me3-mouse_ES-E14;H3K9ac-mouse_ES-E14
chr1:180746101-180746313	55.8824	62.037	36.646	56.7416	86.4407	75	44.7368	54.7872	95.3488	88.5057	38.2353	41.7722	85.1064	90.9091	58.7302	53.6585	I	Acbd3;H3f3a	20164;67425
chr1:180762011-180762385	31.2195	57.9439	22.3176	29.2	89.7541	87.3684	39.2562	51.9231	96.5517	94.8276	34.2857	53.125	94.9367	95.4545	52.8302	63.1579	II	Acbd3;H3f3a	36155;51434	dELS	H3K4me1-mouse_ES-E14
chr1:180762916-180763900	25.844	25.8449	12.9436	15.1639	64.6552	69.2105	20.3202	21.6129	80.1418	68.1159	38.2979	27.6364	68.0101	74.0602	30.2857	36.9492	II	Acbd3;H3f3a	37365;50224	dELS;dELS;CTCF-bound	H3K36me2-mouse_mESC;H3K4me1-mouse_ES-E14;H3K4me3-mouse_ES-E14;H3K9ac-mouse_ES-E14
chr1:180775216-180775640	63.8095	65.3333	34.5528	50.1916	91.3295	87.8788	54.6296	55	98.1818	89.1304	77.0833	75	97.5904	92	70	70.6667	II	H3f3a;Acbd3	38204;49385
chr1:180803942-180804160	61.1465	51.7241	22.8426	29.6117	94.5946	91.5966	67.7419	50.5682	100	95.2381	65	52.9412	98.5507	95.1807	58.8235	86.2069	II	H3f3a;Acbd3	9581;78008		H3K36me3-mouse_ES-E14
chr1:180810680-180811488	13.9013	16.4948	2.89389	8.05687	80.3371	86.9281	32.8889	36.2637	86.8526	89.5604	36.747	36.5188	83.7209	83.9216	37.5796	34.8066	II	H3f3a;Acbd3	2548;85041	dELS;CTCF-bound	H3K36me3-mouse_ES-E14;H3K4me3-mouse_ES-E14
chr1:180851821-180852672	13.3333	14.5161	2.00803	2.96053	80.8889	80.8696	19.7425	25.4417	78.7879	79.0323	16.8317	19.1011	73.0769	86.2385	7.54717	18.75	II	Lefty2;Sde2	-40861;1120		H3K4me3-mouse_ES-E14;H3K9ac-mouse_ES-E14
chr1:180870315-180870752	36.4322	31.3364	15.8482	23.0404	89.404	87.1508	50	50.5435	92.5234	90.9091	59.4203	62.6263	93.2773	90.7407	70.4225	68.3761	II	Lefty2;Sde2	-22574;19407	dELS	H3K4me1-mouse_ES-E14
chr1:180892825-180895154	18.6285	23.7024	6.01336	10.5328	87.7831	88.665	25.0136	20.7792	92.3379	91.4591	39.2	30.8357	89.8734	91.6179	57.563	52.4109	II	Lefty2	882	DNase-H3K4me3	H3K27ac-mouse_ES-E14;H3K36me2-mouse_mESC;H3K4me1-mouse_ES-E14;H3K4me3-mouse_ES-E14;H3K9ac-mouse_ES-E14
chr1:180905082-180907156	20.5864	20.527	4.68227	8.50622	86.7094	85.2535	14.3172	13.0933	92.1801	92.6421	35.2113	18.4615	93.0886	89.2019	39.7321	44.3478	II	Lefty1;Pycr2	-28903;1826	dELS;dELS;CTCF-bound	H3K36me3-mouse_ES-E14;H3K4me1-mouse_ES-E14;H3K4me3-mouse_ES-E14;H3K9ac-mouse_ES-E14
chr1:180910943-180912060	36.9881	41.6981	20.6806	31.4574	88.391	89.6552	37.6574	40.7153	89.8667	87.3171	55.8011	51.4986	92.4757	94.1379	64.2308	56.5217	II	Lefty1;Pycr2	-23520;7209	dELS;dELS;CTCF-bound	H3K4me1-mouse_ES-E14;H3K9ac-mouse_ES-E14
chr1:180915606-180915818	49.0566	43.75	34.2193	40.4844	84.4221	81.6514	40	45.3744	88.0952	90.3846	75	48.3146	90.6542	90	71.4286	69.0909	II	Lefty1;Pycr2	-19310;11419		H3K4me1-mouse_ES-E14
chr1:180936861-180938615	31.6213	29.7118	8.01257	12.7871	62.1726	68.4803	14.8362	9.54738	49.5208	69.281	29.9465	9.44882	58.642	63.9073	27.3381	25.5102	II	Tmem63a	-4721	DNase-H3K4me3;dELS;pELS	H3K4me3-mouse_ES-E14;H3K9ac-mouse_ES-E14
[truncated: 20,743 more rows]
