# Supplementary material for: DNMT3B supports meso-endoderm differentiation from mouse embryonic stem cells
Source: Nat Commun. 2023 Jan 23;14:367. doi: 10.1038/s41467-023-35938-x (PMC9871038; doi:10.1038/s41467-023-35938-x)
Supplement: Supplementary file 9 — Supplementary Data 7 [file 41467_2023_35938_MOESM9_ESM.xlsx]

## Sheet: Legend
Supplementary Data 7. Integrated analysis.
Legend: Integrated RNA-seq/WGBS/ChIP-seq analysis results. For each of the 615 DNMT3B direct target genes, the associated DMRs are reported (mm10 genomic coordinates, distance from TSS, type of regulatory region), their average expression and DNAme levels, and gene ontology enrichment results for each gene cluster (early/mid/late induced).

## Sheet: DNMT3B target DMRs and genes
DMR	gene_name	distTSS	gene_cluster	regulatory_region	contrast_expression	RNAseq_ESC-WT	RNAseq_EpiLC-WT	RNAseq_ME24h-WT	RNAseq_ME48h-WT	RNAseq_ESC-3BKO-B126	RNAseq_ESC-3BKO-B77	RNAseq_EpiLC-3BKO-B126	RNAseq_EpiLC-3BKO-B77	RNAseq_ME24h-3BKO-B126	RNAseq_ME24h-3BKO-B77	RNAseq_ME48h-3BKO-B126	RNAseq_ME48h-3BKO-B77	contrast_methylation	WGBS_ESC-WT	WGBS_ESC-B126	WGBS_ESC-B77	WGBS_EpiLC-WT	WGBS_EpiLC-B126	WGBS_EpiLC-B77	WGBS_ME24h-WT	WGBS_ME24h-B126	WGBS_ME24h-B77	WGBS_ME48h-WT	WGBS_ME48h-B126	WGBS_ME48h-B77
chr1:119064932-119065275	Gli2	-11485	late	SuperEnhancers	3BKOvsWT_ME48h	3.63303	1.92086	3.28815	2.68895	4.32639	3.96696	2.24426	1.6738	4.00218	3.61587	3.74993	3.79657	3BKOvsWT_EpiLC;3BKOvsWT_ME24h;3BKOvsWT_ME48h	7.03668	1.83299	3.29218	89.1842	58.6207	57.3113	93.5185	65.625	71.7391	90.4119	71.831	86.3636
chr1:119077264-119077829	Gli2	-23928	late	SuperEnhancers	3BKOvsWT_ME48h	3.63303	1.92086	3.28815	2.68895	4.32639	3.96696	2.24426	1.6738	4.00218	3.61587	3.74993	3.79657	3BKOvsWT_EpiLC;3BKOvsWT_ME24h;3BKOvsWT_ME48h	8.57199	1.62338	3.75671	77.4996	24.4565	33.7017	76.6782	42.5	36.2903	70.1961	30	52.0408
chr1:131866669-131868245	Rab29	217	early	Promoters	3BKOvsWT_EpiLC;3BKOvsWT_ME24h;3BKOvsWT_ME48h	2.26102	-0.655381	-0.093869	-0.49989	2.78479	2.71124	1.23114	1.30567	1.19283	1.63147	1.23266	1.34117	3BKOvsWT_EpiLC;3BKOvsWT_ME24h;3BKOvsWT_ME48h	15.1182	4.85601	6.73491	60.7026	10.5521	10.5391	79.372	24.6988	10.2088	69.6769	33.4711	21.957
chr1:131884395-131885393	Rab29	17654	early	SuperEnhancers	3BKOvsWT_EpiLC;3BKOvsWT_ME24h;3BKOvsWT_ME48h	2.26102	-0.655381	-0.093869	-0.49989	2.78479	2.71124	1.23114	1.30567	1.19283	1.63147	1.23266	1.34117	3BKOvsWT_EpiLC;3BKOvsWT_ME24h;3BKOvsWT_ME48h	13.2931	2.47934	10.0592	84.9676	38.5768	37.8947	86.9113	29.3578	47.5728	83.0344	40	42.6966
chr1:131891431-131892092	Rab29	24522	early	SuperEnhancers	3BKOvsWT_EpiLC;3BKOvsWT_ME24h;3BKOvsWT_ME48h	2.26102	-0.655381	-0.093869	-0.49989	2.78479	2.71124	1.23114	1.30567	1.19283	1.63147	1.23266	1.34117	3BKOvsWT_EpiLC;3BKOvsWT_ME24h;3BKOvsWT_ME48h	11.105	6.55022	8.58586	90.2627	49.4505	51.5152	89.881	54	51.8519	89.7664	63.3333	58.8235
chr1:132331338-132331749	Nuak2	15418	late	SuperEnhancers	3BKOvsWT_ME48h	0.67287	0.238665	-0.557668	0.477716	1.57263	1.52462	-0.535697	0.321623	-0.125664	0.188277	1.76649	2.0462	3BKOvsWT_EpiLC;3BKOvsWT_ME24h;3BKOvsWT_ME48h	37.7685	13.3333	18.6087	82.7352	41.4634	39.03	93.6317	42.0455	48.6301	89.1595	66.129	64.7059
chr1:133742329-133743031	Atp2b4	58361	mid	TypicalEnhancers	3BKOvsWT_ME24h	-1.14851	0.419891	-1.2396	-0.933149	0.0563768	-0.486149	-0.295912	0.167457	0.0439772	1.01006	-0.724631	0.529976	3BKOvsWT_EpiLC;3BKOvsWT_ME24h;3BKOvsWT_ME48h	39.0363	18.1347	25	80.1015	31.831	40.2062	80.9485	37.931	30.1887	75.8252	55.1724	57.1429
chr1:135759760-135760556	Phlda3	-5961	early	TypicalEnhancers	3BKOvsWT_ESC	3.6016	3.98907	4.30752	4.10238	4.50063	5.04097	4.75394	4.79405	5.12959	5.06396	4.38882	3.82374	3BKOvsWT_ESC;3BKOvsWT_EpiLC;3BKOvsWT_ME24h;3BKOvsWT_ME48h	44.582	9.15254	18.8034	83.4957	31.6964	28.777	84.8364	29.5455	33.7662	85.0775	39.2857	49.2063
chr1:135792512-135794261	Phlda3	27268	early	TypicalEnhancers	3BKOvsWT_ESC	3.6016	3.98907	4.30752	4.10238	4.50063	5.04097	4.75394	4.79405	5.12959	5.06396	4.38882	3.82374	3BKOvsWT_ESC;3BKOvsWT_EpiLC;3BKOvsWT_ME24h;3BKOvsWT_ME48h	40.1924	19.1977	25.931	77.2753	31.0832	36.0406	80.4079	37.8571	30.7985	78.2095	51.7007	48.1481
chr1:153101043-153101661	Lamc2	85095	early	SuperEnhancers	3BKOvsWT_ESC	-1.34955	-0.338025	-0.920541	-0.0666892	0.114217	0.0241647	-1.68535	-0.517818	-1.68083	-1.73355	-3.83413	-3.67704	3BKOvsWT_EpiLC;3BKOvsWT_ME24h;3BKOvsWT_ME48h	22.4617	9.89474	10.596	70.1812	22.4806	34.2342	85.5556	42.8571	44.7619	83.4276	50	44.186
chr1:153493987-153494223	Npl	55940	early	SuperEnhancers	3BKOvsWT_EpiLC	3.13668	-0.699714	1.94046	2.47319	3.69117	3.77165	0.637855	0.904444	2.64404	2.41794	3.19501	2.78667	3BKOvsWT_EpiLC;3BKOvsWT_ME24h;3BKOvsWT_ME48h	3.25883	0	0	46.3322	8.48485	14.4737	64.7959	19.2308	2.38095	40.1338	5.26316	6.25
chr1:153500073-153500490	Npl	49763	early	SuperEnhancers	3BKOvsWT_EpiLC	3.13668	-0.699714	1.94046	2.47319	3.69117	3.77165	0.637855	0.904444	2.64404	2.41794	3.19501	2.78667	3BKOvsWT_EpiLC;3BKOvsWT_ME24h;3BKOvsWT_ME48h	24.1821	13.4868	15.7343	91.271	38.0165	50.1484	90.7367	40.7407	60.2041	93.2918	68.3544	67.033
chr1:161142042-161143241	Ankrd45	-125	early	Promoters	3BKOvsWT_EpiLC;3BKOvsWT_ME24h;3BKOvsWT_ME48h	2.10023	-3.89189	-3.66112	-3.69274	2.15876	2.01375	1.24086	0.90452	1.38998	1.31668	1.16278	1.29158	3BKOvsWT_ESC;3BKOvsWT_EpiLC;3BKOvsWT_ME24h;3BKOvsWT_ME48h	23.1687	9.01213	14	84.7222	14.9758	17.3642	89.3631	28.2913	22.1968	85.6984	17.1875	38.4181
chr1:161237492-161237809	Ankrd45	94884	early	TypicalEnhancers	3BKOvsWT_EpiLC;3BKOvsWT_ME24h;3BKOvsWT_ME48h	2.10023	-3.89189	-3.66112	-3.69274	2.15876	2.01375	1.24086	0.90452	1.38998	1.31668	1.16278	1.29158	3BKOvsWT_ESC;3BKOvsWT_EpiLC;3BKOvsWT_ME24h;3BKOvsWT_ME48h	51.2226	16.9492	17.7515	83.2936	64.2384	57.764	78.0217	61.7647	58.5366	80.2439	68.1818	64
chr1:166155093-166155458	Mael	83468	early	SuperEnhancers	3BKOvsWT_ESC;3BKOvsWT_EpiLC	0.305478	-3.05633	-3.37676	-3.65968	2.20786	2.78528	1.17505	-1.8367	-0.181371	-2.5337	-2.28279	-2.86123	3BKOvsWT_EpiLC;3BKOvsWT_ME24h;3BKOvsWT_ME48h	13.8596	2.28013	6.22568	79.6896	29.7297	38.75	74.7357	62.7907	50.6667	71.9737	52.7778	62.5
chr1:166238498-166238903	Mael	43	early	Promoters	3BKOvsWT_ESC;3BKOvsWT_EpiLC	0.305478	-3.05633	-3.37676	-3.65968	2.20786	2.78528	1.17505	-1.8367	-0.181371	-2.5337	-2.28279	-2.86123	3BKOvsWT_EpiLC;3BKOvsWT_ME24h	48.7532	30.8451	37.8244	93.9696	56.8356	56.3504	95.0841	78.0335	65.0165	94.8511	68.9873	81.4085
chr1:171089569-171089854	Cfap126	-31949	early	TypicalEnhancers	3BKOvsWT_EpiLC	-0.786154	1.07493	1.89642	0.711191	-0.694303	-0.463416	2.7593	2.49119	0.66251	1.09111	-0.726255	0.0106967	3BKOvsWT_EpiLC;3BKOvsWT_ME24h;3BKOvsWT_ME48h	24.6423	9.29368	10.2894	87.198	43.6464	49.2	91.1506	61.1111	53.3981	90.7248	55.3846	70.9091
chr1:171359778-171362032	Klhdc9	-107	mid	Promoters	3BKOvsWT_EpiLC;3BKOvsWT_ME24h;3BKOvsWT_ME48h	-0.607374	0.177307	-0.180969	0.076418	-0.635583	-0.871206	1.28332	1.78553	1.07604	1.83673	1.44198	1.5846	3BKOvsWT_EpiLC;3BKOvsWT_ME24h;3BKOvsWT_ME48h	12.2979	4.28503	5.36885	49.7872	4.83701	3.77197	59.4318	12.1622	11.1364	63.2458	17.8439	34.7072
chr1:172503490-172504444	Cfap45	-17077	early	TypicalEnhancers	3BKOvsWT_EpiLC	-0.220272	-1.36821	-0.117262	-2.08579	0.127519	-0.359461	0.111866	-0.402281	-2.34971	-1.99067	-3.17095	-2.56179	3BKOvsWT_EpiLC;3BKOvsWT_ME24h;3BKOvsWT_ME48h	10.0691	0.444444	5.92593	84.8462	38.9671	53.112	81.0448	33.3333	54.7945	72.961	71.4286	42.1687
chr1:172512513-172513502	Cfap45	-8036	early	TypicalEnhancers	3BKOvsWT_EpiLC	-0.220272	-1.36821	-0.117262	-2.08579	0.127519	-0.359461	0.111866	-0.402281	-2.34971	-1.99067	-3.17095	-2.56179	3BKOvsWT_EpiLC;3BKOvsWT_ME24h;3BKOvsWT_ME48h	12.7746	3.62903	5.63636	88.6469	17.1694	19.8704	89.1157	24.1935	14.5631	93.5524	34.9206	32.6531
chr1:180892825-180895154	Lefty2	882	early	Promoters,SuperEnhancers	3BKOvsWT_EpiLC	5.54667	3.9543	0.402129	-3.51668	5.17964	4.44953	5.87413	6.1512	-2.9374	-3.56387	-3.5709	-3.94951	3BKOvsWT_EpiLC;3BKOvsWT_ME24h;3BKOvsWT_ME48h	21.1655	6.01336	10.5328	88.2241	25.0136	20.7792	91.8985	39.2	30.8357	90.7457	57.563	52.4109
chr1:189754817-189755353	Ptpn14	26817	early	TypicalEnhancers	3BKOvsWT_ESC	1.11391	3.07891	3.90092	3.32362	3.04466	3.24511	3.46767	3.56473	4.26239	4.04145	3.33883	3.28875	3BKOvsWT_ESC;3BKOvsWT_EpiLC;3BKOvsWT_ME24h;3BKOvsWT_ME48h	59.7137	20.4651	21.1712	79.078	8.83117	16.9118	91.5532	9.23077	27.7778	88.6944	36.2069	38.0597
chr1:194938590-194939191	Cd34	72	early	Promoters	3BKOvsWT_ESC;3BKOvsWT_EpiLC	-0.703712	-4.03812	-2.75122	-2.78336	0.297979	1.07242	-1.64079	-1.11082	-1.84946	-2.28381	-2.58949	-2.44723	3BKOvsWT_EpiLC;3BKOvsWT_ME24h;3BKOvsWT_ME48h	13.1752	2.91667	5.06156	68.486	2.73082	2.82862	79.9815	32.2097	8.85417	76.4126	36.0465	21.1765
chr1:20908099-20908827	Efhc1	-43225	early	TypicalEnhancers	3BKOvsWT_EpiLC	-1.11042	0.821503	1.07855	0.862475	-0.102342	-0.910561	2.2309	2.35052	1.67465	2.22111	1.1479	1.64561	3BKOvsWT_EpiLC;3BKOvsWT_ME24h;3BKOvsWT_ME48h	8.82665	0.471698	1.5625	67.7198	30.7692	29.0323	71.6785	33.871	34.2466	75.9058	30.1587	20.7547
chr1:36060486-36061707	Hs6st1	-7303	mid	SuperEnhancers	3BKOvsWT_ME24h;3BKOvsWT_ME48h	3.42141	3.25498	2.8174	2.47235	3.66656	3.61235	3.42685	3.6485	4.07427	4.31661	3.40384	3.61169	3BKOvsWT_EpiLC;3BKOvsWT_ME24h	7.84665	2.26757	1.45719	63.983	17.8571	23.0599	72.9121	8.57143	23.301	74.0693	25	40.4255
chr1:36064565-36064798	Hs6st1	-3718	mid	SuperEnhancers	3BKOvsWT_ME24h;3BKOvsWT_ME48h	3.42141	3.25498	2.8174	2.47235	3.66656	3.61235	3.42685	3.6485	4.07427	4.31661	3.40384	3.61169	3BKOvsWT_EpiLC;3BKOvsWT_ME24h	8.94176	2.04082	4.95868	46.1548	10.6952	14.0541	50	3.7037	22.8571	36.7294	25	27.907
chr1:36804062-36804725	Zap70	42596	early	TypicalEnhancers	3BKOvsWT_EpiLC	-0.453789	-3.9952	-2.97655	-2.7495	0.395756	0.38063	-2.57069	-2.73141	-2.50875	-2.89893	-4.44752	-3.44535	3BKOvsWT_EpiLC;3BKOvsWT_ME24h;3BKOvsWT_ME48h	6.58384	1.22324	1.50376	87.73	31.1864	34.0909	94.5094	49.2537	34.2593	93.6936	58.9286	40
chr1:36831080-36831746	Zap70	69615	early	TypicalEnhancers	3BKOvsWT_EpiLC	-0.453789	-3.9952	-2.97655	-2.7495	0.395756	0.38063	-2.57069	-2.73141	-2.50875	-2.89893	-4.44752	-3.44535	3BKOvsWT_EpiLC;3BKOvsWT_ME24h;3BKOvsWT_ME48h	28.7891	4.37788	6.04651	86.5989	13.1646	16.9329	92.0688	15.3846	12.9412	86.339	21.8182	25
chr1:36834262-36834829	Zap70	72748	early	TypicalEnhancers	3BKOvsWT_EpiLC	-0.453789	-3.9952	-2.97655	-2.7495	0.395756	0.38063	-2.57069	-2.73141	-2.50875	-2.89893	-4.44752	-3.44535	3BKOvsWT_EpiLC;3BKOvsWT_ME24h;3BKOvsWT_ME48h	59.7689	34.7107	48.2085	88.8523	48.3019	42.6829	94.3627	50.9434	47.3684	94.5909	36	55.5556
chr1:36836300-36837513	Zap70	75109	early	TypicalEnhancers	3BKOvsWT_EpiLC	-0.453789	-3.9952	-2.97655	-2.7495	0.395756	0.38063	-2.57069	-2.73141	-2.50875	-2.89893	-4.44752	-3.44535	3BKOvsWT_EpiLC;3BKOvsWT_ME24h;3BKOvsWT_ME48h	48.8765	28.6938	35.6089	88.8753	44.8718	52.9268	89.5285	49.6063	56.3218	93.6548	50	56.1644
chr1:36986756-36987186	Vwa3b	-42413	early	SuperEnhancers	3BKOvsWT_ESC;3BKOvsWT_EpiLC	-0.917382	-4.57104	-3.78976	-5.29562	0.59876	0.263655	-2.75532	-3.24775	-4.13898	-4.77771	-4.99244	-4.70917	3BKOvsWT_EpiLC;3BKOvsWT_ME24h;3BKOvsWT_ME48h	5.91417	0	0	63.7818	21.8954	22.619	75.7126	37.0968	33.8462	76.0606	19.2308	35.7143
chr1:37048894-37049676	Vwa3b	19901	early	TypicalEnhancers	3BKOvsWT_ESC;3BKOvsWT_EpiLC	-0.917382	-4.57104	-3.78976	-5.29562	0.59876	0.263655	-2.75532	-3.24775	-4.13898	-4.77771	-4.99244	-4.70917	3BKOvsWT_EpiLC;3BKOvsWT_ME24h;3BKOvsWT_ME48h	4.25361	5.66802	6.60377	78.906	36.8687	35.1515	77.9035	36.7816	35.2941	74.745	37.8788	31.3433
chr1:38869281-38870069	Chst10	28335	late	TypicalEnhancers	3BKOvsWT_ME24h;3BKOvsWT_ME48h	0.0466089	-1.92908	-0.856268	-0.749937	0.392538	0.368167	-0.934943	-1.21789	0.405933	0.259895	0.708594	0.695293	3BKOvsWT_EpiLC;3BKOvsWT_ME24h;3BKOvsWT_ME48h	43.7153	40.9704	40.806	71.0547	31.044	31.9218	78.0681	29.4118	41.9048	71.9621	46.7391	40.9574
chr1:45501715-45503220	Col5a2	814	mid	Promoters	3BKOvsWT_ESC;3BKOvsWT_EpiLC;3BKOvsWT_ME24h;3BKOvsWT_ME48h	-4.17781	-1.34358	-3.10245	-2.78681	-3.28725	-1.66264	1.08912	0.977386	0.464865	0.792078	1.03184	0.913851	3BKOvsWT_EpiLC;3BKOvsWT_ME24h;3BKOvsWT_ME48h	50.1413	40.5622	41.9558	83.7903	26.3505	29.8529	86.8098	33.3333	36.3636	89.0298	37.7551	42.7673
chr1:4969975-4972676	Rgs20	98959	mid	TypicalEnhancers	3BKOvsWT_ESC;3BKOvsWT_EpiLC;3BKOvsWT_ME24h;3BKOvsWT_ME48h	-1.43469	-2.67612	-2.98361	-1.7976	-0.192208	0.348721	0.135033	0.503614	0.205765	0.296192	0.526102	0.532349	3BKOvsWT_EpiLC;3BKOvsWT_ME24h;3BKOvsWT_ME48h	15.7505	8.17942	5.16717	70.3953	28.1843	30.363	87.3397	41.2698	38.5714	75.1391	18.4211	42.5532
chr1:5017813-5021659	Rgs20	50549	mid	Promoters	3BKOvsWT_ESC;3BKOvsWT_EpiLC;3BKOvsWT_ME24h;3BKOvsWT_ME48h	-1.43469	-2.67612	-2.98361	-1.7976	-0.192208	0.348721	0.135033	0.503614	0.205765	0.296192	0.526102	0.532349	3BKOvsWT_EpiLC;3BKOvsWT_ME24h;3BKOvsWT_ME48h	25.8501	11.3496	10.8808	64.1318	3.77496	2.45459	69.7091	24.5004	2.94118	71.2706	26.0599	25.6522
chr1:63248131-63248877	Zdbf2	-24761	late	SuperEnhancers	3BKOvsWT_ME24h;3BKOvsWT_ME48h	3.73528	4.79376	4.77045	4.59954	4.78532	4.70812	5.67087	5.23842	6.13843	5.52384	5.73177	5.79168	3BKOvsWT_EpiLC;3BKOvsWT_ME24h;3BKOvsWT_ME48h	4.84539	0.703844	0.831734	39.1263	4.12999	3.07147	58.5565	21.7507	4.16667	55.2992	37.0732	49.7238
chr1:63252856-63253577	Zdbf2	-20048	late	SuperEnhancers	3BKOvsWT_ME24h;3BKOvsWT_ME48h	3.73528	4.79376	4.77045	4.59954	4.78532	4.70812	5.67087	5.23842	6.13843	5.52384	5.73177	5.79168	3BKOvsWT_EpiLC;3BKOvsWT_ME24h;3BKOvsWT_ME48h	54.1402	39.2727	53.7118	85.6005	42.2604	39.7917	91.2072	58.7629	47.8261	90.4374	37.6238	50.6024
chr1:63308930-63309957	Zdbf2	36179	late	TypicalEnhancers	3BKOvsWT_ME24h;3BKOvsWT_ME48h	3.73528	4.79376	4.77045	4.59954	4.78532	4.70812	5.67087	5.23842	6.13843	5.52384	5.73177	5.79168	3BKOvsWT_EpiLC;3BKOvsWT_ME24h;3BKOvsWT_ME48h	27.143	6.24561	9.82941	94.0494	35.7216	28.8446	96.9833	47.6995	32.1937	96.634	59.0726	50.1587
chr1:63442078-63442827	Adam23	-3442	mid	SuperEnhancers	3BKOvsWT_EpiLC;3BKOvsWT_ME24h;3BKOvsWT_ME48h	4.01028	1.16797	0.162632	0.325189	4.64585	4.51907	2.6913	2.8226	2.51776	2.52881	1.74061	2.14362	3BKOvsWT_EpiLC;3BKOvsWT_ME24h;3BKOvsWT_ME48h	3.34123	0	0	51.9889	9.70149	13.1004	66.092	18.75	17.3333	74.5665	10	9.52381
chr1:66321209-66322260	Map2	16	early	Promoters	3BKOvsWT_ESC	-1.02024	0.157004	-0.020427	-0.81747	0.034752	0.371764	0.900603	1.08043	0.684287	0.862892	0.000962146	-0.0765652	3BKOvsWT_ESC;3BKOvsWT_EpiLC;3BKOvsWT_ME24h;3BKOvsWT_ME48h	49.885	25.1381	31.3253	78.7241	38.2429	39.0029	87.541	48.0519	41.844	90.2393	40.2062	36.5217
chr1:69826607-69827200	Spag16	-84	late	Promoters	3BKOvsWT_ESC;3BKOvsWT_EpiLC;3BKOvsWT_ME24h;3BKOvsWT_ME48h	-2.69739	-1.12053	-1.04094	-1.11699	-1.51642	-1.15886	1.5797	1.87471	1.65772	2.0465	1.42057	2.13247	3BKOvsWT_EpiLC;3BKOvsWT_ME24h;3BKOvsWT_ME48h	30.6011	13.4529	15.8114	72.7883	4.9922	3.91645	82.9614	38.4615	15.3226	84.0662	29.2994	25.9109
chr1:72827391-72828375	Igfbp5	47001	late	SuperEnhancers	3BKOvsWT_EpiLC;3BKOvsWT_ME48h	-2.76561	3.00442	3.17592	2.47809	-3.00561	-2.70241	4.3699	4.47337	3.73586	3.62525	4.62275	4.89915	3BKOvsWT_EpiLC;3BKOvsWT_ME24h;3BKOvsWT_ME48h	4.79574	1.21655	1.41844	62.7581	7.94118	5.40541	58.8648	11.3636	6	49.539	19.1781	13.1313
chr1:74712905-74714399	Cyp27a1	78	mid	Promoters	3BKOvsWT_EpiLC;3BKOvsWT_ME24h;3BKOvsWT_ME48h	0.320639	0.731192	0.775229	0.873275	1.39677	0.867673	2.58772	2.82334	3.46285	3.69158	3.11578	3.40139	3BKOvsWT_EpiLC;3BKOvsWT_ME24h;3BKOvsWT_ME48h	32.5371	13.5499	15.2116	63.5464	4.39276	3.39806	72.3052	23.2653	7.36041	73.0146	22.4066	31.5294
chr1:74781961-74783075	Wnt6	10626	early	SuperEnhancers	3BKOvsWT_ESC	-0.517112	-3.37449	0.666571	-0.122189	1.46926	2.01184	-3.6701	-3.99866	1.34379	-0.761034	-0.61396	-1.82554	3BKOvsWT_ESC;3BKOvsWT_EpiLC;3BKOvsWT_ME24h;3BKOvsWT_ME48h	46.4021	20.1262	26.4744	81.8213	33.707	29.4757	85.8379	58.309	35.6659	85.2926	55.5985	57.0833
chr1:77456624-77457730	Epha4	57911	late	SuperEnhancers	3BKOvsWT_ME48h	4.14796	0.857727	2.82863	2.74039	4.30555	4.67822	0.599505	0.0789428	2.70061	1.97492	3.60341	4.21427	3BKOvsWT_EpiLC;3BKOvsWT_ME24h;3BKOvsWT_ME48h	8.72335	5.20231	2.59366	66.6008	17.8788	17.0149	72.4101	15.625	25.5556	64.5577	13.0435	21.875
chr1:77461118-77461379	Epha4	53839	late	SuperEnhancers	3BKOvsWT_ME48h	4.14796	0.857727	2.82863	2.74039	4.30555	4.67822	0.599505	0.0789428	2.70061	1.97492	3.60341	4.21427	3BKOvsWT_EpiLC;3BKOvsWT_ME24h;3BKOvsWT_ME48h	33.859	18.8235	19.5531	78.7527	40.9091	44.3787	77.8186	43.4783	35.2941	89.7321	61.5385	72.7273
chr1:77462488-77462918	Epha4	52385	late	SuperEnhancers	3BKOvsWT_ME48h	4.14796	0.857727	2.82863	2.74039	4.30555	4.67822	0.599505	0.0789428	2.70061	1.97492	3.60341	4.21427	3BKOvsWT_EpiLC;3BKOvsWT_ME24h;3BKOvsWT_ME48h	17.1458	6.09756	13.9344	69.5463	25.8621	24.7312	69.4738	31.8182	22.7273	74.4113	37.037	37.5
chr1:77472693-77473622	Epha4	41930	late	SuperEnhancers	3BKOvsWT_ME48h	4.14796	0.857727	2.82863	2.74039	4.30555	4.67822	0.599505	0.0789428	2.70061	1.97492	3.60341	4.21427	3BKOvsWT_EpiLC;3BKOvsWT_ME24h;3BKOvsWT_ME48h	5.76997	2.05128	1.5873	60.4044	21.164	22.0238	69.5977	11.5385	18.1818	77.8817	15	20
chr1:77474010-77474234	Epha4	40966	late	SuperEnhancers	3BKOvsWT_ME48h	4.14796	0.857727	2.82863	2.74039	4.30555	4.67822	0.599505	0.0789428	2.70061	1.97492	3.60341	4.21427	3BKOvsWT_EpiLC;3BKOvsWT_ME24h;3BKOvsWT_ME48h	6.85185	0	1.21212	43.1286	5	7.69231	55.9454	11.1111	1.85185	43.3272	18.6047	7.14286
chr1:77493817-77494049	Epha4	21155	late	SuperEnhancers	3BKOvsWT_ME48h	4.14796	0.857727	2.82863	2.74039	4.30555	4.67822	0.599505	0.0789428	2.70061	1.97492	3.60341	4.21427	3BKOvsWT_EpiLC;3BKOvsWT_ME24h;3BKOvsWT_ME48h	21.5807	17.1429	22.1106	54.537	25.8993	24.3655	67.4376	17.1429	30.9524	78.2328	25	12
chr1:77502650-77503238	Epha4	12144	late	SuperEnhancers	3BKOvsWT_ME48h	4.14796	0.857727	2.82863	2.74039	4.30555	4.67822	0.599505	0.0789428	2.70061	1.97492	3.60341	4.21427	3BKOvsWT_EpiLC;3BKOvsWT_ME24h;3BKOvsWT_ME48h	11.1958	6.84411	5.07937	81.1738	22.8669	23.0769	88.0882	19.2308	27.5862	73.9583	16.6667	26.8293
chr1:77505918-77507247	Epha4	8505	late	SuperEnhancers	3BKOvsWT_ME48h	4.14796	0.857727	2.82863	2.74039	4.30555	4.67822	0.599505	0.0789428	2.70061	1.97492	3.60341	4.21427	3BKOvsWT_EpiLC;3BKOvsWT_ME24h;3BKOvsWT_ME48h	24.6792	7.94251	6.21716	86.7675	48.1737	38.7488	92.0758	59.6026	52.3973	92.0702	53.5433	45.4023
chr1:84860650-84861336	Slc16a14	74141	mid	SuperEnhancers	3BKOvsWT_ESC;3BKOvsWT_EpiLC;3BKOvsWT_ME24h;3BKOvsWT_ME48h	-1.91969	-1.60434	-2.16653	-0.630673	0.427744	0.0370864	0.548197	1.19231	1.07902	1.07265	1.3654	1.98036	3BKOvsWT_EpiLC;3BKOvsWT_ME24h;3BKOvsWT_ME48h	6.02524	0.888889	0.393701	82.3529	42.9412	42.1569	90.4971	47.5	44.4444	93.2963	39.3939	50
chr1:84869266-84869599	Slc16a14	65701	mid	SuperEnhancers	3BKOvsWT_ESC;3BKOvsWT_EpiLC;3BKOvsWT_ME24h;3BKOvsWT_ME48h	-1.91969	-1.60434	-2.16653	-0.630673	0.427744	0.0370864	0.548197	1.19231	1.07902	1.07265	1.3654	1.98036	3BKOvsWT_EpiLC;3BKOvsWT_ME24h;3BKOvsWT_ME48h	6.71567	1.59574	3.48837	69.3143	34.6939	30.2013	66.4619	27.7778	28.125	77.8776	30	81.8182
chr1:84881440-84882206	Slc16a14	53311	mid	SuperEnhancers	3BKOvsWT_ESC;3BKOvsWT_EpiLC;3BKOvsWT_ME24h;3BKOvsWT_ME48h	-1.91969	-1.60434	-2.16653	-0.630673	0.427744	0.0370864	0.548197	1.19231	1.07902	1.07265	1.3654	1.98036	3BKOvsWT_EpiLC;3BKOvsWT_ME24h;3BKOvsWT_ME48h	26.1051	9.375	11.4914	62.8569	29.1367	20.4986	53.2399	21.1268	37.3494	62.7128	36.4865	30.8824
chr1:84890336-84890730	Slc16a14	44601	mid	SuperEnhancers	3BKOvsWT_ESC;3BKOvsWT_EpiLC;3BKOvsWT_ME24h;3BKOvsWT_ME48h	-1.91969	-1.60434	-2.16653	-0.630673	0.427744	0.0370864	0.548197	1.19231	1.07902	1.07265	1.3654	1.98036	3BKOvsWT_EpiLC;3BKOvsWT_ME24h;3BKOvsWT_ME48h	10.2752	3.34928	2.75862	67.7515	29.9363	38.1643	84.0741	21.0526	37.2549	91.6118	47.619	46.8085
chr1:87674019-87674437	Inpp5d	53916	early	SuperEnhancers	3BKOvsWT_EpiLC	3.41157	-1.58855	-1.0006	-2.27058	3.70631	3.84094	-0.354553	-0.682073	-0.171159	-0.728396	-2.57954	-3.98246	3BKOvsWT_EpiLC;3BKOvsWT_ME24h;3BKOvsWT_ME48h	12.7446	7.28745	11.215	88.0918	53.5354	54.5455	93.1184	60	53.3333	88.4813	60	65.3846
chr1:88205106-88206006	Dnajb3	226	late	Promoters	3BKOvsWT_EpiLC;3BKOvsWT_ME48h	-0.929018	-1.06916	-1.20599	-2.0479	-1.26406	-0.809243	0.524311	0.397539	0.296642	-0.524593	0.70156	0.481347	3BKOvsWT_EpiLC;3BKOvsWT_ME24h;3BKOvsWT_ME48h	32.5425	16.4316	15.6977	76.2744	19.8625	15.0834	94.0284	48.419	36.2791	93.157	70.2586	50.4115
chr1:90201816-90204246	Ackr3	-949	early	Promoters	3BKOvsWT_ESC;3BKOvsWT_ME24h;3BKOvsWT_ME48h	-1.70258	1.23255	-0.86266	0.752104	0.210932	-0.52529	0.874362	0.370212	0.252019	0.287031	2.35934	2.14832	3BKOvsWT_EpiLC;3BKOvsWT_ME24h;3BKOvsWT_ME48h	7.84688	1.7359	3.95189	49.5087	3.13695	2.26493	56.3004	14.1538	5.41237	55.5626	22.5296	14.0684
chr1:93196205-93197352	Sned1	-39062	early	TypicalEnhancers	3BKOvsWT_ESC	2.73628	2.8373	0.172562	0.981162	4.1144	3.78531	1.94843	1.98001	0.586569	0.607907	-0.00708902	0.296653	3BKOvsWT_EpiLC;3BKOvsWT_ME24h;3BKOvsWT_ME48h	8.97695	3.11111	2.69663	69.2288	21.0526	25.8772	79.6576	29.1667	32.8	75.786	22.807	25
chr10:112228499-112228818	Caps2	62983	early	TypicalEnhancers	3BKOvsWT_ESC;3BKOvsWT_EpiLC	-0.178687	-1.77076	-1.58114	-1.45869	0.94582	1.1645	-0.296083	-0.0898378	-1.23445	-0.556309	-1.4259	-1.24673	3BKOvsWT_EpiLC;3BKOvsWT_ME24h;3BKOvsWT_ME48h	26.464	17.5532	13.8298	50.7885	14.9254	14.2857	65.3959	17.7778	16.6667	78.7195	21.875	35.1351
chr10:120170250-120171963	Irak3	30552	mid	SuperEnhancers	3BKOvsWT_ME24h	3.6209	-2.42191	-2.27719	-1.53098	4.37733	4.31106	-1.78126	-1.79755	-1.36652	-1.2827	-1.96164	-1.2036	3BKOvsWT_EpiLC;3BKOvsWT_ME24h;3BKOvsWT_ME48h	8.07891	0.325733	0.15748	67.2772	20.0698	22.5657	76.1168	19.774	30.2564	70.2327	28.0992	35.6436
chr10:127331166-127333350	Gli1	9716	early	TypicalEnhancers	3BKOvsWT_ESC	3.19821	-0.392931	1.96151	3.26432	4.53715	4.48932	-0.501537	-1.70344	2.55924	1.53193	3.89623	2.86502	3BKOvsWT_EpiLC;3BKOvsWT_ME24h;3BKOvsWT_ME48h	42.4872	22.6498	28.6803	79.2096	23.6169	19.4646	86.0367	30.6723	21.1813	84.8033	41.9014	38.5932
chr10:127336521-127337279	Gli1	5074	early	TypicalEnhancers	3BKOvsWT_ESC	3.19821	-0.392931	1.96151	3.26432	4.53715	4.48932	-0.501537	-1.70344	2.55924	1.53193	3.89623	2.86502	3BKOvsWT_EpiLC;3BKOvsWT_ME24h;3BKOvsWT_ME48h	24.7286	6.66667	10.6109	76.8119	23.3083	29.9035	80.9144	23.0769	27	79.5089	44.6429	33.3333
chr10:19355897-19357889	Olig3	360	mid	Promoters	3BKOvsWT_ME24h;3BKOvsWT_ME48h	-3.574	-3.16941	-3.56675	-1.08083	-2.29348	-3.89992	-1.98245	-3.89992	1.98455	0.299204	3.57676	3.59949	3BKOvsWT_EpiLC;3BKOvsWT_ME24h;3BKOvsWT_ME48h	22.9136	9.10673	9.25317	85.7185	13.7747	7.62852	87.3863	38.4473	17.2277	91.4583	42.0792	35.2049
chr10:24595452-24595946	Ctgf	257	early	Promoters	3BKOvsWT_EpiLC	1.95168	4.08914	0.142971	0.539886	2.54457	2.80811	4.88448	6.65229	-0.922699	0.29166	-1.65382	-1.23495	3BKOvsWT_EpiLC;3BKOvsWT_ME24h	3.76527	0.282885	0.26087	26.3974	0	0	59.2588	34.902	1.32159	38.1007	38.1356	48.0392
chr10:24596180-24596915	Ctgf	1106	early	Promoters	3BKOvsWT_EpiLC	1.95168	4.08914	0.142971	0.539886	2.54457	2.80811	4.88448	6.65229	-0.922699	0.29166	-1.65382	-1.23495	3BKOvsWT_EpiLC;3BKOvsWT_ME24h	19.3024	6.52174	8.38323	73.9615	26.1146	25.9972	82.028	32.6923	45.6954	81.1585	34.8837	59.0551
chr10:25312437-25314029	Akap7	-14069	mid	TypicalEnhancers	3BKOvsWT_ME24h	1.26017	1.56908	1.65189	2.16444	1.65246	1.4991	2.14689	2.62908	2.47717	2.90495	2.30852	2.66786	3BKOvsWT_EpiLC;3BKOvsWT_ME24h;3BKOvsWT_ME48h	29.4277	12.8878	13.4118	70.9832	31.2865	31.1047	77.9908	33.945	26.1261	75.2742	39.6226	37.8788
chr10:34127039-34128022	Fam26f	453	mid	Promoters	3BKOvsWT_EpiLC;3BKOvsWT_ME24h	-0.502649	-2.44413	-2.97744	-2.52841	-0.951279	-0.797534	-0.170258	-1.35745	-1.47799	-0.50994	-2.0245	-1.41287	3BKOvsWT_ESC;3BKOvsWT_EpiLC;3BKOvsWT_ME24h;3BKOvsWT_ME48h	30.5663	7.39575	9.68436	91.0681	13.858	13.602	95.3548	40.0552	27.9221	94.0419	34.5238	50.6667
chr10:53750080-53750840	Fam184a	663	mid	Promoters	3BKOvsWT_ESC;3BKOvsWT_EpiLC;3BKOvsWT_ME24h;3BKOvsWT_ME48h	-0.0872207	1.42764	1.29188	1.4774	1.25515	1.75953	2.4204	2.78322	2.80341	3.03949	2.59847	2.89388	3BKOvsWT_ESC;3BKOvsWT_EpiLC;3BKOvsWT_ME24h;3BKOvsWT_ME48h	41.265	17.2872	17.3913	70.5585	18.2229	11.1268	73.0864	33.3333	15	77.2374	36.9565	35.3846
chr10:57794415-57795853	Smpdl3a	760	early	Promoters	3BKOvsWT_EpiLC;3BKOvsWT_ME24h;3BKOvsWT_ME48h	-2.73366	-2.91211	-1.96276	-3.28118	-1.48882	-1.90688	1.37246	1.32759	0.482331	0.902975	0.161958	0.465395	3BKOvsWT_EpiLC;3BKOvsWT_ME24h;3BKOvsWT_ME48h	27.1944	15.0964	14.805	80.9168	11.2782	10.2538	89.6155	39.0244	19.7248	88.8723	19.863	40.2516
chr10:61249480-61250243	Adamts14	23576	early	SuperEnhancers	3BKOvsWT_ESC	0.175764	-1.44006	-0.448326	0.111475	1.44937	0.956394	-1.28726	-1.61846	-1.75675	-2.08713	-1.8264	-1.45412	3BKOvsWT_EpiLC;3BKOvsWT_ME24h;3BKOvsWT_ME48h	17.2813	6.74419	11.811	64.1643	22.3684	23.6967	61.6698	32.4324	28.4722	48.1884	26.8293	27.6382
chr10:62133945-62138564	Tspan15	94996	mid	TypicalEnhancers	3BKOvsWT_ME24h	0.433192	1.25114	0.0116952	0.356253	0.921183	0.369024	1.40649	1.38958	1.31475	1.05293	0.840513	0.778523	3BKOvsWT_EpiLC;3BKOvsWT_ME24h;3BKOvsWT_ME48h	20.1776	10.3557	19.9022	61.6246	14.0408	10.7407	67.2922	17.4074	11.4865	63.5114	25.641	20.8333
chr10:63179421-63179895	Mypn	24294	late	SuperEnhancers	3BKOvsWT_ESC;3BKOvsWT_ME48h	-0.254307	-4.03011	-3.01861	-3.70413	1.4454	1.16503	-3.00336	-2.54855	-2.74765	-1.79276	-2.54408	-2.46693	3BKOvsWT_EpiLC;3BKOvsWT_ME24h;3BKOvsWT_ME48h	38.0411	9.43396	40.8867	93.1425	52.349	52.0115	93.8031	72.3404	61.039	92.988	68.8889	77.2727
chr10:63192269-63192874	Mypn	11380	late	SuperEnhancers	3BKOvsWT_ESC;3BKOvsWT_ME48h	-0.254307	-4.03011	-3.01861	-3.70413	1.4454	1.16503	-3.00336	-2.54855	-2.74765	-1.79276	-2.54408	-2.46693	3BKOvsWT_EpiLC;3BKOvsWT_ME24h;3BKOvsWT_ME48h	13.1074	1.34228	2.83401	90.868	37.8689	45.5017	94.4456	54.023	49.4208	92.7261	60	53.9171
chr10:67458692-67459057	Egr2	-78994	late	TypicalEnhancers	3BKOvsWT_ME48h	-3.19949	-2.66846	-2.40477	-2.94944	-4.08536	-3.8305	-2.92948	-2.90193	-2.73654	-2.07766	-0.300967	1.59637	3BKOvsWT_EpiLC;3BKOvsWT_ME24h;3BKOvsWT_ME48h	17.7508	2.38095	3.28947	42.6536	10.9415	5.09804	75.2193	20.3704	21.4953	73.1198	23.4234	12.2951
chr10:69211706-69212332	Rhobtb1	-1175	early	Promoters	3BKOvsWT_EpiLC;3BKOvsWT_ME24h;3BKOvsWT_ME48h	-3.18859	-1.39857	-0.519545	0.729206	-1.86575	-2.49602	0.69722	1.15495	1.36425	1.59895	1.53961	1.93456	3BKOvsWT_EpiLC;3BKOvsWT_ME24h;3BKOvsWT_ME48h	30.4631	16.8919	19.5592	65.1826	21.6981	19.4647	70.9524	35.8209	26.0274	66.6074	33.3333	27.7778
chr10:69211706-69212332	Rhobtb1	1079	early	Promoters	3BKOvsWT_EpiLC;3BKOvsWT_ME24h;3BKOvsWT_ME48h	-3.18859	-1.39857	-0.519545	0.729206	-1.86575	-2.49602	0.69722	1.15495	1.36425	1.59895	1.53961	1.93456	3BKOvsWT_EpiLC;3BKOvsWT_ME24h;3BKOvsWT_ME48h	30.4631	16.8919	19.5592	65.1826	21.6981	19.4647	70.9524	35.8209	26.0274	66.6074	33.3333	27.7778
chr10:69211706-69212332	A930033H14Rik	-1175	early	Promoters	3BKOvsWT_EpiLC;3BKOvsWT_ME24h	-4.11047	-2.56737	-2.19737	-0.149062	-3.14959	-3.1282	-0.321845	-0.13328	-0.203485	-0.118537	0.234108	0.400055	3BKOvsWT_EpiLC;3BKOvsWT_ME24h;3BKOvsWT_ME48h	30.4631	16.8919	19.5592	65.1826	21.6981	19.4647	70.9524	35.8209	26.0274	66.6074	33.3333	27.7778
chr10:69211706-69212332	A930033H14Rik	1079	early	Promoters	3BKOvsWT_EpiLC;3BKOvsWT_ME24h	-4.11047	-2.56737	-2.19737	-0.149062	-3.14959	-3.1282	-0.321845	-0.13328	-0.203485	-0.118537	0.234108	0.400055	3BKOvsWT_EpiLC;3BKOvsWT_ME24h;3BKOvsWT_ME48h	30.4631	16.8919	19.5592	65.1826	21.6981	19.4647	70.9524	35.8209	26.0274	66.6074	33.3333	27.7778
chr10:70292163-70292630	Slc16a9	47297	mid	TypicalEnhancers	3BKOvsWT_EpiLC;3BKOvsWT_ME24h	-2.23712	-1.38176	-0.605173	0.280426	-1.78575	-2.34701	-0.473802	-0.0548905	0.811021	0.624768	0.637754	0.689072	3BKOvsWT_EpiLC;3BKOvsWT_ME24h;3BKOvsWT_ME48h	24.2498	13.369	23.1959	85.8722	31.5271	45.1429	85.3226	52	50	81.241	52	50.9804
chr10:78049720-78050055	Aire	-6308	mid	Promoters,SuperEnhancers	3BKOvsWT_EpiLC;3BKOvsWT_ME24h	1.90253	-3.4899	-3.28652	-3.20987	2.5239	2.21012	-2.45052	-2.37069	-2.35892	-1.50178	-3.36912	-2.50409	3BKOvsWT_EpiLC;3BKOvsWT_ME24h;3BKOvsWT_ME48h	15.4589	10.3825	11.4407	87.4572	48.1928	57.085	89.9342	43.4211	48.0106	87.1089	56.3758	46.129
chr10:79802199-79802822	Misp	-20047	early	TypicalEnhancers	3BKOvsWT_ESC;3BKOvsWT_EpiLC;3BKOvsWT_ME24h	-1.58027	-2.8768	-2.82352	-2.39038	-0.417149	0.234053	-0.170857	-0.246298	-0.802792	-1.30957	-2.74807	-3.10197	3BKOvsWT_EpiLC;3BKOvsWT_ME24h;3BKOvsWT_ME48h	18.2204	4.46735	10.0917	49.214	11.7647	11.6105	59.6501	24.0506	3.09278	52.184	26.0274	33.6364
chr10:79803532-79804364	Misp	-18610	early	TypicalEnhancers	3BKOvsWT_ESC;3BKOvsWT_EpiLC;3BKOvsWT_ME24h	-1.58027	-2.8768	-2.82352	-2.39038	-0.417149	0.234053	-0.170857	-0.246298	-0.802792	-1.30957	-2.74807	-3.10197	3BKOvsWT_EpiLC;3BKOvsWT_ME24h;3BKOvsWT_ME48h	37.9862	13.1718	24.8045	79.9885	19.0789	15.2956	82.9249	31.9066	15.3543	84.397	41.7323	28.7611
chr10:81467095-81467564	Nfic	-40157	early	TypicalEnhancers	3BKOvsWT_ESC	1.84278	1.64	0.999359	0.760619	3.09023	2.80488	2.21285	2.14506	1.2859	0.719013	0.0834733	0.182086	3BKOvsWT_EpiLC;3BKOvsWT_ME24h;3BKOvsWT_ME48h	37.4803	21.194	33.1579	86.2446	48.7738	48.7859	93.8776	73.8095	42.623	81.3534	86.7925	55.1724
chr10:81467095-81467564	Nfic	15379	early	TypicalEnhancers	3BKOvsWT_ESC	1.84278	1.64	0.999359	0.760619	3.09023	2.80488	2.21285	2.14506	1.2859	0.719013	0.0834733	0.182086	3BKOvsWT_EpiLC;3BKOvsWT_ME24h;3BKOvsWT_ME48h	37.4803	21.194	33.1579	86.2446	48.7738	48.7859	93.8776	73.8095	42.623	81.3534	86.7925	55.1724
chr10:81467095-81467564	Celf5	-40157	mid	TypicalEnhancers	3BKOvsWT_ESC;3BKOvsWT_ME24h;3BKOvsWT_ME48h	1.45413	1.5585	1.49492	0.49498	2.81842	2.6877	2.141	2.17947	2.97133	2.67373	1.68249	1.63707	3BKOvsWT_EpiLC;3BKOvsWT_ME24h;3BKOvsWT_ME48h	37.4803	21.194	33.1579	86.2446	48.7738	48.7859	93.8776	73.8095	42.623	81.3534	86.7925	55.1724
chr10:81467095-81467564	Celf5	15379	mid	TypicalEnhancers	3BKOvsWT_ESC;3BKOvsWT_ME24h;3BKOvsWT_ME48h	1.45413	1.5585	1.49492	0.49498	2.81842	2.6877	2.141	2.17947	2.97133	2.67373	1.68249	1.63707	3BKOvsWT_EpiLC;3BKOvsWT_ME24h;3BKOvsWT_ME48h	37.4803	21.194	33.1579	86.2446	48.7738	48.7859	93.8776	73.8095	42.623	81.3534	86.7925	55.1724
chr10:81470359-81471063	Nfic	-43538	early	TypicalEnhancers	3BKOvsWT_ESC	1.84278	1.64	0.999359	0.760619	3.09023	2.80488	2.21285	2.14506	1.2859	0.719013	0.0834733	0.182086	3BKOvsWT_EpiLC;3BKOvsWT_ME24h;3BKOvsWT_ME48h	51.1404	27.4406	38.5042	90.0755	47.3923	30.8588	90.6146	56.1453	47.3233	89.6613	54	51.6899
chr10:81470359-81471063	Nfic	11998	early	TypicalEnhancers	3BKOvsWT_ESC	1.84278	1.64	0.999359	0.760619	3.09023	2.80488	2.21285	2.14506	1.2859	0.719013	0.0834733	0.182086	3BKOvsWT_EpiLC;3BKOvsWT_ME24h;3BKOvsWT_ME48h	51.1404	27.4406	38.5042	90.0755	47.3923	30.8588	90.6146	56.1453	47.3233	89.6613	54	51.6899
chr10:81470359-81471063	Celf5	-43538	mid	TypicalEnhancers	3BKOvsWT_ESC;3BKOvsWT_ME24h;3BKOvsWT_ME48h	1.45413	1.5585	1.49492	0.49498	2.81842	2.6877	2.141	2.17947	2.97133	2.67373	1.68249	1.63707	3BKOvsWT_EpiLC;3BKOvsWT_ME24h;3BKOvsWT_ME48h	51.1404	27.4406	38.5042	90.0755	47.3923	30.8588	90.6146	56.1453	47.3233	89.6613	54	51.6899
chr10:81470359-81471063	Celf5	11998	mid	TypicalEnhancers	3BKOvsWT_ESC;3BKOvsWT_ME24h;3BKOvsWT_ME48h	1.45413	1.5585	1.49492	0.49498	2.81842	2.6877	2.141	2.17947	2.97133	2.67373	1.68249	1.63707	3BKOvsWT_EpiLC;3BKOvsWT_ME24h;3BKOvsWT_ME48h	51.1404	27.4406	38.5042	90.0755	47.3923	30.8588	90.6146	56.1453	47.3233	89.6613	54	51.6899
chr10:84388907-84389105	Nuak1	51591	late	TypicalEnhancers	3BKOvsWT_ME48h	0.611112	1.66908	0.51462	0.339893	0.910725	0.2128	1.9984	1.75424	0.388759	0.657128	1.96851	2.57425	3BKOvsWT_EpiLC;3BKOvsWT_ME24h;3BKOvsWT_ME48h	28.037	15.0235	32.6316	89.0326	46.0581	49.7512	94.8723	78.5714	50	89.5373	64.7059	63.7681
chr10:84657769-84659287	Rfx4	-97534	late	TypicalEnhancers	3BKOvsWT_ME48h	-1.42046	-2.11959	-1.78128	0.578691	-1.1269	-1.04606	-2.29398	-3.72299	-1.21372	-1.75082	2.85431	2.54997	3BKOvsWT_EpiLC;3BKOvsWT_ME24h;3BKOvsWT_ME48h	51.9902	31.9534	34.0127	81.2093	26.475	28.6325	89.3274	36.7876	28.2828	88.5498	32.5758	40.4494
chr10:84685323-84686488	Rfx4	-70156	late	TypicalEnhancers	3BKOvsWT_ME48h	-1.42046	-2.11959	-1.78128	0.578691	-1.1269	-1.04606	-2.29398	-3.72299	-1.21372	-1.75082	2.85431	2.54997	3BKOvsWT_EpiLC;3BKOvsWT_ME24h;3BKOvsWT_ME48h	26.4435	13.3758	14.8021	53.909	15.7009	18.1818	67.8266	23.1707	18.4874	66.6976	19.3548	22.093
chr11:100382959-100383227	Hap1	-26965	mid	SuperEnhancers	3BKOvsWT_ME24h;3BKOvsWT_ME48h	4.90114	3.71489	2.97806	3.73556	5.15804	5.02414	4.2337	4.77127	4.68127	5.07516	5.02308	5.43086	3BKOvsWT_EpiLC;3BKOvsWT_ME24h;3BKOvsWT_ME48h	34.9957	16.2242	24.282	91.2975	60.2778	58.4783	94.3904	75.9259	66.3158	94.4279	70.5882	72.2973
chr11:100387199-100387457	Hap1	-31200	mid	SuperEnhancers	3BKOvsWT_ME24h;3BKOvsWT_ME48h	4.90114	3.71489	2.97806	3.73556	5.15804	5.02414	4.2337	4.77127	4.68127	5.07516	5.02308	5.43086	3BKOvsWT_EpiLC;3BKOvsWT_ME24h;3BKOvsWT_ME48h	15.0234	4.67836	17.9775	84.6869	55.7895	53.8776	90.3533	77.2727	73.2143	89.2857	94.1176	70.5882
chr11:100390033-100390549	Hap1	-34163	mid	SuperEnhancers	3BKOvsWT_ME24h;3BKOvsWT_ME48h	4.90114	3.71489	2.97806	3.73556	5.15804	5.02414	4.2337	4.77127	4.68127	5.07516	5.02308	5.43086	3BKOvsWT_EpiLC;3BKOvsWT_ME24h;3BKOvsWT_ME48h	10.9299	1.63934	0	70.25	18.5965	21.6617	73.1053	33.3333	29.2135	69.0868	44.8276	36.6337
chr11:100391971-100392086	Hap1	-35901	mid	SuperEnhancers	3BKOvsWT_ME24h;3BKOvsWT_ME48h	4.90114	3.71489	2.97806	3.73556	5.15804	5.02414	4.2337	4.77127	4.68127	5.07516	5.02308	5.43086	3BKOvsWT_EpiLC;3BKOvsWT_ME24h;3BKOvsWT_ME48h	16.5582	7.28155	10.0629	91.0444	62.1469	71.0204	98.6486	68.5714	58.3333	95.0758	70.9677	77.7778
chr11:100958272-100959573	Stat3	-19383	mid	TypicalEnhancers	3BKOvsWT_ME24h	3.50076	1.93613	1.42972	1.9307	3.72351	3.63587	2.3442	2.98781	2.24957	2.96059	1.59043	2.874	3BKOvsWT_EpiLC;3BKOvsWT_ME24h;3BKOvsWT_ME48h	19.7953	3.62563	5.78549	83.8278	9.82889	7.81408	91.9426	36.162	12.3188	91.156	32.0789	39.5301
chr11:101581316-101582588	Tmem106a	-290	early	Promoters	3BKOvsWT_EpiLC	1.14702	0.101427	0.288584	-0.238137	1.56683	1.77377	1.11863	1.32677	0.435541	0.478548	-0.739761	-0.708647	3BKOvsWT_EpiLC;3BKOvsWT_ME24h;3BKOvsWT_ME48h	12.6574	0.341297	0.374883	54.735	3.71714	6.31121	65.9102	10.1695	6.52174	52.2537	20.8889	18.732
chr11:101589831-101591115	Tmem106a	8231	early	TypicalEnhancers	3BKOvsWT_EpiLC	1.14702	0.101427	0.288584	-0.238137	1.56683	1.77377	1.11863	1.32677	0.435541	0.478548	-0.739761	-0.708647	3BKOvsWT_ESC;3BKOvsWT_EpiLC;3BKOvsWT_ME24h;3BKOvsWT_ME48h	28.0943	10.137	18.4175	80.1598	31.3187	34.2435	85.9661	41.8605	30.9211	83.5315	50.5495	50.8197
chr11:101610441-101611315	Tmem106a	28636	early	Promoters,TypicalEnhancers	3BKOvsWT_EpiLC	1.14702	0.101427	0.288584	-0.238137	1.56683	1.77377	1.11863	1.32677	0.435541	0.478548	-0.739761	-0.708647	3BKOvsWT_ESC;3BKOvsWT_EpiLC;3BKOvsWT_ME24h;3BKOvsWT_ME48h	48.2293	4.97427	16.3664	84.2675	53.3439	58.2031	86.6208	68.7898	66.8966	85.529	70.5128	60.7759
chr11:101613717-101614542	Tmem106a	31888	early	TypicalEnhancers	3BKOvsWT_EpiLC	1.14702	0.101427	0.288584	-0.238137	1.56683	1.77377	1.11863	1.32677	0.435541	0.478548	-0.739761	-0.708647	3BKOvsWT_ESC;3BKOvsWT_EpiLC;3BKOvsWT_ME24h;3BKOvsWT_ME48h	31.704	6.84932	11.4815	64.636	34.2222	46.3768	71.3695	51.9231	51.0204	71.913	45.7143	60.6557
chr11:101618218-101618553	Tmem106a	36144	early	TypicalEnhancers	3BKOvsWT_EpiLC	1.14702	0.101427	0.288584	-0.238137	1.56683	1.77377	1.11863	1.32677	0.435541	0.478548	-0.739761	-0.708647	3BKOvsWT_ESC;3BKOvsWT_EpiLC;3BKOvsWT_ME24h;3BKOvsWT_ME48h	31.1475	13.1313	18.2692	70.2948	38.5417	36.4407	77.4327	37.5	36.9565	77.4074	54.5455	19.0476
chr11:102276236-102277145	Asb16	7948	early	TypicalEnhancers	3BKOvsWT_EpiLC;3BKOvsWT_ME24h;3BKOvsWT_ME48h	1.33328	-2.97712	-2.85847	-3.44937	1.38928	1.03086	-0.530264	-0.546527	-1.51048	-1.41163	-2.16311	-1.24174	3BKOvsWT_ESC;3BKOvsWT_EpiLC;3BKOvsWT_ME24h;3BKOvsWT_ME48h	19.2605	2.66781	3.84342	72.6884	11.8962	10.013	84.127	41.2308	17.1875	81.7223	51.4403	43.4783
chr11:102372833-102373289	Rundc3a	-20342	mid	TypicalEnhancers	3BKOvsWT_ME24h;3BKOvsWT_ME48h	1.69802	1.36097	1.38951	1.44203	2.14459	1.43559	1.84841	2.2684	2.14433	2.84962	2.42039	2.66023	3BKOvsWT_EpiLC;3BKOvsWT_ME24h;3BKOvsWT_ME48h	25.0157	10.962	19.2237	81.6079	38.4289	36.1266	86.2883	35.2113	48	78.9739	56.8182	58.0645
chr11:102460499-102460988	Itga2b	9139	early	TypicalEnhancers	3BKOvsWT_ESC	-2.15645	-1.21842	-0.61267	0.0871962	-1.04988	-1.16755	-0.775472	0.00868582	-0.600605	0.172284	-0.851043	-0.484688	3BKOvsWT_ESC;3BKOvsWT_EpiLC;3BKOvsWT_ME24h;3BKOvsWT_ME48h	44.7355	22.5549	24.2188	88.7231	26.8852	27.8174	89.0482	40.5172	31.9728	90.0263	63.6364	65
chr11:102605814-102606717	Meioc	-59322	mid	SuperEnhancers	3BKOvsWT_EpiLC;3BKOvsWT_ME24h;3BKOvsWT_ME48h	1.44731	-0.740601	-2.33731	-2.40102	1.72242	2.38936	2.09114	1.49637	0.320208	0.279584	-0.68013	-0.211509	3BKOvsWT_EpiLC;3BKOvsWT_ME24h;3BKOvsWT_ME48h	13.2568	6.84695	7.66979	41.9974	0.49505	0.890869	53.1582	26.4151	3.85321	52.5632	28.2322	25.9109
chr11:102665039-102666684	Meioc	274	mid	Promoters	3BKOvsWT_EpiLC;3BKOvsWT_ME24h;3BKOvsWT_ME48h	1.44731	-0.740601	-2.33731	-2.40102	1.72242	2.38936	2.09114	1.49637	0.320208	0.279584	-0.68013	-0.211509	3BKOvsWT_EpiLC;3BKOvsWT_ME24h;3BKOvsWT_ME48h	21.9901	8.52858	9.30641	89.0761	9.45728	10.3024	94.9168	42.3913	19.6696	94.7419	36.8919	41.1094
chr11:109312112-109312749	Rgs9	-14302	mid	TypicalEnhancers	3BKOvsWT_ESC;3BKOvsWT_EpiLC;3BKOvsWT_ME24h	-2.90784	-1.45077	-1.19918	-0.0975426	-0.832871	-1.29703	0.202293	0.41077	0.818537	1.24419	0.539498	1.08182	3BKOvsWT_EpiLC;3BKOvsWT_ME24h;3BKOvsWT_ME48h	38.5497	17.0667	20.5202	74.5947	23.6715	14.2157	89.2059	53.2934	20.7317	85.7553	27.027	38.6266
chr11:109355839-109356079	Rgs9	-57830	mid	TypicalEnhancers	3BKOvsWT_ESC;3BKOvsWT_EpiLC;3BKOvsWT_ME24h	-2.90784	-1.45077	-1.19918	-0.0975426	-0.832871	-1.29703	0.202293	0.41077	0.818537	1.24419	0.539498	1.08182	3BKOvsWT_EpiLC;3BKOvsWT_ME24h;3BKOvsWT_ME48h	23.0473	11.1675	25.2336	69.5907	24.4541	33.9181	71.9481	17.3913	24.2105	69.5423	41.0256	53.4884
chr11:109439111-109441409	Arsg	-33114	mid	Promoters	3BKOvsWT_EpiLC;3BKOvsWT_ME24h	-2.60908	-0.296879	0.433137	1.34362	-2.04993	-2.49119	0.863194	1.55607	1.79279	2.36387	1.56404	2.44319	3BKOvsWT_EpiLC;3BKOvsWT_ME24h;3BKOvsWT_ME48h	34.4289	14.7656	23.6793	61.7878	12.9264	13.3015	69.9384	40.0978	21.4008	78.8017	42.3881	39.4265
chr11:114063582-114067662	Sdk2	596	mid	Promoters	3BKOvsWT_ESC;3BKOvsWT_ME24h;3BKOvsWT_ME48h	-4.61657	-3.88066	-3.13933	-0.00859251	-2.68599	-3.70934	-3.35523	-2.88288	-1.22891	-0.995969	0.805504	1.83813	3BKOvsWT_EpiLC;3BKOvsWT_ME24h;3BKOvsWT_ME48h	21.837	9.13751	11.8092	58.1563	5.47707	5.09005	75.6975	35.3788	12.9272	74.0565	38.5356	38.4784
chr11:116328036-116328333	Foxj1	7214	early	SuperEnhancers	3BKOvsWT_ESC;3BKOvsWT_EpiLC	-0.672329	3.37637	3.52625	-0.213509	2.06895	2.20917	5.02825	4.3581	1.97447	1.58319	-0.929131	-1.56986	3BKOvsWT_ESC;3BKOvsWT_EpiLC;3BKOvsWT_ME24h;3BKOvsWT_ME48h	55.2632	11.6883	18.75	93.0323	81.5951	86.8687	93.6709	81.3187	93.0403	93.1731	95.1456	93.0693
chr11:116329183-116329479	Foxj1	6068	early	SuperEnhancers	3BKOvsWT_ESC;3BKOvsWT_EpiLC	-0.672329	3.37637	3.52625	-0.213509	2.06895	2.20917	5.02825	4.3581	1.97447	1.58319	-0.929131	-1.56986	3BKOvsWT_ESC;3BKOvsWT_EpiLC;3BKOvsWT_ME24h;3BKOvsWT_ME48h	18.4206	0	0.699301	58.4654	23.6025	31.6384	72.9853	46.1538	15.625	65.4348	47.8261	35.6164
chr11:116329765-116330454	Foxj1	5289	early	SuperEnhancers	3BKOvsWT_ESC;3BKOvsWT_EpiLC	-0.672329	3.37637	3.52625	-0.213509	2.06895	2.20917	5.02825	4.3581	1.97447	1.58319	-0.929131	-1.56986	3BKOvsWT_ESC;3BKOvsWT_EpiLC;3BKOvsWT_ME24h;3BKOvsWT_ME48h	20.5193	1.66667	2.68199	57.5558	14.8241	22.8758	63.3898	25.7732	26.6187	62.5977	34.2105	33.3333
chr11:116386673-116387292	Foxj1	-51584	early	TypicalEnhancers	3BKOvsWT_ESC;3BKOvsWT_EpiLC	-0.672329	3.37637	3.52625	-0.213509	2.06895	2.20917	5.02825	4.3581	1.97447	1.58319	-0.929131	-1.56986	3BKOvsWT_EpiLC;3BKOvsWT_ME24h;3BKOvsWT_ME48h	26.6149	23.0769	35.1648	78.5514	46.9453	41.9903	78.8512	37.931	59.0909	81.8888	47.619	56.25
chr11:116893493-116894149	Mgat5b	-25042	late	SuperEnhancers	3BKOvsWT_ME48h	2.06997	2.09514	3.03139	1.79227	2.49011	2.13906	2.52384	2.89905	3.63971	3.61039	2.84968	3.07353	3BKOvsWT_EpiLC;3BKOvsWT_ME24h;3BKOvsWT_ME48h	21.0311	8.86525	19.2926	81.5526	42.1589	38.7518	85.2911	36.9048	34.0909	84.5374	50.5882	46.696
chr11:116896667-116897259	Mgat5b	-21900	late	SuperEnhancers	3BKOvsWT_ME48h	2.06997	2.09514	3.03139	1.79227	2.49011	2.13906	2.52384	2.89905	3.63971	3.61039	2.84968	3.07353	3BKOvsWT_EpiLC;3BKOvsWT_ME24h;3BKOvsWT_ME48h	25.3801	6.28272	17.6471	85.7048	45.8537	49.1803	88.6984	44.8276	51.6484	86.0233	48.3871	67.8899
chr11:116900044-116900908	Mgat5b	-18387	late	SuperEnhancers	3BKOvsWT_ME48h	2.06997	2.09514	3.03139	1.79227	2.49011	2.13906	2.52384	2.89905	3.63971	3.61039	2.84968	3.07353	3BKOvsWT_EpiLC;3BKOvsWT_ME24h;3BKOvsWT_ME48h	32.0982	21.1409	35.7377	79.4555	35.7143	32.1995	86.4307	60.4167	58.9744	84.5324	61.6162	61.6915
chr11:116914630-116915027	Mgat5b	-4034	late	SuperEnhancers	3BKOvsWT_ME48h	2.06997	2.09514	3.03139	1.79227	2.49011	2.13906	2.52384	2.89905	3.63971	3.61039	2.84968	3.07353	3BKOvsWT_EpiLC;3BKOvsWT_ME24h;3BKOvsWT_ME48h	22.8027	6.47059	4.71204	75.3917	37.6963	45.1477	82.0789	52	46.6667	70.6327	61.1111	50
chr11:116917732-116918092	Mgat5b	-951	late	Promoters	3BKOvsWT_ME48h	2.06997	2.09514	3.03139	1.79227	2.49011	2.13906	2.52384	2.89905	3.63971	3.61039	2.84968	3.07353	3BKOvsWT_EpiLC;3BKOvsWT_ME24h;3BKOvsWT_ME48h	18.5239	4.94118	2.77136	53.9257	12.3047	11.8081	61.1685	11.9048	19.2308	60.697	20	24.2424
chr11:116941078-116941717	Mgat5b	22535	late	TypicalEnhancers	3BKOvsWT_ME48h	2.06997	2.09514	3.03139	1.79227	2.49011	2.13906	2.52384	2.89905	3.63971	3.61039	2.84968	3.07353	3BKOvsWT_EpiLC;3BKOvsWT_ME24h;3BKOvsWT_ME48h	25.6149	16.1111	24.0343	60.7341	26.7261	27.767	70.1389	16.129	32.8358	70.9846	27.2727	44
chr11:116969040-116969933	Mgat5b	50624	late	TypicalEnhancers	3BKOvsWT_ME48h	2.06997	2.09514	3.03139	1.79227	2.49011	2.13906	2.52384	2.89905	3.63971	3.61039	2.84968	3.07353	3BKOvsWT_EpiLC;3BKOvsWT_ME24h;3BKOvsWT_ME48h	41.7411	21.8638	34.0449	90.1847	55.5556	52.7052	91.3007	65	66.5455	90.442	69.863	70.5686
chr11:117002522-117002821	Mgat5b	83809	late	SuperEnhancers	3BKOvsWT_ME48h	2.06997	2.09514	3.03139	1.79227	2.49011	2.13906	2.52384	2.89905	3.63971	3.61039	2.84968	3.07353	3BKOvsWT_EpiLC;3BKOvsWT_ME24h;3BKOvsWT_ME48h	14.4429	8.18182	9.6	82.7141	41.3223	43.1034	84.2789	50	43.2692	90.2194	42.5532	45.4545
chr11:117863313-117864731	Tha1	9437	late	SuperEnhancers	3BKOvsWT_EpiLC;3BKOvsWT_ME48h	-1.33596	-2.10296	-0.810686	-0.028841	-1.01355	-1.75374	-1.44985	-0.808905	-0.0995415	-0.144525	1.32059	1.13355	3BKOvsWT_EpiLC;3BKOvsWT_ME24h;3BKOvsWT_ME48h	33.1676	14.6667	17.2606	73.0466	27.5208	32.2034	83.4141	53.5055	30.6061	76.3603	35.1724	53.5797
chr11:117878742-117879192	Tha1	-5508	late	SuperEnhancers	3BKOvsWT_EpiLC;3BKOvsWT_ME48h	-1.33596	-2.10296	-0.810686	-0.028841	-1.01355	-1.75374	-1.44985	-0.808905	-0.0995415	-0.144525	1.32059	1.13355	3BKOvsWT_EpiLC;3BKOvsWT_ME24h;3BKOvsWT_ME48h	11.8675	4.82759	5.61798	77.0675	26.875	29.2096	80.072	55.2239	32.5301	78.0643	65	52.2989
chr11:117881722-117882147	Tha1	-8476	late	SuperEnhancers	3BKOvsWT_EpiLC;3BKOvsWT_ME48h	-1.33596	-2.10296	-0.810686	-0.028841	-1.01355	-1.75374	-1.44985	-0.808905	-0.0995415	-0.144525	1.32059	1.13355	3BKOvsWT_EpiLC;3BKOvsWT_ME24h;3BKOvsWT_ME48h	38.8813	25.3886	38.7755	71.0962	32.9317	25.9036	70.3226	46.8085	32.1429	65.6787	50.9434	42.6136
chr11:121518116-121520620	Zfp750	-35	early	Promoters	3BKOvsWT_ESC	-0.414043	0.192362	-0.0481748	-0.421345	2.15249	2.50801	0.686724	0.468773	1.0262	0.311277	-1.1242	-1.6191	3BKOvsWT_ESC;3BKOvsWT_EpiLC;3BKOvsWT_ME24h;3BKOvsWT_ME48h	43.2699	13.643	18.2828	82.8453	32.681	36.6999	90.8068	30.9804	42.2566	86.9917	45.3846	58.9681
chr11:17051453-17052716	Cnrip1	267	mid	Promoters	3BKOvsWT_EpiLC;3BKOvsWT_ME24h	-2.8313	-1.06346	-0.808779	-0.0242948	-2.94073	-2.96233	0.388629	0.862609	0.859576	1.66547	0.660153	0.801723	3BKOvsWT_EpiLC;3BKOvsWT_ME24h;3BKOvsWT_ME48h	48.2303	32.5882	31.3141	66.5466	10.2128	7.12909	74.4619	36.75	11.3158	67.9637	22.6744	43.4146
chr11:23047410-23048937	Fam161a	39709	mid	TypicalEnhancers	3BKOvsWT_EpiLC;3BKOvsWT_ME24h	0.357631	0.431262	0.0918949	0.604263	1.06602	1.24695	1.64513	2.44453	1.66199	2.6396	0.836057	1.98121	3BKOvsWT_EpiLC;3BKOvsWT_ME24h;3BKOvsWT_ME48h	34.7806	16.0232	17.2702	82.5292	23.6763	28.2051	90.3923	31.4465	24.1546	88.6046	20	24.2268
chr11:23094382-23094817	Fam161a	86135	mid	SuperEnhancers	3BKOvsWT_EpiLC;3BKOvsWT_ME24h	0.357631	0.431262	0.0918949	0.604263	1.06602	1.24695	1.64513	2.44453	1.66199	2.6396	0.836057	1.98121	3BKOvsWT_EpiLC;3BKOvsWT_ME24h;3BKOvsWT_ME48h	49.6335	46.7354	54.8673	87.4227	38.3901	45.0479	88.3032	53.6946	41.6918	87.553	44.5	43.9776
chr11:30784955-30785846	Gpr75	-99957	early	TypicalEnhancers	3BKOvsWT_ESC;3BKOvsWT_ME24h	-1.38454	-0.17642	-0.172913	-0.862616	0.250032	0.703699	0.245728	0.455818	0.652317	0.913089	-0.383629	-0.282829	3BKOvsWT_EpiLC;3BKOvsWT_ME24h;3BKOvsWT_ME48h	29.1078	29.4505	36.1165	85.3848	35.4086	36.425	89.2513	47.4359	40.7407	92.9304	37.4046	49.3151
chr11:3193083-3193674	Sfi1	28	early	Promoters	3BKOvsWT_EpiLC;3BKOvsWT_ME24h	1.22544	1.48481	2.33837	2.69846	1.77621	1.24169	2.39578	2.95629	3.1499	3.59161	3.23988	3.54841	3BKOvsWT_EpiLC;3BKOvsWT_ME24h;3BKOvsWT_ME48h	44.568	26.1169	35.5754	65.8331	38.9276	34.3562	76.7796	63.6175	53.1315	77.0852	65.6086	61.6397
chr11:4246102-4246281	Lif	-11365	early	TypicalEnhancers	3BKOvsWT_ESC;3BKOvsWT_ME24h	-0.528109	0.256094	-0.176093	-0.617696	1.15967	1.26894	0.945	1.09088	0.990886	1.02013	-1.23127	-1.05457	3BKOvsWT_EpiLC;3BKOvsWT_ME24h;3BKOvsWT_ME48h	9.8306	1.5873	1.17647	57.4149	23.8095	31.1966	76.6202	17.3913	36.8421	71.1785	43.4783	42.1053
chr11:4271001-4271965	Lif	13926	early	TypicalEnhancers	3BKOvsWT_ESC;3BKOvsWT_ME24h	-0.528109	0.256094	-0.176093	-0.617696	1.15967	1.26894	0.945	1.09088	0.990886	1.02013	-1.23127	-1.05457	3BKOvsWT_EpiLC;3BKOvsWT_ME24h;3BKOvsWT_ME48h	24.1882	5.96628	16.8153	66.8138	31.1054	27.0891	73.074	34.1772	28.1879	68.3699	62.4161	44.4744
chr11:4308252-4308630	Lif	50884	early	TypicalEnhancers	3BKOvsWT_ESC;3BKOvsWT_ME24h	-0.528109	0.256094	-0.176093	-0.617696	1.15967	1.26894	0.945	1.09088	0.990886	1.02013	-1.23127	-1.05457	3BKOvsWT_EpiLC;3BKOvsWT_ME24h;3BKOvsWT_ME48h	23.793	11.2033	11.8959	82.077	36.2832	41.4239	87.2523	37.1429	51.7241	80.7342	60	55.2239
chr11:4946313-4946834	Nefh	1490	late	Promoters	3BKOvsWT_ME48h	2.84795	0.719187	0.315785	-0.93325	2.43205	2.99535	0.524561	0.0121383	1.12637	0.468153	0.116496	0.161942	3BKOvsWT_EpiLC;3BKOvsWT_ME24h;3BKOvsWT_ME48h	31.538	19.0476	17.1875	67.4218	10.1695	12.7042	75.9927	19.403	7.77778	72.823	27.9412	28.2258
chr11:52763922-52766396	Fstl4	525	late	Promoters	3BKOvsWT_ME48h	-4.67142	-3.64199	-1.93723	-2.30891	-4.35542	-4.70456	-2.09627	-1.77469	-1.17811	-1.73122	1.1331	2.77849	3BKOvsWT_EpiLC;3BKOvsWT_ME24h;3BKOvsWT_ME48h	13.3657	2.73656	4.22713	44.5626	0.445104	0.528518	65.2235	41.9765	3.4153	67.4648	31.1787	38.595
chr11:54902532-54903431	Gpx3	210	mid	Promoters	3BKOvsWT_EpiLC;3BKOvsWT_ME24h;3BKOvsWT_ME48h	2.74878	3.53638	3.74625	3.80112	3.71337	3.71844	5.35079	5.31754	5.66439	5.59316	4.72785	5.04931	3BKOvsWT_EpiLC;3BKOvsWT_ME24h;3BKOvsWT_ME48h	26.9027	14.7137	16.0774	70.0756	13.347	9.80637	82.9511	34.902	13.3515	78.7056	27	30.4094
chr11:54953982-54954450	Gpx3	51444	mid	TypicalEnhancers	3BKOvsWT_EpiLC;3BKOvsWT_ME24h;3BKOvsWT_ME48h	2.74878	3.53638	3.74625	3.80112	3.71337	3.71844	5.35079	5.31754	5.66439	5.59316	4.72785	5.04931	3BKOvsWT_EpiLC;3BKOvsWT_ME24h;3BKOvsWT_ME48h	9.40048	0.787402	1.23457	79.2342	25.0729	34.4913	86.2001	45	36.5854	88.0036	51.6129	57.6923
chr11:61004601-61005194	Kcnj12	-60906	early	TypicalEnhancers	3BKOvsWT_EpiLC;3BKOvsWT_ME24h	1.29925	-2.56501	-0.647452	0.458656	1.08049	0.526274	-1.12192	-0.812756	0.283466	0.742053	-0.158257	-0.0928016	3BKOvsWT_EpiLC;3BKOvsWT_ME24h;3BKOvsWT_ME48h	16.1591	6.88073	12.0172	67.2236	32.1267	33.0798	67.3529	34.4828	37.9747	64.4102	51.2195	57.6271
chr11:61361466-61362147	Slc47a1	16274	mid	TypicalEnhancers	3BKOvsWT_ME24h;3BKOvsWT_ME48h	0.821791	-1.60531	-2.56512	-2.58431	1.12028	1.56355	-1.71212	-1.34646	-1.52747	-1.0644	-1.92604	-1.40707	3BKOvsWT_EpiLC;3BKOvsWT_ME24h;3BKOvsWT_ME48h	24.7042	11.2903	10.1156	89.4293	49.7512	48.6784	92.8509	69.3548	62.4309	90.2079	73.2558	58.7097
chr11:61377514-61378423	Slc47a1	112	mid	Promoters	3BKOvsWT_ME24h;3BKOvsWT_ME48h	0.821791	-1.60531	-2.56512	-2.58431	1.12028	1.56355	-1.71212	-1.34646	-1.52747	-1.0644	-1.92604	-1.40707	3BKOvsWT_EpiLC;3BKOvsWT_ME24h;3BKOvsWT_ME48h	30.1738	13.5014	13.8184	83.327	22.9983	23.5587	88.82	51.2953	35.5172	88.6066	65.1064	49.0798
chr11:62604281-62607662	Trpv2	31434	mid	Promoters,TypicalEnhancers	3BKOvsWT_EpiLC;3BKOvsWT_ME24h	-0.0270353	-1.15485	-3.02203	-3.1944	0.116368	-0.101955	0.045198	0.563121	-1.16708	-0.168463	-2.56238	-2.25622	3BKOvsWT_EpiLC;3BKOvsWT_ME24h;3BKOvsWT_ME48h	24.4503	6.76213	11.3043	76.4275	22.4094	22.361	80.7583	24.183	23.3962	79.0452	27.5168	29.6651
chr11:62613159-62613682	Trpv2	38883	mid	SuperEnhancers	3BKOvsWT_EpiLC;3BKOvsWT_ME24h	-0.0270353	-1.15485	-3.02203	-3.1944	0.116368	-0.101955	0.045198	0.563121	-1.16708	-0.168463	-2.56238	-2.25622	3BKOvsWT_EpiLC;3BKOvsWT_ME24h;3BKOvsWT_ME48h	32.2488	14.4543	21.1494	70.5634	32.0652	22.9358	75.8685	47.541	22.963	65.9179	31.7308	8.43373
chr11:62614147-62614358	Trpv2	39715	mid	SuperEnhancers	3BKOvsWT_EpiLC;3BKOvsWT_ME24h	-0.0270353	-1.15485	-3.02203	-3.1944	0.116368	-0.101955	0.045198	0.563121	-1.16708	-0.168463	-2.56238	-2.25622	3BKOvsWT_EpiLC;3BKOvsWT_ME24h;3BKOvsWT_ME48h	10.98	4.69799	8.27586	58.2261	18.1818	18.7151	61.8499	23.913	25.6757	56.2399	14.2857	25.2874
chr11:69653242-69653815	Sox15	-1785	early	SuperEnhancers	3BKOvsWT_EpiLC	3.21876	-0.707762	-0.788742	-1.29162	3.90872	3.71676	0.339078	1.84334	-0.461371	-0.265414	-1.86167	-2.137	3BKOvsWT_ESC;3BKOvsWT_EpiLC;3BKOvsWT_ME24h;3BKOvsWT_ME48h	70.6045	32.5879	51.5571	89.2554	54.8077	55.7423	92.508	57.5758	51.8987	89.2582	66.0377	57.1429
chr11:69654362-69656469	Sox15	102	early	Promoters,SuperEnhancers	3BKOvsWT_EpiLC	3.21876	-0.707762	-0.788742	-1.29162	3.90872	3.71676	0.339078	1.84334	-0.461371	-0.265414	-1.86167	-2.137	3BKOvsWT_ESC;3BKOvsWT_EpiLC;3BKOvsWT_ME24h;3BKOvsWT_ME48h	13.9399	1.75439	2.96857	72.6725	11.7394	7.9689	84.1536	28.1928	19.6162	78.8978	26.8595	31.8108
chr11:69657439-69658374	Sox15	2593	early	SuperEnhancers	3BKOvsWT_EpiLC	3.21876	-0.707762	-0.788742	-1.29162	3.90872	3.71676	0.339078	1.84334	-0.461371	-0.265414	-1.86167	-2.137	3BKOvsWT_ESC;3BKOvsWT_EpiLC;3BKOvsWT_ME24h;3BKOvsWT_ME48h	33.8147	8.09659	14.4011	90.9102	50.6378	48.1982	93.6388	53.6913	61.5385	93.5958	63.6364	63.1148
chr11:69693467-69693842	Tnfsf12	-8101	early	SuperEnhancers	3BKOvsWT_EpiLC	1.17011	-1.24445	-0.637554	-0.197985	1.58583	1.50661	-0.261809	-0.279696	-0.898533	-0.75676	-1.14261	-0.687258	3BKOvsWT_EpiLC;3BKOvsWT_ME24h;3BKOvsWT_ME48h	29.1287	16.4384	30.5556	85.1219	38.0471	39.1608	90.6368	28	35.1648	89.1026	38.0952	55.2083
chr11:69693467-69693842	Tnfsf12	2194	early	SuperEnhancers	3BKOvsWT_EpiLC	1.17011	-1.24445	-0.637554	-0.197985	1.58583	1.50661	-0.261809	-0.279696	-0.898533	-0.75676	-1.14261	-0.687258	3BKOvsWT_EpiLC;3BKOvsWT_ME24h;3BKOvsWT_ME48h	29.1287	16.4384	30.5556	85.1219	38.0471	39.1608	90.6368	28	35.1648	89.1026	38.0952	55.2083
chr11:69693467-69693842	Tnfsf13	-8101	early	SuperEnhancers	3BKOvsWT_ESC	-0.234577	-2.50098	-2.56191	-2.16562	1.0347	0.835716	-2.41021	-2.32091	-2.42734	-2.20791	-2.13854	-1.87724	3BKOvsWT_EpiLC;3BKOvsWT_ME24h;3BKOvsWT_ME48h	29.1287	16.4384	30.5556	85.1219	38.0471	39.1608	90.6368	28	35.1648	89.1026	38.0952	55.2083
chr11:69693467-69693842	Tnfsf13	2194	early	SuperEnhancers	3BKOvsWT_ESC	-0.234577	-2.50098	-2.56191	-2.16562	1.0347	0.835716	-2.41021	-2.32091	-2.42734	-2.20791	-2.13854	-1.87724	3BKOvsWT_EpiLC;3BKOvsWT_ME24h;3BKOvsWT_ME48h	29.1287	16.4384	30.5556	85.1219	38.0471	39.1608	90.6368	28	35.1648	89.1026	38.0952	55.2083
chr11:69694758-69696136	Tnfsf12	402	early	Promoters,SuperEnhancers	3BKOvsWT_EpiLC	1.17011	-1.24445	-0.637554	-0.197985	1.58583	1.50661	-0.261809	-0.279696	-0.898533	-0.75676	-1.14261	-0.687258	3BKOvsWT_EpiLC;3BKOvsWT_ME24h;3BKOvsWT_ME48h	13.9815	2.48329	4.44931	51.0587	6.77551	10.9428	54.3298	27.8276	8.91938	51.8701	26.4463	26.9063
chr11:69784876-69785325	Zbtb4	19179	early	TypicalEnhancers	3BKOvsWT_ESC	-1.08898	-0.0290764	0.0591403	0.298444	0.307163	-0.279521	0.651896	0.409056	-0.00673943	0.197991	-0.493368	-0.176921	3BKOvsWT_EpiLC;3BKOvsWT_ME24h;3BKOvsWT_ME48h	9.08581	1.00334	0.940439	68.2794	16.6667	20.7071	69.5109	14.6667	20.3704	72.4923	33.3333	55.0562
chr11:71749773-71752162	Wscd1	-408	late	Promoters	3BKOvsWT_EpiLC;3BKOvsWT_ME24h;3BKOvsWT_ME48h	1.09132	0.941102	-0.258966	-1.02729	1.48891	1.30833	2.25839	2.39102	1.96597	1.59474	3.08606	3.37339	3BKOvsWT_EpiLC;3BKOvsWT_ME24h;3BKOvsWT_ME48h	20.1567	5.05292	6.68251	56.8705	7.87949	5.56369	73.5887	44.164	15	75.2183	42.0925	49.8734
chr11:71772220-71774896	Wscd1	22182	late	TypicalEnhancers	3BKOvsWT_EpiLC;3BKOvsWT_ME24h;3BKOvsWT_ME48h	1.09132	0.941102	-0.258966	-1.02729	1.48891	1.30833	2.25839	2.39102	1.96597	1.59474	3.08606	3.37339	3BKOvsWT_EpiLC;3BKOvsWT_ME24h;3BKOvsWT_ME48h	27.4584	17.3733	24.1866	75.0763	18.6473	18.3428	78.747	13.5802	23.9067	72.8255	26.3736	31.9298
chr11:72348630-72348753	Tekt1	13750	mid	TypicalEnhancers	3BKOvsWT_EpiLC;3BKOvsWT_ME24h;3BKOvsWT_ME48h	2.10089	-1.43187	-2.23075	-1.43415	1.00229	0.784875	2.36652	2.27879	1.12798	1.55373	1.347	1.812	3BKOvsWT_EpiLC;3BKOvsWT_ME24h;3BKOvsWT_ME48h	28.6905	7.76699	19.2	83.5239	38.342	37.2881	78.6353	48.1481	36.6337	80.6063	47.541	46.789
chr11:72361431-72362692	Tekt1	380	mid	Promoters	3BKOvsWT_EpiLC;3BKOvsWT_ME24h;3BKOvsWT_ME48h	2.10089	-1.43187	-2.23075	-1.43415	1.00229	0.784875	2.36652	2.27879	1.12798	1.55373	1.347	1.812	3BKOvsWT_EpiLC;3BKOvsWT_ME24h;3BKOvsWT_ME48h	23.0412	10.4585	12.1899	87.07	17.5528	19.0531	91.522	33.8028	21.0443	91.09	35.4949	31.3817
chr11:75467571-75468848	Tlcd2	131	mid	Promoters	3BKOvsWT_EpiLC;3BKOvsWT_ME24h;3BKOvsWT_ME48h	1.01945	0.125239	-0.0383488	0.142678	0.980003	0.372803	2.16468	2.3122	2.22411	2.64381	1.59192	2.06087	3BKOvsWT_EpiLC;3BKOvsWT_ME24h;3BKOvsWT_ME48h	24.041	11.1597	19.3827	80.0322	18.2564	16.0159	80.7305	25.4902	12.766	82.9709	25.4717	31.738
chr11:77807617-77808232	Pipox	86171	late	TypicalEnhancers	3BKOvsWT_ME48h	5.39776	3.88269	2.78026	2.82621	5.0774	5.17907	3.33635	3.81938	3.13154	3.68629	4.26369	4.47316	3BKOvsWT_EpiLC;3BKOvsWT_ME24h;3BKOvsWT_ME48h	15.791	9.87654	13.9683	68.696	31.3063	32.3045	75.2406	48.3146	34.6847	71.2717	39.604	46.2094
chr11:77858326-77860414	Pipox	34726	late	TypicalEnhancers	3BKOvsWT_ME48h	5.39776	3.88269	2.78026	2.82621	5.0774	5.17907	3.33635	3.81938	3.13154	3.68629	4.26369	4.47316	3BKOvsWT_EpiLC;3BKOvsWT_ME24h;3BKOvsWT_ME48h	32.0204	14.6182	21.3772	78.8721	14.4871	18.3497	79.4017	31.3472	20.9847	78.9687	38.724	35.8791
chr11:77884590-77885671	Pipox	8965	late	SuperEnhancers	3BKOvsWT_ME48h	5.39776	3.88269	2.78026	2.82621	5.0774	5.17907	3.33635	3.81938	3.13154	3.68629	4.26369	4.47316	3BKOvsWT_EpiLC;3BKOvsWT_ME24h;3BKOvsWT_ME48h	7.96629	0.915751	2.00669	78.7829	36.745	41.3078	77.7993	45.977	41.4729	72.2128	41.4634	43.4932
chr11:77887319-77887808	Pipox	6532	late	SuperEnhancers	3BKOvsWT_ME48h	5.39776	3.88269	2.78026	2.82621	5.0774	5.17907	3.33635	3.81938	3.13154	3.68629	4.26369	4.47316	3BKOvsWT_EpiLC;3BKOvsWT_ME24h;3BKOvsWT_ME48h	6.05499	0.913242	0.740741	87.4266	42.4036	44.4444	90.413	45.283	47.2973	90.4071	57.1429	54.9223
chr11:77894644-77895038	Pipox	-745	late	Promoters,SuperEnhancers	3BKOvsWT_ME48h	5.39776	3.88269	2.78026	2.82621	5.0774	5.17907	3.33635	3.81938	3.13154	3.68629	4.26369	4.47316	3BKOvsWT_EpiLC;3BKOvsWT_ME24h;3BKOvsWT_ME48h	20.0897	7.53425	17.3913	83.5258	46.3054	47.1795	91.0347	41.7266	37.5	86.1976	43.5897	53.125
chr11:77896494-77897684	Pipox	-2993	late	SuperEnhancers	3BKOvsWT_ME48h	5.39776	3.88269	2.78026	2.82621	5.0774	5.17907	3.33635	3.81938	3.13154	3.68629	4.26369	4.47316	3BKOvsWT_EpiLC;3BKOvsWT_ME24h;3BKOvsWT_ME48h	9.95765	2.64609	2.82413	78.7553	20.5348	23.1857	83.0257	27.0531	25.7485	79.2962	23.8095	23.2877
chr11:77906133-77906369	Pipox	-12155	late	SuperEnhancers	3BKOvsWT_ME48h	5.39776	3.88269	2.78026	2.82621	5.0774	5.17907	3.33635	3.81938	3.13154	3.68629	4.26369	4.47316	3BKOvsWT_EpiLC;3BKOvsWT_ME24h;3BKOvsWT_ME48h	7.32032	0	0.333333	79.9908	26.5574	35.4037	84.1952	36.3636	35.3293	74.3731	33.6283	42.2078
chr11:81151248-81154423	Asic2	485	early	Promoters	3BKOvsWT_EpiLC;3BKOvsWT_ME24h;3BKOvsWT_ME48h	-4.10074	-4.68635	-3.89617	-3.27211	-3.92447	-4.36569	-2.94823	-2.64173	-1.45974	-1.36455	-0.263923	0.100434	3BKOvsWT_EpiLC;3BKOvsWT_ME24h;3BKOvsWT_ME48h	16.7751	3.03307	3.47862	65.3301	1.63797	1.89851	74.2656	40.3265	6.3279	79.5747	45.1745	39.9632
chr11:82950639-82952553	Slfn5	-506	early	Promoters	3BKOvsWT_EpiLC;3BKOvsWT_ME24h	-0.385344	-2.76253	-4.39665	-5.01274	-1.97531	-2.36322	1.58004	0.99957	-2.82111	-1.85826	-4.02642	-3.05956	3BKOvsWT_EpiLC;3BKOvsWT_ME24h;3BKOvsWT_ME48h	28.1607	21.7883	28.7963	78.1579	9.36426	8.31629	82.2433	9.03427	5.37634	82.6451	9.69388	17.4419
chr11:87405003-87405134	Tex14	4	early	Promoters	3BKOvsWT_EpiLC	2.28863	-3.8804	-3.56049	-3.3163	2.87183	2.69216	-2.88126	-2.57711	-3.50743	-3.18044	-4.02829	-3.37248	3BKOvsWT_EpiLC;3BKOvsWT_ME24h;3BKOvsWT_ME48h	9.45697	1.10865	0.243902	87.284	48.3986	47.4672	89.6936	64.3777	57.2864	95.0232	84.8101	66.9291
chr11:87416047-87416848	Tex14	11383	early	TypicalEnhancers	3BKOvsWT_EpiLC	2.28863	-3.8804	-3.56049	-3.3163	2.87183	2.69216	-2.88126	-2.57711	-3.50743	-3.18044	-4.02829	-3.37248	3BKOvsWT_EpiLC;3BKOvsWT_ME24h;3BKOvsWT_ME48h	27.1318	20.3175	23.4899	79.3611	42.9936	41.8182	78.2847	36.4865	43.0657	76.0981	52.439	40.9091
chr11:95056409-95057828	Pdk2	-15765	mid	TypicalEnhancers	3BKOvsWT_ME24h	1.04184	1.34713	0.716458	0.686184	1.2894	1.05318	1.66259	2.36622	1.53299	2.11593	0.325013	0.563447	3BKOvsWT_EpiLC;3BKOvsWT_ME24h;3BKOvsWT_ME48h	48.7045	21.5962	27.349	85.1796	33.7176	29.2079	88.4722	41.4894	35.1485	84.9315	38.5965	35.7314
chr11:95532560-95533164	Ngfr	54873	early	SuperEnhancers	3BKOvsWT_EpiLC	3.03339	-0.277657	0.396146	1.45541	3.29186	2.58892	1.39361	0.135287	-1.45996	-1.3722	-1.48335	-1.63797	3BKOvsWT_EpiLC;3BKOvsWT_ME24h;3BKOvsWT_ME48h	29.4492	17.2414	23.0303	86.4155	45.9821	42.9942	89.252	38.0952	40.458	90.7195	70.8333	54.0741
chr11:95540727-95541388	Ngfr	46677	early	SuperEnhancers	3BKOvsWT_EpiLC	3.03339	-0.277657	0.396146	1.45541	3.29186	2.58892	1.39361	0.135287	-1.45996	-1.3722	-1.48335	-1.63797	3BKOvsWT_EpiLC;3BKOvsWT_ME24h;3BKOvsWT_ME48h	11.1272	1.34228	2.72727	47.7621	6.50407	9	60.5055	8.51064	7.58294	46.4182	19.4444	23.8806
chr11:95621772-95622277	Ngfr	-34290	early	TypicalEnhancers	3BKOvsWT_EpiLC	3.03339	-0.277657	0.396146	1.45541	3.29186	2.58892	1.39361	0.135287	-1.45996	-1.3722	-1.48335	-1.63797	3BKOvsWT_EpiLC;3BKOvsWT_ME24h;3BKOvsWT_ME48h	6.68038	0.331126	1.64384	38.1425	7.14286	9.86547	32.4879	25	13.0208	25.1938	25.8333	23.3161
chr11:96111668-96112549	Calcoco2	-145	early	Promoters	3BKOvsWT_EpiLC	3.42669	-2.93913	-2.08946	-2.68775	4.33124	3.62429	-1.23082	-0.808253	-1.76596	-1.55236	-3.09297	-2.76485	3BKOvsWT_EpiLC;3BKOvsWT_ME24h;3BKOvsWT_ME48h	27.494	11.8812	17.3661	65.8372	29.5826	24.4152	70.9836	30.8571	26.6833	64.2155	39.8773	37.9845
chr11:96250568-96253038	Hoxb9	-19654	early	Promoters	3BKOvsWT_ESC	-1.59485	-2.0981	1.28338	5.80631	0.745943	1.03043	-3.96754	-4.23042	-1.73243	-3.70854	3.85995	1.9867	3BKOvsWT_EpiLC;3BKOvsWT_ME24h;3BKOvsWT_ME48h	12.8294	0.221239	0.670578	54.2964	2.74027	1.99563	65.2381	20.5926	2.94599	68.9281	20	22.6341
chr11:96260282-96260878	Hoxb9	-10877	early	SuperEnhancers	3BKOvsWT_ESC	-1.59485	-2.0981	1.28338	5.80631	0.745943	1.03043	-3.96754	-4.23042	-1.73243	-3.70854	3.85995	1.9867	3BKOvsWT_EpiLC;3BKOvsWT_ME24h;3BKOvsWT_ME48h	23.749	5.44323	6.4	58.9787	7.14286	5.26919	66.974	20.3593	6.43564	59.8342	24.1379	23.053
chr11:96850378-96851318	Copz2	972	mid	Promoters,TypicalEnhancers	3BKOvsWT_EpiLC;3BKOvsWT_ME24h	0.667415	0.590898	-0.3481	1.0407	-0.0748783	-0.960337	1.7467	2.42933	1.1161	1.71054	1.587	2.24678	3BKOvsWT_EpiLC;3BKOvsWT_ME24h;3BKOvsWT_ME48h	35.1426	27.1341	34.119	66.0051	23.4791	20.5836	79.5505	25.6757	27.9188	72.936	61.0169	43.0108
chr11:96867526-96867711	Copz2	17743	mid	SuperEnhancers	3BKOvsWT_EpiLC;3BKOvsWT_ME24h	0.667415	0.590898	-0.3481	1.0407	-0.0748783	-0.960337	1.7467	2.42933	1.1161	1.71054	1.587	2.24678	3BKOvsWT_EpiLC;3BKOvsWT_ME24h;3BKOvsWT_ME48h	25.0183	8.05687	14.2308	73.1429	32.5103	19.2727	79.5088	21.4286	25.3012	81.7635	52.381	42.8571
chr11:96898192-96899727	Copz2	49084	mid	SuperEnhancers	3BKOvsWT_EpiLC;3BKOvsWT_ME24h	0.667415	0.590898	-0.3481	1.0407	-0.0748783	-0.960337	1.7467	2.42933	1.1161	1.71054	1.587	2.24678	3BKOvsWT_EpiLC;3BKOvsWT_ME24h;3BKOvsWT_ME48h	8.28591	1.51188	2.08817	52.6596	27.7056	21.9469	64.9223	24.6269	23.6486	47.3741	25.4777	25
chr11:96903317-96903678	Copz2	53622	mid	SuperEnhancers	3BKOvsWT_EpiLC;3BKOvsWT_ME24h	0.667415	0.590898	-0.3481	1.0407	-0.0748783	-0.960337	1.7467	2.42933	1.1161	1.71054	1.587	2.24678	3BKOvsWT_EpiLC;3BKOvsWT_ME24h;3BKOvsWT_ME48h	23.4303	9.5	10.1961	60.7286	22.4299	15.5642	74.1497	41.3793	25.4237	65.8163	42	24.6753
chr11:96934542-96935052	Prr15l	5473	early	TypicalEnhancers	3BKOvsWT_ESC	-1.80568	0.243097	0.558717	0.033059	-1.04712	-0.625964	-0.288437	-0.0791601	-0.42956	-0.178398	-3.68793	-3.38059	3BKOvsWT_EpiLC;3BKOvsWT_ME24h;3BKOvsWT_ME48h	16.7346	8.95765	14.9385	73.1342	30.7179	23.7171	78.9615	37.931	28.5246	78.0124	50	46.875
chr11:98067387-98067486	Fbxl20	-13975	mid	TypicalEnhancers	3BKOvsWT_EpiLC;3BKOvsWT_ME24h	2.27365	2.33853	2.26766	2.29147	2.59266	2.63538	3.12404	3.57364	3.15454	3.52575	2.60126	2.96213	3BKOvsWT_EpiLC;3BKOvsWT_ME24h;3BKOvsWT_ME48h	41.6256	36.0856	25.8555	93.8881	73.0408	37.3102	94.743	83.3333	55.0459	94.181	90.7895	66.879
chr11:98067387-98067486	Fbxl20	82175	mid	TypicalEnhancers	3BKOvsWT_EpiLC;3BKOvsWT_ME24h	2.27365	2.33853	2.26766	2.29147	2.59266	2.63538	3.12404	3.57364	3.15454	3.52575	2.60126	2.96213	3BKOvsWT_EpiLC;3BKOvsWT_ME24h;3BKOvsWT_ME48h	41.6256	36.0856	25.8555	93.8881	73.0408	37.3102	94.743	83.3333	55.0459	94.181	90.7895	66.879
chr11:98067387-98067486	Stac2	-13975	mid	TypicalEnhancers	3BKOvsWT_ME24h	2.93169	0.0428212	-0.330406	-0.233871	3.20042	3.07843	-0.215149	0.339688	0.393283	0.853025	-1.03997	-0.408465	3BKOvsWT_EpiLC;3BKOvsWT_ME24h;3BKOvsWT_ME48h	41.6256	36.0856	25.8555	93.8881	73.0408	37.3102	94.743	83.3333	55.0459	94.181	90.7895	66.879
chr11:98067387-98067486	Stac2	82175	mid	TypicalEnhancers	3BKOvsWT_ME24h	2.93169	0.0428212	-0.330406	-0.233871	3.20042	3.07843	-0.215149	0.339688	0.393283	0.853025	-1.03997	-0.408465	3BKOvsWT_EpiLC;3BKOvsWT_ME24h;3BKOvsWT_ME48h	41.6256	36.0856	25.8555	93.8881	73.0408	37.3102	94.743	83.3333	55.0459	94.181	90.7895	66.879
chr11:98088153-98090029	Stac2	-35629	mid	TypicalEnhancers	3BKOvsWT_ME24h	2.93169	0.0428212	-0.330406	-0.233871	3.20042	3.07843	-0.215149	0.339688	0.393283	0.853025	-1.03997	-0.408465	3BKOvsWT_EpiLC;3BKOvsWT_ME24h;3BKOvsWT_ME48h	28.2289	12.5152	14.9471	74.4522	20.1672	16.9273	79.1315	32.9949	14.5078	69.1499	25.7143	31.2808
chr11:98088153-98090029	Stac2	60521	mid	TypicalEnhancers	3BKOvsWT_ME24h	2.93169	0.0428212	-0.330406	-0.233871	3.20042	3.07843	-0.215149	0.339688	0.393283	0.853025	-1.03997	-0.408465	3BKOvsWT_EpiLC;3BKOvsWT_ME24h;3BKOvsWT_ME48h	28.2289	12.5152	14.9471	74.4522	20.1672	16.9273	79.1315	32.9949	14.5078	69.1499	25.7143	31.2808
chr11:98088153-98090029	Fbxl20	-35629	mid	TypicalEnhancers	3BKOvsWT_EpiLC;3BKOvsWT_ME24h	2.27365	2.33853	2.26766	2.29147	2.59266	2.63538	3.12404	3.57364	3.15454	3.52575	2.60126	2.96213	3BKOvsWT_EpiLC;3BKOvsWT_ME24h;3BKOvsWT_ME48h	28.2289	12.5152	14.9471	74.4522	20.1672	16.9273	79.1315	32.9949	14.5078	69.1499	25.7143	31.2808
chr11:98088153-98090029	Fbxl20	60521	mid	TypicalEnhancers	3BKOvsWT_EpiLC;3BKOvsWT_ME24h	2.27365	2.33853	2.26766	2.29147	2.59266	2.63538	3.12404	3.57364	3.15454	3.52575	2.60126	2.96213	3BKOvsWT_EpiLC;3BKOvsWT_ME24h;3BKOvsWT_ME48h	28.2289	12.5152	14.9471	74.4522	20.1672	16.9273	79.1315	32.9949	14.5078	69.1499	25.7143	31.2808
chr12:100779141-100779396	9030617O03Rik	212	early	Promoters	3BKOvsWT_ESC	-1.819	-2.20144	-2.0544	-2.44858	1.23974	1.21217	-1.83943	-1.64072	-1.70741	-1.21463	-2.29488	-2.76531	3BKOvsWT_ESC;3BKOvsWT_EpiLC;3BKOvsWT_ME48h	65.3756	15.625	29.9401	91.4474	67.8899	72.0379	96.1111	71.4286	84.9315	93.9565	69.697	73.913
chr12:102599085-102599451	Chga	44299	late	TypicalEnhancers	3BKOvsWT_ME24h;3BKOvsWT_ME48h	3.07664	3.17793	0.796421	-0.56913	2.98415	3.08637	1.92881	1.96921	1.75388	1.87232	1.44987	1.34233	3BKOvsWT_EpiLC;3BKOvsWT_ME24h;3BKOvsWT_ME48h	38.6136	20.9924	24.2424	91.2303	55.914	50.5376	97.2556	80.6452	46.3768	89.1341	48.1481	46.875
chr12:102601776-102602474	Chga	47156	late	TypicalEnhancers	3BKOvsWT_ME24h;3BKOvsWT_ME48h	3.07664	3.17793	0.796421	-0.56913	2.98415	3.08637	1.92881	1.96921	1.75388	1.87232	1.44987	1.34233	3BKOvsWT_EpiLC;3BKOvsWT_ME24h;3BKOvsWT_ME48h	27.879	10.0559	20	86.0188	50.6944	43.871	81.7775	50	62.5	85.8803	60.5263	51.1905
chr12:102640278-102641570	Chga	85955	late	TypicalEnhancers	3BKOvsWT_ME24h;3BKOvsWT_ME48h	3.07664	3.17793	0.796421	-0.56913	2.98415	3.08637	1.92881	1.96921	1.75388	1.87232	1.44987	1.34233	3BKOvsWT_EpiLC;3BKOvsWT_ME24h;3BKOvsWT_ME48h	20.0799	8.76827	11.257	84.9347	43.9759	43.1965	88.8393	48	46.9027	85.7168	35	43.6975
chr12:105721694-105722145	Ak7	15944	early	TypicalEnhancers	3BKOvsWT_EpiLC	2.24632	-1.96665	-0.0923225	-1.8817	1.49221	1.07211	-0.128491	-0.165784	-1.52028	-1.1631	-3.00124	-2.42554	3BKOvsWT_EpiLC;3BKOvsWT_ME24h;3BKOvsWT_ME48h	15.2054	5.57103	13.3758	81.2733	54.6816	42.2535	88.2904	38.6667	47.541	85.9664	46.988	37.037
chr12:108317602-108319081	Hhipl1	-16039	late	SuperEnhancers	3BKOvsWT_ME24h;3BKOvsWT_ME48h	-3.06881	-1.68235	-1.25202	-0.813128	-3.16308	-3.34338	-2.25489	-1.94618	0.0287907	-0.270593	0.0983648	0.716157	3BKOvsWT_EpiLC;3BKOvsWT_ME24h;3BKOvsWT_ME48h	34.2981	18.4098	28.0632	81.6867	18.6361	14.1039	87.7576	41.1905	20.5521	86.948	49.4505	51.3393
chr12:108317602-108319081	Hhipl1	12072	late	SuperEnhancers	3BKOvsWT_ME24h;3BKOvsWT_ME48h	-3.06881	-1.68235	-1.25202	-0.813128	-3.16308	-3.34338	-2.25489	-1.94618	0.0287907	-0.270593	0.0983648	0.716157	3BKOvsWT_EpiLC;3BKOvsWT_ME24h;3BKOvsWT_ME48h	34.2981	18.4098	28.0632	81.6867	18.6361	14.1039	87.7576	41.1905	20.5521	86.948	49.4505	51.3393
chr12:108317602-108319081	Cyp46a1	-16039	late	SuperEnhancers	3BKOvsWT_ME24h;3BKOvsWT_ME48h	-1.49127	-1.98566	0.175662	1.25222	-0.716216	-1.36488	-1.81613	-1.67736	1.33942	1.29597	2.90612	3.28843	3BKOvsWT_EpiLC;3BKOvsWT_ME24h;3BKOvsWT_ME48h	34.2981	18.4098	28.0632	81.6867	18.6361	14.1039	87.7576	41.1905	20.5521	86.948	49.4505	51.3393
chr12:108317602-108319081	Cyp46a1	12072	late	SuperEnhancers	3BKOvsWT_ME24h;3BKOvsWT_ME48h	-1.49127	-1.98566	0.175662	1.25222	-0.716216	-1.36488	-1.81613	-1.67736	1.33942	1.29597	2.90612	3.28843	3BKOvsWT_EpiLC;3BKOvsWT_ME24h;3BKOvsWT_ME48h	34.2981	18.4098	28.0632	81.6867	18.6361	14.1039	87.7576	41.1905	20.5521	86.948	49.4505	51.3393
chr12:108480392-108480995	Eml1	57878	late	SuperEnhancers	3BKOvsWT_ME48h	-1.01985	1.6961	2.61411	2.60336	-0.220311	-0.568128	2.01364	1.90805	3.28614	2.69402	3.87809	3.84559	3BKOvsWT_EpiLC;3BKOvsWT_ME24h;3BKOvsWT_ME48h	5.76211	2.22222	1.95122	79.3212	39.2241	36.4312	77.1812	48.9796	30.7018	65.5285	26.3158	27.2727
chr12:108491112-108491621	Eml1	68551	late	SuperEnhancers	3BKOvsWT_ME48h	-1.01985	1.6961	2.61411	2.60336	-0.220311	-0.568128	2.01364	1.90805	3.28614	2.69402	3.87809	3.84559	3BKOvsWT_EpiLC;3BKOvsWT_ME24h;3BKOvsWT_ME48h	53.1579	32.7645	44.2006	78.7607	36.6762	33.1104	85.4762	31.25	43.5897	88.5938	53.4483	43.8356
chr12:109053483-109053772	Begain	14589	mid	TypicalEnhancers	3BKOvsWT_ESC;3BKOvsWT_ME24h	-1.31079	-1.20392	-1.49203	0.499672	-0.0465809	-0.236242	-0.791227	-0.134321	0.505364	0.814302	0.619728	0.817093	3BKOvsWT_EpiLC;3BKOvsWT_ME24h	1.51187	0.11976	0.420168	0.0788644	0.23753	0	21.9298	46.8439	3.31126	7.34862	39.8305	59.6958
chr12:111485733-111486115	Gm266	-101	mid	Promoters	3BKOvsWT_ME24h;3BKOvsWT_ME48h	-1.19729	-1.09874	-2.12944	-0.168772	-1.58477	-1.6772	-1.85951	-0.856838	-1.01883	-0.169807	0.626635	1.05943	3BKOvsWT_EpiLC;3BKOvsWT_ME24h	0.416484	0.155521	0.105597	0.494994	0	0.243605	31.8681	42.5325	0	8.15217	61.8557	59.7315
chr12:111663598-111664377	Ckb	8350	late	TypicalEnhancers	3BKOvsWT_ME24h;3BKOvsWT_ME48h	6.07958	4.04859	3.12493	2.91526	6.37759	5.96505	3.78584	3.92101	4.7456	4.78827	5.51503	5.58362	3BKOvsWT_EpiLC;3BKOvsWT_ME24h;3BKOvsWT_ME48h	28.2546	10.5911	19.0476	83.4821	36.747	40.8046	86.3636	54.8673	51.773	90.5311	58.75	58.046
chr12:111672808-111673022	Ckb	-577	late	Promoters	3BKOvsWT_ME24h;3BKOvsWT_ME48h	6.07958	4.04859	3.12493	2.91526	6.37759	5.96505	3.78584	3.92101	4.7456	4.78827	5.51503	5.58362	3BKOvsWT_EpiLC;3BKOvsWT_ME24h;3BKOvsWT_ME48h	15.0591	4.6595	9.12863	51.4987	10.7143	8.54701	54.6172	22.0779	26.5957	55.5926	14.8148	28.7671
chr12:11197587-11197863	Kcns3	-47352	early	TypicalEnhancers	3BKOvsWT_ESC	0.419605	2.04693	0.659715	-0.107774	1.41682	1.56019	1.89048	1.49797	0.136664	0.145138	-1.15969	-0.648622	3BKOvsWT_EpiLC;3BKOvsWT_ME24h;3BKOvsWT_ME48h	17.0924	15.4321	16.9118	64.9671	23.8994	25.1969	73.8536	42.1053	40.6977	66.2281	32.4324	32
chr12:112510319-112511633	Tmem179	196	late	Promoters	3BKOvsWT_ME48h	0.964036	-1.44588	-2.90926	-3.51377	0.866637	0.927854	-2.16243	-2.06524	-2.62998	-2.03281	-1.75593	-0.794348	3BKOvsWT_EpiLC;3BKOvsWT_ME24h;3BKOvsWT_ME48h	17.0506	3.59712	5.77736	56.6891	7.92683	6.2611	71.8511	44.9889	15.4242	66.9908	38.3085	44.9024
chr12:112795346-112796669	Ahnak2	6649	mid	TypicalEnhancers	3BKOvsWT_EpiLC;3BKOvsWT_ME24h	0.477136	-3.03291	-3.62289	-3.50997	0.884525	0.803457	-1.98996	-1.48053	-2.22384	-2.39352	-3.67151	-3.1979	3BKOvsWT_EpiLC;3BKOvsWT_ME24h;3BKOvsWT_ME48h	14.2221	1.91458	1.16861	82.1535	31.2602	47.5884	83.6634	58.0247	49.6032	85.4367	62.2047	60
chr12:112823215-112823945	Ahnak2	-20923	mid	TypicalEnhancers	3BKOvsWT_EpiLC;3BKOvsWT_ME24h	0.477136	-3.03291	-3.62289	-3.50997	0.884525	0.803457	-1.98996	-1.48053	-2.22384	-2.39352	-3.67151	-3.1979	3BKOvsWT_EpiLC;3BKOvsWT_ME24h;3BKOvsWT_ME48h	41.8712	18.0392	27.3973	92.1701	50.5495	56.0606	93.4524	55.5556	57.4468	91.8803	64.2857	62.5
chr12:113114467-113115555	Crip2	-25225	mid	TypicalEnhancers	3BKOvsWT_ME24h	4.21901	5.12831	4.16397	3.14906	4.86435	5.07268	5.70636	5.57753	5.3028	5.05607	4.1404	3.99692	3BKOvsWT_EpiLC;3BKOvsWT_ME24h;3BKOvsWT_ME48h	20.1277	7.83034	15.078	88.4516	35.5372	39.1382	91.8587	44.4444	39.8148	91.7382	46.9136	53.9683
chr12:12919669-12920617	Mycn	21771	late	SuperEnhancers	3BKOvsWT_ME48h	4.9119	4.59543	4.234	4.08592	5.13436	5.38367	4.53652	4.73511	3.57344	3.49777	5.07309	5.14623	3BKOvsWT_EpiLC;3BKOvsWT_ME24h;3BKOvsWT_ME48h	23.2529	12.2112	16.3265	57.5135	14.5749	11.4379	75.4693	14.2857	20.4545	68.4962	12.766	21.9512
chr12:12936548-12938627	Mycn	4326	late	SuperEnhancers	3BKOvsWT_ME48h	4.9119	4.59543	4.234	4.08592	5.13436	5.38367	4.53652	4.73511	3.57344	3.49777	5.07309	5.14623	3BKOvsWT_EpiLC;3BKOvsWT_ME24h;3BKOvsWT_ME48h	8.66733	1.47913	1.69409	84.963	9.49033	8.67459	89.1089	20.1389	9.35961	89.6237	22.5513	21.9331
chr12:14152181-14152351	Fam84a	-212	late	Promoters	3BKOvsWT_ME48h	-2.016	1.02574	0.0562075	-0.431696	-2.5095	-1.76698	0.886277	0.803831	0.985891	0.828599	1.01381	1.76746	3BKOvsWT_EpiLC;3BKOvsWT_ME24h;3BKOvsWT_ME48h	2.75862	0	1.11732	29.8246	0	0	25.3285	33.3333	3.27869	36.7284	12.6582	13.3047
chr12:14152539-14152974	Fam84a	-703	late	Promoters	3BKOvsWT_ME48h	-2.016	1.02574	0.0562075	-0.431696	-2.5095	-1.76698	0.886277	0.803831	0.985891	0.828599	1.01381	1.76746	3BKOvsWT_EpiLC;3BKOvsWT_ME24h;3BKOvsWT_ME48h	28.3616	15.4255	21.6667	48.9657	19.1882	17.4061	59.5365	24	23.5294	58.6905	8.51064	11.1111
chr12:25093468-25094648	Id2	3082	mid	SuperEnhancers	3BKOvsWT_ME24h	5.35015	3.77085	4.22158	6.53084	6.11969	5.93113	3.53663	3.16253	6.2436	5.53276	6.49162	6.56524	3BKOvsWT_EpiLC;3BKOvsWT_ME24h;3BKOvsWT_ME48h	28.4234	8.49558	12.3574	67.0823	24.0816	25.9328	70.2442	30.9091	20.7071	68.0308	21.7391	31.7308
chr12:3871554-3872009	Pomc	-83169	early	SuperEnhancers	3BKOvsWT_EpiLC;3BKOvsWT_ME24h;3BKOvsWT_ME48h	-0.58379	-2.87647	-2.05769	-2.60028	-0.364728	-0.628884	0.165491	0.264561	0.124014	0.588691	0.0947452	0.0149552	3BKOvsWT_EpiLC;3BKOvsWT_ME24h;3BKOvsWT_ME48h	13.5681	3.07329	4.73373	56.5202	24	20.202	60.14	23.7288	19.7368	50.0249	33.3333	26.7943
chr12:3876470-3877708	Pomc	-77862	early	SuperEnhancers	3BKOvsWT_EpiLC;3BKOvsWT_ME24h;3BKOvsWT_ME48h	-0.58379	-2.87647	-2.05769	-2.60028	-0.364728	-0.628884	0.165491	0.264561	0.124014	0.588691	0.0947452	0.0149552	3BKOvsWT_EpiLC;3BKOvsWT_ME24h;3BKOvsWT_ME48h	30.4565	33.9744	42.8571	83.7984	29.1866	44.1341	92.4466	54.5455	41.8605	90.4444	43.8596	52.7778
chr12:3884291-3887222	Pomc	-69194	early	SuperEnhancers	3BKOvsWT_EpiLC;3BKOvsWT_ME24h;3BKOvsWT_ME48h	-0.58379	-2.87647	-2.05769	-2.60028	-0.364728	-0.628884	0.165491	0.264561	0.124014	0.588691	0.0947452	0.0149552	3BKOvsWT_EpiLC;3BKOvsWT_ME24h;3BKOvsWT_ME48h	13.183	14.3416	23.4954	71.3843	18.6074	23.2166	77.4332	18.6916	26.6234	73.805	31.1688	34.0517
chr12:3889363-3889852	Pomc	-65343	early	SuperEnhancers	3BKOvsWT_EpiLC;3BKOvsWT_ME24h;3BKOvsWT_ME48h	-0.58379	-2.87647	-2.05769	-2.60028	-0.364728	-0.628884	0.165491	0.264561	0.124014	0.588691	0.0947452	0.0149552	3BKOvsWT_EpiLC;3BKOvsWT_ME24h;3BKOvsWT_ME48h	16.0005	27.4336	37.9487	61.8079	13.0682	15.7303	70.9978	8.16327	19.0476	73.5043	24	38
chr12:3954545-3955356	Pomc	0	early	Promoters	3BKOvsWT_EpiLC;3BKOvsWT_ME24h;3BKOvsWT_ME48h	-0.58379	-2.87647	-2.05769	-2.60028	-0.364728	-0.628884	0.165491	0.264561	0.124014	0.588691	0.0947452	0.0149552	3BKOvsWT_EpiLC;3BKOvsWT_ME24h;3BKOvsWT_ME48h	49.1745	34.8189	45.0205	78.1011	17.0692	17.7367	83.2388	33.0798	7.23404	83.2461	26.4706	23.3696
chr12:3959699-3960646	Pomc	5222	early	TypicalEnhancers	3BKOvsWT_EpiLC;3BKOvsWT_ME24h;3BKOvsWT_ME48h	-0.58379	-2.87647	-2.05769	-2.60028	-0.364728	-0.628884	0.165491	0.264561	0.124014	0.588691	0.0947452	0.0149552	3BKOvsWT_EpiLC;3BKOvsWT_ME24h;3BKOvsWT_ME48h	13.9262	2.48447	4.2065	89.6399	14.9675	6.20393	93.7095	39.0313	9.62963	94.4916	50.5435	32.6772
chr12:39995427-39996966	Arl4a	41232	early	TypicalEnhancers	3BKOvsWT_ESC;3BKOvsWT_ME48h	1.7521	2.1576	1.64478	1.85755	2.74095	3.437	2.85369	2.8254	1.66458	1.17851	3.25501	2.3003	3BKOvsWT_EpiLC;3BKOvsWT_ME24h;3BKOvsWT_ME48h	26.4845	13.9113	13.1004	80.5785	42.2078	43.5583	88.6902	40.2597	46.89	90.0942	47.541	52.5424
chr12:69807529-69807832	Atl1	-85424	late	TypicalEnhancers	3BKOvsWT_ME48h	-0.12813	0.0241534	0.542948	0.857119	-0.33497	-0.214905	0.393286	1.02252	1.09135	1.66399	1.92576	1.93904	3BKOvsWT_ESC;3BKOvsWT_EpiLC;3BKOvsWT_ME24h;3BKOvsWT_ME48h	45.8681	24.3523	40.7725	94.1396	60.6965	56.5789	95.7447	74.0741	73.1343	93.1818	75	82.9268
chr12:70226853-70228190	Pygl	161	mid	Promoters	3BKOvsWT_EpiLC;3BKOvsWT_ME24h	-0.949392	0.17841	0.0864615	0.861582	0.418932	-1.03028	2.11959	2.36865	2.47818	3.23796	1.3261	1.92803	3BKOvsWT_EpiLC;3BKOvsWT_ME24h;3BKOvsWT_ME48h	34.8552	17.8037	18.0409	74.1187	7.63158	7.29304	85.0279	44.3798	15.9864	87.0529	32.9897	26.3359
chr12:72845965-72846354	4930447C04Rik	71746	early	TypicalEnhancers	3BKOvsWT_ESC;3BKOvsWT_EpiLC;3BKOvsWT_ME24h	2.67993	-0.467845	-0.692408	-0.905136	4.01639	4.27354	1.57245	0.966909	0.796998	0.411695	-1.77367	-1.32824	3BKOvsWT_EpiLC;3BKOvsWT_ME24h;3BKOvsWT_ME48h	5.80236	0.692042	0.37594	67.4947	21.9653	25.9574	74.7549	16.129	22.449	69.2005	17.7419	29.932
chr12:72853550-72854240	4930447C04Rik	64011	early	TypicalEnhancers	3BKOvsWT_ESC;3BKOvsWT_EpiLC;3BKOvsWT_ME24h	2.67993	-0.467845	-0.692408	-0.905136	4.01639	4.27354	1.57245	0.966909	0.796998	0.411695	-1.77367	-1.32824	3BKOvsWT_EpiLC;3BKOvsWT_ME24h;3BKOvsWT_ME48h	8.22675	0.162075	1.27273	64.7333	20.0903	23.3962	68.8526	24.1611	22.3776	66.569	35.1351	20
chr12:72917259-72918161	4930447C04Rik	196	early	Promoters	3BKOvsWT_ESC;3BKOvsWT_EpiLC;3BKOvsWT_ME24h	2.67993	-0.467845	-0.692408	-0.905136	4.01639	4.27354	1.57245	0.966909	0.796998	0.411695	-1.77367	-1.32824	3BKOvsWT_EpiLC;3BKOvsWT_ME24h;3BKOvsWT_ME48h	19.9586	6.58307	3.79507	85.711	38.1032	34.638	85.6311	52.1968	38.4755	89.5397	52.521	48.4517
chr12:76324137-76324978	Akap5	-333	mid	Promoters	3BKOvsWT_EpiLC;3BKOvsWT_ME24h	-0.540671	-0.348442	-0.795979	-0.0981292	0.101479	-0.0408548	0.765534	0.948428	0.51865	0.488941	0.262243	0.53238	3BKOvsWT_EpiLC;3BKOvsWT_ME24h;3BKOvsWT_ME48h	22.2255	6.42939	10.1434	48.8079	7.7193	8.28905	58.5245	32.0809	9.58904	52.9349	28.7879	41.704
chr12:78906518-78907386	Plek2	12	mid	Promoters	3BKOvsWT_ESC;3BKOvsWT_EpiLC;3BKOvsWT_ME24h	0.94786	0.566669	0.0102426	-0.319525	2.18598	2.44837	2.56854	2.8365	1.85826	2.48279	0.501455	-0.0505592	3BKOvsWT_EpiLC;3BKOvsWT_ME24h;3BKOvsWT_ME48h	26.5405	11.9588	9.39968	72.7009	8.03383	9.46341	75.7808	57.7519	13.3028	84.8477	58.9928	46.5116
chr12:78996727-78997303	Plek2	-90051	mid	TypicalEnhancers	3BKOvsWT_ESC;3BKOvsWT_EpiLC;3BKOvsWT_ME24h	0.94786	0.566669	0.0102426	-0.319525	2.18598	2.44837	2.56854	2.8365	1.85826	2.48279	0.501455	-0.0505592	3BKOvsWT_EpiLC;3BKOvsWT_ME24h;3BKOvsWT_ME48h	8.2039	2.24719	1.78571	48.0291	7.18232	9.45946	63.8889	9.09091	8.33333	67.4286	11.3636	11.0092
chr12:81331696-81333852	Slc8a3	406	late	Promoters	3BKOvsWT_ESC;3BKOvsWT_EpiLC;3BKOvsWT_ME24h;3BKOvsWT_ME48h	-4.95516	-3.87507	-2.88827	-2.77574	-3.46905	-3.94487	-2.41238	-1.77028	-0.774559	-0.535639	0.156499	0.761614	3BKOvsWT_EpiLC;3BKOvsWT_ME24h;3BKOvsWT_ME48h	14.4269	4.34783	4.90272	58.2814	1.91611	2.02586	71.1132	43.7729	3.01724	72.78	26.6219	39.6175
chr12:84008952-84010330	Acot1	151	early	Promoters	3BKOvsWT_EpiLC;3BKOvsWT_ME24h;3BKOvsWT_ME48h	1.49165	1.63054	1.48301	1.23921	1.42897	1.43226	4.02053	3.57985	3.31148	3.2773	2.4301	2.72457	3BKOvsWT_EpiLC;3BKOvsWT_ME24h;3BKOvsWT_ME48h	13.6701	3.61624	3.53645	66.9687	5.75043	7.31407	85.2149	25.6167	16.047	87.807	35.5401	27.8161
chr12:85139712-85141154	Rps6kl1	10831	early	TypicalEnhancers	3BKOvsWT_EpiLC;3BKOvsWT_ME24h	1.54773	-0.0427053	-2.14823	0.940043	1.48469	1.39259	1.81714	1.76501	-0.668936	-0.722179	-1.43775	-1.04392	3BKOvsWT_EpiLC;3BKOvsWT_ME24h;3BKOvsWT_ME48h	50.1677	28.0357	36.3951	86.0726	30.1976	34.7301	92.3497	40.4762	43.6747	91.7012	48	54.955
chr12:85451755-85452827	Fos	-21599	mid	TypicalEnhancers	3BKOvsWT_ESC;3BKOvsWT_ME24h	-0.812479	-0.253748	-1.57694	-2.07904	0.530619	0.330793	-0.389201	0.0237913	-1.20956	0.313307	-3.14528	-3.02145	3BKOvsWT_EpiLC;3BKOvsWT_ME24h;3BKOvsWT_ME48h	12.184	0.909091	1.18694	70.0499	26.616	31.9149	67.8554	34.9693	25.9386	71.9219	36	42.5926
chr12:86463833-86464506	Esrrb	42526	mid	SuperEnhancers	3BKOvsWT_ME24h	6.72295	-3.35897	-3.84697	-4.46275	6.9043	6.87672	-3.36452	-4.02745	-2.39872	-2.40578	-3.92162	-3.86811	3BKOvsWT_EpiLC;3BKOvsWT_ME24h;3BKOvsWT_ME48h	16.8395	8.69565	18.8889	91.095	54.1139	57.5646	95.5808	47.6923	60.2837	94.9526	58.2278	55.5556
chr12:86469505-86471360	Esrrb	48789	mid	SuperEnhancers	3BKOvsWT_ME24h	6.72295	-3.35897	-3.84697	-4.46275	6.9043	6.87672	-3.36452	-4.02745	-2.39872	-2.40578	-3.92162	-3.86811	3BKOvsWT_EpiLC;3BKOvsWT_ME24h;3BKOvsWT_ME48h	7.85383	0.543848	1.52362	79.4904	13.8057	14.6226	87.899	43.8095	24.5421	89.6826	46.4115	33.8462
chr12:86473207-86474503	Esrrb	52211	mid	SuperEnhancers	3BKOvsWT_ME24h	6.72295	-3.35897	-3.84697	-4.46275	6.9043	6.87672	-3.36452	-4.02745	-2.39872	-2.40578	-3.92162	-3.86811	3BKOvsWT_EpiLC;3BKOvsWT_ME24h;3BKOvsWT_ME48h	6.02494	0.21978	0	89.8929	38.652	37.3832	91.6203	38.0952	35.4839	90.2632	50.3497	44.086
chr12:86474842-86475523	Esrrb	53539	mid	SuperEnhancers	3BKOvsWT_ME24h	6.72295	-3.35897	-3.84697	-4.46275	6.9043	6.87672	-3.36452	-4.02745	-2.39872	-2.40578	-3.92162	-3.86811	3BKOvsWT_EpiLC;3BKOvsWT_ME24h;3BKOvsWT_ME48h	10.1689	1.04712	0.440529	85.8315	45.1977	41.25	86.6071	45	51.3514	84.0127	62.5	58.8235
chr12:86492331-86493240	Esrrb	71142	mid	SuperEnhancers	3BKOvsWT_ME24h	6.72295	-3.35897	-3.84697	-4.46275	6.9043	6.87672	-3.36452	-4.02745	-2.39872	-2.40578	-3.92162	-3.86811	3BKOvsWT_EpiLC;3BKOvsWT_ME24h;3BKOvsWT_ME48h	11.9583	0.45045	1.83299	80.8694	36.9973	40.3346	78.4699	27.3585	37.9679	68.8737	31.7647	38.1295
chr12:86501686-86502023	Esrrb	80211	mid	SuperEnhancers	3BKOvsWT_ME24h	6.72295	-3.35897	-3.84697	-4.46275	6.9043	6.87672	-3.36452	-4.02745	-2.39872	-2.40578	-3.92162	-3.86811	3BKOvsWT_EpiLC;3BKOvsWT_ME24h;3BKOvsWT_ME48h	7.71156	0.588235	0.793651	74.8219	45.3815	40	84.2262	51.6129	42.3729	76.25	73.3333	70.5882
chr12:86507802-86508801	Esrrb	86658	mid	SuperEnhancers	3BKOvsWT_ME24h	6.72295	-3.35897	-3.84697	-4.46275	6.9043	6.87672	-3.36452	-4.02745	-2.39872	-2.40578	-3.92162	-3.86811	3BKOvsWT_EpiLC;3BKOvsWT_ME24h;3BKOvsWT_ME48h	19.4018	3.7415	7.23906	83.5601	47.8372	45.9313	88.0012	67.3469	57.3529	86.2751	60.7143	52.3077
chr13:112651923-112652675	Ddx4	176	early	Promoters	3BKOvsWT_ESC;3BKOvsWT_EpiLC;3BKOvsWT_ME24h	1.62723	-3.30038	-3.33105	-2.9092	2.61805	3.16714	0.871739	-0.926315	-0.354168	-1.26939	-1.61069	-1.99751	3BKOvsWT_EpiLC;3BKOvsWT_ME24h	36.1847	19.0715	18.7255	93.9013	46.049	41.5712	95.8759	71.869	57.2414	97.7519	78.9809	77.0791
chr13:12072047-12072906	Ryr2	34468	early	TypicalEnhancers	3BKOvsWT_ESC	-0.649512	-2.30016	-3.04288	-3.67326	0.767586	0.975636	-3.50886	-3.37698	-3.1731	-3.21919	-3.69196	-3.54507	3BKOvsWT_EpiLC;3BKOvsWT_ME24h;3BKOvsWT_ME48h	10.0731	2.68456	1.81818	69.7386	15.9574	18.8119	79.7565	27.5	19.4444	79.6156	18.1818	17.8571
chr13:12136392-12137445	Ryr2	-29974	early	TypicalEnhancers	3BKOvsWT_ESC	-0.649512	-2.30016	-3.04288	-3.67326	0.767586	0.975636	-3.50886	-3.37698	-3.1731	-3.21919	-3.69196	-3.54507	3BKOvsWT_EpiLC;3BKOvsWT_ME24h;3BKOvsWT_ME48h	23.5152	19.2941	16.1663	84.5289	44.6914	47.8142	90.6272	55.4622	51.6667	91.2318	54.5455	54.8077
chr13:34037415-34039265	Bphl	743	early	Promoters	3BKOvsWT_EpiLC;3BKOvsWT_ME24h;3BKOvsWT_ME48h	2.3503	1.86974	2.36095	2.10706	2.69447	2.45987	3.47977	3.73539	3.89518	4.23463	3.53515	3.90153	3BKOvsWT_EpiLC;3BKOvsWT_ME24h;3BKOvsWT_ME48h	17.5444	3.57356	7.80669	65.3916	4.37406	3.34207	67.7708	24.0385	9.89761	76.0358	21.1055	27.0115
chr13:34077137-34078056	Tubb2a	410	early	Promoters	3BKOvsWT_EpiLC	3.01675	2.77455	2.43942	2.52503	3.54696	2.98491	3.68987	3.85973	3.25826	3.39953	3.09914	3.43877	3BKOvsWT_EpiLC;3BKOvsWT_ME24h;3BKOvsWT_ME48h	13.0332	4.10655	5.88235	55.8605	10.0275	7.54098	61.7073	34.7222	6.8	51.9654	15.1685	29.3413
chr13:34109601-34109977	Tubb2a	-31782	early	TypicalEnhancers	3BKOvsWT_EpiLC	3.01675	2.77455	2.43942	2.52503	3.54696	2.98491	3.68987	3.85973	3.25826	3.39953	3.09914	3.43877	3BKOvsWT_EpiLC;3BKOvsWT_ME24h;3BKOvsWT_ME48h	8.16176	3.0303	0.956938	57.5	22.1477	23.2143	55.625	22.2222	22.2222	51.2319	17.6471	36.3636
chr13:34109601-34109977	Tubb2a	20565	early	TypicalEnhancers	3BKOvsWT_EpiLC	3.01675	2.77455	2.43942	2.52503	3.54696	2.98491	3.68987	3.85973	3.25826	3.39953	3.09914	3.43877	3BKOvsWT_EpiLC;3BKOvsWT_ME24h;3BKOvsWT_ME48h	8.16176	3.0303	0.956938	57.5	22.1477	23.2143	55.625	22.2222	22.2222	51.2319	17.6471	36.3636
chr13:34109601-34109977	Tubb2b	-31782	late	TypicalEnhancers	3BKOvsWT_ME24h;3BKOvsWT_ME48h	6.3662	5.26778	5.13913	5.93866	6.53074	6.15523	6.04609	6.25776	6.44835	6.64462	7.40978	7.66141	3BKOvsWT_EpiLC;3BKOvsWT_ME24h;3BKOvsWT_ME48h	8.16176	3.0303	0.956938	57.5	22.1477	23.2143	55.625	22.2222	22.2222	51.2319	17.6471	36.3636
chr13:34109601-34109977	Tubb2b	20565	late	TypicalEnhancers	3BKOvsWT_ME24h;3BKOvsWT_ME48h	6.3662	5.26778	5.13913	5.93866	6.53074	6.15523	6.04609	6.25776	6.44835	6.64462	7.40978	7.66141	3BKOvsWT_EpiLC;3BKOvsWT_ME24h;3BKOvsWT_ME48h	8.16176	3.0303	0.956938	57.5	22.1477	23.2143	55.625	22.2222	22.2222	51.2319	17.6471	36.3636
chr13:34247963-34249811	Slc22a23	96295	late	SuperEnhancers	3BKOvsWT_ME24h;3BKOvsWT_ME48h	-1.30838	2.36325	2.57906	2.6749	-1.04567	-1.49692	2.65221	2.32781	3.97344	3.88888	3.9154	4.38285	3BKOvsWT_EpiLC;3BKOvsWT_ME24h;3BKOvsWT_ME48h	14.5591	8.5396	11.1252	68.7209	30.1429	31.8519	81.6378	33.0882	29.0541	68.1998	21.6495	25
chr13:38080894-38081215	Dsp	-70239	early	TypicalEnhancers	3BKOvsWT_ESC	1.25995	3.75867	4.36115	4.42654	2.68467	2.41995	3.40656	3.64414	3.92932	3.97673	3.24232	3.52505	3BKOvsWT_EpiLC;3BKOvsWT_ME24h;3BKOvsWT_ME48h	33.6029	18.0157	21.8143	93.0751	54.9091	46.1783	94.8372	84.8101	50	93.9744	75	67.3913
chr13:38108853-38109547	Dsp	-42094	early	TypicalEnhancers	3BKOvsWT_ESC	1.25995	3.75867	4.36115	4.42654	2.68467	2.41995	3.40656	3.64414	3.92932	3.97673	3.24232	3.52505	3BKOvsWT_EpiLC;3BKOvsWT_ME24h;3BKOvsWT_ME48h	12.0458	0.428266	0.454545	60.7349	11.6618	14.6919	78.396	11.9048	20	66.8851	22.449	32.0513
chr13:43295297-43295633	Gfod1	8707	early	TypicalEnhancers	3BKOvsWT_ESC	0.0772732	-1.43878	-2.6175	-2.91988	1.52518	1.6513	-2.24087	-3.05995	-2.77825	-3.55278	-2.42855	-1.95192	3BKOvsWT_EpiLC;3BKOvsWT_ME24h;3BKOvsWT_ME48h	6.67176	2.54777	4.44444	84.4051	42.735	43.6242	85.9477	52.6316	37.037	72.5	54.2857	68.75
chr13:43299278-43300259	Gfod1	4403	early	TypicalEnhancers	3BKOvsWT_ESC	0.0772732	-1.43878	-2.6175	-2.91988	1.52518	1.6513	-2.24087	-3.05995	-2.77825	-3.55278	-2.42855	-1.95192	3BKOvsWT_EpiLC;3BKOvsWT_ME24h;3BKOvsWT_ME48h	9.25872	3.44828	4.20712	78.6938	26.0417	26.4925	84.7476	31.8182	33.3333	82.5758	23.2558	42.623
chr13:43300865-43301463	Gfod1	3008	early	TypicalEnhancers	3BKOvsWT_ESC	0.0772732	-1.43878	-2.6175	-2.91988	1.52518	1.6513	-2.24087	-3.05995	-2.77825	-3.55278	-2.42855	-1.95192	3BKOvsWT_EpiLC;3BKOvsWT_ME24h;3BKOvsWT_ME48h	10.8278	2.12766	2.83286	80.5578	30.2181	20.2055	82.8164	32.1429	27.2727	85.6532	36	34.375
chr13:43784573-43785662	Cd83	343	early	Promoters	3BKOvsWT_EpiLC;3BKOvsWT_ME24h;3BKOvsWT_ME48h	-3.64012	-2.6137	-1.52114	-1.0727	-3.10387	-3.67327	-1.1092	-0.96398	-0.295302	0.0609385	0.391826	-0.517152	3BKOvsWT_EpiLC;3BKOvsWT_ME24h;3BKOvsWT_ME48h	21.754	5.82167	6.95698	80.7479	7.69789	6.07336	86.1626	33.8205	13.6247	86.3716	39.1892	56.3126
chr13:47014019-47015086	Nhlrc1	297	late	Promoters	3BKOvsWT_EpiLC;3BKOvsWT_ME24h;3BKOvsWT_ME48h	-0.655085	-1.30712	-1.76911	-2.01324	-0.228738	0.598232	-0.256128	-0.262899	-0.388988	-0.184153	-0.274585	0.0638078	3BKOvsWT_ESC;3BKOvsWT_EpiLC;3BKOvsWT_ME24h;3BKOvsWT_ME48h	42.0438	13.5069	18.9296	75.6994	16.1376	13.6478	83.126	54.9587	26.7974	83.2654	32.9457	49.3852
chr13:48528223-48528327	Ptpdc1	97389	mid	TypicalEnhancers	3BKOvsWT_ESC;3BKOvsWT_EpiLC;3BKOvsWT_ME24h	-0.335533	0.540227	1.026	1.55456	1.08765	1.27318	1.80441	1.95219	2.42343	2.5994	2.0345	2.43197	3BKOvsWT_ESC;3BKOvsWT_EpiLC;3BKOvsWT_ME24h;3BKOvsWT_ME48h	41.8355	7.90274	25.4777	69.6136	25.4902	36.4532	79.7064	61.5385	49.4949	78.4735	41.4634	49.0909
chr13:48566070-48566701	Ptpdc1	59278	mid	TypicalEnhancers	3BKOvsWT_ESC;3BKOvsWT_EpiLC;3BKOvsWT_ME24h	-0.335533	0.540227	1.026	1.55456	1.08765	1.27318	1.80441	1.95219	2.42343	2.5994	2.0345	2.43197	3BKOvsWT_ESC;3BKOvsWT_EpiLC;3BKOvsWT_ME24h;3BKOvsWT_ME48h	59.9548	15.625	24.6537	88.6954	55.243	62.9723	93.6054	65.5172	79.6053	91.5667	62.3656	71.831
chr13:50417515-50418656	Fbxw17	222	early	Promoters	3BKOvsWT_EpiLC;3BKOvsWT_ME24h	1.25565	1.31926	1.0553	1.22713	1.60465	1.68755	2.75469	3.14522	2.27702	2.4626	2.06754	2.09571	3BKOvsWT_EpiLC;3BKOvsWT_ME24h;3BKOvsWT_ME48h	23.2376	9.65517	11.1818	62.1017	6.66667	8.00628	69.3036	35.9649	13.369	64.7908	24.0385	41.0042
chr13:50453176-50453935	Fbxw17	35692	early	TypicalEnhancers	3BKOvsWT_EpiLC;3BKOvsWT_ME24h	1.25565	1.31926	1.0553	1.22713	1.60465	1.68755	2.75469	3.14522	2.27702	2.4626	2.06754	2.09571	3BKOvsWT_EpiLC;3BKOvsWT_ME24h;3BKOvsWT_ME48h	16.7344	15.1943	15.1203	62.2524	15.0943	19.3732	60.9149	29.7297	20.9302	71.4822	23.8095	15.3846
chr13:50460651-50461324	Fbxw17	43124	early	TypicalEnhancers	3BKOvsWT_EpiLC;3BKOvsWT_ME24h	1.25565	1.31926	1.0553	1.22713	1.60465	1.68755	2.75469	3.14522	2.27702	2.4626	2.06754	2.09571	3BKOvsWT_EpiLC;3BKOvsWT_ME24h;3BKOvsWT_ME48h	25.2858	8.84956	25.1908	74.1604	44.7761	40.3727	89.7378	37.2093	40.4762	79.488	44	45.5882
chr13:55477380-55478284	Prr7	13565	late	Promoters	3BKOvsWT_ME48h	0.298242	2.11735	1.03152	0.521671	-0.126083	0.165132	1.81975	2.02998	1.55143	1.45031	1.62194	1.39429	3BKOvsWT_EpiLC;3BKOvsWT_ME24h;3BKOvsWT_ME48h	37.4786	21.6794	25.5525	70.1324	25.5973	21.5223	76.7064	37.2263	22.9787	78.6691	36.3636	40.4082
chr13:56609217-56610120	Tgfbi	83	mid	Promoters	3BKOvsWT_ME24h;3BKOvsWT_ME48h	3.6254	-1.1098	-2.03705	-0.091597	2.57366	1.62926	-0.715052	-0.492799	0.45108	0.942696	1.64313	1.74907	3BKOvsWT_EpiLC;3BKOvsWT_ME24h;3BKOvsWT_ME48h	18.252	9.4086	12.5847	67.6496	5.08788	5.00894	83.5063	31.2268	11.032	80.9234	31.3131	31.7365
chr13:58384392-58385741	2210016F16Rik	158	mid	Promoters	3BKOvsWT_EpiLC;3BKOvsWT_ME24h;3BKOvsWT_ME48h	2.13082	-0.583971	-1.13314	-1.07788	2.45821	2.29336	2.89932	2.90179	2.75488	2.53621	2.30251	2.30181	3BKOvsWT_EpiLC;3BKOvsWT_ME24h;3BKOvsWT_ME48h	18.3844	4.55172	5.48723	86.7836	13.3781	10.1461	93.0445	40.8571	14.9533	91.8902	39.9317	32.3718
chr13:58399623-58399983	2210016F16Rik	-14578	mid	TypicalEnhancers	3BKOvsWT_EpiLC;3BKOvsWT_ME24h;3BKOvsWT_ME48h	2.13082	-0.583971	-1.13314	-1.07788	2.45821	2.29336	2.89932	2.90179	2.75488	2.53621	2.30251	2.30181	3BKOvsWT_EpiLC;3BKOvsWT_ME24h;3BKOvsWT_ME48h	13.3401	0.438596	2.06612	86.5457	51.3514	46.7593	94.5238	52.8302	35.5556	87.5877	42.3077	52.381
chr13:58904922-58905386	Ntrk2	97457	late	TypicalEnhancers	3BKOvsWT_ME48h	-2.88123	-0.477352	-0.220285	0.0472841	-3.65839	-3.69742	-0.253334	-0.112488	-1.05316	-1.34799	1.11345	2.24527	3BKOvsWT_EpiLC;3BKOvsWT_ME24h;3BKOvsWT_ME48h	7.43871	0.531915	0	77.5892	25.1309	22.8814	72.8507	38.6364	28.2051	64.9554	28.5714	20
chr13:62857905-62858453	Fbp2	243	early	Promoters	3BKOvsWT_ESC	0.452961	-3.00013	-2.93923	-3.2724	3.11781	3.44103	-2.33706	-2.79308	-2.39692	-3.2724	-3.2724	-2.98745	3BKOvsWT_ESC;3BKOvsWT_EpiLC;3BKOvsWT_ME24h;3BKOvsWT_ME48h	56.9887	14.2506	28.215	88.3586	57.5269	56.7568	91.5268	78.3505	60.3659	91.1874	69.697	71.6312
chr13:64128424-64130053	Slc35d2	116	mid	Promoters	3BKOvsWT_EpiLC;3BKOvsWT_ME24h	1.23956	0.246958	0.349754	-0.235072	2.05479	1.94191	1.52711	1.74734	1.38356	2.09568	-0.304804	0.341422	3BKOvsWT_EpiLC;3BKOvsWT_ME24h;3BKOvsWT_ME48h	17.4008	5.15548	8.77719	70.5645	13.6607	9.76821	80.8332	31.7136	10.219	82.2085	25.2427	24.4514
chr13:67415907-67416522	Zfp459	5203	early	TypicalEnhancers	3BKOvsWT_EpiLC;3BKOvsWT_ME24h;3BKOvsWT_ME48h	4.61279	-2.56125	-2.44705	-2.49088	4.36198	4.99827	0.284196	0.473974	-0.147511	0.347768	-0.352525	-0.602027	3BKOvsWT_EpiLC;3BKOvsWT_ME24h;3BKOvsWT_ME48h	9.24426	4.34783	3.06748	90.7112	46.5986	46.4567	92.6583	50	53.7037	93.2506	56.25	56.8627
chr13:67420196-67422070	Zfp459	285	early	Promoters,TypicalEnhancers	3BKOvsWT_EpiLC;3BKOvsWT_ME24h;3BKOvsWT_ME48h	4.61279	-2.56125	-2.44705	-2.49088	4.36198	4.99827	0.284196	0.473974	-0.147511	0.347768	-0.352525	-0.602027	3BKOvsWT_EpiLC;3BKOvsWT_ME24h;3BKOvsWT_ME48h	9.43166	2.12202	2.66094	76.8205	12.7503	12.5235	84.52	27.8075	21.8341	84.1841	34.0659	33.4884
chr13:72631908-72632619	Irx2	3444	late	TypicalEnhancers	3BKOvsWT_ME48h	-0.945905	0.709987	1.64007	2.17895	0.083671	-0.345634	-0.382065	-1.25807	1.61322	0.90502	3.62427	4.00028	3BKOvsWT_EpiLC;3BKOvsWT_ME24h;3BKOvsWT_ME48h	19.0651	10.2857	16.7464	45.5767	3.10263	1.67598	51.4949	8.33333	2.14286	66.9046	16.9492	60.8696
chr13:80887094-80887572	Arrdc3	3923	mid	SuperEnhancers	3BKOvsWT_EpiLC;3BKOvsWT_ME24h;3BKOvsWT_ME48h	3.93972	3.57526	3.32898	4.01053	4.48728	4.92495	4.97301	4.98198	5.35632	5.39029	5.01426	5.23775	3BKOvsWT_EpiLC;3BKOvsWT_ME24h;3BKOvsWT_ME48h	11.3972	1.85874	1.52672	77.5028	41.1371	31.441	80.5847	43.2	39.1892	77.6514	36.2069	37.3494
chr13:80895178-80897272	Arrdc3	12815	mid	SuperEnhancers	3BKOvsWT_EpiLC;3BKOvsWT_ME24h;3BKOvsWT_ME48h	3.93972	3.57526	3.32898	4.01053	4.48728	4.92495	4.97301	4.98198	5.35632	5.39029	5.01426	5.23775	3BKOvsWT_EpiLC;3BKOvsWT_ME24h;3BKOvsWT_ME48h	58.7878	36.1818	47.0696	91.2645	56.4453	52.0343	94.6681	59.8837	52.8926	92.0931	60.7143	56.7308
chr13:80921425-80922475	Arrdc3	38540	mid	TypicalEnhancers	3BKOvsWT_EpiLC;3BKOvsWT_ME24h;3BKOvsWT_ME48h	3.93972	3.57526	3.32898	4.01053	4.48728	4.92495	4.97301	4.98198	5.35632	5.39029	5.01426	5.23775	3BKOvsWT_EpiLC;3BKOvsWT_ME24h;3BKOvsWT_ME48h	44.0628	30.4918	27.1242	58.3283	24.5098	24.8503	69.1855	25.9259	36.2745	71.4308	41.5584	27.7108
chr13:92794187-92795183	Thbs4	133	mid	Promoters	3BKOvsWT_EpiLC;3BKOvsWT_ME24h;3BKOvsWT_ME48h	-2.5749	-2.88985	-4.58406	-4.32515	-1.7608	-2.04211	0.794373	0.795181	-0.327352	-0.0499561	-0.572159	-0.173264	3BKOvsWT_EpiLC;3BKOvsWT_ME24h;3BKOvsWT_ME48h	35.3109	16.8994	17.5403	84.5546	8.04455	9.27083	92.512	30.6931	12.5	93.2146	26.8571	42.38
chr13:93673774-93674782	Dmgdh	-155	early	Promoters	3BKOvsWT_ESC	-1.30983	-3.2822	-0.101018	-0.0243556	-0.561789	0.311681	-2.98076	-3.1249	0.0337988	-0.264289	-1.42385	-1.64666	3BKOvsWT_EpiLC;3BKOvsWT_ME24h;3BKOvsWT_ME48h	27.5856	16.7702	23.3259	77.6613	13.1692	11.8343	81.0144	36.8272	19.3798	93.2678	54.4186	39.9425
chr13:95250293-95250517	Pde8b	-27339	mid	Promoters	3BKOvsWT_EpiLC;3BKOvsWT_ME24h	-2.05288	-1.32811	-1.31886	-0.809309	-1.69325	-1.40052	-0.0922994	-0.0664688	0.200352	0.341481	-0.212047	-0.000529324	3BKOvsWT_EpiLC;3BKOvsWT_ME24h;3BKOvsWT_ME48h	11.4149	2.28013	3.57143	33.5376	1.19522	0	33.7322	17.3077	3.37079	29.0816	5.12821	10.2941
chr13:99444084-99444519	Map1b	72238	late	SuperEnhancers	3BKOvsWT_ME48h	3.17005	4.64323	3.90265	4.07295	3.90155	3.77443	5.03212	4.7943	4.84137	4.41972	5.19352	5.38027	3BKOvsWT_EpiLC;3BKOvsWT_ME24h;3BKOvsWT_ME48h	5.95225	1.68776	1.84502	70.1463	37.4194	32.4528	81.7512	43.1818	33.8462	69.697	21.7391	46.6667
chr13:99513236-99514684	Map1b	2580	late	TypicalEnhancers	3BKOvsWT_ME48h	3.17005	4.64323	3.90265	4.07295	3.90155	3.77443	5.03212	4.7943	4.84137	4.41972	5.19352	5.38027	3BKOvsWT_EpiLC;3BKOvsWT_ME24h;3BKOvsWT_ME48h	10.7113	1.14379	2.54669	78.8314	16.5247	16.9205	86.6591	18.3406	17.1429	82.4991	18.9873	20
chr14:103898754-103899602	Ednrb	-55482	late	TypicalEnhancers	3BKOvsWT_ME48h	-4.0114	-3.0928	-2.33229	-0.230713	-2.87189	-3.41045	-2.98118	-3.16589	-1.9058	-2.12993	2.39986	2.14656	3BKOvsWT_ESC;3BKOvsWT_EpiLC;3BKOvsWT_ME24h;3BKOvsWT_ME48h	47.5763	18.2812	22.6389	88.332	27.7003	36.5517	91.4943	33.9286	40.2439	85.1608	54.5455	41.0959
chr14:121504568-121506255	Slc15a1	-158	early	Promoters	3BKOvsWT_EpiLC	1.60017	-4.2483	-3.29314	-4.50934	2.46044	1.78419	-2.63252	-1.89605	-3.63386	-3.38593	-4.50934	-4.50934	3BKOvsWT_EpiLC;3BKOvsWT_ME24h;3BKOvsWT_ME48h	12.1922	2.64853	3.09989	90.1288	27.2583	32.3707	94.3884	45.6274	38.0952	91.431	54.6961	56.1039
chr14:122373876-122374518	Zic5	91480	late	TypicalEnhancers	3BKOvsWT_ME48h	1.11473	2.70035	1.16237	0.475563	1.02941	0.324253	2.64136	2.68652	2.12319	2.13142	1.55605	2.27754	3BKOvsWT_EpiLC;3BKOvsWT_ME24h;3BKOvsWT_ME48h	74.124	74.5645	73.1013	74.0527	40.1515	28.3069	79.7347	46.1187	42.2764	78.8545	43.5028	40.0922
chr14:122405460-122407467	Zic5	59213	late	SuperEnhancers	3BKOvsWT_ME48h	1.11473	2.70035	1.16237	0.475563	1.02941	0.324253	2.64136	2.68652	2.12319	2.13142	1.55605	2.27754	3BKOvsWT_EpiLC;3BKOvsWT_ME24h;3BKOvsWT_ME48h	16.8806	5.67752	6.89385	75.6036	13.5688	10.4114	82.8675	35.0081	9.20897	82.9552	28.7634	30.3401
chr14:122450815-122451207	Zic5	14666	late	Promoters	3BKOvsWT_ME48h	1.11473	2.70035	1.16237	0.475563	1.02941	0.324253	2.64136	2.68652	2.12319	2.13142	1.55605	2.27754	3BKOvsWT_EpiLC;3BKOvsWT_ME24h;3BKOvsWT_ME48h	0.605449	0.210084	0.35503	34.7844	0	0.160256	43.3152	34.5161	3.06748	44.0255	52.4272	32.1101
chr14:122453436-122454974	Zic5	11472	late	TypicalEnhancers	3BKOvsWT_ME48h	1.11473	2.70035	1.16237	0.475563	1.02941	0.324253	2.64136	2.68652	2.12319	2.13142	1.55605	2.27754	3BKOvsWT_EpiLC;3BKOvsWT_ME24h;3BKOvsWT_ME48h	41.778	23.8487	34.1615	68.11	24.7834	15.5615	69.063	29.1429	19.5946	68.7943	43.9791	35.6209
chr14:25754319-25755239	Zcchc24	14260	early	TypicalEnhancers	3BKOvsWT_ESC;3BKOvsWT_EpiLC	2.31659	0.615687	1.1969	1.94213	3.38691	3.27252	2.48645	2.74803	1.99495	2.25693	1.92591	2.27714	3BKOvsWT_EpiLC;3BKOvsWT_ME24h;3BKOvsWT_ME48h	18.7923	5.93047	7.61719	64.8888	11.7647	14.902	75.1288	30.4348	27.1845	75.0186	52	49.0909
chr14:31017180-31018053	Gnl3	1472	late	Promoters	3BKOvsWT_ME48h	7.73742	6.52431	6.37239	6.29745	7.51829	7.4473	6.98842	6.80006	6.9972	6.78217	7.50891	7.09516	3BKOvsWT_EpiLC;3BKOvsWT_ME24h;3BKOvsWT_ME48h	7.62745	1.99005	1.83824	76.8577	27.4227	23.2932	86.0382	26.2295	34	78.8953	37.8378	16
chr14:31323463-31325661	Dnah1	-666	mid	Promoters	3BKOvsWT_EpiLC;3BKOvsWT_ME24h;3BKOvsWT_ME48h	-1.18268	-2.35184	-2.4091	-1.61439	-0.277621	-0.693194	-0.527052	-0.123678	0.00673218	0.227281	-0.638741	-0.15226	3BKOvsWT_EpiLC;3BKOvsWT_ME24h;3BKOvsWT_ME48h	24.7819	12.856	18.0476	67.4752	19.285	9.98134	81.9539	17.3502	16.5192	74.9472	27.0115	23.6641
chr14:32317149-32317537	Ogdhl	-4676	mid	TypicalEnhancers	3BKOvsWT_ME24h;3BKOvsWT_ME48h	4.96212	4.29109	4.15642	3.76173	5.43109	5.23751	5.02821	5.35687	5.56784	5.67985	4.72904	5.07419	3BKOvsWT_EpiLC;3BKOvsWT_ME24h;3BKOvsWT_ME48h	25.5722	33.0097	28.0543	72.3585	35.7143	37.8378	75.7509	33.3333	53.6585	74.8889	20	47.8261
chr14:34453660-34454485	Mmrn2	78569	early	TypicalEnhancers	3BKOvsWT_ESC	2.47274	-3.06865	-1.63679	-2.02368	4.1015	3.817	-2.64781	-2.91425	-2.60873	-3.09177	-4.05395	-4.84277	3BKOvsWT_EpiLC;3BKOvsWT_ME24h;3BKOvsWT_ME48h	10.4282	5.90164	10.4235	64.5957	15.8333	11.3281	76.4451	22.9885	18.1818	71.2809	13.9241	15
chr14:34460090-34460358	Mmrn2	84720	early	TypicalEnhancers	3BKOvsWT_ESC	2.47274	-3.06865	-1.63679	-2.02368	4.1015	3.817	-2.64781	-2.91425	-2.60873	-3.09177	-4.05395	-4.84277	3BKOvsWT_EpiLC;3BKOvsWT_ME24h;3BKOvsWT_ME48h	37.3024	11.4007	17.5676	79.6429	45.8621	44.086	74.5238	66.6667	53.7037	92.7507	73.3333	53.8462
chr14:36890139-36890490	Ccser2	78372	late	TypicalEnhancers	3BKOvsWT_ME24h;3BKOvsWT_ME48h	2.7961	1.49713	1.31329	1.10445	3.34107	3.194	2.38655	2.47296	2.42519	2.31574	2.1415	2.27958	3BKOvsWT_EpiLC;3BKOvsWT_ME24h;3BKOvsWT_ME48h	16.3035	6.45161	9.7561	72.0378	40	32.6667	81.3043	42.8571	23.6111	70.8494	24.1379	33.3333
chr14:36919086-36919573	Ccser2	49357	late	Promoters	3BKOvsWT_ME24h;3BKOvsWT_ME48h	2.7961	1.49713	1.31329	1.10445	3.34107	3.194	2.38655	2.47296	2.42519	2.31574	2.1415	2.27958	3BKOvsWT_EpiLC;3BKOvsWT_ME24h;3BKOvsWT_ME48h	10.4401	1.59046	2.21774	91.4273	42.5249	41.9689	91.2526	38.4615	36	92.8887	53.8462	50.5051
chr14:40955502-40956075	Fam213a	57999	early	SuperEnhancers	3BKOvsWT_EpiLC;3BKOvsWT_ME48h	1.71691	2.5648	4.13857	2.98482	1.22597	1.41052	3.88981	4.27218	4.46523	4.74499	4.19508	4.49139	3BKOvsWT_EpiLC;3BKOvsWT_ME24h;3BKOvsWT_ME48h	8.04224	0.34965	0.299401	56.379	15.6379	11.1111	56.6256	37.037	8.60215	56.7193	22.2222	23.4375
chr14:41013178-41014119	Fam213a	139	early	Promoters	3BKOvsWT_EpiLC;3BKOvsWT_ME48h	1.71691	2.5648	4.13857	2.98482	1.22597	1.41052	3.88981	4.27218	4.46523	4.74499	4.19508	4.49139	3BKOvsWT_EpiLC;3BKOvsWT_ME24h;3BKOvsWT_ME48h	19.1312	16.133	14.6758	60.0367	6.78643	4.32692	75.0272	27.0701	6.37119	75.3303	32.4201	30.3896
chr14:50795083-50797084	Ccnb1ip1	-356	late	Promoters	3BKOvsWT_ME48h	5.32436	3.64022	2.72376	0.932238	5.16737	5.58762	3.41021	3.347	2.82815	2.98891	2.11896	2.29063	3BKOvsWT_EpiLC;3BKOvsWT_ME24h;3BKOvsWT_ME48h	18.0048	6.95364	10.3896	87.5138	24.0185	19.4206	92.9313	24.3697	21.6949	91.8749	40.1639	34.6154
chr14:50802122-50803146	Ccnb1ip1	-6906	late	TypicalEnhancers	3BKOvsWT_ME48h	5.32436	3.64022	2.72376	0.932238	5.16737	5.58762	3.41021	3.347	2.82815	2.98891	2.11896	2.29063	3BKOvsWT_EpiLC;3BKOvsWT_ME24h;3BKOvsWT_ME48h	3.337	2.09581	3.18182	77.6757	30.9091	23.7354	79.6201	44.0678	25	81.3218	34.0909	31.4286
chr14:50925815-50926801	Osgep	-1415	mid	Promoters	3BKOvsWT_EpiLC;3BKOvsWT_ME24h	3.97804	2.5715	2.68683	2.84183	3.52336	3.37298	3.44086	3.74017	3.73471	3.92813	3.58299	3.53925	3BKOvsWT_EpiLC;3BKOvsWT_ME24h;3BKOvsWT_ME48h	10.0089	2.70758	3.40136	85.1706	26.4444	25.3521	84.0063	22.7941	25.5814	78.9993	20	24.3243
chr14:50970185-50970766	Pnp2	14484	late	TypicalEnhancers	3BKOvsWT_ME24h;3BKOvsWT_ME48h	1.84029	0.142293	-0.671222	-0.819674	1.13202	1.00689	0.459378	-0.0319329	0.389931	0.0700924	0.322691	0.218717	3BKOvsWT_EpiLC;3BKOvsWT_ME24h;3BKOvsWT_ME48h	30.0866	30	30.0813	72.4821	43.125	37.5	74.8214	26.6667	53.8462	66.3009	35.2941	50
chr14:52245028-52245725	Supt16	-48138	late	TypicalEnhancers	3BKOvsWT_ME48h	7.28941	6.71436	6.52356	6.65859	7.52579	7.44055	7.29805	7.31028	7.44898	7.37981	7.78692	7.55023	3BKOvsWT_EpiLC;3BKOvsWT_ME24h;3BKOvsWT_ME48h	14.0064	5.38462	7.95455	66.0227	16.8	20	72.7324	15.7303	23.2323	67.3751	28.2051	22.2222
chr14:55617711-55619241	Rec8	439	early	Promoters	3BKOvsWT_EpiLC;3BKOvsWT_ME24h;3BKOvsWT_ME48h	2.71871	-0.0660471	0.700518	1.58531	3.31252	3.08903	2.82944	2.81774	2.76152	3.18967	2.44963	3.29188	3BKOvsWT_EpiLC;3BKOvsWT_ME24h;3BKOvsWT_ME48h	21.4839	8.80682	12.8165	82.9996	25.6007	27.4571	88.9644	39.2491	37.3253	86.9187	44.6602	40.5634
chr14:55712326-55713097	Tgm1	780	mid	Promoters	3BKOvsWT_ME24h	2.40922	-1.46743	-1.79572	-0.692762	3.24417	3.44471	-1.49307	-0.830581	-1.182	-0.582302	-1.84288	-1.50272	3BKOvsWT_EpiLC;3BKOvsWT_ME24h;3BKOvsWT_ME48h	33.6893	16.1994	26.2369	88.0735	52.1654	47.7124	94.8512	65.7895	51.3274	92.8158	76.4706	75.7225
chr14:55787829-55789256	Ripk3	314	mid	Promoters	3BKOvsWT_EpiLC;3BKOvsWT_ME24h	3.95482	0.729027	1.12638	1.6931	3.70022	3.9559	1.82645	2.11121	2.06398	2.71596	0.683196	1.11117	3BKOvsWT_EpiLC;3BKOvsWT_ME24h;3BKOvsWT_ME48h	25.4797	17.202	17.8486	73.604	20.3716	16.2778	83.2284	40	21.9949	81.4779	45.7944	38.9021
chr14:55815001-55815953	Nfatc4	-26620	early	TypicalEnhancers	3BKOvsWT_EpiLC;3BKOvsWT_ME24h	3.1556	2.41314	2.31432	2.41106	3.57359	2.96121	3.27099	3.838	3.26494	3.60612	2.26042	2.82141	3BKOvsWT_EpiLC;3BKOvsWT_ME24h;3BKOvsWT_ME48h	30.1646	16.4867	16.4352	85.6248	45.8738	41.8301	93.2066	51.3089	49.0338	92.4483	64.0884	61.5942
chr14:55815001-55815953	Nfatc4	-9318	early	TypicalEnhancers	3BKOvsWT_EpiLC;3BKOvsWT_ME24h	3.1556	2.41314	2.31432	2.41106	3.57359	2.96121	3.27099	3.838	3.26494	3.60612	2.26042	2.82141	3BKOvsWT_EpiLC;3BKOvsWT_ME24h;3BKOvsWT_ME48h	30.1646	16.4867	16.4352	85.6248	45.8738	41.8301	93.2066	51.3089	49.0338	92.4483	64.0884	61.5942
chr14:55815001-55815953	Ripk3	-26620	mid	TypicalEnhancers	3BKOvsWT_EpiLC;3BKOvsWT_ME24h	3.95482	0.729027	1.12638	1.6931	3.70022	3.9559	1.82645	2.11121	2.06398	2.71596	0.683196	1.11117	3BKOvsWT_EpiLC;3BKOvsWT_ME24h;3BKOvsWT_ME48h	30.1646	16.4867	16.4352	85.6248	45.8738	41.8301	93.2066	51.3089	49.0338	92.4483	64.0884	61.5942
chr14:55815001-55815953	Ripk3	-9318	mid	TypicalEnhancers	3BKOvsWT_EpiLC;3BKOvsWT_ME24h	3.95482	0.729027	1.12638	1.6931	3.70022	3.9559	1.82645	2.11121	2.06398	2.71596	0.683196	1.11117	3BKOvsWT_EpiLC;3BKOvsWT_ME24h;3BKOvsWT_ME48h	30.1646	16.4867	16.4352	85.6248	45.8738	41.8301	93.2066	51.3089	49.0338	92.4483	64.0884	61.5942
chr14:55899516-55900777	Sdr39u1	85	late	Promoters	3BKOvsWT_EpiLC;3BKOvsWT_ME24h;3BKOvsWT_ME48h	2.59176	-0.837735	-0.999424	-1.51465	2.76147	2.27056	2.73963	3.01564	2.32471	2.39207	2.14215	2.45063	3BKOvsWT_EpiLC;3BKOvsWT_ME24h;3BKOvsWT_ME48h	29.0555	16.9981	23.1896	85.5817	24.1582	20.2939	86.7364	38.1188	23.2775	87.6148	33.8926	47.2441
chr14:56364703-56365802	Atp12a	185	mid	Promoters	3BKOvsWT_ME24h	-2.4603	-1.78626	-2.29323	-1.27087	-4.30975	-3.88114	-1.63155	-0.187029	-0.61911	1.72669	-2.04625	0.18827	3BKOvsWT_EpiLC;3BKOvsWT_ME24h;3BKOvsWT_ME48h	12.784	4.67532	6.7942	36.083	3.87469	2.3639	70.2118	28.125	8.73016	63.0349	22.7848	37.8973
chr14:57707234-57707660	Lats2	38676	mid	TypicalEnhancers	3BKOvsWT_EpiLC;3BKOvsWT_ME24h	-0.114769	-0.633499	-0.393049	-0.0459231	0.572834	0.276354	0.414661	0.44366	0.794154	0.538736	0.818375	0.875826	3BKOvsWT_EpiLC;3BKOvsWT_ME24h;3BKOvsWT_ME48h	31.6984	10.2981	13	86.9685	50.6329	52.8409	96.4155	42.1053	57.1429	89.4091	43.75	66.6667
chr14:60655457-60655865	Spata13	20932	late	TypicalEnhancers	3BKOvsWT_ME48h	2.15826	2.49375	2.5567	2.49916	2.42874	2.2433	2.99838	2.89616	3.20311	3.06659	3.62368	3.5695	3BKOvsWT_EpiLC;3BKOvsWT_ME24h;3BKOvsWT_ME48h	25.4877	23.9474	19.1099	90.8497	55.4386	55.102	91.9801	61.2903	55.6962	89.2237	58.5366	66.3934
chr14:60732616-60733644	Spata13	98401	late	Promoters	3BKOvsWT_ME48h	2.15826	2.49375	2.5567	2.49916	2.42874	2.2433	2.99838	2.89616	3.20311	3.06659	3.62368	3.5695	3BKOvsWT_EpiLC;3BKOvsWT_ME24h;3BKOvsWT_ME48h	28.9276	18.7394	17.6692	54.7191	10.4247	11.4082	73.573	25.6881	9.20502	62.7434	32.1429	38.8889
chr14:63164146-63166202	Fdft1	14404	mid	TypicalEnhancers	3BKOvsWT_ME24h	3.91538	4.44673	3.91102	3.87678	3.50519	3.38152	5.1256	5.33199	4.92786	5.16011	4.55634	4.59673	3BKOvsWT_EpiLC;3BKOvsWT_ME24h;3BKOvsWT_ME48h	18.4209	7.78932	10.2322	68.9165	7.97872	8.04702	77.4184	34.466	10.2564	70.7761	27.0833	42.3174
chr14:63166504-63167264	Fdft1	12694	mid	TypicalEnhancers	3BKOvsWT_ME24h	3.91538	4.44673	3.91102	3.87678	3.50519	3.38152	5.1256	5.33199	4.92786	5.16011	4.55634	4.59673	3BKOvsWT_EpiLC;3BKOvsWT_ME24h;3BKOvsWT_ME48h	42.8261	37.0667	44.012	88.6866	41.6961	53.6785	93.1576	58.9041	58.2418	96.7727	70.3704	60.3774
chr14:63459791-63460446	Tdh	48973	early	TypicalEnhancers	3BKOvsWT_EpiLC	7.70495	-1.30965	0.279236	-3.528	7.38408	7.43386	0.863139	-1.12648	-0.96421	-2.5658	-2.53485	-3.46304	3BKOvsWT_EpiLC;3BKOvsWT_ME24h;3BKOvsWT_ME48h	14.9266	18.8679	20.3883	71.544	25.4237	33.3333	80.9859	45.3333	41.0853	84.0987	34.7826	51
chr14:63496804-63497657	Tdh	11861	early	SuperEnhancers	3BKOvsWT_EpiLC	7.70495	-1.30965	0.279236	-3.528	7.38408	7.43386	0.863139	-1.12648	-0.96421	-2.5658	-2.53485	-3.46304	3BKOvsWT_EpiLC;3BKOvsWT_ME24h;3BKOvsWT_ME48h	7.43594	4.79042	6.70391	85.9217	43.8272	33.5294	83.4868	42.8571	45.4545	83.8624	31.4286	37.5
chr14:63499133-63500720	Tdh	9165	early	SuperEnhancers	3BKOvsWT_EpiLC	7.70495	-1.30965	0.279236	-3.528	7.38408	7.43386	0.863139	-1.12648	-0.96421	-2.5658	-2.53485	-3.46304	3BKOvsWT_EpiLC;3BKOvsWT_ME24h;3BKOvsWT_ME48h	2.3177	1.84049	0.172712	47.7851	4.80962	8.51064	51.7381	11.1111	15.0685	67.1717	3.84615	18.75
chr14:63501467-63502281	Tdh	7218	early	SuperEnhancers	3BKOvsWT_EpiLC	7.70495	-1.30965	0.279236	-3.528	7.38408	7.43386	0.863139	-1.12648	-0.96421	-2.5658	-2.53485	-3.46304	3BKOvsWT_EpiLC;3BKOvsWT_ME24h;3BKOvsWT_ME48h	4.88819	0	0	74.8494	31.5476	37.9592	81.9444	42.8571	66.6667	74.0741	52	55
chr14:63503679-63503981	Tdh	5262	early	SuperEnhancers	3BKOvsWT_EpiLC	7.70495	-1.30965	0.279236	-3.528	7.38408	7.43386	0.863139	-1.12648	-0.96421	-2.5658	-2.53485	-3.46304	3BKOvsWT_EpiLC;3BKOvsWT_ME24h;3BKOvsWT_ME48h	5.08996	0.931677	1.46699	89.0627	38.6179	41.5638	90.3415	45.9459	41.6667	84.9495	36.0656	54.5455
chr14:63507364-63509237	Tdh	791	early	Promoters,SuperEnhancers	3BKOvsWT_EpiLC	7.70495	-1.30965	0.279236	-3.528	7.38408	7.43386	0.863139	-1.12648	-0.96421	-2.5658	-2.53485	-3.46304	3BKOvsWT_EpiLC;3BKOvsWT_ME24h;3BKOvsWT_ME48h	9.15065	0.246154	0.129366	85.2579	13.6869	15.9091	90.2652	31.8182	26.4305	88.7707	40.2367	46.1318
chr14:65388486-65388825	Zfp395	29980	early	TypicalEnhancers	3BKOvsWT_EpiLC	2.96948	2.63661	2.89611	2.84044	3.54622	3.16727	3.64156	3.71824	3.63783	3.52336	2.91467	3.11543	3BKOvsWT_EpiLC;3BKOvsWT_ME24h;3BKOvsWT_ME48h	59.3316	43.4667	49.5652	82.2067	48.6692	53.0945	85.5392	68	63.3663	95.5128	41.4286	68.5039
chr14:65953278-65954133	Scara3	229	early	Promoters	3BKOvsWT_ESC;3BKOvsWT_EpiLC;3BKOvsWT_ME24h;3BKOvsWT_ME48h	-4.63406	-2.93986	-0.487749	0.144429	-2.17905	-2.95868	-1.31069	-0.80233	0.442071	0.670064	1.60771	0.776735	3BKOvsWT_EpiLC;3BKOvsWT_ME24h;3BKOvsWT_ME48h	22.7156	5.87727	6.88259	52.1322	2.51889	1.63776	69.8488	46.0843	4.05904	81.0743	34.1463	25.0755
chr14:70312798-70313309	Ppp3cc	-23605	early	TypicalEnhancers	3BKOvsWT_EpiLC;3BKOvsWT_ME24h;3BKOvsWT_ME48h	0.00620773	0.336718	1.15049	1.41194	1.05789	0.335792	1.70899	1.79093	2.00801	2.39166	2.43132	2.55893	3BKOvsWT_EpiLC;3BKOvsWT_ME24h;3BKOvsWT_ME48h	31.1569	19.7581	25.4032	91.4423	42.6724	37.5	97.8261	52	58.3333	94.2143	65.3846	60
chr14:70316977-70317379	Ppp3cc	-27729	early	TypicalEnhancers	3BKOvsWT_EpiLC;3BKOvsWT_ME24h;3BKOvsWT_ME48h	0.00620773	0.336718	1.15049	1.41194	1.05789	0.335792	1.70899	1.79093	2.00801	2.39166	2.43132	2.55893	3BKOvsWT_EpiLC;3BKOvsWT_ME24h;3BKOvsWT_ME48h	20.1923	7.82609	12.0915	83.4098	49.1304	55.7003	90.5888	72	40	93.0672	49.0566	57.1429
chr14:70636752-70637206	Dmtn	-9914	early	Promoters	3BKOvsWT_ESC	3.65154	1.90216	1.08608	0.810675	5.05724	4.86326	2.00285	2.26697	0.929708	0.856138	-0.934392	-1.55109	3BKOvsWT_EpiLC;3BKOvsWT_ME24h	6.21843	0.435414	0.431034	58.2235	11.0599	7.57576	56.0818	38.3234	12.1019	50.1832	59.4203	46.875
chr14:74921704-74922426	Lrch1	25812	mid	TypicalEnhancers	3BKOvsWT_EpiLC;3BKOvsWT_ME24h;3BKOvsWT_ME48h	2.95298	0.894699	0.632978	0.672861	3.41614	3.22158	1.8768	2.17219	1.91925	2.12328	1.54484	1.84407	3BKOvsWT_EpiLC;3BKOvsWT_ME24h;3BKOvsWT_ME48h	8.58434	0.925926	1.46751	92.4252	41.4248	43.8799	92.6015	49.1525	40.2685	95.7812	37.2093	52.6012
chr14:76425574-76425670	Tsc22d1	10035	late	TypicalEnhancers	3BKOvsWT_ME48h	4.54131	3.18719	3.50313	3.426	4.64055	4.40291	3.91853	3.97446	4.20962	4.1067	4.45836	4.42731	3BKOvsWT_EpiLC;3BKOvsWT_ME24h;3BKOvsWT_ME48h	4.26844	0.684932	4	88.0191	56.0284	48.7395	91.6783	59.5745	51.145	95.6522	60.6557	54.386
chr14:76515812-76516416	Serp2	40573	late	SuperEnhancers	3BKOvsWT_ME48h	0.632714	0.467955	0.404343	0.630969	0.62163	-0.0209746	0.93032	1.46192	1.43961	0.91483	1.7813	1.5046	3BKOvsWT_EpiLC;3BKOvsWT_ME24h;3BKOvsWT_ME48h	4.04972	0.435414	0.906344	70.5346	27.0588	31.7673	84.7756	41.5094	23.0088	73.3716	50	38.0952
chr14:76532708-76533381	Serp2	23642	late	SuperEnhancers	3BKOvsWT_ME48h	0.632714	0.467955	0.404343	0.630969	0.62163	-0.0209746	0.93032	1.46192	1.43961	0.91483	1.7813	1.5046	3BKOvsWT_EpiLC;3BKOvsWT_ME24h;3BKOvsWT_ME48h	12.8449	3.9749	14.6006	84.0607	29.8658	30.8219	85.3914	44.6154	44.8864	77.9817	57.7778	50.3106
chr14:76533609-76533916	Serp2	22924	late	SuperEnhancers	3BKOvsWT_ME48h	0.632714	0.467955	0.404343	0.630969	0.62163	-0.0209746	0.93032	1.46192	1.43961	0.91483	1.7813	1.5046	3BKOvsWT_EpiLC;3BKOvsWT_ME24h;3BKOvsWT_ME48h	42.6482	29.1667	44.0171	76.648	26.7943	41.2017	95.4545	25	52.9412	71.4286	44	46.5517
chr14:79769125-79769545	Pcdh8	1977	late	Promoters	3BKOvsWT_ME48h	-2.49247	1.42433	-0.222701	-0.420556	-3.23702	-2.09225	1.70813	0.29059	-0.597949	-1.69287	1.44873	1.53185	3BKOvsWT_EpiLC;3BKOvsWT_ME24h;3BKOvsWT_ME48h	25.6187	16.0615	21.3309	44.4257	5.16605	7.47549	73.1982	28.4916	7.54717	62.2299	51.8519	59.6154
chr15:101127858-101129663	Acvrl1	239	early	Promoters	3BKOvsWT_ESC	-0.808793	-1.95035	-1.74374	-2.01861	0.684983	0.372116	-1.66872	-1.48033	-2.44898	-1.60339	-3.80852	-4.0101	3BKOvsWT_EpiLC;3BKOvsWT_ME24h;3BKOvsWT_ME48h	28.3171	14.955	18.5063	75.5756	12.5	11.3924	78.0005	36.9193	13.211	76.2623	40	36.2538
chr15:102150330-102150889	Soat2	84	mid	Promoters	3BKOvsWT_ME24h	1.36115	-0.537188	-1.13801	-0.574243	1.70013	1.24575	-1.37546	-1.21844	-0.213569	0.0121046	-1.58385	-0.851765	3BKOvsWT_EpiLC;3BKOvsWT_ME24h;3BKOvsWT_ME48h	21.5136	8.55263	16.9336	78.3234	36.7953	30.8571	84.1415	47.2973	30.6931	75.6251	56.3636	50
chr15:102156783-102157230	Soat2	6481	mid	TypicalEnhancers	3BKOvsWT_ME24h	1.36115	-0.537188	-1.13801	-0.574243	1.70013	1.24575	-1.37546	-1.21844	-0.213569	0.0121046	-1.58385	-0.851765	3BKOvsWT_EpiLC;3BKOvsWT_ME24h;3BKOvsWT_ME48h	9.15905	0.887574	2.27596	82.633	22.0408	26.7951	91.1822	48.0663	39.3701	89.2249	56.3025	56.9343
chr15:102160355-102161101	Soat2	10202	mid	TypicalEnhancers	3BKOvsWT_ME24h	1.36115	-0.537188	-1.13801	-0.574243	1.70013	1.24575	-1.37546	-1.21844	-0.213569	0.0121046	-1.58385	-0.851765	3BKOvsWT_EpiLC;3BKOvsWT_ME24h;3BKOvsWT_ME48h	34.6685	14.7816	24.5148	91.8182	45.1701	46.0441	94.5629	53.5211	55.1471	94.3335	50.6173	57.8595
chr15:32244029-32244716	Sema5a	-440	early	Promoters	3BKOvsWT_EpiLC	-1.64161	0.642452	1.54469	1.22305	-0.756305	-1.36728	1.79975	1.97755	2.56409	2.26797	1.92492	2.28357	3BKOvsWT_EpiLC;3BKOvsWT_ME24h	21.6373	9.22432	15.8103	42.6136	8.90208	6.84211	46.0167	19.7183	3.39806	41.9909	17.9688	15.7692
chr15:33082866-33083610	Cpq	109	early	Promoters	3BKOvsWT_EpiLC;3BKOvsWT_ME24h;3BKOvsWT_ME48h	-3.26739	-3.1856	-2.6059	-2.2476	-2.72515	-1.59653	0.0535884	-0.344459	0.174195	0.256667	-0.06041	0.12277	3BKOvsWT_EpiLC;3BKOvsWT_ME24h;3BKOvsWT_ME48h	40.001	24.5283	28.4644	66.8105	12.8767	9.23423	71.9335	54.1667	10.6667	71.0933	48	36.6667
chr15:52036820-52037512	Aard	-2941	mid	TypicalEnhancers	3BKOvsWT_EpiLC;3BKOvsWT_ME24h;3BKOvsWT_ME48h	4.70335	-1.01699	-1.54251	-0.699884	4.05597	3.88417	0.908111	0.0285171	0.574028	-0.127828	1.04658	1.18221	3BKOvsWT_EpiLC;3BKOvsWT_ME24h;3BKOvsWT_ME48h	17.8857	17.3034	13.3981	78.5784	32.41	26.1364	85.6413	34.6667	21.1864	89.1546	28.5714	22.7848
chr15:52039714-52040670	Aard	85	mid	Promoters	3BKOvsWT_EpiLC;3BKOvsWT_ME24h;3BKOvsWT_ME48h	4.70335	-1.01699	-1.54251	-0.699884	4.05597	3.88417	0.908111	0.0285171	0.574028	-0.127828	1.04658	1.18221	3BKOvsWT_EpiLC;3BKOvsWT_ME24h;3BKOvsWT_ME48h	16.3131	4.73961	4.13268	62.7669	6.53029	5.24194	84.7309	48.7864	10.453	86.6247	28.2723	49.7512
chr15:54745987-54746362	Nov	473	early	Promoters	3BKOvsWT_EpiLC	-3.12584	0.0724319	-3.40866	-2.6169	-2.08748	-2.11597	1.77704	0.631829	-2.4924	-3.1819	-3.61345	-2.72688	3BKOvsWT_EpiLC;3BKOvsWT_ME24h;3BKOvsWT_ME48h	15.6733	9.42529	5.40936	47.1458	6.49351	7.29927	57.4022	16.8182	7.56972	61.8651	13.5593	29.1866
chr15:54952037-54953183	Enpp2	-32464	late	Promoters	3BKOvsWT_ME48h	2.17774	4.18575	1.65154	-1.13343	-2.30274	-2.76678	1.99299	3.22845	0.71519	0.797142	0.621899	0.329667	3BKOvsWT_EpiLC;3BKOvsWT_ME24h;3BKOvsWT_ME48h	27.9812	11.7054	12.7416	67.3114	8.64505	8.19923	81.0276	48.4615	17.7083	77.8961	43.4457	41.573
chr15:68927511-68928579	Khdrbs3	-375	late	Promoters	3BKOvsWT_EpiLC;3BKOvsWT_ME24h;3BKOvsWT_ME48h	4.12349	2.61257	2.4879	2.39464	4.25316	4.23105	4.20215	4.39709	4.35041	4.37744	4.41992	4.38665	3BKOvsWT_EpiLC;3BKOvsWT_ME24h;3BKOvsWT_ME48h	16.1299	4.45305	5.59441	60.6051	4.78516	4.02347	68.4817	52.8169	20.8633	64.3882	54.3478	50.6757
chr15:75880987-75881326	Mroh6	7613	early	TypicalEnhancers	3BKOvsWT_ESC	-1.67376	-0.309376	0.559025	-0.807882	-0.584761	-0.0164823	-2.31276	-2.29826	-1.59294	-1.14312	-2.61763	-3.42791	3BKOvsWT_EpiLC;3BKOvsWT_ME24h;3BKOvsWT_ME48h	10.9977	8.49057	12.8049	75.7237	28.7356	38.5621	76.5812	51.7241	33.3333	77.6584	36.3636	19.0476
chr15:75890733-75891535	Mroh6	-2364	early	TypicalEnhancers	3BKOvsWT_ESC	-1.67376	-0.309376	0.559025	-0.807882	-0.584761	-0.0164823	-2.31276	-2.29826	-1.59294	-1.14312	-2.61763	-3.42791	3BKOvsWT_EpiLC;3BKOvsWT_ME24h;3BKOvsWT_ME48h	29.4711	16.4948	24.525	79.8678	30.8357	36.5079	80.7978	38.8235	32.9949	77.1602	46.6667	43.0168
chr15:79604297-79605720	Dmc1	75	early	Promoters	3BKOvsWT_EpiLC;3BKOvsWT_ME24h	2.34051	0.650077	0.399397	0.227472	2.60615	2.11114	2.32335	2.41917	1.86979	2.37354	-0.0524005	0.82477	3BKOvsWT_EpiLC;3BKOvsWT_ME24h;3BKOvsWT_ME48h	15.6257	4.63734	6.02348	64.1644	19.8238	13.211	73.2747	38.9718	17.2973	71.3983	38.7464	39.7143
chr15:79741305-79741811	Sun2	978	early	Promoters	3BKOvsWT_EpiLC	2.95934	1.57469	1.506	2.08144	3.05592	3.09549	2.53528	2.81382	2.36282	2.36874	1.92112	2.28166	3BKOvsWT_EpiLC;3BKOvsWT_ME24h;3BKOvsWT_ME48h	20.4044	9.64187	16.0714	72.5776	14.2857	22.2552	80.8039	42.4242	22.6804	73.8309	30.5085	27.5
chr15:82298774-82299432	Wbp2nl	119	early	Promoters	3BKOvsWT_EpiLC;3BKOvsWT_ME24h;3BKOvsWT_ME48h	-0.663796	-2.99249	-2.70455	-2.98857	-0.979153	0.484773	0.226844	-0.0823226	-0.576362	0.163418	-1.58571	-0.947822	3BKOvsWT_EpiLC;3BKOvsWT_ME24h;3BKOvsWT_ME48h	35.2391	21.3866	20.9486	86.4708	28.1573	28.7286	90.0744	42.7536	37.8378	89.1052	52.0833	43.5262
chr15:82340619-82341763	Fam109b	333	early	Promoters	3BKOvsWT_EpiLC;3BKOvsWT_ME24h	0.502924	-1.3228	-1.58515	-1.49278	0.641108	0.809958	-0.17781	-0.289713	-0.803676	-0.258334	-1.41056	-1.01695	3BKOvsWT_EpiLC;3BKOvsWT_ME24h;3BKOvsWT_ME48h	20.1792	5.28211	8.20896	73.5441	15.8781	16.6113	78.0723	41.0638	21.8563	80.3269	40.5405	44.2191
chr15:83034037-83035273	Nfam1	-1349	late	Promoters	3BKOvsWT_ME48h	-3.16578	-2.02853	-0.154237	-0.671692	-1.93036	-1.83842	-1.95879	-2.08166	0.326005	0.262696	0.912408	0.0568309	3BKOvsWT_EpiLC;3BKOvsWT_ME24h;3BKOvsWT_ME48h	38.5033	20.5307	31.7578	76.1131	20	17.4359	76.1599	22.093	26.7281	74.7786	18.8889	41.5254
chr15:83725279-83725982	Scube1	-610	mid	Promoters	3BKOvsWT_EpiLC;3BKOvsWT_ME24h;3BKOvsWT_ME48h	-3.39069	-3.13761	-2.24582	-0.0822759	-2.55034	-3.39628	-1.96265	-1.924	-0.2921	-0.636071	0.879846	0.998162	3BKOvsWT_EpiLC;3BKOvsWT_ME24h;3BKOvsWT_ME48h	45.3032	24.878	39.8667	75.816	29.304	26.8728	86.5984	48.4536	33.0579	87.4925	40.4255	55.8252
chr15:83779818-83780054	Mpped1	-4893	mid	Promoters	3BKOvsWT_EpiLC;3BKOvsWT_ME24h;3BKOvsWT_ME48h	-3.18632	-2.33268	-2.80564	-1.09372	-2.24573	-2.96202	-1.35289	-1.09695	0.195098	0.558886	1.15864	1.39788	3BKOvsWT_EpiLC;3BKOvsWT_ME24h;3BKOvsWT_ME48h	0	0	0.170648	58.3073	0	0	77.7898	48.6842	0.970874	89.0605	52.093	74.7126
chr15:84557237-84558226	Ldoc1l	91	late	Promoters	3BKOvsWT_EpiLC;3BKOvsWT_ME24h;3BKOvsWT_ME48h	0.554207	-0.492123	-0.722992	-1.02441	1.15346	1.22035	2.45519	2.54771	2.45535	2.70117	2.19901	2.55208	3BKOvsWT_EpiLC;3BKOvsWT_ME24h;3BKOvsWT_ME48h	27.1303	7.10136	9.21392	82.0815	16.9952	12.5561	94.1014	56.1798	28.2759	84.2694	53.1847	58.3187
chr15:85131645-85132490	Smc1b	-111	late	Promoters	3BKOvsWT_ESC;3BKOvsWT_EpiLC;3BKOvsWT_ME24h;3BKOvsWT_ME48h	-2.42102	-3.57603	-3.26439	-3.98977	0.493886	0.260017	-1.88385	-0.963783	-1.06227	-0.880107	-1.07887	-1.45336	3BKOvsWT_EpiLC;3BKOvsWT_ME24h;3BKOvsWT_ME48h	27.2914	19.7208	17.4288	64.1018	16.0198	17.2945	73.3274	34.0081	11.8727	73.4513	32.4324	31.9293
chr15:87543378-87544739	Fam19a5	-81171	late	Promoters	3BKOvsWT_ESC;3BKOvsWT_EpiLC;3BKOvsWT_ME24h;3BKOvsWT_ME48h	-0.63347	1.66028	1.47581	1.49222	0.764286	0.314907	3.31359	2.80995	3.43933	3.13517	3.49691	3.47334	3BKOvsWT_EpiLC;3BKOvsWT_ME24h;3BKOvsWT_ME48h	15.6642	5.98232	8.47458	52.9547	4.95437	4.46719	80.9459	51.983	7.36041	81.0144	22.7451	47.6033
chr15:87623578-87625985	Fam19a5	-448	late	Promoters	3BKOvsWT_ESC;3BKOvsWT_EpiLC;3BKOvsWT_ME24h;3BKOvsWT_ME48h	-0.63347	1.66028	1.47581	1.49222	0.764286	0.314907	3.31359	2.80995	3.43933	3.13517	3.49691	3.47334	3BKOvsWT_EpiLC;3BKOvsWT_ME24h;3BKOvsWT_ME48h	6.74715	0.415648	0.610501	48.592	0.846113	0.284225	69.9966	50.581	4.41176	76.2546	42.9967	53.9464
chr15:89168910-89169907	Mapk11	-19803	late	TypicalEnhancers	3BKOvsWT_ME48h	3.12762	3.29157	2.18362	1.8115	2.80371	2.35781	3.50433	3.62521	3.0478	3.18655	2.77597	2.97617	3BKOvsWT_EpiLC;3BKOvsWT_ME24h;3BKOvsWT_ME48h	12.3708	2.37781	4.04355	66.6455	31.4112	30	78.3352	25	42.0354	72.8708	43.5115	52.1053
chr15:89378182-89379816	Odf3b	255	late	Promoters	3BKOvsWT_EpiLC;3BKOvsWT_ME24h;3BKOvsWT_ME48h	-0.798229	-2.38829	-2.04991	-2.92161	0.233906	-0.511529	0.333903	0.779703	0.400605	0.757691	-0.423584	-0.458845	3BKOvsWT_EpiLC;3BKOvsWT_ME24h;3BKOvsWT_ME48h	23.5782	12.2897	19.9609	90.599	19.0778	17.8448	94.3	36.9276	23.0422	92.3921	42.5352	44.8
chr15:95525985-95528418	Nell2	1504	late	Promoters	3BKOvsWT_ESC;3BKOvsWT_EpiLC;3BKOvsWT_ME24h;3BKOvsWT_ME48h	-2.9274	-1.32544	-1.22717	-0.995613	-2.03787	-1.6061	1.65558	2.18482	2.92673	3.0067	3.4456	3.55355	3BKOvsWT_EpiLC;3BKOvsWT_ME24h;3BKOvsWT_ME48h	7.50035	3.61341	3.5905	40.299	0.97629	1.09064	61.2454	29.3432	3.08123	52.7752	27.7372	27.8121
chr15:95528607-95528710	Nell2	47	late	Promoters	3BKOvsWT_ESC;3BKOvsWT_EpiLC;3BKOvsWT_ME24h;3BKOvsWT_ME48h	-2.9274	-1.32544	-1.22717	-0.995613	-2.03787	-1.6061	1.65558	2.18482	2.92673	3.0067	3.4456	3.55355	3BKOvsWT_EpiLC;3BKOvsWT_ME24h;3BKOvsWT_ME48h	1.33333	0	0.37594	28.3621	0.537634	0	39.2846	17.0732	0	45.5108	0	24.7619
chr16:11908329-11909918	Cpped1	299	mid	Promoters	3BKOvsWT_ESC;3BKOvsWT_EpiLC;3BKOvsWT_ME24h	1.34324	1.55902	1.69328	1.69407	2.58271	2.72417	2.94393	2.93206	3.70061	3.69844	2.70062	2.57708	3BKOvsWT_EpiLC;3BKOvsWT_ME24h;3BKOvsWT_ME48h	20.7055	4.35424	5.8952	65.3408	7.41483	6.72811	71.1298	20.5805	8.18414	75.8863	21.3836	35.514
chr16:13975709-13977702	2900011O08Rik	-9898	mid	TypicalEnhancers	3BKOvsWT_ME24h	2.28188	3.42057	2.76428	1.23933	2.22012	1.96825	3.72468	3.39606	3.78842	3.78267	1.29139	1.49212	3BKOvsWT_EpiLC;3BKOvsWT_ME24h;3BKOvsWT_ME48h	20.6024	9.70874	11.9171	70.9725	21.4286	20.4878	75.3521	35.0649	37.3626	73.2996	37.2093	34.8837
chr16:16828697-16829901	Spag6l	14	early	Promoters	3BKOvsWT_ESC;3BKOvsWT_EpiLC;3BKOvsWT_ME24h;3BKOvsWT_ME48h	-3.01848	-3.1091	-3.85126	-3.97472	-1.97592	-1.22578	0.00704021	0.149869	-1.38439	-1.03961	-1.61701	-1.31313	3BKOvsWT_EpiLC;3BKOvsWT_ME24h;3BKOvsWT_ME48h	22.4283	8.77005	13.9194	79.7342	13.9645	11.0472	86.8676	38.0952	17.3362	89.8037	29.4872	31.6038
chr16:17575679-17577184	Slc7a4	289	mid	Promoters	3BKOvsWT_EpiLC;3BKOvsWT_ME24h	-0.16258	-0.965472	-0.830285	-0.777667	0.33369	0.39138	-0.0491663	0.548239	0.159034	0.788685	-1.02055	-0.023668	3BKOvsWT_EpiLC;3BKOvsWT_ME24h;3BKOvsWT_ME48h	23.4266	11.9739	16.1372	66.8205	19.2667	17.2546	74.3082	20.9059	27.8431	76.3422	45	43.4286
chr16:17759296-17760448	Klhl22	251	mid	Promoters	3BKOvsWT_EpiLC;3BKOvsWT_ME24h	2.34232	2.00743	1.81564	1.92585	3.27635	3.39559	3.30073	3.19123	3.2152	2.97138	2.90094	2.91655	3BKOvsWT_EpiLC;3BKOvsWT_ME24h;3BKOvsWT_ME48h	17.0145	3.49733	2.75644	54.4721	6.67468	6.33685	66.2589	46.997	17.3397	62.9926	39.6078	54.4323
chr16:18727637-18728290	Cldn5	-48883	mid	TypicalEnhancers	3BKOvsWT_EpiLC;3BKOvsWT_ME24h	-1.09485	-3.36619	-3.03302	-2.28579	-1.07582	-1.76906	-1.93217	-2.13952	1.08069	1.7656	-1.51421	-1.54631	3BKOvsWT_EpiLC;3BKOvsWT_ME24h;3BKOvsWT_ME48h	26.8471	26.2712	22.6537	78.3942	40.3774	35.3659	83.2828	32.1429	25.7143	82.5267	28.5714	37.931
chr16:18775869-18778221	Cldn5	198	mid	Promoters	3BKOvsWT_EpiLC;3BKOvsWT_ME24h	-1.09485	-3.36619	-3.03302	-2.28579	-1.07582	-1.76906	-1.93217	-2.13952	1.08069	1.7656	-1.51421	-1.54631	3BKOvsWT_EpiLC;3BKOvsWT_ME24h;3BKOvsWT_ME48h	18.1974	4.55352	5.71998	74.2584	7.77241	6.43493	89.8807	30.6306	11.399	88.8156	41.7417	42.4588
chr16:20701471-20702306	Fam131a	6981	mid	TypicalEnhancers	3BKOvsWT_ME24h	-0.769316	0.562921	0.268446	0.612858	-0.370697	-0.718021	1.01999	1.65183	1.45702	2.01449	1.17407	1.50757	3BKOvsWT_EpiLC;3BKOvsWT_ME24h;3BKOvsWT_ME48h	24.9185	3.69565	4.82625	60.1078	13.6891	22.2222	65.9187	29.703	23.8411	54.6931	32.8125	31.7972
chr16:20707119-20707830	Fam131a	12567	mid	TypicalEnhancers	3BKOvsWT_ME24h	-0.769316	0.562921	0.268446	0.612858	-0.370697	-0.718021	1.01999	1.65183	1.45702	2.01449	1.17407	1.50757	3BKOvsWT_EpiLC;3BKOvsWT_ME24h;3BKOvsWT_ME48h	40.715	8.43373	19.9557	90.4373	44.582	49.3573	96.8893	51.6667	54.3046	90.339	62.069	57.7236
chr16:33467121-33467927	Slc12a8	-50805	mid	TypicalEnhancers	3BKOvsWT_EpiLC;3BKOvsWT_ME24h;3BKOvsWT_ME48h	2.77446	-3.59604	-3.26355	-4.01839	2.239	2.56442	-1.36079	-1.25394	-1.13711	-0.660165	-2.64969	-2.35577	3BKOvsWT_EpiLC;3BKOvsWT_ME24h;3BKOvsWT_ME48h	22.2303	10.9859	16.1663	87.0259	22.956	20.4611	91.9238	22.2222	20.7143	88.2811	35.443	28.0899
chr16:33516663-33518186	Slc12a8	-904	mid	Promoters	3BKOvsWT_EpiLC;3BKOvsWT_ME24h;3BKOvsWT_ME48h	2.77446	-3.59604	-3.26355	-4.01839	2.239	2.56442	-1.36079	-1.25394	-1.13711	-0.660165	-2.64969	-2.35577	3BKOvsWT_EpiLC;3BKOvsWT_ME24h;3BKOvsWT_ME48h	5.61369	0.240964	0.529661	81.0144	16.7183	18.1093	88.6055	31.5175	17.6955	83.8662	39.3939	47.4394
chr16:33583545-33585481	Slc12a8	66184	mid	TypicalEnhancers	3BKOvsWT_EpiLC;3BKOvsWT_ME24h;3BKOvsWT_ME48h	2.77446	-3.59604	-3.26355	-4.01839	2.239	2.56442	-1.36079	-1.25394	-1.13711	-0.660165	-2.64969	-2.35577	3BKOvsWT_EpiLC;3BKOvsWT_ME24h;3BKOvsWT_ME48h	17.8593	4.6096	8.59375	85.4103	29.7125	37.1945	83.271	30.9783	39.1534	85.5333	42.0561	46.9214
chr16:38476266-38477179	Cd80	17790	early	TypicalEnhancers	3BKOvsWT_ESC	0.741201	-0.233296	0.402035	-1.72894	1.35892	2.07444	-0.22981	-0.870456	-0.310582	-1.24771	-2.19386	-3.34784	3BKOvsWT_EpiLC;3BKOvsWT_ME24h;3BKOvsWT_ME48h	10.7161	3.00353	6.67351	90.5451	17.7536	18.7805	90.796	24.424	24.3816	92.1939	32.3944	30.0847
chr16:38481032-38481275	Cd80	22221	early	TypicalEnhancers	3BKOvsWT_ESC	0.741201	-0.233296	0.402035	-1.72894	1.35892	2.07444	-0.22981	-0.870456	-0.310582	-1.24771	-2.19386	-3.34784	3BKOvsWT_EpiLC;3BKOvsWT_ME24h;3BKOvsWT_ME48h	46.852	43.0962	54.1463	59.3026	11.9149	13.3663	83.7719	19.0476	34.375	74.4246	25.641	24.1379
chr16:84769800-84770226	Jam2	-4110	mid	SuperEnhancers	3BKOvsWT_EpiLC;3BKOvsWT_ME24h;3BKOvsWT_ME48h	5.89151	-1.78995	-0.829338	-0.0108169	6.54475	6.87656	-0.14234	-0.854335	0.850809	0.594723	1.05909	1.3149	3BKOvsWT_EpiLC;3BKOvsWT_ME24h;3BKOvsWT_ME48h	5.42386	0.26738	0.46729	83.0415	49.8069	41.3223	86.5304	41.3793	60.6061	84.9265	55.8824	46.6667
chr16:84775296-84776412	Jam2	1731	mid	SuperEnhancers	3BKOvsWT_EpiLC;3BKOvsWT_ME24h;3BKOvsWT_ME48h	5.89151	-1.78995	-0.829338	-0.0108169	6.54475	6.87656	-0.14234	-0.854335	0.850809	0.594723	1.05909	1.3149	3BKOvsWT_EpiLC;3BKOvsWT_ME24h;3BKOvsWT_ME48h	5.66836	1.42487	0	80.3672	33.5106	23.4483	84.6464	28.125	25.4545	82.5656	39.6396	16.8317
chr16:84824803-84825741	Jam2	51149	mid	TypicalEnhancers	3BKOvsWT_EpiLC;3BKOvsWT_ME24h;3BKOvsWT_ME48h	5.89151	-1.78995	-0.829338	-0.0108169	6.54475	6.87656	-0.14234	-0.854335	0.850809	0.594723	1.05909	1.3149	3BKOvsWT_EpiLC;3BKOvsWT_ME24h;3BKOvsWT_ME48h	10.9325	1.81269	2.8133	92.469	33.91	38.6364	96.8374	39.1304	43.75	93.2381	61.5385	43.3333
chr16:8532870-8533141	Abat	19577	early	TypicalEnhancers	3BKOvsWT_EpiLC	-1.0465	0.128884	0.533293	0.4096	-0.461941	-1.49957	1.37949	1.23389	1.45127	1.19637	0.890827	0.752696	3BKOvsWT_EpiLC;3BKOvsWT_ME24h;3BKOvsWT_ME48h	46.8839	26.8519	51.7588	86.9991	48.1283	48.913	88.4264	45.7627	45.9677	90.8376	48	52.1277
chr17:17739915-17740112	Spaca6	-90990	early	TypicalEnhancers	3BKOvsWT_EpiLC	0.395418	1.73618	-0.606425	0.212364	1.42603	1.25513	2.77248	2.90331	-0.115083	-0.756446	-0.279739	-0.528498	3BKOvsWT_EpiLC;3BKOvsWT_ME24h;3BKOvsWT_ME48h	17.5024	7.38255	6.20155	84.8841	40.9357	45.4545	94.8684	47.619	35.7143	89.9889	63.6364	57.8947
chr17:17829802-17830581	Spaca6	-812	early	Promoters	3BKOvsWT_EpiLC	0.395418	1.73618	-0.606425	0.212364	1.42603	1.25513	2.77248	2.90331	-0.115083	-0.756446	-0.279739	-0.528498	3BKOvsWT_EpiLC;3BKOvsWT_ME24h;3BKOvsWT_ME48h	22.335	17.734	22.102	88.9055	33.5135	33.9408	92.3319	50.4065	28.8288	89.8699	60.5505	51.8135
chr17:17838866-17839301	Spaca6	8080	early	TypicalEnhancers	3BKOvsWT_EpiLC	0.395418	1.73618	-0.606425	0.212364	1.42603	1.25513	2.77248	2.90331	-0.115083	-0.756446	-0.279739	-0.528498	3BKOvsWT_EpiLC;3BKOvsWT_ME24h;3BKOvsWT_ME48h	21.7192	10.2703	14.978	77.5224	26.6272	35.1464	83.7762	41.1765	38.2979	80.7407	44.4444	58.0645
chr17:22673716-22674833	Gm9805	-15496	early	Promoters	3BKOvsWT_EpiLC	2.07013	0.879165	0.500302	0.415852	2.77932	3.25472	2.95025	1.47833	2.12935	1.55808	1.22253	0.458864	3BKOvsWT_EpiLC;3BKOvsWT_ME24h;3BKOvsWT_ME48h	39.3325	22.4066	27.0833	80.2478	32.5	39.0291	88.8141	47.0588	43.5135	87.8931	47.2222	47.3856
chr17:24677725-24678066	Syngr3	12059	mid	TypicalEnhancers	3BKOvsWT_EpiLC;3BKOvsWT_ME24h	1.72489	0.426671	-0.437743	-0.631229	1.74399	1.91855	1.53778	1.6327	1.11977	1.60287	-0.43999	0.353646	3BKOvsWT_ESC;3BKOvsWT_EpiLC;3BKOvsWT_ME24h	14.2755	0.497512	0.838574	81.0588	48.4756	47.6965	90.302	66.0377	63.7037	82.5217	69.8413	71.9298
chr17:24727879-24728660	Rpl3l	450	early	Promoters	3BKOvsWT_EpiLC	1.13105	-3.58274	-2.56719	-2.7072	0.443369	0.104363	-2.57415	-2.637	-2.58959	-2.34353	-3.30991	-2.7843	3BKOvsWT_EpiLC;3BKOvsWT_ME24h;3BKOvsWT_ME48h	30.4315	19.9307	30.2682	88.9552	45.1271	40.7063	92.2963	59.322	57.3333	91.5536	59.3407	74.2515
chr17:27502501-27503127	Grm4	10527	mid	TypicalEnhancers	3BKOvsWT_ME24h	-0.239027	-3.33127	-1.64487	-1.37873	0.620623	-1.59655	-3.45971	-3.6573	-0.101572	0.274868	-0.849118	0.123601	3BKOvsWT_EpiLC;3BKOvsWT_ME24h;3BKOvsWT_ME48h	33.5464	23.9421	30.786	85.6072	41.6442	33.5128	93.1392	76.3158	39.5122	89.3143	49.2958	53.7037
chr17:29852147-29852942	Mdga1	35337	early	TypicalEnhancers	3BKOvsWT_ESC	-1.40679	-2.92802	-1.91592	-1.3303	1.53048	1.23896	-2.19547	-1.98429	-1.07067	-1.10589	-0.582194	-0.567549	3BKOvsWT_ESC;3BKOvsWT_EpiLC;3BKOvsWT_ME24h;3BKOvsWT_ME48h	24.6295	3.27485	4.4086	92.4593	36.4821	36.7265	94.4486	59.1549	50.2591	94.1986	54.2056	54.8523
chr17:30878582-30879443	Glp1r	-22854	early	TypicalEnhancers	3BKOvsWT_ESC	0.203671	-1.12488	-1.62062	-0.466988	1.05925	1.39459	-0.293025	-0.208427	-0.736579	-0.619834	-2.29081	-1.86743	3BKOvsWT_EpiLC;3BKOvsWT_ME24h;3BKOvsWT_ME48h	16.2758	7.73869	11.8421	71.4233	30.26	33.6207	75.7376	36.036	26.2376	63.4293	22.7273	31.7308
chr17:30880742-30882300	Glp1r	-20346	early	TypicalEnhancers	3BKOvsWT_ESC	0.203671	-1.12488	-1.62062	-0.466988	1.05925	1.39459	-0.293025	-0.208427	-0.736579	-0.619834	-2.29081	-1.86743	3BKOvsWT_EpiLC;3BKOvsWT_ME24h;3BKOvsWT_ME48h	6.76545	3.07102	4.40415	64.4718	17.9186	18.2474	75.9283	20.2166	25.6724	72.8091	29.368	24.1279
chr17:30882560-30883024	Glp1r	-19075	early	TypicalEnhancers	3BKOvsWT_ESC	0.203671	-1.12488	-1.62062	-0.466988	1.05925	1.39459	-0.293025	-0.208427	-0.736579	-0.619834	-2.29081	-1.86743	3BKOvsWT_EpiLC;3BKOvsWT_ME24h;3BKOvsWT_ME48h	38.4989	27.7108	33.4545	80.4158	31.0861	38.1148	87.881	26.4368	35.8779	83.1317	33.3333	56.4356
chr17:31254097-31254609	Rsph1	23003	late	TypicalEnhancers	3BKOvsWT_ME48h	1.83835	2.28582	1.98987	0.292879	2.10765	1.71853	2.28982	2.45489	1.98221	2.67263	1.23735	1.50298	3BKOvsWT_EpiLC;3BKOvsWT_ME24h;3BKOvsWT_ME48h	16.3663	7.20461	6.48148	56.8216	16.8571	15.1235	72.8886	50	11.7647	59.113	31.5789	14.4737
chr17:31264252-31264926	Rsph1	12767	late	TypicalEnhancers	3BKOvsWT_ME48h	1.83835	2.28582	1.98987	0.292879	2.10765	1.71853	2.28982	2.45489	1.98221	2.67263	1.23735	1.50298	3BKOvsWT_EpiLC;3BKOvsWT_ME24h;3BKOvsWT_ME48h	7.1073	3.37423	4.14508	68.9498	28.8525	28.2548	70.5704	30.1587	34.9206	75.2622	34.1463	27.9661
chr17:33780933-33782164	Angptl4	26	mid	Promoters	3BKOvsWT_EpiLC;3BKOvsWT_ME24h;3BKOvsWT_ME48h	2.95766	-2.3206	-3.76396	-3.84841	2.69656	2.85391	0.288514	0.5684	-0.551852	0.126098	-0.706328	-0.590779	3BKOvsWT_EpiLC;3BKOvsWT_ME24h;3BKOvsWT_ME48h	13.8043	2.3569	2.44668	83.4362	15	9.06649	92.6709	38.9744	28.1407	89.4156	38.4259	36.2
chr17:34028278-34028655	Ring1	-3787	late	Promoters	3BKOvsWT_ME48h	1.61879	2.0381	2.13912	2.19144	1.55818	1.61595	2.49692	2.37349	2.33155	2.1432	3.62791	3.22415	3BKOvsWT_EpiLC;3BKOvsWT_ME24h;3BKOvsWT_ME48h	34.9518	20.0617	23.0303	72.706	16.092	11.2121	73.8505	13.7931	26.4	84.7798	29.1667	19.4805
chr17:34126515-34127280	H2-DMa	-8284	mid	TypicalEnhancers	3BKOvsWT_ME24h	0.759495	0.636187	0.889683	0.357678	0.416803	0.589767	0.949565	1.46845	1.59007	2.28909	0.431553	1.11911	3BKOvsWT_ESC;3BKOvsWT_EpiLC;3BKOvsWT_ME24h;3BKOvsWT_ME48h	43.7864	17.75	28	76.3363	29.2308	30.4813	85.5241	28.9855	30.137	72.8304	33.3333	46.7742
chr17:34949156-34951233	Hspa1b	9043	mid	Promoters	3BKOvsWT_ME24h;3BKOvsWT_ME48h	-0.203219	-1.24873	-2.48213	-2.56497	0.374033	0.793068	-0.88397	-1.06762	-0.913497	-1.08726	-1.47359	-0.973017	3BKOvsWT_EpiLC;3BKOvsWT_ME24h;3BKOvsWT_ME48h	12.9358	2.59887	3.3954	65.4973	26.0372	19.625	73.6599	27.2189	25.5208	72.6392	37.6068	25.4386
chr17:34956677-34960698	Hspa1b	550	mid	Promoters	3BKOvsWT_ME24h;3BKOvsWT_ME48h	-0.203219	-1.24873	-2.48213	-2.56497	0.374033	0.793068	-0.88397	-1.06762	-0.913497	-1.08726	-1.47359	-0.973017	3BKOvsWT_EpiLC;3BKOvsWT_ME24h;3BKOvsWT_ME48h	16.058	5.28455	7.45467	67.6953	6.13057	6.4504	80.5406	33.1871	7.52475	81.5969	26.4901	35.3135
chr17:35074009-35074574	Ly6g6d	208	early	Promoters	3BKOvsWT_EpiLC;3BKOvsWT_ME24h	1.46256	-1.19395	-1.16124	-0.927152	1.70205	1.83361	0.213437	0.0796616	-0.0639584	-0.0916845	-0.0185114	-0.343842	3BKOvsWT_EpiLC;3BKOvsWT_ME24h;3BKOvsWT_ME48h	17.2649	6.78392	10.4712	85.8207	47.5066	46.7672	91.7151	58.3333	54.6763	81.3751	62.7907	61.7143
chr17:35077679-35078365	Ly6g6d	-3522	early	Promoters	3BKOvsWT_EpiLC;3BKOvsWT_ME24h	1.46256	-1.19395	-1.16124	-0.927152	1.70205	1.83361	0.213437	0.0796616	-0.0639584	-0.0916845	-0.0185114	-0.343842	3BKOvsWT_EpiLC;3BKOvsWT_ME24h;3BKOvsWT_ME48h	16.7087	2.87356	5.23691	75.151	28.1536	27.9208	77.0235	39.6825	27.9851	73.9661	63.8095	34.1463
chr17:35234863-35235382	Atp6v1g2	-1439	early	Promoters	3BKOvsWT_EpiLC;3BKOvsWT_ME24h;3BKOvsWT_ME48h	-0.869307	-0.766832	-1.06861	-0.329097	-0.435398	-0.650189	0.299145	0.916707	0.376805	0.165429	1.08136	0.570317	3BKOvsWT_EpiLC;3BKOvsWT_ME24h;3BKOvsWT_ME48h	2.80147	0.267023	0.114548	65.3046	3.79581	3.94022	71.8103	30.4545	8.70968	67.9771	28.125	34.555
chr17:35393827-35395091	H2-Q6	-30391	mid	Promoters	3BKOvsWT_EpiLC;3BKOvsWT_ME24h;3BKOvsWT_ME48h	-0.724777	-0.329256	-0.912011	0.0686773	-0.784308	-0.744187	2.8778	3.86709	2.67349	3.54169	2.19126	3.20299	3BKOvsWT_EpiLC;3BKOvsWT_ME24h;3BKOvsWT_ME48h	33.4733	20.1413	23.5507	82.5195	8.66051	11.918	87.7793	40.4063	20.6235	89.1461	38.2222	44.316
chr17:35424578-35426132	H2-Q6	505	mid	Promoters	3BKOvsWT_EpiLC;3BKOvsWT_ME24h;3BKOvsWT_ME48h	-0.724777	-0.329256	-0.912011	0.0686773	-0.784308	-0.744187	2.8778	3.86709	2.67349	3.54169	2.19126	3.20299	3BKOvsWT_EpiLC;3BKOvsWT_ME24h;3BKOvsWT_ME48h	44.3397	25.6217	25.6695	88.3083	17.9886	8.07698	92.2755	49.2023	17.6578	92.2468	58.7983	42.1582
chr17:35438718-35440405	H2-Q7	407	mid	Promoters	3BKOvsWT_EpiLC;3BKOvsWT_ME24h;3BKOvsWT_ME48h	-1.81318	0.0602833	-0.806462	0.581875	-0.875738	-1.30358	1.80315	2.49241	1.77152	2.15822	1.94306	2.48489	3BKOvsWT_EpiLC;3BKOvsWT_ME24h;3BKOvsWT_ME48h	31.1768	13.9549	17.1801	76.4484	11.8653	13.1178	85.1558	45.8391	19.213	85.9596	50.6955	51.2342
chr17:35680779-35681006	Ddr1	23706	late	TypicalEnhancers	3BKOvsWT_ME48h	2.10749	4.13545	3.98148	2.92008	2.63077	2.6298	4.05656	4.27707	4.72026	4.47341	4.57397	4.6128	3BKOvsWT_ESC;3BKOvsWT_EpiLC;3BKOvsWT_ME24h;3BKOvsWT_ME48h	48.4826	15.8974	30.4348	85.7262	35.4701	39.8058	89.5455	53.3333	43.2432	92.3713	43.75	56
chr17:45456481-45457611	Spats1	17892	mid	SuperEnhancers	3BKOvsWT_ME24h	1.28469	-1.11747	-0.807302	-0.813891	1.95945	1.56267	-1.06284	0.235672	0.270987	0.849836	-0.846957	-0.492192	3BKOvsWT_EpiLC;3BKOvsWT_ME24h;3BKOvsWT_ME48h	8.66031	0.923077	1.93548	72.7319	27.9762	30.2804	86.9368	31.6092	30.102	84.8102	33.0357	29.932
chr17:45461633-45462210	Spats1	13016	mid	SuperEnhancers	3BKOvsWT_ME24h	1.28469	-1.11747	-0.807302	-0.813891	1.95945	1.56267	-1.06284	0.235672	0.270987	0.849836	-0.846957	-0.492192	3BKOvsWT_EpiLC;3BKOvsWT_ME24h;3BKOvsWT_ME48h	31.6465	12.7479	24.3169	90.195	63.5294	48.495	94.3785	55.7377	48.3871	94.6394	74.359	56.3636
chr17:46728207-46729613	Gnmt	258	early	Promoters	3BKOvsWT_EpiLC;3BKOvsWT_ME24h	0.523075	-0.688914	-1.63078	-0.701446	0.334179	0.0934864	0.716244	1.49784	-0.826039	-0.0705095	-0.988697	-1.04785	3BKOvsWT_EpiLC;3BKOvsWT_ME24h;3BKOvsWT_ME48h	28.756	9.53717	8.86427	78.2228	18.064	13.9106	86.7134	43.9024	15.894	89.8989	45.6522	48.8971
chr17:47702442-47704101	Frs3	8074	early	Promoters	3BKOvsWT_EpiLC	1.25859	0.114546	0.616299	1.12307	2.25095	1.83226	0.996773	1.25736	1.13935	1.37142	1.01396	1.11076	3BKOvsWT_EpiLC;3BKOvsWT_ME24h;3BKOvsWT_ME48h	8.75865	0.307692	0.554995	84.9641	20.2323	17.8367	88.962	43.9175	25.4386	90.367	58.5443	53.6278
chr17:47712934-47713430	Frs3	17984	early	TypicalEnhancers	3BKOvsWT_EpiLC	1.25859	0.114546	0.616299	1.12307	2.25095	1.83226	0.996773	1.25736	1.13935	1.37142	1.01396	1.11076	3BKOvsWT_EpiLC;3BKOvsWT_ME24h;3BKOvsWT_ME48h	3.99607	0	0	64.102	15.6379	5.76271	74.6271	24.5399	27.897	75.2671	37.0588	33.9416
chr17:49563593-49564531	Daam2	281	early	Promoters	3BKOvsWT_EpiLC	-4.59385	-3.2753	-0.589695	0.131346	-4.82023	-5.46215	-0.537173	-0.565532	-0.161706	0.114496	0.808092	1.2025	3BKOvsWT_EpiLC;3BKOvsWT_ME24h;3BKOvsWT_ME48h	26.2524	9.60334	14.4801	75.5774	7.11825	7.93103	78.0824	23.3333	15.5462	79.0383	45.4545	30.0971
chr17:49607394-49608239	Kif6	-43474	early	TypicalEnhancers	3BKOvsWT_EpiLC;3BKOvsWT_ME24h;3BKOvsWT_ME48h	-3.08312	-2.90534	-1.93808	-1.8507	-2.29946	-2.57877	-0.894044	-0.44444	-0.269674	-0.00590232	-0.186552	0.263069	3BKOvsWT_EpiLC;3BKOvsWT_ME24h;3BKOvsWT_ME48h	23.4959	14.5833	21.1864	72.8107	20	23.1405	78.5429	25.4237	21.9048	75.0565	32.7273	10.989
chr17:49607394-49608239	Kif6	-7355	early	TypicalEnhancers	3BKOvsWT_EpiLC;3BKOvsWT_ME24h;3BKOvsWT_ME48h	-3.08312	-2.90534	-1.93808	-1.8507	-2.29946	-2.57877	-0.894044	-0.44444	-0.269674	-0.00590232	-0.186552	0.263069	3BKOvsWT_EpiLC;3BKOvsWT_ME24h;3BKOvsWT_ME48h	23.4959	14.5833	21.1864	72.8107	20	23.1405	78.5429	25.4237	21.9048	75.0565	32.7273	10.989
chr17:49607394-49608239	Daam2	-43474	early	TypicalEnhancers	3BKOvsWT_EpiLC	-4.59385	-3.2753	-0.589695	0.131346	-4.82023	-5.46215	-0.537173	-0.565532	-0.161706	0.114496	0.808092	1.2025	3BKOvsWT_EpiLC;3BKOvsWT_ME24h;3BKOvsWT_ME48h	23.4959	14.5833	21.1864	72.8107	20	23.1405	78.5429	25.4237	21.9048	75.0565	32.7273	10.989
chr17:49607394-49608239	Daam2	-7355	early	TypicalEnhancers	3BKOvsWT_EpiLC	-4.59385	-3.2753	-0.589695	0.131346	-4.82023	-5.46215	-0.537173	-0.565532	-0.161706	0.114496	0.808092	1.2025	3BKOvsWT_EpiLC;3BKOvsWT_ME24h;3BKOvsWT_ME48h	23.4959	14.5833	21.1864	72.8107	20	23.1405	78.5429	25.4237	21.9048	75.0565	32.7273	10.989
chr17:49614444-49616138	Kif6	119	early	Promoters	3BKOvsWT_EpiLC;3BKOvsWT_ME24h;3BKOvsWT_ME48h	-3.08312	-2.90534	-1.93808	-1.8507	-2.29946	-2.57877	-0.894044	-0.44444	-0.269674	-0.00590232	-0.186552	0.263069	3BKOvsWT_EpiLC;3BKOvsWT_ME24h;3BKOvsWT_ME48h	23.3886	13.1536	13.8086	59.575	7.21966	8.25623	63.7733	40.7035	8.82353	76.5766	30.2752	34.6479
chr17:5849504-5849859	Synj2	-91598	early	TypicalEnhancers	3BKOvsWT_ESC	-0.423328	0.118996	0.175196	0.218602	0.542478	0.744081	-0.643692	-0.241989	-0.927417	-0.90831	-2.58521	-1.7008	3BKOvsWT_EpiLC;3BKOvsWT_ME24h;3BKOvsWT_ME48h	7.45626	0.338409	2.34834	60.0706	20.7392	25.8007	66.9225	30.7339	25.3482	58.3274	39.3939	27.1028
chr17:67353870-67355329	Ptprm	-213	late	Promoters	3BKOvsWT_EpiLC;3BKOvsWT_ME24h;3BKOvsWT_ME48h	-4.08137	-1.77709	-0.169647	-0.378358	-2.44872	-3.43393	-0.710567	-0.325629	1.6469	0.533659	1.1831	1.10496	3BKOvsWT_EpiLC;3BKOvsWT_ME24h;3BKOvsWT_ME48h	3.85005	0.419048	1.22564	40.1142	0.627538	0.457317	62.5133	41.4563	1.55945	67.3959	45.5665	48.2126
chr17:67696959-67698893	Lama1	661	late	Promoters	3BKOvsWT_EpiLC;3BKOvsWT_ME48h	2.89175	-2.45084	0.790317	0.836572	3.87038	3.75245	-1.66632	-1.16609	1.34743	1.37029	2.23286	2.31457	3BKOvsWT_EpiLC;3BKOvsWT_ME24h;3BKOvsWT_ME48h	4.56945	0.0977995	0.286299	48.1607	1.61964	0.922935	58.524	40.5093	5.36278	64.2954	37.9661	43.5052
chr17:68836272-68838158	Tmem200c	79	early	Promoters	3BKOvsWT_EpiLC;3BKOvsWT_ME24h;3BKOvsWT_ME48h	-4.55033	-4.27806	-3.39572	-2.78677	-3.46571	-4.25018	-2.19898	-1.8513	-1.01165	-0.37158	0.0505578	-0.0539527	3BKOvsWT_EpiLC;3BKOvsWT_ME24h;3BKOvsWT_ME48h	14.8967	3.83225	4.02068	61.6896	1.45695	1.48248	72.0041	30.3244	2.84974	70.8124	35.2227	32.233
chr17:69075424-69078199	Epb41l3	-79998	early	Promoters	3BKOvsWT_ESC;3BKOvsWT_EpiLC	1.62824	3.81214	4.05024	3.85822	3.0901	2.45674	4.97294	5.00129	4.63438	4.5335	4.3624	4.55015	3BKOvsWT_EpiLC;3BKOvsWT_ME24h;3BKOvsWT_ME48h	24.1913	9.82456	10.7467	54.354	4.12584	3.70867	73.1903	21.4035	10.4	67.4888	28.754	32.413
chr17:71599431-71599644	Spdya	47477	early	Promoters	3BKOvsWT_EpiLC;3BKOvsWT_ME24h;3BKOvsWT_ME48h	-2.96151	-3.27209	-1.74604	-1.14796	-1.79013	-2.69805	-2.17657	-1.83252	-0.776228	-0.762675	0.394405	0.550344	3BKOvsWT_EpiLC;3BKOvsWT_ME24h;3BKOvsWT_ME48h	16.3318	11.4155	18.638	70.9901	34.1232	29.4118	63.1549	41.3333	41.0526	68.7169	61.2245	46.0526
chr17:73804610-73805864	Ehd3	396	mid	Promoters	3BKOvsWT_EpiLC;3BKOvsWT_ME24h;3BKOvsWT_ME48h	1.0413	0.615899	0.129443	0.216119	1.3535	1.21342	2.34345	2.28362	2.24982	2.3975	2.15737	2.33425	3BKOvsWT_EpiLC;3BKOvsWT_ME24h	13.3365	5.25526	9.83001	49.7047	3.64121	2.81588	57.8167	34.8387	6.56934	67.0623	51.462	43.4615
chr17:79614778-79615900	Rmdn2	277	late	Promoters	3BKOvsWT_ME24h;3BKOvsWT_ME48h	1.32654	-0.598139	-1.88747	-1.44936	1.46335	2.05586	0.214326	-0.328038	0.0983723	-0.436879	0.191303	0.018083	3BKOvsWT_ESC;3BKOvsWT_EpiLC;3BKOvsWT_ME24h	10.1783	0.514469	0.513406	81.8481	9.96169	8.52479	86.0425	33.4526	18.9474	80.2738	51.1194	44.5392
chr18:14705933-14706585	Psma8	108	early	Promoters	3BKOvsWT_ESC;3BKOvsWT_EpiLC;3BKOvsWT_ME24h	2.22723	-3.62599	-3.62599	-3.62599	3.40126	3.20098	-1.63319	-2.39932	-2.07425	-2.4217	-3.35316	-3.62599	3BKOvsWT_EpiLC;3BKOvsWT_ME24h;3BKOvsWT_ME48h	22.6377	8.01688	14.0665	90.5998	37.4159	35.9477	93.1692	53.9535	55.144	91.516	63.75	61.8026
chr18:23498093-23498494	Dtna	82852	mid	TypicalEnhancers	3BKOvsWT_ME24h;3BKOvsWT_ME48h	1.04904	0.861876	-0.138335	0.319808	1.37149	1.40704	1.74524	1.54866	0.905329	0.913157	1.25954	1.35634	3BKOvsWT_EpiLC;3BKOvsWT_ME24h;3BKOvsWT_ME48h	5.67958	3.19149	2.76817	20.3768	1.35593	3.63636	45.4987	1.08696	0	26.9238	1.75439	0
chr18:32559046-32560277	Gypc	372	mid	Promoters	3BKOvsWT_EpiLC;3BKOvsWT_ME24h;3BKOvsWT_ME48h	-2.30266	-0.48102	-1.48248	-1.13923	-1.72751	-1.82246	1.67649	1.29595	1.17447	0.629358	0.895855	0.496187	3BKOvsWT_EpiLC;3BKOvsWT_ME24h;3BKOvsWT_ME48h	18.5532	6.58514	9.86425	66.2255	6.32235	4.22671	82.1492	22.3969	10.7383	79.7805	32.2785	27.9251
chr18:34719820-34720678	Gfra3	138	late	Promoters	3BKOvsWT_ME24h;3BKOvsWT_ME48h	-3.31103	-2.97542	-1.72061	0.286731	-2.77601	-2.05222	-2.37556	-2.4772	1.91743	-0.469633	4.96688	3.58804	3BKOvsWT_EpiLC;3BKOvsWT_ME24h;3BKOvsWT_ME48h	21.1324	11.0738	12.2553	89.6862	13.9328	13.1653	95.905	48.0469	25	92.5875	40.1575	50
chr18:34803723-34804115	Reep2	-36670	mid	TypicalEnhancers	3BKOvsWT_ME24h	1.98296	3.28158	3.12879	2.85438	1.92915	1.38092	3.86716	3.93121	4.12749	4.23773	3.24839	3.48172	3BKOvsWT_EpiLC;3BKOvsWT_ME24h;3BKOvsWT_ME48h	11.4308	3.21716	3.04569	92.2669	58.2251	52.9231	95.614	64.5833	66.2162	91.4656	63.0952	70.9677
chr18:35740247-35740829	Tmem173	16	early	Promoters	3BKOvsWT_EpiLC	0.859808	-1.80787	-1.68672	-0.573023	0.215017	-0.493321	-0.198971	-0.397544	-1.3809	-1.25624	-0.679857	-0.978758	3BKOvsWT_EpiLC;3BKOvsWT_ME24h;3BKOvsWT_ME48h	33.4914	23.166	37.7863	81.4154	32.9932	28.9963	86.3269	45.5696	42.7184	77.6991	39.4231	43.2099
chr18:35758386-35758512	Tmem173	-17895	early	TypicalEnhancers	3BKOvsWT_EpiLC	0.859808	-1.80787	-1.68672	-0.573023	0.215017	-0.493321	-0.198971	-0.397544	-1.3809	-1.25624	-0.679857	-0.978758	3BKOvsWT_EpiLC;3BKOvsWT_ME24h;3BKOvsWT_ME48h	46.4277	29.148	45.7447	89.2121	57.2052	63.6905	92.2253	48.6842	79.4118	92.6743	69.7674	51.0638
chr18:36241853-36243157	Nrg2	-45125	early	SuperEnhancers	3BKOvsWT_ESC;3BKOvsWT_EpiLC;3BKOvsWT_ME24h;3BKOvsWT_ME48h	-0.508993	-4.48981	-3.27157	-4.04078	0.799177	0.8123	-2.78157	-2.8685	-1.64528	-1.677	-1.69616	-1.67497	3BKOvsWT_EpiLC;3BKOvsWT_ME24h;3BKOvsWT_ME48h	16.8368	5.56369	8.06697	51.7226	10.0865	12.037	61.2785	16.9903	11.811	51.8698	19.0476	24.2188
chr18:36663669-36664358	Eif4ebp3	-46	mid	Promoters	3BKOvsWT_ME24h	-0.519239	-1.36696	-1.22154	0.175931	-0.833342	-0.615455	-0.876432	-1.05453	-0.0138763	-0.294565	-0.377673	0.129634	3BKOvsWT_EpiLC;3BKOvsWT_ME24h;3BKOvsWT_ME48h	36.7105	19.0476	27.8075	92.1597	35.4207	36.019	95.2028	55.9633	36.0544	87.1974	38.2979	45.3901
chr18:36764116-36767309	Dnd1	485	mid	Promoters	3BKOvsWT_EpiLC;3BKOvsWT_ME24h;3BKOvsWT_ME48h	2.68856	0.181028	-0.0776495	-0.168943	2.54802	2.36242	2.15555	2.35223	2.18852	2.43283	1.12916	1.66161	3BKOvsWT_EpiLC;3BKOvsWT_ME24h;3BKOvsWT_ME48h	18.2789	8.38655	12.1409	75.6146	13.6681	11.7349	81.7722	30.855	11.2409	85.9583	30.3769	30.2439
chr18:37661372-37662594	Pcdhga3	-12324	mid	Promoters	3BKOvsWT_EpiLC;3BKOvsWT_ME24h;3BKOvsWT_ME48h	-1.55492	-1.36857	-1.47113	-1.15586	-0.974997	-0.482651	-0.0983932	-0.676011	0.395382	0.245016	0.420804	0.699179	3BKOvsWT_EpiLC;3BKOvsWT_ME24h;3BKOvsWT_ME48h	12.4843	7.13558	7.0207	86.4425	21.4943	20.0651	89.802	26.8571	20.8696	90.4211	32.2222	29.5597
chr18:37668652-37669586	Pcdhga3	-5188	mid	Promoters	3BKOvsWT_EpiLC;3BKOvsWT_ME24h;3BKOvsWT_ME48h	-1.55492	-1.36857	-1.47113	-1.15586	-0.974997	-0.482651	-0.0983932	-0.676011	0.395382	0.245016	0.420804	0.699179	3BKOvsWT_EpiLC;3BKOvsWT_ME24h;3BKOvsWT_ME48h	20.5364	4.40882	6.45161	80.3359	15.1972	18.722	80.3157	23.9437	27.4611	81.6928	36.0825	30.6977
chr18:37674008-37675183	Pcdhga3	289	mid	Promoters	3BKOvsWT_EpiLC;3BKOvsWT_ME24h;3BKOvsWT_ME48h	-1.55492	-1.36857	-1.47113	-1.15586	-0.974997	-0.482651	-0.0983932	-0.676011	0.395382	0.245016	0.420804	0.699179	3BKOvsWT_EpiLC;3BKOvsWT_ME24h;3BKOvsWT_ME48h	13.435	7.743	6.02489	71.5337	18.9696	19.7943	86.4106	20.3883	20.4861	86.401	28.0822	29.572
chr18:37736484-37739047	Pcdhga9	830	late	Promoters	3BKOvsWT_ESC;3BKOvsWT_EpiLC;3BKOvsWT_ME24h;3BKOvsWT_ME48h	-2.6137	-3.50858	-3.21017	-3.5557	-1.60676	-1.4453	-0.892448	-0.686627	-0.049428	0.121987	-0.236806	-0.0534088	3BKOvsWT_EpiLC;3BKOvsWT_ME24h;3BKOvsWT_ME48h	29.5622	15.7752	21.3679	85.8008	28.3484	31.0738	90.0107	35.474	30.2326	92.9366	34.6821	36.7188
chr18:38922894-38923612	Fgf1	-4482	early	TypicalEnhancers	3BKOvsWT_ESC	0.704787	-1.56104	-0.300733	-2.77085	2.02274	1.29261	-2.25082	-2.58972	-0.143597	-0.425546	-3.99646	-4.12094	3BKOvsWT_EpiLC;3BKOvsWT_ME24h;3BKOvsWT_ME48h	23.9627	14.4737	20.6897	79.4057	46.0967	51.4286	89.4048	60	55.7692	70.915	65.1163	58
chr18:38973275-38974111	Fgf1	-54922	early	TypicalEnhancers	3BKOvsWT_ESC	0.704787	-1.56104	-0.300733	-2.77085	2.02274	1.29261	-2.25082	-2.58972	-0.143597	-0.425546	-3.99646	-4.12094	3BKOvsWT_EpiLC;3BKOvsWT_ME24h;3BKOvsWT_ME48h	23.1863	9.28144	15.8192	67.0099	20.9003	21.8289	74.1187	24.1935	18.3908	73.2687	22.2222	31.3725
chr18:43437676-43438717	Dpysl3	89	mid	Promoters	3BKOvsWT_ESC;3BKOvsWT_ME24h	2.48178	3.37857	2.07645	2.46832	4.09298	3.98737	3.57328	3.70212	3.61814	3.77653	3.28562	3.3871	3BKOvsWT_EpiLC;3BKOvsWT_ME24h;3BKOvsWT_ME48h	11.793	2.14724	3.07898	69.7897	1.48213	2.00445	82.0817	30.1333	2.6738	81.6276	36.7188	43.0657
chr18:56974703-56975624	C330018D20Rik	204	late	Promoters	3BKOvsWT_ME48h	1.06589	1.21256	1.13548	1.33865	1.46248	1.51212	2.21721	1.98681	2.04815	2.11787	2.38792	2.45301	3BKOvsWT_EpiLC;3BKOvsWT_ME24h;3BKOvsWT_ME48h	17.5547	3.77532	2.63356	42.3202	5.78947	3.50318	55.4335	25.6781	6.48148	49.7644	25.9259	27.6042
chr18:61944820-61945157	Ablim3	-33165	early	TypicalEnhancers	3BKOvsWT_EpiLC;3BKOvsWT_ME24h	-3.34912	-2.57269	-1.93503	-1.4234	-1.93674	-2.51349	-0.433448	0.589297	-0.519645	0.228331	-2.61924	-1.9666	3BKOvsWT_EpiLC;3BKOvsWT_ME24h;3BKOvsWT_ME48h	26.3272	5.06329	14.5695	70.5357	23.4848	22.314	69.9095	38.0952	24.3902	71.5812	38.4615	16.2791
chr18:62179489-62180795	Adrb2	-183	mid	Promoters	3BKOvsWT_ESC;3BKOvsWT_EpiLC;3BKOvsWT_ME24h;3BKOvsWT_ME48h	-0.743784	-1.83372	-2.35038	-2.37681	1.30991	1.97667	0.242203	0.159875	0.814443	0.568061	-0.71136	-0.689671	3BKOvsWT_EpiLC;3BKOvsWT_ME24h;3BKOvsWT_ME48h	24.1724	9.0216	7.85276	48.8181	8.51825	5.94203	71.0508	35.6037	7.69231	70.5658	45.2915	50.4702
chr18:66414891-66415521	Pmaip1	-43398	early	TypicalEnhancers	3BKOvsWT_ESC;3BKOvsWT_EpiLC;3BKOvsWT_ME24h;3BKOvsWT_ME48h	2.78388	-0.203543	0.227243	-1.06227	3.90431	4.86461	2.21889	4.33071	1.32382	2.95168	0.690464	1.91853	3BKOvsWT_EpiLC;3BKOvsWT_ME24h;3BKOvsWT_ME48h	32.9808	14	25	60.3141	38.2114	31.25	86.2844	50	27.2727	79.6329	52.1739	41.1765
chr18:66457773-66459019	Pmaip1	-208	early	Promoters,SuperEnhancers	3BKOvsWT_ESC;3BKOvsWT_EpiLC;3BKOvsWT_ME24h;3BKOvsWT_ME48h	2.78388	-0.203543	0.227243	-1.06227	3.90431	4.86461	2.21889	4.33071	1.32382	2.95168	0.690464	1.91853	3BKOvsWT_EpiLC;3BKOvsWT_ME24h;3BKOvsWT_ME48h	18.4642	9.68921	1.75953	91.4181	63.1615	22.0373	95.1881	75.6146	41.1765	95.1184	66.0422	47.2934
chr18:66460651-66461100	Pmaip1	2272	early	SuperEnhancers	3BKOvsWT_ESC;3BKOvsWT_EpiLC;3BKOvsWT_ME24h;3BKOvsWT_ME48h	2.78388	-0.203543	0.227243	-1.06227	3.90431	4.86461	2.21889	4.33071	1.32382	2.95168	0.690464	1.91853	3BKOvsWT_EpiLC;3BKOvsWT_ME24h;3BKOvsWT_ME48h	16.7816	6.16114	4.02145	51.4042	7.25926	2.56024	59.2107	24.1206	7.24638	62.5984	24.6377	32.1429
chr18:66470409-66471831	Pmaip1	12516	early	SuperEnhancers	3BKOvsWT_ESC;3BKOvsWT_EpiLC;3BKOvsWT_ME24h;3BKOvsWT_ME48h	2.78388	-0.203543	0.227243	-1.06227	3.90431	4.86461	2.21889	4.33071	1.32382	2.95168	0.690464	1.91853	3BKOvsWT_EpiLC;3BKOvsWT_ME24h;3BKOvsWT_ME48h	20.0737	12.5967	12.2385	56.2771	7.77778	6.69746	68.7788	14.4068	11.6456	62.3235	20.6751	18.5759
chr18:66475036-66475446	Pmaip1	16637	early	SuperEnhancers	3BKOvsWT_ESC;3BKOvsWT_EpiLC;3BKOvsWT_ME24h;3BKOvsWT_ME48h	2.78388	-0.203543	0.227243	-1.06227	3.90431	4.86461	2.21889	4.33071	1.32382	2.95168	0.690464	1.91853	3BKOvsWT_EpiLC;3BKOvsWT_ME24h;3BKOvsWT_ME48h	13.6195	17.6471	20.2532	62.5911	15.534	10.7143	48.1381	14.2857	10	47.0933	17.2414	21.875
chr18:69925148-69926273	Ccdc68	245	mid	Promoters	3BKOvsWT_EpiLC;3BKOvsWT_ME24h	0.667951	-1.2665	-1.92697	-1.61523	1.36716	0.806266	0.147424	0.687198	-0.367041	0.427447	-1.2735	-1.1744	3BKOvsWT_EpiLC;3BKOvsWT_ME24h;3BKOvsWT_ME48h	18.1888	5.66372	4.55764	77.2319	10.2489	12.623	74.8579	27.3438	6.97674	75.9009	29.3333	15.847
chr18:72348652-72351550	Dcc	968	late	Promoters	3BKOvsWT_ME24h;3BKOvsWT_ME48h	-5.87844	-5.87844	-4.66224	-5.34335	-4.3714	-5.21695	-4.75264	-4.85232	0.132796	-0.749327	-0.22797	-0.0311037	3BKOvsWT_EpiLC;3BKOvsWT_ME24h;3BKOvsWT_ME48h	44.4718	40.8088	32.0336	62.4309	13.0867	6.68524	72.5292	18.1063	4.86322	77.4257	20.2166	12.9756
chr18:74439094-74442000	Myo5b	-1990	late	Promoters	3BKOvsWT_ESC;3BKOvsWT_ME48h	-1.94423	-0.673793	-0.120709	-0.425423	-0.990709	-0.898403	-0.39933	-0.0834411	-0.833666	-0.941248	1.74179	1.44905	3BKOvsWT_EpiLC;3BKOvsWT_ME24h;3BKOvsWT_ME48h	31.5629	26.114	30.2698	58.28	17.0536	15.5109	66.6872	19.8157	22.9236	66.376	23.0366	27.234
chr18:77623474-77624321	Rnf165	-58762	mid	TypicalEnhancers	3BKOvsWT_EpiLC;3BKOvsWT_ME24h;3BKOvsWT_ME48h	1.59329	-1.61941	-1.05841	1.10289	2.38895	2.24526	0.378209	-0.240127	1.45882	0.849687	2.85486	2.99206	3BKOvsWT_EpiLC;3BKOvsWT_ME24h;3BKOvsWT_ME48h	10.6594	10.5541	12.0567	78.9118	26.4916	21.5827	85.0703	23.6559	30.7229	86.4133	29.8611	35.1852
chr18:82554332-82554924	Mbp	79466	late	Promoters	3BKOvsWT_ME24h;3BKOvsWT_ME48h	-2.27244	0.813719	1.84807	2.7891	-0.830073	-2.36142	-0.146641	0.571478	2.80481	2.93412	3.61449	4.03003	3BKOvsWT_EpiLC;3BKOvsWT_ME24h;3BKOvsWT_ME48h	50.3812	28.6285	26.6332	92.5488	51.5596	54.5879	95.6767	67.6471	58.1673	94.5269	66.0494	73.1707
chr19:21785736-21787218	Tmem2	8135	late	SuperEnhancers	3BKOvsWT_ME48h	3.85564	4.31655	3.50574	3.46385	4.13782	4.34481	4.69635	4.92043	4.18696	4.40705	4.49632	4.96893	3BKOvsWT_EpiLC;3BKOvsWT_ME24h;3BKOvsWT_ME48h	43.5124	33.8164	32.8155	81.0752	35.4331	34.375	87.11	42.3077	37.1429	87.9024	58.3333	41.7391
chr19:21788857-21790266	Tmem2	11220	late	SuperEnhancers	3BKOvsWT_ME48h	3.85564	4.31655	3.50574	3.46385	4.13782	4.34481	4.69635	4.92043	4.18696	4.40705	4.49632	4.96893	3BKOvsWT_EpiLC;3BKOvsWT_ME24h;3BKOvsWT_ME48h	21.4965	12.1864	12.6623	69.5962	18.0212	17.4573	85.9861	21.3235	25.3968	86.0652	30.1587	16.4384
chr19:21792341-21792702	Tmem2	14180	late	SuperEnhancers	3BKOvsWT_ME48h	3.85564	4.31655	3.50574	3.46385	4.13782	4.34481	4.69635	4.92043	4.18696	4.40705	4.49632	4.96893	3BKOvsWT_EpiLC;3BKOvsWT_ME24h;3BKOvsWT_ME48h	27.76	20.9877	20	91.8809	49.7143	53.1034	94.0592	64.2857	58.3333	94.3284	78.5714	63.6364
chr19:29284875-29285849	Insl6	39994	mid	TypicalEnhancers	3BKOvsWT_ME24h	1.6018	1.92415	1.46238	2.47338	1.53552	1.43488	2.26426	2.42951	2.10957	2.75132	2.53369	3.04457	3BKOvsWT_EpiLC;3BKOvsWT_ME24h;3BKOvsWT_ME48h	26.5977	12.0219	12.1311	59.2477	22.1014	22.2973	74.5975	31.25	29.5082	79.6414	33.3333	34.9057
chr19:29350828-29351113	Rln1	-16301	mid	TypicalEnhancers	3BKOvsWT_ESC;3BKOvsWT_ME24h	-1.8396	-1.19324	-1.33662	-0.560849	-1.23371	-0.629733	-0.104405	-0.353072	0.060399	-0.20207	-0.247467	-0.0705762	3BKOvsWT_EpiLC;3BKOvsWT_ME24h;3BKOvsWT_ME48h	18.7873	9.64286	7.62463	68.8603	30.4878	40.3042	73.7929	46.3415	44.898	57.0087	28.9474	39.3939
chr19:3306954-3307550	Cpt1a	-16049	early	TypicalEnhancers	3BKOvsWT_EpiLC;3BKOvsWT_ME24h	4.08278	1.07982	-1.34565	-2.02262	4.92761	4.87745	2.81389	3.41255	-0.446213	0.379488	-3.08932	-2.30825	3BKOvsWT_EpiLC;3BKOvsWT_ME24h;3BKOvsWT_ME48h	53.1608	41.0853	42.8977	83.8183	47.8964	47.8261	92.7907	67.5439	45.3782	80.7523	63.0769	56.3758
chr19:33391589-33392317	Rnls	312	early	Promoters	3BKOvsWT_EpiLC	-1.2672	-0.359147	-0.0673832	0.30796	-1.05755	-0.919107	0.811093	0.536289	0.507185	0.52598	0.377633	0.105197	3BKOvsWT_EpiLC;3BKOvsWT_ME24h;3BKOvsWT_ME48h	8.10874	0.785634	0.991501	35.1164	1.50754	0.779896	45.3824	15.814	3.07692	64.0322	47.6923	38.9908
chr19:38508111-38508427	Plce1	-15928	late	TypicalEnhancers	3BKOvsWT_ME24h;3BKOvsWT_ME48h	-0.344983	1.35981	0.262512	0.178658	0.450508	0.729099	1.77577	1.738	2.04887	1.84599	1.66869	2.10326	3BKOvsWT_EpiLC;3BKOvsWT_ME24h;3BKOvsWT_ME48h	27.391	4.83871	9.01639	66.1012	39.6226	37.7778	81.3776	28.8889	34.9057	76.8353	15.625	38.7097
chr19:41742770-41744364	Slit1	98	early	Promoters	3BKOvsWT_ESC;3BKOvsWT_ME48h	-4.17113	0.667503	-0.528222	-0.456316	-2.34086	-3.16784	-0.10633	-0.642229	-0.39607	-0.254935	0.68195	1.03093	3BKOvsWT_EpiLC;3BKOvsWT_ME24h;3BKOvsWT_ME48h	25.118	9.76668	9.46809	70.1029	4.39133	5.04292	81.466	35.0877	8.33333	81.0503	26.2136	37.785
chr19:41766310-41766734	Slit1	-22857	early	TypicalEnhancers	3BKOvsWT_ESC;3BKOvsWT_ME48h	-4.17113	0.667503	-0.528222	-0.456316	-2.34086	-3.16784	-0.10633	-0.642229	-0.39607	-0.254935	0.68195	1.03093	3BKOvsWT_EpiLC;3BKOvsWT_ME24h;3BKOvsWT_ME48h	28.73	6.10687	7.36196	83.9671	26.1194	33.5766	87.6608	35	35.4839	79.4318	14.2857	37.5
chr19:42385272-42385779	Crtac1	46257	mid	TypicalEnhancers	3BKOvsWT_ESC;3BKOvsWT_ME24h;3BKOvsWT_ME48h	1.33292	-1.68175	-1.69063	-1.55153	3.16946	2.50349	-0.960437	-0.57682	0.0427187	0.263295	-0.0942085	-0.673674	3BKOvsWT_EpiLC;3BKOvsWT_ME24h;3BKOvsWT_ME48h	1.43161	0.288184	0.696864	54.6453	9.57854	7.9646	51.9697	7.69231	6.50407	48.5458	1.5873	27.439
chr19:4294070-4294920	Ankrd13d	-11360	mid	TypicalEnhancers	3BKOvsWT_ME24h	2.03955	1.59607	1.34873	1.03515	2.60041	2.34319	2.11695	2.25264	2.36589	2.42693	1.96209	1.95739	3BKOvsWT_EpiLC;3BKOvsWT_ME24h;3BKOvsWT_ME48h	13.1986	2.8169	6.00601	82.6639	24.7093	23.743	84.2896	28.7356	24.4275	77.8367	41.7722	32.5397
chr19:44545173-44546182	Sec31b	186	early	Promoters	3BKOvsWT_EpiLC;3BKOvsWT_ME24h	-1.0232	-0.894934	-0.356008	-0.11674	0.153657	-0.582328	0.536087	0.876193	0.801713	0.962597	0.524377	0.799383	3BKOvsWT_EpiLC;3BKOvsWT_ME24h;3BKOvsWT_ME48h	17.6637	1.79727	3.74707	62.1176	1.62162	1.15152	72.3742	31.0734	4.91803	71.1413	13.3803	35.6436
chr19:46707220-46708052	As3mt	193	early	Promoters	3BKOvsWT_EpiLC;3BKOvsWT_ME24h;3BKOvsWT_ME48h	3.44043	2.35943	2.63022	2.39538	3.01929	3.17603	4.03201	4.15465	3.8665	4.12807	3.3731	3.6435	3BKOvsWT_EpiLC;3BKOvsWT_ME24h;3BKOvsWT_ME48h	16.7471	11.0971	10.559	62.9825	13.5849	10.9827	74.4432	21.2644	11.5741	72.4915	39.6947	20.6642
chr19:47137726-47138640	Calhm2	111	early	Promoters	3BKOvsWT_ESC	-1.0445	-3.52806	-1.39207	-3.99119	0.113347	0.406972	-3.6486	-3.00827	-2.89572	-3.27722	-3.59433	-3.80212	3BKOvsWT_EpiLC;3BKOvsWT_ME24h;3BKOvsWT_ME48h	10.8833	1.41207	1.94872	89.4927	29.0572	30.2191	94.1378	36.1446	33.8608	89.5727	49.6894	60.5598
chr19:57008492-57008713	Afap1l2	-393	mid	Promoters	3BKOvsWT_ME24h	-0.843252	-2.56303	-1.84528	-3.05995	-0.541586	-0.757051	-2.33886	-1.94901	-0.676459	0.0461732	-3.91677	-4.05868	3BKOvsWT_EpiLC;3BKOvsWT_ME24h;3BKOvsWT_ME48h	6.38467	1.95312	1.62338	23.3653	0.854701	0.374532	43.3437	38.0282	8.95522	60.9998	21.7391	19.2771
chr19:58978681-58980129	Eno4	35980	early	TypicalEnhancers	3BKOvsWT_ESC	-1.51455	-0.651015	0.418019	-0.545404	-0.525424	-0.0974775	0.224839	-0.218057	-0.265793	-0.328866	-1.3	-1.58176	3BKOvsWT_EpiLC;3BKOvsWT_ME24h;3BKOvsWT_ME48h	25.2688	18.865	21.8912	66.8004	22.9642	19.0411	80.2713	24.1071	22.7273	76.2991	38.5965	20.4082
chr19:58978681-58980129	Eno4	96664	early	TypicalEnhancers	3BKOvsWT_ESC	-1.51455	-0.651015	0.418019	-0.545404	-0.525424	-0.0974775	0.224839	-0.218057	-0.265793	-0.328866	-1.3	-1.58176	3BKOvsWT_EpiLC;3BKOvsWT_ME24h;3BKOvsWT_ME48h	25.2688	18.865	21.8912	66.8004	22.9642	19.0411	80.2713	24.1071	22.7273	76.2991	38.5965	20.4082
chr19:58978681-58980129	Shtn1	35980	early	TypicalEnhancers	3BKOvsWT_ESC;3BKOvsWT_EpiLC	0.185067	0.295146	1.21618	0.76925	2.15186	2.0233	1.48353	1.59867	1.1443	1.33973	-0.338415	0.225673	3BKOvsWT_EpiLC;3BKOvsWT_ME24h;3BKOvsWT_ME48h	25.2688	18.865	21.8912	66.8004	22.9642	19.0411	80.2713	24.1071	22.7273	76.2991	38.5965	20.4082
chr19:58978681-58980129	Shtn1	96664	early	TypicalEnhancers	3BKOvsWT_ESC;3BKOvsWT_EpiLC	0.185067	0.295146	1.21618	0.76925	2.15186	2.0233	1.48353	1.59867	1.1443	1.33973	-0.338415	0.225673	3BKOvsWT_EpiLC;3BKOvsWT_ME24h;3BKOvsWT_ME48h	25.2688	18.865	21.8912	66.8004	22.9642	19.0411	80.2713	24.1071	22.7273	76.2991	38.5965	20.4082
chr19:6830305-6831497	Rps6ka4	9700	early	Promoters	3BKOvsWT_ESC	1.65822	1.38665	1.89267	1.53271	2.6809	2.71354	0.913504	1.54292	1.08422	1.65037	-0.603938	0.182244	3BKOvsWT_EpiLC;3BKOvsWT_ME24h;3BKOvsWT_ME48h	9.66853	3.27869	4.93348	36.1866	0.685323	0.227402	55.7126	35.641	2.53165	48.362	28.9362	44.4646
chr19:9027786-9028047	Ahnak	38633	mid	TypicalEnhancers	3BKOvsWT_EpiLC;3BKOvsWT_ME24h	2.86154	-0.0341457	-0.459681	-0.203138	4.0587	4.13193	0.715365	1.20087	0.762804	1.17999	-0.60475	-0.120655	3BKOvsWT_EpiLC;3BKOvsWT_ME24h;3BKOvsWT_ME48h	31.5837	13.5135	14.1732	54.4494	16.7742	14.3646	81.4674	19.2308	9.33333	60.5683	15.7895	36.0656
chr19:9992475-9992954	Best1	8918	early	TypicalEnhancers	3BKOvsWT_EpiLC	-0.777712	-1.11509	0.475135	0.851593	-0.174625	-0.924088	-0.0417532	0.0626992	0.565589	0.164944	-0.0926407	0.245184	3BKOvsWT_ESC;3BKOvsWT_EpiLC;3BKOvsWT_ME24h;3BKOvsWT_ME48h	25.3792	4.26065	4.29907	57.2036	14.5631	15.7113	74.8015	43.9024	26.1261	69.6642	37.037	47.8947
chr2:118636771-118638175	Pak6	-25830	early	TypicalEnhancers	3BKOvsWT_ESC	-0.404876	1.15704	-0.198494	-0.649163	0.982791	0.817057	0.40681	0.357437	-0.940434	-0.933678	-3.55148	-3.73537	3BKOvsWT_ESC;3BKOvsWT_EpiLC;3BKOvsWT_ME24h;3BKOvsWT_ME48h	63.71	23.494	41.4729	80.7587	48.4375	50.2874	86.9509	63.6364	63.4783	86.7979	58.0247	68.2927
chr2:122610654-122611601	Gatm	175	mid	Promoters	3BKOvsWT_ESC;3BKOvsWT_EpiLC;3BKOvsWT_ME24h;3BKOvsWT_ME48h	-1.32087	1.27953	0.542244	0.735322	0.487385	0.884379	2.94913	3.17289	3.03663	3.21919	3.10002	3.35047	3BKOvsWT_EpiLC;3BKOvsWT_ME24h;3BKOvsWT_ME48h	18.8789	6.82557	10.1744	63.2842	4.67153	2.24719	60.7087	27.8736	10.0239	75.3356	45.614	41.8803
chr2:127425005-127425446	Gpat2	27	early	Promoters	3BKOvsWT_EpiLC;3BKOvsWT_ME24h;3BKOvsWT_ME48h	-0.287556	-2.90803	-2.46529	-1.94087	0.731339	0.308563	2.17602	1.90636	1.81739	1.73258	1.04234	0.809535	3BKOvsWT_EpiLC;3BKOvsWT_ME24h;3BKOvsWT_ME48h	55.2326	41.2766	45.1546	90.6684	43.9227	46.4945	86.5555	70	49.1071	90.0176	70.1299	72.7273
chr2:128863537-128864590	Fbln7	1083	early	Promoters	3BKOvsWT_EpiLC;3BKOvsWT_ME24h;3BKOvsWT_ME48h	-3.15901	-3.00565	-2.61841	-2.18594	-2.69477	-2.74864	-0.539698	0.0996051	-0.111803	0.529924	0.357017	0.599449	3BKOvsWT_EpiLC;3BKOvsWT_ME24h;3BKOvsWT_ME48h	22.4447	8.48249	9.69739	70.0549	8.85547	5.16854	84.5224	27.8287	13.6054	83.4554	36.6279	31.47
chr2:132103236-132103493	Rassf2	-73364	late	TypicalEnhancers	3BKOvsWT_ME24h;3BKOvsWT_ME48h	-0.291629	1.21294	0.637326	0.923856	0.318187	-0.114279	1.52584	1.41042	1.9333	1.62751	2.63817	2.62384	3BKOvsWT_EpiLC;3BKOvsWT_ME24h;3BKOvsWT_ME48h	7.72716	4.63768	3.26797	49.5541	4.24528	6.45161	60.2003	7.69231	7.14286	48.0017	25	12.5
chr2:132944787-132946464	Fermt1	280	early	Promoters	3BKOvsWT_ESC;3BKOvsWT_ME24h	-3.59242	-0.446449	-1.56845	0.224781	-0.763609	-0.381748	0.540554	0.426602	-0.182278	-0.339045	-0.746634	-0.425741	3BKOvsWT_EpiLC;3BKOvsWT_ME24h;3BKOvsWT_ME48h	29.5557	10.8932	12.9994	73.0876	13.5678	11.2758	82.2533	24.2268	13.3803	86.4202	33.3333	32.0789
chr2:137092159-137093135	Jag1	23997	late	TypicalEnhancers	3BKOvsWT_ME48h	1.74336	3.4857	2.30311	1.79748	1.98409	2.22461	3.3455	2.86856	2.43537	2.11156	3.26315	2.90838	3BKOvsWT_EpiLC;3BKOvsWT_ME24h;3BKOvsWT_ME48h	35.6117	25.4032	30.0633	71.7284	30.3797	37.6623	81.6288	15.5556	40	78.7873	40.5405	35.7143
chr2:137097803-137098046	Jag1	18719	late	TypicalEnhancers	3BKOvsWT_ME48h	1.74336	3.4857	2.30311	1.79748	1.98409	2.22461	3.3455	2.86856	2.43537	2.11156	3.26315	2.90838	3BKOvsWT_EpiLC;3BKOvsWT_ME24h;3BKOvsWT_ME48h	34.5549	9.50413	15.847	87.9749	46.4646	51.1962	91.1746	37.6812	58.8235	91.7039	33.3333	63.1579
chr2:137098810-137099807	Jag1	17335	late	TypicalEnhancers	3BKOvsWT_ME48h	1.74336	3.4857	2.30311	1.79748	1.98409	2.22461	3.3455	2.86856	2.43537	2.11156	3.26315	2.90838	3BKOvsWT_EpiLC;3BKOvsWT_ME24h;3BKOvsWT_ME48h	15.2709	2.33918	4.70588	65.5244	15.1261	21.608	76.8742	24.3243	26.6667	77.6956	14.2857	29.4118
chr2:144528407-144528887	Dzank1	-1233	late	Promoters	3BKOvsWT_ME48h	-0.840477	-0.841879	-0.783245	-1.01056	-0.356896	-0.114329	-0.566427	-0.689907	0.134001	-0.0360407	0.311193	0.269614	3BKOvsWT_EpiLC;3BKOvsWT_ME24h;3BKOvsWT_ME48h	19.2928	5.75916	8.93617	69.1961	19.171	20.442	66.5653	13.9535	10.3448	70.2738	8.33333	8.82353
chr2:150643957-150644202	Acss1	24178	mid	TypicalEnhancers	3BKOvsWT_ME24h;3BKOvsWT_ME48h	3.98685	0.476497	0.566116	-0.0182785	2.64803	1.5207	1.38867	1.38388	1.77141	2.01421	0.718765	1.38811	3BKOvsWT_EpiLC;3BKOvsWT_ME24h;3BKOvsWT_ME48h	31.7388	40.5229	43.8931	89.4699	36.3208	46.3768	93.9228	62.5	67.3469	84.359	52.381	37.7778
chr2:150650686-150651452	Acss1	17189	mid	TypicalEnhancers	3BKOvsWT_ME24h;3BKOvsWT_ME48h	3.98685	0.476497	0.566116	-0.0182785	2.64803	1.5207	1.38867	1.38388	1.77141	2.01421	0.718765	1.38811	3BKOvsWT_EpiLC;3BKOvsWT_ME24h;3BKOvsWT_ME48h	17.2159	26.8657	21.1712	51.0752	9.6	16.6667	66.8856	7.5	10.9756	46.9124	21.4286	22.2222
chr2:152411631-152415355	Zcchc3	1534	late	Promoters,TypicalEnhancers	3BKOvsWT_EpiLC;3BKOvsWT_ME24h;3BKOvsWT_ME48h	3.566	3.16128	2.75834	2.64438	3.3076	3.5431	4.7745	4.38065	4.64272	4.3661	4.7568	4.7265	3BKOvsWT_EpiLC;3BKOvsWT_ME24h;3BKOvsWT_ME48h	30.3988	16.4463	16.9565	64.1355	1.60376	1.14019	76.2996	31.0494	4.49236	78.2406	31.2189	31.7662
chr2:153170678-153171227	Tspyl3	54488	early	TypicalEnhancers	3BKOvsWT_EpiLC;3BKOvsWT_ME24h;3BKOvsWT_ME48h	-0.916227	-1.77232	-1.67417	-1.66809	-0.203046	-0.302139	0.254861	0.536055	0.24192	0.472154	-0.781073	-0.352569	3BKOvsWT_EpiLC;3BKOvsWT_ME24h;3BKOvsWT_ME48h	8.78716	0.96463	2.92208	90.9899	49.2754	50.9434	95.8343	38.8889	56.1224	90.7039	65.9091	64.0625
chr2:153224829-153226252	Tspyl3	-100	early	Promoters	3BKOvsWT_EpiLC;3BKOvsWT_ME24h;3BKOvsWT_ME48h	-0.916227	-1.77232	-1.67417	-1.66809	-0.203046	-0.302139	0.254861	0.536055	0.24192	0.472154	-0.781073	-0.352569	3BKOvsWT_EpiLC;3BKOvsWT_ME24h;3BKOvsWT_ME48h	22.5376	7.87402	9.62121	71.2083	15.7258	12.9145	79.8066	31.1728	6.73401	65.6906	38.2857	34.202
chr2:154421147-154422398	Snta1	-13674	early	SuperEnhancers	3BKOvsWT_EpiLC	2.33235	1.21602	0.78727	0.84152	2.44715	2.3567	2.41261	2.47053	1.6399	1.69367	0.670246	1.01576	3BKOvsWT_EpiLC;3BKOvsWT_ME24h;3BKOvsWT_ME48h	15.5002	7.63889	10.4101	70.5408	29.4326	32.4324	77.9412	34.4828	34.3284	76.6969	38.6364	38.2979
chr2:154507719-154508168	1700003F12Rik	-40944	mid	TypicalEnhancers	3BKOvsWT_ME24h	-1.44278	0.497714	-0.197514	1.44676	-2.18944	-2.53121	0.656247	1.56638	0.958638	1.80728	0.682055	1.92627	3BKOvsWT_EpiLC;3BKOvsWT_ME24h;3BKOvsWT_ME48h	12.6368	1.72414	5.55556	70.2953	14.5078	21.7391	82.5792	20	16.6667	79.064	30.7692	35.2941
chr2:155585200-155585903	Acss2	67604	mid	TypicalEnhancers	3BKOvsWT_EpiLC;3BKOvsWT_ME24h	0.396212	0.286434	0.318638	1.06382	0.598539	-0.00336418	1.3618	1.50145	1.63021	1.89528	1.52943	1.8969	3BKOvsWT_EpiLC;3BKOvsWT_ME24h;3BKOvsWT_ME48h	11.5009	1.0917	1.76322	87.013	42.8571	37.3932	81.745	46.789	40.7643	82.488	48.9583	45.7143
chr2:156217412-156217860	Cnbd2	-94663	early	TypicalEnhancers	3BKOvsWT_EpiLC;3BKOvsWT_ME24h	-1.61484	-1.84838	-0.928863	-0.190431	-1.22521	-0.913216	-1.03006	-0.62338	-0.2898	0.349076	-0.36314	-0.0194583	3BKOvsWT_EpiLC;3BKOvsWT_ME24h;3BKOvsWT_ME48h	8.57143	4.6875	3.84615	72.4444	18.0952	30.303	86.6707	11.7647	17.3913	94.842	25	8.92857
chr2:157461706-157462014	Nnat	-98270	late	SuperEnhancers	3BKOvsWT_EpiLC;3BKOvsWT_ME24h;3BKOvsWT_ME48h	2.01819	4.68842	3.14691	2.76025	2.04502	2.10574	6.16686	5.7634	5.91665	5.51044	7.8975	7.41888	3BKOvsWT_EpiLC;3BKOvsWT_ME24h;3BKOvsWT_ME48h	52.0442	22.5806	40.4762	87.3945	54.6099	61.1111	91.3715	45.8333	53.8462	86.8184	71.1538	59.116
chr2:157462419-157465035	Nnat	-96403	late	SuperEnhancers	3BKOvsWT_EpiLC;3BKOvsWT_ME24h;3BKOvsWT_ME48h	2.01819	4.68842	3.14691	2.76025	2.04502	2.10574	6.16686	5.7634	5.91665	5.51044	7.8975	7.41888	3BKOvsWT_EpiLC;3BKOvsWT_ME24h;3BKOvsWT_ME48h	25.8925	5.66775	11.9878	77.085	22.1591	25.657	74.9242	38.0074	24.9351	70.2554	47.619	41.6185
chr2:157465148-157465611	Nnat	-94750	late	SuperEnhancers	3BKOvsWT_EpiLC;3BKOvsWT_ME24h;3BKOvsWT_ME48h	2.01819	4.68842	3.14691	2.76025	2.04502	2.10574	6.16686	5.7634	5.91665	5.51044	7.8975	7.41888	3BKOvsWT_EpiLC;3BKOvsWT_ME24h;3BKOvsWT_ME48h	20.5577	2.62172	6.43777	74.9344	25.2	28.2511	77.8186	28.125	44	83.7091	41.6667	50
chr2:157475312-157476029	Nnat	-84459	late	SuperEnhancers	3BKOvsWT_EpiLC;3BKOvsWT_ME24h;3BKOvsWT_ME48h	2.01819	4.68842	3.14691	2.76025	2.04502	2.10574	6.16686	5.7634	5.91665	5.51044	7.8975	7.41888	3BKOvsWT_EpiLC;3BKOvsWT_ME24h;3BKOvsWT_ME48h	17.1499	9.04523	13.1387	58.1111	13.9831	12.5506	62.9472	2.5641	5.69106	49.2185	22.7273	15.0794
chr2:157558593-157562044	Nnat	189	late	Promoters	3BKOvsWT_EpiLC;3BKOvsWT_ME24h;3BKOvsWT_ME48h	2.01819	4.68842	3.14691	2.76025	2.04502	2.10574	6.16686	5.7634	5.91665	5.51044	7.8975	7.41888	3BKOvsWT_EpiLC;3BKOvsWT_ME24h;3BKOvsWT_ME48h	51.3	42.0547	45.2149	80.449	37.2073	42.4359	88.0371	46.2594	60.3647	84.7967	51.3623	65.1148
chr2:164854918-164855273	Pltp	2446	mid	SuperEnhancers	3BKOvsWT_EpiLC;3BKOvsWT_ME24h	5.30083	2.56782	2.61996	2.87627	4.92676	4.73088	3.57697	3.97404	4.0379	4.16132	3.42618	3.56897	3BKOvsWT_EpiLC;3BKOvsWT_ME24h;3BKOvsWT_ME48h	19.0928	11.3725	12.5436	83.5102	41.0714	49.4465	81.5821	48.4848	44	77.6786	88.8889	62.7451
chr2:164861765-164862345	Pltp	-4513	mid	SuperEnhancers	3BKOvsWT_EpiLC;3BKOvsWT_ME24h	5.30083	2.56782	2.61996	2.87627	4.92676	4.73088	3.57697	3.97404	4.0379	4.16132	3.42618	3.56897	3BKOvsWT_EpiLC;3BKOvsWT_ME24h;3BKOvsWT_ME48h	19.4938	8.60215	17.3536	91.8005	52.0468	53.0266	93.6785	60.4396	57.4194	87.6894	60.5263	52.5773
chr2:164866764-164867315	Pltp	-9498	mid	SuperEnhancers	3BKOvsWT_EpiLC;3BKOvsWT_ME24h	5.30083	2.56782	2.61996	2.87627	4.92676	4.73088	3.57697	3.97404	4.0379	4.16132	3.42618	3.56897	3BKOvsWT_EpiLC;3BKOvsWT_ME24h;3BKOvsWT_ME48h	11.2061	2.14592	4.40678	84.6234	38.6473	50	90.0594	58.5366	51.087	88.823	54.023	55.615
chr2:166065906-166066966	Sulf2	89227	mid	TypicalEnhancers	3BKOvsWT_ME24h	4.54371	4.24146	4.79664	4.81141	5.12355	4.75849	5.2013	4.88353	5.98924	5.60537	5.63971	5.41451	3BKOvsWT_EpiLC;3BKOvsWT_ME24h;3BKOvsWT_ME48h	27.3158	11.1913	14.9644	80.4548	29.3059	35.5856	83.0065	45	58.8235	90	63.1579	58.5106
chr2:166073067-166075113	Sulf2	81573	mid	TypicalEnhancers	3BKOvsWT_ME24h	4.54371	4.24146	4.79664	4.81141	5.12355	4.75849	5.2013	4.88353	5.98924	5.60537	5.63971	5.41451	3BKOvsWT_EpiLC;3BKOvsWT_ME24h;3BKOvsWT_ME48h	30.4703	15.156	19.2485	85.738	39.8041	43.619	90.693	46.9136	46.5517	91.6028	56.25	58.1281
chr2:166194183-166194853	Sulf2	-38855	mid	SuperEnhancers	3BKOvsWT_ME24h	4.54371	4.24146	4.79664	4.81141	5.12355	4.75849	5.2013	4.88353	5.98924	5.60537	5.63971	5.41451	3BKOvsWT_EpiLC;3BKOvsWT_ME24h;3BKOvsWT_ME48h	7.7737	0.952381	1.22449	81.9275	29.5492	32.3529	79.334	25.4237	31.6456	71.8904	30.2326	33.3333
chr2:169632448-169634602	Tshz2	-151	mid	Promoters	3BKOvsWT_EpiLC;3BKOvsWT_ME24h;3BKOvsWT_ME48h	-4.95576	-3.8633	-3.51245	-1.72772	-4.43676	-4.51818	-2.53613	-2.1671	-1.36451	-1.84606	-0.147749	0.197084	3BKOvsWT_EpiLC;3BKOvsWT_ME24h;3BKOvsWT_ME48h	22.2777	9.5481	11.0914	61.5072	3.14795	2.1611	69.2989	18.1946	1.39535	67.9122	9.82906	17.6077
chr2:169728656-169728955	Tshz2	95130	mid	TypicalEnhancers	3BKOvsWT_EpiLC;3BKOvsWT_ME24h;3BKOvsWT_ME48h	-4.95576	-3.8633	-3.51245	-1.72772	-4.43676	-4.51818	-2.53613	-2.1671	-1.36451	-1.84606	-0.147749	0.197084	3BKOvsWT_EpiLC;3BKOvsWT_ME24h;3BKOvsWT_ME48h	9.05797	2.95567	4.67836	84.2127	28.2353	31.0811	85	26.087	42.8571	87.8676	36	57.8947
chr2:170771145-170771421	Dok5	39476	mid	TypicalEnhancers	3BKOvsWT_ME24h	-2.11912	0.386996	-0.880236	-0.907437	-2.82635	-3.68853	0.989454	1.18985	-0.0355239	0.611467	-2.40448	-1.17286	3BKOvsWT_EpiLC;3BKOvsWT_ME24h;3BKOvsWT_ME48h	19.7137	7.48031	13.099	76.358	30.303	37.3444	82.6662	41.6667	26.8293	72.9605	34.6154	60
chr2:174109995-174111178	Npepl1	238	early	Promoters	3BKOvsWT_EpiLC;3BKOvsWT_ME24h;3BKOvsWT_ME48h	3.61639	1.52597	1.40923	1.285	4.18024	3.58573	3.43454	3.48798	3.16367	3.23132	2.55959	2.44768	3BKOvsWT_EpiLC;3BKOvsWT_ME24h;3BKOvsWT_ME48h	16.75	0.443012	2.2914	80.0344	10.823	8.97544	85.5714	59.562	24.159	87.4309	57.0397	53.3101
chr2:178413362-178415359	Fam217b	-163	early	Promoters	3BKOvsWT_ESC;3BKOvsWT_EpiLC;3BKOvsWT_ME24h;3BKOvsWT_ME48h	-1.22001	-3.26824	-2.97742	-2.78848	-0.0450571	0.195553	0.355435	0.458481	-0.221919	0.0318471	-0.658121	-0.0972793	3BKOvsWT_EpiLC;3BKOvsWT_ME24h;3BKOvsWT_ME48h	20.1358	10.4582	9.15493	66.702	9.91482	10.3536	88.0048	44.1926	19.1589	84.9487	49.1589	53.4358
chr2:19198485-19199815	Armc3	-152	early	Promoters	3BKOvsWT_EpiLC;3BKOvsWT_ME48h	-4.36721	-2.06274	-1.24796	-2.57678	-3.50284	-3.39972	0.456025	-0.01473	-0.683901	-0.3877	-1.30682	-1.7813	3BKOvsWT_EpiLC;3BKOvsWT_ME24h;3BKOvsWT_ME48h	30.2592	20.442	20.6943	49.1177	8.87097	9.20455	54.259	9.27835	11.1913	53.7801	14.4509	19.5833
chr2:25236879-25237209	Slc34a3	-2680	early	Promoters	3BKOvsWT_EpiLC;3BKOvsWT_ME24h	0.293076	-2.74862	-1.87065	-3.2137	0.724368	0.726211	-1.29166	-0.746207	-0.528165	-0.104597	-2.52396	-2.19815	3BKOvsWT_EpiLC;3BKOvsWT_ME24h;3BKOvsWT_ME48h	27.2932	18.5039	34.7458	65.6572	20.9821	33.1522	70.1793	20.6349	37.5	71.3452	28.5714	43.2099
chr2:26140163-26140282	Nacc2	-48046	early	Promoters	3BKOvsWT_EpiLC;3BKOvsWT_ME24h	-0.120039	-0.880509	-0.399139	-0.620066	0.791069	-0.109615	0.482724	0.474797	0.998296	0.942053	0.230356	0.492882	3BKOvsWT_EpiLC	0	0	0	0.105485	0.2457	0.337838	0	68.4211	0	31.5624	74.0741	62.6087
chr2:26637837-26639445	Fam69b	10184	mid	Promoters	3BKOvsWT_ME24h;3BKOvsWT_ME48h	1.34066	0.924818	-0.0751105	0.416767	0.996096	0.825588	1.26942	1.49821	1.26267	1.17822	1.68936	1.70529	3BKOvsWT_EpiLC;3BKOvsWT_ME24h;3BKOvsWT_ME48h	11.6793	3.18979	5.76071	72.7364	23.9812	22.546	85.4667	39.726	45.4545	80.1306	35.7143	46.4789
chr2:27739565-27739906	Rxra	62535	late	TypicalEnhancers	3BKOvsWT_ESC;3BKOvsWT_ME48h	1.54456	3.00203	3.23112	2.79961	2.73008	2.36091	3.24311	2.79469	3.96889	3.57057	4.03562	3.85317	3BKOvsWT_EpiLC;3BKOvsWT_ME24h;3BKOvsWT_ME48h	22.892	6.42857	9.46502	57.8571	13.3333	23.6967	56.5789	23.1884	36.6972	59.9986	46.3415	40.6015
chr2:29016681-29017053	Cfap77	38199	early	TypicalEnhancers	3BKOvsWT_ESC;3BKOvsWT_EpiLC;3BKOvsWT_ME24h;3BKOvsWT_ME48h	-0.966453	-1.00966	-0.124381	-1.1227	0.449051	0.206462	0.785753	0.333476	1.0406	0.836072	0.59679	0.221264	3BKOvsWT_EpiLC;3BKOvsWT_ME24h;3BKOvsWT_ME48h	38.0481	23.2346	25.5495	85.3202	43.2507	43.3702	89.2857	77.1429	26.7442	77.1379	32.6923	44.0559
chr2:32646361-32647036	Eng	104	mid	Promoters	3BKOvsWT_ESC;3BKOvsWT_EpiLC;3BKOvsWT_ME24h	2.21472	-1.67836	-2.36026	-2.65907	4.24345	4.34818	1.35431	0.670214	0.528433	-0.0305904	-2.3856	-3.29586	3BKOvsWT_ESC;3BKOvsWT_EpiLC;3BKOvsWT_ME24h;3BKOvsWT_ME48h	12.6471	0.961538	2.23735	83.9733	34.507	39.1946	94.3611	44.1606	41.8605	88.6287	48.2143	70.8543
chr2:32681789-32682197	Eng	35398	mid	TypicalEnhancers	3BKOvsWT_ESC;3BKOvsWT_EpiLC;3BKOvsWT_ME24h	2.21472	-1.67836	-2.36026	-2.65907	4.24345	4.34818	1.35431	0.670214	0.528433	-0.0305904	-2.3856	-3.29586	3BKOvsWT_ESC;3BKOvsWT_EpiLC;3BKOvsWT_ME24h;3BKOvsWT_ME48h	35.2454	6.49351	16.1435	78.1895	26.8041	20.8333	81.2077	25.9259	31.25	70.5417	11.5385	51.3158
chr2:34871680-34872145	Cutal	-2483	early	Promoters	3BKOvsWT_ESC	-1.78203	-1.13547	0.17502	0.250725	-0.922952	-0.567887	-1.1963	-0.398729	0.647619	0.812462	-1.13527	-0.986257	3BKOvsWT_EpiLC;3BKOvsWT_ME24h;3BKOvsWT_ME48h	19.9633	5.05319	8.41121	73.2282	25.3133	30.4813	81.4542	37.9747	38.9831	78.9985	31.3725	32.5
chr2:34937708-34938249	Phf19	-24003	late	TypicalEnhancers	3BKOvsWT_ME48h	1.71199	0.597794	-0.609457	-0.921429	1.90913	1.6052	0.231869	1.02403	-0.205954	0.262859	-0.0213383	0.279247	3BKOvsWT_EpiLC;3BKOvsWT_ME24h;3BKOvsWT_ME48h	19.9134	11.1111	14.4269	70.8737	31.477	32.8244	72.7026	27.7778	40	77.8358	40	39.2857
chr2:34944903-34945267	Phf19	-31109	late	TypicalEnhancers	3BKOvsWT_ME48h	1.71199	0.597794	-0.609457	-0.921429	1.90913	1.6052	0.231869	1.02403	-0.205954	0.262859	-0.0213383	0.279247	3BKOvsWT_EpiLC;3BKOvsWT_ME24h;3BKOvsWT_ME48h	12.6017	10.8187	13.8028	62.721	16.6667	23.7875	68.1159	57.6923	28.9474	66.586	21.4286	44.2857
chr2:51934543-51935409	Rbm43	187	early	Promoters	3BKOvsWT_EpiLC	1.64304	0.512057	0.476669	0.0633062	2.27807	1.97612	2.47528	2.21297	1.41953	1.30546	0.560644	0.287268	3BKOvsWT_EpiLC;3BKOvsWT_ME24h;3BKOvsWT_ME48h	12.0591	3.56853	4.49915	64.2954	4.35471	6.77809	73.6214	24.2623	9.73451	65.3832	41.8848	33.1126
chr2:51972278-51973158	Nmi	506	early	Promoters	3BKOvsWT_EpiLC;3BKOvsWT_ME24h;3BKOvsWT_ME48h	-0.156978	-1.9244	-1.99588	-2.8487	0.437074	-0.149504	0.405801	0.34938	-0.716157	-0.673402	-0.894211	-1.40437	3BKOvsWT_EpiLC;3BKOvsWT_ME24h;3BKOvsWT_ME48h	41.8182	28.9474	29.0323	73.9872	23.6486	30.3571	85.4148	44.3299	39.1304	69.7938	40	24.7525
chr2:52037715-52038551	Tnfaip6	124	mid	Promoters	3BKOvsWT_ESC;3BKOvsWT_ME24h	0.472884	-0.742853	-1.99549	-2.17932	1.62759	1.81949	-0.106808	-0.818259	-0.180176	-0.994732	-1.85309	-1.3907	3BKOvsWT_EpiLC;3BKOvsWT_ME24h;3BKOvsWT_ME48h	10.8529	2.09581	3.62047	38.6493	5.25568	5.59541	50.1266	13.4615	7.14286	47.2388	8.65385	13.0841
chr2:69535913-69536806	Lrp2	49705	late	TypicalEnhancers	3BKOvsWT_ME48h	2.4838	3.73503	1.71452	1.4083	1.22635	1.79022	2.90249	3.25712	1.4184	1.6604	2.10023	3.08182	3BKOvsWT_EpiLC;3BKOvsWT_ME24h;3BKOvsWT_ME48h	13.8485	6.50224	4.24242	81.5789	24.4989	27.0073	89.4173	26.8908	33.0739	82.7511	37.5	40.8696
chr2:69574846-69575436	Lrp2	10924	late	TypicalEnhancers	3BKOvsWT_ME48h	2.4838	3.73503	1.71452	1.4083	1.22635	1.79022	2.90249	3.25712	1.4184	1.6604	2.10023	3.08182	3BKOvsWT_EpiLC;3BKOvsWT_ME24h;3BKOvsWT_ME48h	41.5739	41.6084	38.9831	72.8889	25.2	26.5625	76.2961	11.9048	31.4286	74.569	31.5789	18.75
chr2:69591898-69593325	Lrp2	-6547	late	TypicalEnhancers	3BKOvsWT_ME48h	2.4838	3.73503	1.71452	1.4083	1.22635	1.79022	2.90249	3.25712	1.4184	1.6604	2.10023	3.08182	3BKOvsWT_EpiLC;3BKOvsWT_ME24h;3BKOvsWT_ME48h	15.8179	14.4044	17.4312	56.4056	14.6341	15.903	66.5179	23.3766	18.0723	62.4053	23.6364	22.6415
chr2:74578586-74578920	Hoxd13	-89557	early	Promoters	3BKOvsWT_ESC	-1.13473	-1.85586	-1.58228	-0.594297	0.466821	1.02022	-3.3398	-3.43331	-2.44802	-3.18688	-3.0373	-2.42529	3BKOvsWT_EpiLC;3BKOvsWT_ME24h;3BKOvsWT_ME48h	1.19155	0.242718	0.194553	0	0.320513	0	46.4286	38.6935	0	11.182	43.3333	63.5897
chr2:77169656-77171007	Ccdc141	285	early	Promoters	3BKOvsWT_ESC;3BKOvsWT_EpiLC;3BKOvsWT_ME24h	0.74994	-5.88363	-4.06008	-3.19943	1.76857	2.30991	-3.38231	-3.66108	-2.81581	-3.03156	-2.53969	-2.47157	3BKOvsWT_EpiLC;3BKOvsWT_ME24h;3BKOvsWT_ME48h	19.8033	3.85289	4.58599	85.4332	27.5304	32.0066	89.414	44.2177	35.1275	89.0727	46.1538	36.5854
chr2:84739691-84741767	Serping1	34675	mid	Promoters,SuperEnhancers	3BKOvsWT_EpiLC;3BKOvsWT_ME24h	1.00561	0.0120997	0.784087	1.5769	1.62342	1.06803	1.12473	1.33929	1.80784	2.40432	2.34706	2.27333	3BKOvsWT_EpiLC;3BKOvsWT_ME24h;3BKOvsWT_ME48h	20.0365	6.60793	6.67421	81.6327	31.976	30.184	89.7713	42.0118	41.9753	92.2431	39.3617	48.5597
chr2:84936584-84937111	Slc43a3	184	early	Promoters	3BKOvsWT_EpiLC;3BKOvsWT_ME24h;3BKOvsWT_ME48h	0.00141684	-0.913139	-1.82173	-1.50254	0.690965	0.980614	2.58738	2.7297	1.26319	1.7569	0.330699	0.810624	3BKOvsWT_EpiLC;3BKOvsWT_ME24h;3BKOvsWT_ME48h	24.0506	10.3203	10.3947	84.7209	4.27699	7.44048	88.6282	22.9167	13.3803	87.6803	34.9593	19.3038
chr3:106482094-106483272	Dennd2d	-3367	mid	Promoters	3BKOvsWT_EpiLC;3BKOvsWT_ME24h	-4.13322	-0.813828	-1.45088	-0.512585	-3.53279	-2.14206	0.41528	1.08629	0.190117	0.912314	-0.869037	0.0434139	3BKOvsWT_EpiLC;3BKOvsWT_ME24h;3BKOvsWT_ME48h	30.4353	14.5729	12.4656	63.7976	5.78106	8.29327	78.3242	30.6785	4.57746	77.5209	44.4444	20.8494
chr3:107895411-107896393	Gstm5	81	late	Promoters	3BKOvsWT_EpiLC;3BKOvsWT_ME24h;3BKOvsWT_ME48h	2.16533	2.42079	2.44895	2.44612	2.16568	1.86289	5.08645	5.23999	5.43749	5.65402	5.75073	5.90678	3BKOvsWT_ESC;3BKOvsWT_EpiLC;3BKOvsWT_ME24h;3BKOvsWT_ME48h	52.1383	30.6873	32.1828	69.3429	10.6319	11.7491	84.31	26.5306	10.9804	80.2697	30	39.4118
chr3:107995648-107995997	Gstm1	22150	late	TypicalEnhancers	3BKOvsWT_ME48h	4.74838	3.85831	3.46605	3.04273	4.55052	4.06302	3.90177	4.18388	4.18512	4.61315	4.08899	4.65039	3BKOvsWT_EpiLC;3BKOvsWT_ME24h;3BKOvsWT_ME48h	14.0869	7.30337	6.29371	79.5684	49.1713	48.6339	90.7963	52.8571	49.4253	80.5232	51.1111	45.6522
chr3:108044266-108045528	Gstm4	-3	mid	Promoters	3BKOvsWT_EpiLC;3BKOvsWT_ME24h;3BKOvsWT_ME48h	2.37567	1.0509	0.683806	0.825223	2.60016	2.47796	3.06844	3.57885	3.09576	3.65641	2.80418	3.28123	3BKOvsWT_EpiLC;3BKOvsWT_ME24h;3BKOvsWT_ME48h	20.7145	9.74409	11.7452	73.6353	10.4895	10.4313	81.5084	26.5432	14.433	76.1008	23.6111	29.3233
chr3:108384393-108385469	Celsr2	1072	late	Promoters	3BKOvsWT_ME48h	0.168759	2.66307	2.34882	2.22543	0.92373	0.191709	2.79636	2.33316	2.33446	2.13988	3.3162	3.38139	3BKOvsWT_ESC;3BKOvsWT_EpiLC;3BKOvsWT_ME24h;3BKOvsWT_ME48h	12.672	1.0514	0.835322	77.7109	9.48992	12.1103	89.1274	21.7687	21.7143	87.9677	22.1053	34.8993
chr3:108384393-108385469	Celsr2	30621	late	Promoters	3BKOvsWT_ME48h	0.168759	2.66307	2.34882	2.22543	0.92373	0.191709	2.79636	2.33316	2.33446	2.13988	3.3162	3.38139	3BKOvsWT_ESC;3BKOvsWT_EpiLC;3BKOvsWT_ME24h;3BKOvsWT_ME48h	12.672	1.0514	0.835322	77.7109	9.48992	12.1103	89.1274	21.7687	21.7143	87.9677	22.1053	34.8993
chr3:108384393-108385469	Psrc1	1072	mid	Promoters	3BKOvsWT_EpiLC;3BKOvsWT_ME24h;3BKOvsWT_ME48h	5.5705	5.1921	5.30727	5.16621	6.14047	6.32101	6.24691	6.32332	6.66112	6.65895	6.29339	6.09252	3BKOvsWT_ESC;3BKOvsWT_EpiLC;3BKOvsWT_ME24h;3BKOvsWT_ME48h	12.672	1.0514	0.835322	77.7109	9.48992	12.1103	89.1274	21.7687	21.7143	87.9677	22.1053	34.8993
chr3:108384393-108385469	Psrc1	30621	mid	Promoters	3BKOvsWT_EpiLC;3BKOvsWT_ME24h;3BKOvsWT_ME48h	5.5705	5.1921	5.30727	5.16621	6.14047	6.32101	6.24691	6.32332	6.66112	6.65895	6.29339	6.09252	3BKOvsWT_ESC;3BKOvsWT_EpiLC;3BKOvsWT_ME24h;3BKOvsWT_ME48h	12.672	1.0514	0.835322	77.7109	9.48992	12.1103	89.1274	21.7687	21.7143	87.9677	22.1053	34.8993
chr3:108432889-108433424	Celsr2	-17605	late	TypicalEnhancers	3BKOvsWT_ME48h	0.168759	2.66307	2.34882	2.22543	0.92373	0.191709	2.79636	2.33316	2.33446	2.13988	3.3162	3.38139	3BKOvsWT_ESC;3BKOvsWT_EpiLC;3BKOvsWT_ME24h;3BKOvsWT_ME48h	48.4744	34.9265	27.0096	84.5931	41.7323	37.7358	78.8929	29.6296	40.2985	73.3068	38.0952	48.7179
chr3:108434026-108435077	Celsr2	-19000	late	TypicalEnhancers	3BKOvsWT_ME48h	0.168759	2.66307	2.34882	2.22543	0.92373	0.191709	2.79636	2.33316	2.33446	2.13988	3.3162	3.38139	3BKOvsWT_ESC;3BKOvsWT_EpiLC;3BKOvsWT_ME24h;3BKOvsWT_ME48h	40.8182	27.0758	31.6188	65.3094	12.0721	19.9715	72.0649	18.6813	26.4228	63.7979	25.7143	31.9149
chr3:133517333-133517824	Tet2	26789	mid	SuperEnhancers	3BKOvsWT_ME24h	4.10678	-0.598922	-0.476107	0.887062	4.96862	4.96902	-0.0528734	0.101572	0.67845	0.648588	0.477432	0.88243	3BKOvsWT_EpiLC;3BKOvsWT_ME24h;3BKOvsWT_ME48h	4.79541	0	0.657895	89.6573	45.2489	54.5	93.3739	52.7778	47.1698	93.5216	43.4783	57.1429
chr3:133522383-133522578	Tet2	21887	mid	SuperEnhancers	3BKOvsWT_ME24h	4.10678	-0.598922	-0.476107	0.887062	4.96862	4.96902	-0.0528734	0.101572	0.67845	0.648588	0.477432	0.88243	3BKOvsWT_EpiLC;3BKOvsWT_ME24h;3BKOvsWT_ME48h	12.5594	4.84848	3.52113	91.6175	51.3889	54.321	94.2973	54.8387	62.5	91.3308	60.9756	70.2703
chr3:133532144-133533719	Tet2	11436	mid	SuperEnhancers	3BKOvsWT_ME24h	4.10678	-0.598922	-0.476107	0.887062	4.96862	4.96902	-0.0528734	0.101572	0.67845	0.648588	0.477432	0.88243	3BKOvsWT_EpiLC;3BKOvsWT_ME24h;3BKOvsWT_ME48h	4.02303	0.207469	0.31746	74.0021	28.8172	29.5265	79.2861	42.6471	32.5758	78.6251	38.835	39.5349
chr3:133534704-133535154	Tet2	9439	mid	SuperEnhancers	3BKOvsWT_ME24h	4.10678	-0.598922	-0.476107	0.887062	4.96862	4.96902	-0.0528734	0.101572	0.67845	0.648588	0.477432	0.88243	3BKOvsWT_EpiLC;3BKOvsWT_ME24h;3BKOvsWT_ME48h	14.6978	5.45455	10.1266	82.9053	32.5843	28.0992	95.3606	34.4262	46.6667	80.0649	26	40
chr3:135332085-135332656	Slc9b1	-15663	late	TypicalEnhancers	3BKOvsWT_EpiLC;3BKOvsWT_ME24h;3BKOvsWT_ME48h	3.51043	-2.00872	-2.59477	-4.15029	3.16365	3.50582	1.39624	1.51799	0.881973	1.46117	-0.279513	0.111904	3BKOvsWT_EpiLC;3BKOvsWT_ME24h;3BKOvsWT_ME48h	10.3191	6.47249	9.1922	83.4935	46.0815	48	90.7817	43.2432	42.236	91.2903	52.4272	46
chr3:135347919-135348974	Slc9b1	413	late	Promoters	3BKOvsWT_EpiLC;3BKOvsWT_ME24h;3BKOvsWT_ME48h	3.51043	-2.00872	-2.59477	-4.15029	3.16365	3.50582	1.39624	1.51799	0.881973	1.46117	-0.279513	0.111904	3BKOvsWT_EpiLC;3BKOvsWT_ME24h;3BKOvsWT_ME48h	11.1384	7.38162	7.86207	84.3581	47.1805	35.6557	88.2814	47.1831	38.6139	86.3024	59.0604	48.3871
chr3:137622179-137623469	Ddit4l	-848	early	Promoters	3BKOvsWT_ESC;3BKOvsWT_EpiLC;3BKOvsWT_ME24h;3BKOvsWT_ME48h	0.99266	1.72417	2.40637	1.95016	3.16453	3.71677	3.33611	3.03687	3.80731	3.23936	3.32101	2.79642	3BKOvsWT_EpiLC;3BKOvsWT_ME24h;3BKOvsWT_ME48h	30.4034	12.983	22.5352	77.4829	28.0899	29.3548	85.7634	43.617	37.3494	84.16	48.8889	63.8418
chr3:146498486-146498991	Spata1	1014	early	Promoters	3BKOvsWT_EpiLC	-0.147637	-0.725593	0.222188	0.557918	0.165672	0.242175	0.290014	0.557406	0.904678	1.00129	0.893197	1.07477	3BKOvsWT_EpiLC;3BKOvsWT_ME24h;3BKOvsWT_ME48h	19.5539	9.00621	11.1765	62.8625	20	26.009	59.8408	27.2727	23.7113	69.4161	36.1702	22.2222
chr3:28842983-28843472	Rpl22l1	37792	late	TypicalEnhancers	3BKOvsWT_ME24h;3BKOvsWT_ME48h	5.81616	4.79653	4.51873	4.63349	4.55169	4.48483	5.32498	5.81289	5.42999	5.97957	5.56675	6.25494	3BKOvsWT_EpiLC;3BKOvsWT_ME24h;3BKOvsWT_ME48h	27.0777	31.6129	32.2222	87.4181	48.0836	47.0588	92.0227	64.7059	55.6452	85.6931	54.386	49.2958
chr3:30889583-30889808	Gpr160	33746	early	TypicalEnhancers	3BKOvsWT_EpiLC	0.31426	-1.45453	-1.52862	-1.6804	0.457795	0.842366	-0.375639	0.573072	-1.50363	-0.124501	-2.88393	-1.9893	3BKOvsWT_EpiLC;3BKOvsWT_ME24h;3BKOvsWT_ME48h	12.3904	1.37931	2.47525	83.9142	34.8148	24.5283	85.3158	40	39.823	92.1489	50	47.7273
chr3:34641972-34642531	Sox2	-8153	late	SuperEnhancers	3BKOvsWT_ME48h	7.95665	5.4453	4.12952	4.97262	8.08584	8.04743	5.30304	5.21774	4.76904	4.5807	6.09766	5.96667	3BKOvsWT_EpiLC;3BKOvsWT_ME24h;3BKOvsWT_ME48h	1.49156	0.0974659	0.583658	28.1245	1.58395	1.66297	58.1731	20.073	4.3771	41.4643	22.449	17.4129
chr3:34642827-34643265	Sox2	-7359	late	SuperEnhancers	3BKOvsWT_ME48h	7.95665	5.4453	4.12952	4.97262	8.08584	8.04743	5.30304	5.21774	4.76904	4.5807	6.09766	5.96667	3BKOvsWT_EpiLC;3BKOvsWT_ME24h;3BKOvsWT_ME48h	16.6544	6.71141	13.8728	51.8544	21.2766	12.5984	64.1838	21.6867	9.90099	55.1589	30.7692	26.1364
chr3:34643653-34644162	Sox2	-6497	late	SuperEnhancers	3BKOvsWT_ME48h	7.95665	5.4453	4.12952	4.97262	8.08584	8.04743	5.30304	5.21774	4.76904	4.5807	6.09766	5.96667	3BKOvsWT_EpiLC;3BKOvsWT_ME24h;3BKOvsWT_ME48h	20.7558	5.16304	23.5127	69.3133	32.4582	28.7975	73.8237	31.6456	27.4809	74.2324	41.5385	50
chr3:34654535-34655973	Sox2	4849	late	SuperEnhancers	3BKOvsWT_ME48h	7.95665	5.4453	4.12952	4.97262	8.08584	8.04743	5.30304	5.21774	4.76904	4.5807	6.09766	5.96667	3BKOvsWT_EpiLC;3BKOvsWT_ME24h;3BKOvsWT_ME48h	11.4326	1.08696	1.2939	67.7047	27.6404	27.7136	74.5211	17.3913	32.2835	70.7328	27.1605	30.2752
chr3:34656344-34657752	Sox2	6643	late	SuperEnhancers	3BKOvsWT_ME48h	7.95665	5.4453	4.12952	4.97262	8.08584	8.04743	5.30304	5.21774	4.76904	4.5807	6.09766	5.96667	3BKOvsWT_EpiLC;3BKOvsWT_ME24h;3BKOvsWT_ME48h	13.6828	1.49912	3.25543	73.9001	10.1998	12.9266	76.2291	12.9534	13.2159	67.4836	19.6581	18.4783
chr3:34660055-34660801	Sox2	10023	late	SuperEnhancers	3BKOvsWT_ME48h	7.95665	5.4453	4.12952	4.97262	8.08584	8.04743	5.30304	5.21774	4.76904	4.5807	6.09766	5.96667	3BKOvsWT_EpiLC;3BKOvsWT_ME24h;3BKOvsWT_ME48h	26.338	8.30769	17.4224	35.214	2.86624	4.5614	58.4244	12.1212	4.28571	53.6354	13.0435	9.72222
chr3:34661093-34661841	Sox2	11062	late	SuperEnhancers	3BKOvsWT_ME48h	7.95665	5.4453	4.12952	4.97262	8.08584	8.04743	5.30304	5.21774	4.76904	4.5807	6.09766	5.96667	3BKOvsWT_EpiLC;3BKOvsWT_ME24h;3BKOvsWT_ME48h	29.9743	8.46682	17.49	88.4822	55.2147	48.5714	93.7775	62.6506	61.194	93.1916	72.8111	67.1463
chr3:34662483-34663945	Sox2	12809	late	SuperEnhancers	3BKOvsWT_ME48h	7.95665	5.4453	4.12952	4.97262	8.08584	8.04743	5.30304	5.21774	4.76904	4.5807	6.09766	5.96667	3BKOvsWT_EpiLC;3BKOvsWT_ME24h;3BKOvsWT_ME48h	12.6624	2.57732	4.6001	60.0091	3.73526	2.70557	76.9545	14.8248	7.34824	77.075	20.8211	22.9839
chr3:34671789-34672171	Sox2	21575	late	SuperEnhancers	3BKOvsWT_ME48h	7.95665	5.4453	4.12952	4.97262	8.08584	8.04743	5.30304	5.21774	4.76904	4.5807	6.09766	5.96667	3BKOvsWT_EpiLC;3BKOvsWT_ME24h;3BKOvsWT_ME48h	25.6336	19.5489	27.0492	68.0359	20.8661	29.4355	78.6453	43.4783	46.7742	69.4643	31.4286	42.8571
chr3:34679286-34680022	Sox2	29249	late	SuperEnhancers	3BKOvsWT_ME48h	7.95665	5.4453	4.12952	4.97262	8.08584	8.04743	5.30304	5.21774	4.76904	4.5807	6.09766	5.96667	3BKOvsWT_EpiLC;3BKOvsWT_ME24h;3BKOvsWT_ME48h	45.7588	36.1345	47.2527	73.3715	33.871	43.0168	83.4446	37.3333	39.4737	76.6588	34.6154	36.9565
chr3:54989367-54990384	Ccna1	-73989	early	TypicalEnhancers	3BKOvsWT_ESC;3BKOvsWT_EpiLC;3BKOvsWT_ME24h	-1.618	-2.99071	-1.98074	-1.47663	-0.354556	0.254407	-0.520828	0.090157	-0.861749	0.683175	-0.886719	-0.038999	3BKOvsWT_EpiLC;3BKOvsWT_ME24h;3BKOvsWT_ME48h	15.0162	6.96379	7.45921	63.5308	22.0874	24.8021	74.4156	22.449	36.4865	73.4238	32	41.8919
chr3:54989367-54990384	Ccna1	65625	early	TypicalEnhancers	3BKOvsWT_ESC;3BKOvsWT_EpiLC;3BKOvsWT_ME24h	-1.618	-2.99071	-1.98074	-1.47663	-0.354556	0.254407	-0.520828	0.090157	-0.861749	0.683175	-0.886719	-0.038999	3BKOvsWT_EpiLC;3BKOvsWT_ME24h;3BKOvsWT_ME48h	15.0162	6.96379	7.45921	63.5308	22.0874	24.8021	74.4156	22.449	36.4865	73.4238	32	41.8919
chr3:54989367-54990384	Sertm1	-73989	mid	TypicalEnhancers	3BKOvsWT_ME24h;3BKOvsWT_ME48h	-1.8376	-0.594474	-0.799623	-0.651172	-1.76921	-2.24086	0.220079	0.449022	0.880356	1.09263	0.270783	0.800621	3BKOvsWT_EpiLC;3BKOvsWT_ME24h;3BKOvsWT_ME48h	15.0162	6.96379	7.45921	63.5308	22.0874	24.8021	74.4156	22.449	36.4865	73.4238	32	41.8919
chr3:54989367-54990384	Sertm1	65625	mid	TypicalEnhancers	3BKOvsWT_ME24h;3BKOvsWT_ME48h	-1.8376	-0.594474	-0.799623	-0.651172	-1.76921	-2.24086	0.220079	0.449022	0.880356	1.09263	0.270783	0.800621	3BKOvsWT_EpiLC;3BKOvsWT_ME24h;3BKOvsWT_ME48h	15.0162	6.96379	7.45921	63.5308	22.0874	24.8021	74.4156	22.449	36.4865	73.4238	32	41.8919
chr3:63905105-63905799	Plch1	-54461	late	TypicalEnhancers	3BKOvsWT_ME48h	0.720658	2.38174	2.42788	2.39525	1.73296	1.49295	2.67654	2.37443	3.16972	2.77466	3.50762	3.31748	3BKOvsWT_ESC;3BKOvsWT_EpiLC;3BKOvsWT_ME24h;3BKOvsWT_ME48h	43.1328	16	23.1855	74.6795	12.3314	12.5483	79.6098	25.0585	11.3274	80.6995	21.4559	12.4688
chr3:67514214-67515919	Rarres1	456	mid	Promoters	3BKOvsWT_ME24h	-3.2724	1.67743	-1.82917	-2.53807	-2.63048	-2.77196	1.67323	0.978367	1.66702	0.323016	-0.857068	-1.82814	3BKOvsWT_EpiLC;3BKOvsWT_ME24h;3BKOvsWT_ME48h	28.9905	7.28509	11.6525	73.5904	13.7785	8.56354	86.5731	44.8743	15.6566	88.7628	43.0769	58.5462
chr3:82073786-82074846	Gucy1b3	369	mid	Promoters	3BKOvsWT_EpiLC;3BKOvsWT_ME24h	-1.77929	-1.5897	-1.95933	-1.27663	-0.794431	-1.19323	-0.56266	0.2018	-0.729102	-0.0929999	-0.481109	-0.055697	3BKOvsWT_EpiLC;3BKOvsWT_ME24h;3BKOvsWT_ME48h	14.3406	6.68633	6.32603	42.1605	0.172563	0.18018	54.45	32.4627	3.61446	54.4591	28.5714	29.9065
chr3:82875818-82877323	Rbm46	-88	early	Promoters	3BKOvsWT_ESC;3BKOvsWT_EpiLC;3BKOvsWT_ME24h;3BKOvsWT_ME48h	-2.70605	-1.13465	-1.72673	-1.82743	-0.99845	-0.440167	0.79046	-0.1632	-0.000774063	0.0827549	-0.517555	-0.162788	3BKOvsWT_EpiLC;3BKOvsWT_ME24h;3BKOvsWT_ME48h	31.6653	12.7689	17.2783	78.283	11.8045	12.5908	77.3341	44.0129	10.9043	82.7888	55.9406	48.4456
chr3:89269614-89270848	Slc50a1	339	mid	Promoters	3BKOvsWT_EpiLC;3BKOvsWT_ME24h;3BKOvsWT_ME48h	3.39279	2.44484	2.3577	2.28665	4.04337	4.02932	3.6285	4.06376	3.62293	4.13385	3.16464	3.37594	3BKOvsWT_EpiLC;3BKOvsWT_ME24h;3BKOvsWT_ME48h	14.5639	3.91517	5.62865	59.8436	19.0379	11.6728	73.2667	21.1538	14.1818	64.654	43.3155	27.3616
chr3:89285228-89285754	Efna1	-5846	early	TypicalEnhancers	3BKOvsWT_EpiLC	0.771571	0.697435	1.32141	1.62506	1.04034	1.45472	2.00084	2.25007	1.9383	1.93089	0.210158	0.740359	3BKOvsWT_ESC;3BKOvsWT_EpiLC;3BKOvsWT_ME24h;3BKOvsWT_ME48h	36.0692	5.75758	11.0119	78.9683	34.9315	40.4181	84.0272	37.2093	43.1579	73.7255	60.4167	45.614
chr3:89285228-89285754	Efna1	37474	early	TypicalEnhancers	3BKOvsWT_EpiLC	0.771571	0.697435	1.32141	1.62506	1.04034	1.45472	2.00084	2.25007	1.9383	1.93089	0.210158	0.740359	3BKOvsWT_ESC;3BKOvsWT_EpiLC;3BKOvsWT_ME24h;3BKOvsWT_ME48h	36.0692	5.75758	11.0119	78.9683	34.9315	40.4181	84.0272	37.2093	43.1579	73.7255	60.4167	45.614
chr3:89285228-89285754	Efna3	-5846	early	TypicalEnhancers	3BKOvsWT_ESC	1.68948	1.86104	2.80046	2.65411	2.84305	2.80802	2.44749	2.21152	2.73966	2.99951	1.19058	1.98779	3BKOvsWT_ESC;3BKOvsWT_EpiLC;3BKOvsWT_ME24h;3BKOvsWT_ME48h	36.0692	5.75758	11.0119	78.9683	34.9315	40.4181	84.0272	37.2093	43.1579	73.7255	60.4167	45.614
chr3:89285228-89285754	Efna3	37474	early	TypicalEnhancers	3BKOvsWT_ESC	1.68948	1.86104	2.80046	2.65411	2.84305	2.80802	2.44749	2.21152	2.73966	2.99951	1.19058	1.98779	3BKOvsWT_ESC;3BKOvsWT_EpiLC;3BKOvsWT_ME24h;3BKOvsWT_ME48h	36.0692	5.75758	11.0119	78.9683	34.9315	40.4181	84.0272	37.2093	43.1579	73.7255	60.4167	45.614
chr3:89332583-89333177	Efna3	-9915	early	SuperEnhancers	3BKOvsWT_ESC	1.68948	1.86104	2.80046	2.65411	2.84305	2.80802	2.44749	2.21152	2.73966	2.99951	1.19058	1.98779	3BKOvsWT_ESC;3BKOvsWT_EpiLC;3BKOvsWT_ME24h;3BKOvsWT_ME48h	32.5653	12.0172	19.1071	81.8863	28.8312	32.963	72.0191	55.9524	44.2029	62.3639	31.7073	42.4908
chr3:89830451-89832352	She	32	early	Promoters	3BKOvsWT_ESC;3BKOvsWT_EpiLC;3BKOvsWT_ME24h;3BKOvsWT_ME48h	0.132249	-2.20722	-2.55736	-2.37217	1.40722	0.930343	-0.400583	0.00393411	-0.894078	-0.577929	-0.755137	-0.225402	3BKOvsWT_EpiLC;3BKOvsWT_ME24h;3BKOvsWT_ME48h	15.4106	3.54949	3.80265	65.7793	5.0071	4.05206	84.7336	45.053	7.86082	86.5691	31.9544	42.439
chr3:89842623-89843567	She	11725	early	TypicalEnhancers	3BKOvsWT_ESC;3BKOvsWT_EpiLC;3BKOvsWT_ME24h;3BKOvsWT_ME48h	0.132249	-2.20722	-2.55736	-2.37217	1.40722	0.930343	-0.400583	0.00393411	-0.894078	-0.577929	-0.755137	-0.225402	3BKOvsWT_EpiLC;3BKOvsWT_ME24h;3BKOvsWT_ME48h	15.4018	5.16129	5.51181	89.2945	51.3932	56.7823	91.4107	56.6667	62.6168	90.5877	62.7907	51.5152
chr3:89864816-89865572	She	33824	early	TypicalEnhancers	3BKOvsWT_ESC;3BKOvsWT_EpiLC;3BKOvsWT_ME24h;3BKOvsWT_ME48h	0.132249	-2.20722	-2.55736	-2.37217	1.40722	0.930343	-0.400583	0.00393411	-0.894078	-0.577929	-0.755137	-0.225402	3BKOvsWT_EpiLC;3BKOvsWT_ME24h;3BKOvsWT_ME48h	12.1523	6.44599	8.56031	84.1714	40.6824	49.6386	87.3696	52	62.7273	87.1032	47.2222	65.2174
chr3:94933072-94933652	Selenbp1	306	early	Promoters	3BKOvsWT_EpiLC;3BKOvsWT_ME24h	0.327751	-3.32283	-1.45479	-0.0515739	0.58945	-0.129421	-0.196678	0.298727	0.172668	1.21565	0.559438	1.17113	3BKOvsWT_EpiLC;3BKOvsWT_ME24h;3BKOvsWT_ME48h	18.6862	6.70103	10.3152	74.7385	23.3227	25.5682	82.6334	21.6216	21.6	75.8943	32	27.5862
chr3:96474619-96475600	Hfe2	-50062	mid	TypicalEnhancers	3BKOvsWT_ME24h	0.614343	-0.110828	-0.649341	-0.505513	0.823007	0.475796	0.788845	0.511278	0.770904	0.582352	-0.105814	0.47623	3BKOvsWT_EpiLC;3BKOvsWT_ME24h;3BKOvsWT_ME48h	31.4451	11.5108	18.7822	85.2668	21.599	15.3061	86.3929	42.5121	21.2121	92.4665	45.7711	31.5508
chr3:96479434-96479944	Hfe2	-45483	mid	TypicalEnhancers	3BKOvsWT_ME24h	0.614343	-0.110828	-0.649341	-0.505513	0.823007	0.475796	0.788845	0.511278	0.770904	0.582352	-0.105814	0.47623	3BKOvsWT_EpiLC;3BKOvsWT_ME24h;3BKOvsWT_ME48h	43.9647	37.7215	55.5556	89.6478	44.6108	40.273	90.625	37.931	42.4242	87.91	40	46.3415
chr3:96674292-96674513	Ankrd35	4272	mid	TypicalEnhancers	3BKOvsWT_ME24h	2.56907	-2.82452	-3.38947	-4.161	2.77788	2.67657	-3.42564	-3.46016	-2.51672	-2.12818	-3.75414	-4.09689	3BKOvsWT_EpiLC;3BKOvsWT_ME24h;3BKOvsWT_ME48h	11.0978	0.352113	1.36986	89.0197	54.4503	59.1837	95.3647	61.9048	80	95.6439	54.5455	64.7059
chr4:11123449-11123728	Trp53inp1	-32842	early	Promoters,TypicalEnhancers	3BKOvsWT_ESC;3BKOvsWT_EpiLC;3BKOvsWT_ME24h;3BKOvsWT_ME48h	4.41423	4.10392	4.70952	3.80305	5.99535	6.46505	5.28205	5.24538	5.90551	5.65157	4.92791	4.75689	3BKOvsWT_EpiLC;3BKOvsWT_ME24h;3BKOvsWT_ME48h	7.67169	1.92308	3.3195	20.6644	0.52356	2.27273	32.4901	0	3.07692	40.7706	33.3333	13.3333
chr4:117134880-117135835	Plk3	-1395	late	Promoters	3BKOvsWT_ME48h	3.15379	2.35464	1.74028	1.37312	3.60823	3.66214	1.343	0.913007	1.72531	1.23557	3.03705	3.02522	3BKOvsWT_EpiLC;3BKOvsWT_ME24h;3BKOvsWT_ME48h	29.9399	18.4818	28.9855	52.8603	15.9836	26.3359	71.1283	28.2051	17.1053	61.4062	27.451	18.4211
chr4:117142771-117143305	Plk3	-9075	late	SuperEnhancers	3BKOvsWT_ME48h	3.15379	2.35464	1.74028	1.37312	3.60823	3.66214	1.343	0.913007	1.72531	1.23557	3.03705	3.02522	3BKOvsWT_EpiLC;3BKOvsWT_ME24h;3BKOvsWT_ME48h	26.1348	15.4971	16.0858	75.6888	43.7984	36.2538	76.9407	40	39.6226	78.1579	44.8276	47.5
chr4:117148650-117150000	Plk3	-15362	late	SuperEnhancers	3BKOvsWT_ME48h	3.15379	2.35464	1.74028	1.37312	3.60823	3.66214	1.343	0.913007	1.72531	1.23557	3.03705	3.02522	3BKOvsWT_EpiLC;3BKOvsWT_ME24h;3BKOvsWT_ME48h	38.6403	14.6146	20.1209	90.0985	45.466	44.4316	93.7328	59.447	42.3729	94.1694	49.5327	61.3821
chr4:117152539-117154803	Plk3	-19708	late	Promoters	3BKOvsWT_ME48h	3.15379	2.35464	1.74028	1.37312	3.60823	3.66214	1.343	0.913007	1.72531	1.23557	3.03705	3.02522	3BKOvsWT_EpiLC;3BKOvsWT_ME24h;3BKOvsWT_ME48h	9.10963	0.671141	0.589226	86.2709	18.878	21.1473	85.0127	19.2661	14.5923	87.9138	23.7288	21.134
chr4:121039179-121040494	Col9a2	452	mid	Promoters	3BKOvsWT_ESC;3BKOvsWT_ME24h	0.867805	0.517037	-0.871255	0.161079	2.49952	1.85791	1.09356	1.78172	0.98879	1.61908	0.230739	0.28854	3BKOvsWT_EpiLC;3BKOvsWT_ME24h;3BKOvsWT_ME48h	27.7838	14.4778	17.566	64.4231	13.0971	10.0379	70.1141	44.9102	15.6156	73.856	30.9091	35.6701
chr4:12139919-12141338	Rbm12b1	312	late	Promoters	3BKOvsWT_EpiLC;3BKOvsWT_ME24h;3BKOvsWT_ME48h	1.1382	-0.843563	-0.712291	-0.727793	1.36	1.65866	0.854906	0.559239	1.12508	1.14795	1.39668	0.823573	3BKOvsWT_EpiLC;3BKOvsWT_ME24h;3BKOvsWT_ME48h	14.5854	8.90643	9.00196	72.5053	7.25327	8.18182	88.4091	43.0233	27.6699	87.5641	28.2609	39.9038
chr4:122999527-123001853	Mycl	4591	late	SuperEnhancers	3BKOvsWT_ME48h	2.75042	4.01573	2.75235	3.41335	2.82822	2.60254	4.34076	4.12766	3.53391	2.84408	4.59435	4.22229	3BKOvsWT_EpiLC;3BKOvsWT_ME24h;3BKOvsWT_ME48h	15.9162	7.37156	12.4694	76.1042	23.5758	27.0167	81.6796	27.1676	29.5977	76.6926	42.8571	32.381
chr4:126324608-126326252	Tekt2	258	early	Promoters	3BKOvsWT_ESC;3BKOvsWT_EpiLC;3BKOvsWT_ME24h;3BKOvsWT_ME48h	0.518258	-0.706192	-0.471722	-1.66714	1.65304	1.52039	1.97477	2.02004	0.471908	0.789412	-0.620332	-0.678531	3BKOvsWT_EpiLC;3BKOvsWT_ME24h;3BKOvsWT_ME48h	31.9287	15.4373	18.2442	63.4592	14.1218	12.4098	70.2732	32.7434	19.8454	70.5136	30.1887	36.2791
chr4:126609348-126610239	5730409E04Rik	-24	mid	Promoters	3BKOvsWT_EpiLC;3BKOvsWT_ME24h;3BKOvsWT_ME48h	0.350378	-3.47619	-3.78189	-2.83581	1.15475	1.01651	0.997902	1.22982	0.747053	1.1374	-0.592167	0.189601	3BKOvsWT_EpiLC;3BKOvsWT_ME24h;3BKOvsWT_ME48h	13.9415	1.48322	2.81889	87.8732	7.96777	6.33084	94.4941	41.9355	18.3871	94.2975	31.4607	36.7347
chr4:127357820-127358263	Gjb5	139	mid	Promoters	3BKOvsWT_ME24h	2.99724	-1.25885	-0.677153	-0.832156	3.54071	2.92817	-0.979997	-0.53915	0.313917	0.948745	-1.58755	-0.973606	3BKOvsWT_EpiLC;3BKOvsWT_ME24h;3BKOvsWT_ME48h	16.0514	3.82775	11.6105	75.2796	41.0714	43.2258	81.5747	52.381	45.614	74.3472	45.9459	50
chr4:127365585-127366156	Gjb5	-7690	mid	TypicalEnhancers	3BKOvsWT_ME24h	2.99724	-1.25885	-0.677153	-0.832156	3.54071	2.92817	-0.979997	-0.53915	0.313917	0.948745	-1.58755	-0.973606	3BKOvsWT_EpiLC;3BKOvsWT_ME24h;3BKOvsWT_ME48h	6.08295	0.60241	4.4335	67.4345	17.033	12.1951	62.8205	43.3333	18.4615	55.2297	34.375	30.303
chr4:128963067-128963755	Azin2	-972	early	Promoters	3BKOvsWT_ESC;3BKOvsWT_EpiLC;3BKOvsWT_ME24h	0.799392	1.19728	1.86819	1.8152	2.22165	2.45308	2.45485	2.5934	3.06638	3.11593	2.29544	2.27044	3BKOvsWT_EpiLC;3BKOvsWT_ME24h;3BKOvsWT_ME48h	22.4112	13.355	19.1304	65.3846	22.973	13.388	71.4802	26.6234	27.9503	73.2997	21.1111	15.5779
chr4:129219200-129224670	C77080	26508	early	SuperEnhancers	3BKOvsWT_ESC	3.55854	2.7902	3.54684	2.85603	4.61925	4.78196	3.37364	3.47031	3.18676	2.79817	1.63828	1.30032	3BKOvsWT_EpiLC;3BKOvsWT_ME24h;3BKOvsWT_ME48h	16.5152	2.69125	4.31956	84.7032	15.1821	18.1139	90.4498	33.3333	20.7776	88.4203	39.3277	44
chr4:129226127-129226664	C77080	22047	early	SuperEnhancers	3BKOvsWT_ESC	3.55854	2.7902	3.54684	2.85603	4.61925	4.78196	3.37364	3.47031	3.18676	2.79817	1.63828	1.30032	3BKOvsWT_EpiLC;3BKOvsWT_ME24h;3BKOvsWT_ME48h	18.7278	2.67559	7.66962	59.5506	19.281	20.2985	58.7963	25	10	65.6892	33.3333	37.5
chr4:129227122-129227966	C77080	20899	early	Promoters,SuperEnhancers	3BKOvsWT_ESC	3.55854	2.7902	3.54684	2.85603	4.61925	4.78196	3.37364	3.47031	3.18676	2.79817	1.63828	1.30032	3BKOvsWT_EpiLC;3BKOvsWT_ME24h;3BKOvsWT_ME48h	8.4862	1.44144	2.44233	51.2825	2.56798	6.33694	47.5743	24.4275	9.83607	55.3406	24.2424	26.776
chr4:129230641-129231378	C77080	17433	early	SuperEnhancers	3BKOvsWT_ESC	3.55854	2.7902	3.54684	2.85603	4.61925	4.78196	3.37364	3.47031	3.18676	2.79817	1.63828	1.30032	3BKOvsWT_EpiLC;3BKOvsWT_ME24h;3BKOvsWT_ME48h	6.68248	0.3125	0.228311	53.9044	11.5385	18.8406	54.4519	34.7826	20.2899	65.9616	20.9302	37.5
chr4:129231628-129232595	C77080	16331	early	SuperEnhancers	3BKOvsWT_ESC	3.55854	2.7902	3.54684	2.85603	4.61925	4.78196	3.37364	3.47031	3.18676	2.79817	1.63828	1.30032	3BKOvsWT_EpiLC;3BKOvsWT_ME24h;3BKOvsWT_ME48h	12.0649	0	0.718133	69.1061	20.9169	26.3819	81.1592	31.4286	33.9394	76.0465	36.1111	46.3158
chr4:130912933-130913403	Laptm5	43	early	Promoters	3BKOvsWT_ESC;3BKOvsWT_EpiLC	4.02475	-3.09364	-2.55452	-2.66389	5.80988	5.75827	-1.0784	-1.92483	-2.14125	-2.59431	-3.63741	-4.48634	3BKOvsWT_EpiLC;3BKOvsWT_ME24h;3BKOvsWT_ME48h	7.19106	0.653595	1.37931	88.3249	52.4017	55.5556	94.8493	57.6471	58.0952	91.572	64.2105	60.9756
chr4:130920989-130921512	Matn1	-23134	early	TypicalEnhancers	3BKOvsWT_ESC	-0.524768	-2.40412	-1.47431	-2.40605	2.49462	2.14337	-0.984466	-2.28135	-1.70819	-1.31429	-3.29112	-3.86713	3BKOvsWT_EpiLC;3BKOvsWT_ME24h;3BKOvsWT_ME48h	11.4621	1.02564	0.925926	79.4047	31.3187	36.6834	86.4451	23.6842	37.1429	76.8561	33.3333	50.3937
chr4:130920989-130921512	Matn1	8126	early	TypicalEnhancers	3BKOvsWT_ESC	-0.524768	-2.40412	-1.47431	-2.40605	2.49462	2.14337	-0.984466	-2.28135	-1.70819	-1.31429	-3.29112	-3.86713	3BKOvsWT_EpiLC;3BKOvsWT_ME24h;3BKOvsWT_ME48h	11.4621	1.02564	0.925926	79.4047	31.3187	36.6834	86.4451	23.6842	37.1429	76.8561	33.3333	50.3937
chr4:130920989-130921512	Laptm5	-23134	early	TypicalEnhancers	3BKOvsWT_ESC;3BKOvsWT_EpiLC	4.02475	-3.09364	-2.55452	-2.66389	5.80988	5.75827	-1.0784	-1.92483	-2.14125	-2.59431	-3.63741	-4.48634	3BKOvsWT_EpiLC;3BKOvsWT_ME24h;3BKOvsWT_ME48h	11.4621	1.02564	0.925926	79.4047	31.3187	36.6834	86.4451	23.6842	37.1429	76.8561	33.3333	50.3937
chr4:130920989-130921512	Laptm5	8126	early	TypicalEnhancers	3BKOvsWT_ESC;3BKOvsWT_EpiLC	4.02475	-3.09364	-2.55452	-2.66389	5.80988	5.75827	-1.0784	-1.92483	-2.14125	-2.59431	-3.63741	-4.48634	3BKOvsWT_EpiLC;3BKOvsWT_ME24h;3BKOvsWT_ME48h	11.4621	1.02564	0.925926	79.4047	31.3187	36.6834	86.4451	23.6842	37.1429	76.8561	33.3333	50.3937
chr4:134315126-134315369	Trim63	128	early	Promoters	3BKOvsWT_EpiLC;3BKOvsWT_ME24h	2.03647	-2.9673	-2.08151	-2.8901	1.84931	1.469	-1.01713	-0.621702	-0.500876	-0.575024	-3.22288	-3.21247	3BKOvsWT_EpiLC;3BKOvsWT_ME24h;3BKOvsWT_ME48h	23.3871	20	35.1064	84.2167	50.5435	51.5152	90.4813	54.3478	54.2373	74.8448	22.2222	76.5432
chr4:135525301-135525726	Grhl3	48116	early	SuperEnhancers	3BKOvsWT_ESC	3.0085	1.04306	1.41074	1.67932	3.94928	4.12555	0.180226	0.245624	-1.00391	-1.4865	-1.61567	-2.17304	3BKOvsWT_EpiLC;3BKOvsWT_ME24h;3BKOvsWT_ME48h	40.7949	28.4884	35.8714	87.6118	54.3237	46.789	94.1278	56	64.4144	94.2953	63.8554	66.2037
chr4:135544820-135545516	Grhl3	28462	early	TypicalEnhancers	3BKOvsWT_ESC	3.0085	1.04306	1.41074	1.67932	3.94928	4.12555	0.180226	0.245624	-1.00391	-1.4865	-1.61567	-2.17304	3BKOvsWT_EpiLC;3BKOvsWT_ME24h;3BKOvsWT_ME48h	6.43101	0.558659	1.23153	73.2037	24.7166	37.6344	75.9211	23.5294	38.961	64.9301	33.3333	42.2111
chr4:135548320-135549010	Grhl3	24965	early	TypicalEnhancers	3BKOvsWT_ESC	3.0085	1.04306	1.41074	1.67932	3.94928	4.12555	0.180226	0.245624	-1.00391	-1.4865	-1.61567	-2.17304	3BKOvsWT_EpiLC;3BKOvsWT_ME24h;3BKOvsWT_ME48h	9.3284	1.46341	4.03023	67.265	27.8638	27.8317	76.9558	32.8358	35.7955	69.4573	36.3636	46.4435
chr4:135551825-135552423	Grhl3	21506	early	TypicalEnhancers	3BKOvsWT_ESC	3.0085	1.04306	1.41074	1.67932	3.94928	4.12555	0.180226	0.245624	-1.00391	-1.4865	-1.61567	-2.17304	3BKOvsWT_EpiLC;3BKOvsWT_ME24h;3BKOvsWT_ME48h	25.5435	17.2549	26.4463	81.4692	30.6667	41.2	83.9672	33.3333	38.5057	76.0913	58.75	54
chr4:135579382-135579990	Grhl3	-6056	early	SuperEnhancers	3BKOvsWT_ESC	3.0085	1.04306	1.41074	1.67932	3.94928	4.12555	0.180226	0.245624	-1.00391	-1.4865	-1.61567	-2.17304	3BKOvsWT_EpiLC;3BKOvsWT_ME24h;3BKOvsWT_ME48h	6.4302	0	1.13636	69.4797	20.3463	18	78.5788	14	18.018	70.4945	33.9286	31.2977
chr4:135871935-135874645	Pnrc2	560	late	Promoters	3BKOvsWT_EpiLC;3BKOvsWT_ME24h;3BKOvsWT_ME48h	5.10809	1.96177	2.14451	2.14036	4.9595	4.81587	5.3791	5.18967	5.7048	5.49087	5.8998	5.65869	3BKOvsWT_EpiLC;3BKOvsWT_ME24h;3BKOvsWT_ME48h	10.0119	1.3805	1.91388	82.3201	7.19112	6.26918	90.983	22.1902	12.1951	89.0367	24.0113	24.7818
chr4:136176985-136177885	Asap3	-28930	early	TypicalEnhancers	3BKOvsWT_ESC;3BKOvsWT_ME24h	1.85271	0.111104	1.05474	0.318463	2.95116	3.00903	1.01745	0.739902	2.29093	1.78118	0.806703	0.832886	3BKOvsWT_EpiLC;3BKOvsWT_ME24h;3BKOvsWT_ME48h	7.62574	1.32743	2.2869	71.1564	18.8544	28.3951	73.3602	20.9302	35	79.0507	40.3226	45.2174
chr4:136179039-136179340	Asap3	-27175	early	TypicalEnhancers	3BKOvsWT_ESC;3BKOvsWT_ME24h	1.85271	0.111104	1.05474	0.318463	2.95116	3.00903	1.01745	0.739902	2.29093	1.78118	0.806703	0.832886	3BKOvsWT_EpiLC;3BKOvsWT_ME24h;3BKOvsWT_ME48h	19.0729	9.87654	15.8974	79.3971	45.2381	51.2048	81.2527	53.4884	44.8276	76.6667	40	41.1765
chr4:137595158-137596137	Rap1gap	-85105	mid	SuperEnhancers	3BKOvsWT_ME24h	2.13583	0.0762987	-0.769661	-0.543821	2.26861	1.9949	0.645803	0.878119	0.323322	0.390371	-0.220353	0.133592	3BKOvsWT_EpiLC;3BKOvsWT_ME24h;3BKOvsWT_ME48h	8.57034	0.3367	0.286533	80.79	21.2698	20.0692	88.8444	34.5679	43.75	79.6145	20.4082	34.0909
chr4:137599563-137599930	Rap1gap	-81006	mid	SuperEnhancers	3BKOvsWT_ME24h	2.13583	0.0762987	-0.769661	-0.543821	2.26861	1.9949	0.645803	0.878119	0.323322	0.390371	-0.220353	0.133592	3BKOvsWT_EpiLC;3BKOvsWT_ME24h;3BKOvsWT_ME48h	6.31028	1.69492	4.92308	86.516	34.2857	41.9643	91.4773	46	49.2958	82.6741	53.8462	55.814
chr4:137659482-137659879	Rap1gap	-21072	mid	TypicalEnhancers	3BKOvsWT_ME24h	2.13583	0.0762987	-0.769661	-0.543821	2.26861	1.9949	0.645803	0.878119	0.323322	0.390371	-0.220353	0.133592	3BKOvsWT_EpiLC;3BKOvsWT_ME24h;3BKOvsWT_ME48h	10.7075	1.69492	4.9505	91.1576	57.9545	54.5455	83.2283	52.9412	80	91.3399	76.4706	72
chr4:137681158-137682204	Rap1gap	928	mid	Promoters	3BKOvsWT_ME24h	2.13583	0.0762987	-0.769661	-0.543821	2.26861	1.9949	0.645803	0.878119	0.323322	0.390371	-0.220353	0.133592	3BKOvsWT_EpiLC;3BKOvsWT_ME24h;3BKOvsWT_ME48h	20.5565	8.27671	11.3166	87.9315	10.4587	8.70561	93.2433	45.8065	17.4312	92.9819	50	52.4876
chr4:137719751-137720302	Rap1gap	39274	mid	TypicalEnhancers	3BKOvsWT_ME24h	2.13583	0.0762987	-0.769661	-0.543821	2.26861	1.9949	0.645803	0.878119	0.323322	0.390371	-0.220353	0.133592	3BKOvsWT_EpiLC;3BKOvsWT_ME24h;3BKOvsWT_ME48h	12.7316	5.65217	7.67327	73.5952	31.8318	42.4318	77.1851	55.5556	45.4861	70.2977	60	52.957
chr4:137723153-137724146	Rap1gap	42897	mid	Promoters,TypicalEnhancers	3BKOvsWT_ME24h	2.13583	0.0762987	-0.769661	-0.543821	2.26861	1.9949	0.645803	0.878119	0.323322	0.390371	-0.220353	0.133592	3BKOvsWT_EpiLC;3BKOvsWT_ME24h;3BKOvsWT_ME48h	52.3559	27.0784	31.1732	88.5753	46.0581	33.6401	90.0797	60.97	38.408	89.9356	57.4713	44.6043
chr4:138862982-138863737	Pla2g5	122	early	Promoters	3BKOvsWT_EpiLC	0.370649	-1.93943	-3.34867	-3.66926	0.830592	0.700444	-0.346515	-0.542435	-2.33771	-3.05505	-3.30792	-3.80802	3BKOvsWT_EpiLC;3BKOvsWT_ME24h;3BKOvsWT_ME48h	32.8186	17.9641	22.0544	79.8036	41.3115	42.7119	85.6061	40	48.1481	88.6997	81.25	78.9474
chr4:140002574-140003918	Klhdc7a	-35220	early	TypicalEnhancers	3BKOvsWT_ESC	-2.996	-0.605844	0.798278	1.26866	-1.53761	-1.63941	0.428439	0.152272	0.791962	0.324805	-0.00271337	-0.108799	3BKOvsWT_EpiLC;3BKOvsWT_ME24h;3BKOvsWT_ME48h	29.0457	25.9124	33.145	72.2294	28.7397	28.4091	78.5714	35.1852	32.2148	74.8724	52.7027	52.1739
chr4:140043807-140044341	Klhdc7a	-76048	early	TypicalEnhancers	3BKOvsWT_ESC	-2.996	-0.605844	0.798278	1.26866	-1.53761	-1.63941	0.428439	0.152272	0.791962	0.324805	-0.00271337	-0.108799	3BKOvsWT_EpiLC;3BKOvsWT_ME24h;3BKOvsWT_ME48h	16.5876	4.70219	7.05521	88.186	34.6715	41.6961	90.4141	50	59.4872	91.1952	59	60.2339
chr4:144404082-144405007	Pramef12	3919	early	TypicalEnhancers	3BKOvsWT_ESC;3BKOvsWT_EpiLC	2.77349	-2.12356	-2.75889	-2.15614	3.93682	3.61059	-0.131759	-0.779	-0.825669	-2.18201	-3.27692	-4.22986	3BKOvsWT_EpiLC;3BKOvsWT_ME24h;3BKOvsWT_ME48h	17.2431	7.27273	10.3873	70.7806	17.9012	14.3868	75.3059	27.3684	17.2775	75.6429	27.0833	24.4344
chr4:144408372-144408596	Pramef12	-20	early	Promoters	3BKOvsWT_ESC;3BKOvsWT_EpiLC	2.77349	-2.12356	-2.75889	-2.15614	3.93682	3.61059	-0.131759	-0.779	-0.825669	-2.18201	-3.27692	-4.22986	3BKOvsWT_EpiLC;3BKOvsWT_ME24h;3BKOvsWT_ME48h	34.6543	20.5263	26.4865	80.5097	36.6197	36.1582	81.3467	25	25	82.0979	56	38.4615
chr4:144992106-144992605	Dhrs3	99279	early	TypicalEnhancers	3BKOvsWT_EpiLC	-0.194092	0.488535	-1.82869	1.46316	-1.13842	-1.39809	2.37955	2.72547	-1.11468	-1.77016	0.230895	-0.00773196	3BKOvsWT_EpiLC;3BKOvsWT_ME24h;3BKOvsWT_ME48h	26.6721	16.6667	24.1135	52.7882	12.5	17.5439	80.4422	21.7391	7.89474	66.1526	16.6667	25.5814
chr4:148719656-148720158	Casz1	-84522	late	SuperEnhancers	3BKOvsWT_ME24h;3BKOvsWT_ME48h	0.769711	-2.01561	-2.40875	-1.51023	1.25832	0.784983	-2.89375	-3.1246	-1.19997	-1.44799	-0.769944	0.23665	3BKOvsWT_EpiLC;3BKOvsWT_ME24h;3BKOvsWT_ME48h	12.3913	4.21546	5.44041	68.0206	21.3699	22.5	64.7593	17.8571	11.8694	54.4282	31.0078	19.8381
chr4:148740042-148740475	Casz1	-64170	late	SuperEnhancers	3BKOvsWT_ME24h;3BKOvsWT_ME48h	0.769711	-2.01561	-2.40875	-1.51023	1.25832	0.784983	-2.89375	-3.1246	-1.19997	-1.44799	-0.769944	0.23665	3BKOvsWT_EpiLC;3BKOvsWT_ME24h;3BKOvsWT_ME48h	35.0888	16.1491	24.2525	85.4309	48.8599	47.6744	87.2683	91.5254	60.2649	83.7837	77.5862	66.9065
chr4:148746267-148747148	Casz1	-57721	late	SuperEnhancers	3BKOvsWT_ME24h;3BKOvsWT_ME48h	0.769711	-2.01561	-2.40875	-1.51023	1.25832	0.784983	-2.89375	-3.1246	-1.19997	-1.44799	-0.769944	0.23665	3BKOvsWT_EpiLC;3BKOvsWT_ME24h;3BKOvsWT_ME48h	24.0382	7.03364	8.14332	89.6106	44.7368	44.1341	89.0638	48	43.553	87.8036	40.5229	53.6965
chr4:148751768-148751873	Casz1	-52608	late	SuperEnhancers	3BKOvsWT_ME24h;3BKOvsWT_ME48h	0.769711	-2.01561	-2.40875	-1.51023	1.25832	0.784983	-2.89375	-3.1246	-1.19997	-1.44799	-0.769944	0.23665	3BKOvsWT_EpiLC;3BKOvsWT_ME24h;3BKOvsWT_ME48h	36.9685	15.2542	15.6627	85.7488	46.875	51.0638	81.556	61.0169	55.2795	79.9036	49.1379	51.4286
chr4:148859632-148860797	Casz1	55786	late	TypicalEnhancers	3BKOvsWT_ME24h;3BKOvsWT_ME48h	0.769711	-2.01561	-2.40875	-1.51023	1.25832	0.784983	-2.89375	-3.1246	-1.19997	-1.44799	-0.769944	0.23665	3BKOvsWT_EpiLC;3BKOvsWT_ME24h;3BKOvsWT_ME48h	13.5494	5.27241	6.26087	73.866	18.5714	14.8148	83.0134	33.908	15.0776	81.5899	35.2	29.4964
chr4:148882336-148882832	Casz1	78155	late	SuperEnhancers	3BKOvsWT_ME24h;3BKOvsWT_ME48h	0.769711	-2.01561	-2.40875	-1.51023	1.25832	0.784983	-2.89375	-3.1246	-1.19997	-1.44799	-0.769944	0.23665	3BKOvsWT_EpiLC;3BKOvsWT_ME24h;3BKOvsWT_ME48h	12.1473	7.76053	8.05687	80.1551	37.3297	37.6471	81.6106	55.5556	40.8537	72.404	60	39.2405
chr4:149454748-149455266	Rbp7	-29	mid	Promoters	3BKOvsWT_ESC;3BKOvsWT_EpiLC;3BKOvsWT_ME24h	0.537632	-0.991761	-1.28207	-1.17991	1.33656	2.07617	0.512604	-0.0189767	0.807898	0.921701	-1.23803	-1.80201	3BKOvsWT_EpiLC;3BKOvsWT_ME24h;3BKOvsWT_ME48h	37.7792	18.0887	27.9683	82.6658	36.1204	41.8006	93.5988	47.2222	31.9444	86.5341	47.2727	63.2184
chr4:152291623-152292148	Hes3	-224	late	Promoters,SuperEnhancers	3BKOvsWT_ME48h	-2.88902	-2.43953	4.15983	3.18766	-3.19173	-2.52467	-3.73746	-3.46719	5.01285	3.64669	4.6396	4.03046	3BKOvsWT_EpiLC;3BKOvsWT_ME24h;3BKOvsWT_ME48h	25.1454	19.7917	21.0256	62.8226	23.5714	23.4568	63.0101	25	33.1492	50.9506	30.3571	29.7468
chr4:152476470-152477995	Nphp4	-909	mid	Promoters	3BKOvsWT_EpiLC;3BKOvsWT_ME24h;3BKOvsWT_ME48h	0.103173	0.143915	0.0292895	0.141228	0.934088	0.410069	1.4166	1.33344	1.38979	1.3093	1.17116	1.42884	3BKOvsWT_EpiLC;3BKOvsWT_ME24h	10.6601	2.59683	2.63554	32.123	0.264831	0.132159	42.7143	22.2052	2.51163	44.4807	18.4834	21.3582
chr4:152476470-152477995	Nphp4	638	mid	Promoters	3BKOvsWT_EpiLC;3BKOvsWT_ME24h;3BKOvsWT_ME48h	0.103173	0.143915	0.0292895	0.141228	0.934088	0.410069	1.4166	1.33344	1.38979	1.3093	1.17116	1.42884	3BKOvsWT_EpiLC;3BKOvsWT_ME24h	10.6601	2.59683	2.63554	32.123	0.264831	0.132159	42.7143	22.2052	2.51163	44.4807	18.4834	21.3582
chr4:152476470-152477995	Kcnab2	-909	early	Promoters	3BKOvsWT_EpiLC;3BKOvsWT_ME24h;3BKOvsWT_ME48h	-2.51098	-3.2425	-2.49313	-1.51435	-1.73641	-2.21045	-0.741147	-0.257482	0.382101	0.366555	0.489571	0.786614	3BKOvsWT_EpiLC;3BKOvsWT_ME24h	10.6601	2.59683	2.63554	32.123	0.264831	0.132159	42.7143	22.2052	2.51163	44.4807	18.4834	21.3582
chr4:152476470-152477995	Kcnab2	638	early	Promoters	3BKOvsWT_EpiLC;3BKOvsWT_ME24h;3BKOvsWT_ME48h	-2.51098	-3.2425	-2.49313	-1.51435	-1.73641	-2.21045	-0.741147	-0.257482	0.382101	0.366555	0.489571	0.786614	3BKOvsWT_EpiLC;3BKOvsWT_ME24h	10.6601	2.59683	2.63554	32.123	0.264831	0.132159	42.7143	22.2052	2.51163	44.4807	18.4834	21.3582
chr4:152478201-152478895	Nphp4	-677	mid	Promoters	3BKOvsWT_EpiLC;3BKOvsWT_ME24h;3BKOvsWT_ME48h	0.103173	0.143915	0.0292895	0.141228	0.934088	0.410069	1.4166	1.33344	1.38979	1.3093	1.17116	1.42884	3BKOvsWT_EpiLC;3BKOvsWT_ME24h	19.8236	4.46999	11.5196	51.6194	9.27835	8.95884	57.3619	29.3103	11.2676	48.1439	60.3604	44
chr4:152478201-152478895	Nphp4	406	mid	Promoters	3BKOvsWT_EpiLC;3BKOvsWT_ME24h;3BKOvsWT_ME48h	0.103173	0.143915	0.0292895	0.141228	0.934088	0.410069	1.4166	1.33344	1.38979	1.3093	1.17116	1.42884	3BKOvsWT_EpiLC;3BKOvsWT_ME24h	19.8236	4.46999	11.5196	51.6194	9.27835	8.95884	57.3619	29.3103	11.2676	48.1439	60.3604	44
chr4:152478201-152478895	Kcnab2	-677	early	Promoters	3BKOvsWT_EpiLC;3BKOvsWT_ME24h;3BKOvsWT_ME48h	-2.51098	-3.2425	-2.49313	-1.51435	-1.73641	-2.21045	-0.741147	-0.257482	0.382101	0.366555	0.489571	0.786614	3BKOvsWT_EpiLC;3BKOvsWT_ME24h	19.8236	4.46999	11.5196	51.6194	9.27835	8.95884	57.3619	29.3103	11.2676	48.1439	60.3604	44
chr4:152478201-152478895	Kcnab2	406	early	Promoters	3BKOvsWT_EpiLC;3BKOvsWT_ME24h;3BKOvsWT_ME48h	-2.51098	-3.2425	-2.49313	-1.51435	-1.73641	-2.21045	-0.741147	-0.257482	0.382101	0.366555	0.489571	0.786614	3BKOvsWT_EpiLC;3BKOvsWT_ME24h	19.8236	4.46999	11.5196	51.6194	9.27835	8.95884	57.3619	29.3103	11.2676	48.1439	60.3604	44
chr4:153416894-153419567	Ajap1	64580	mid	TypicalEnhancers	3BKOvsWT_ME24h;3BKOvsWT_ME48h	-3.82734	-1.61665	-3.85818	-3.39949	-2.79874	-3.13806	-1.22153	-2.12737	0.903956	0.301467	1.8172	1.35503	3BKOvsWT_EpiLC;3BKOvsWT_ME24h;3BKOvsWT_ME48h	51.3026	35.9303	39.6825	67.8535	19.5716	16.8831	72.8494	18.1395	13.9269	70.0159	29.7414	30.7566
chr4:153479347-153484903	Ajap1	686	mid	Promoters	3BKOvsWT_ME24h;3BKOvsWT_ME48h	-3.82734	-1.61665	-3.85818	-3.39949	-2.79874	-3.13806	-1.22153	-2.12737	0.903956	0.301467	1.8172	1.35503	3BKOvsWT_EpiLC;3BKOvsWT_ME24h;3BKOvsWT_ME48h	26.982	8.82353	10.717	68.6225	2.80475	5.57081	81.7494	40.0704	15.1351	85.4696	50.8048	42.4292
chr4:20006801-20007485	Ttpa	-1285	mid	Promoters	3BKOvsWT_EpiLC;3BKOvsWT_ME24h;3BKOvsWT_ME48h	0.808616	-1.17376	-1.91472	-1.40332	1.60972	1.65324	0.528601	0.0865227	-0.0263335	0.225746	0.389904	0.116351	3BKOvsWT_EpiLC;3BKOvsWT_ME24h;3BKOvsWT_ME48h	29.0921	10.2941	16.0494	62.2901	12.3377	18.1159	71.8039	19.3548	43.8017	83.5665	31.4815	32.4324
chr4:20007874-20009135	Ttpa	77	mid	Promoters	3BKOvsWT_EpiLC;3BKOvsWT_ME24h;3BKOvsWT_ME48h	0.808616	-1.17376	-1.91472	-1.40332	1.60972	1.65324	0.528601	0.0865227	-0.0263335	0.225746	0.389904	0.116351	3BKOvsWT_EpiLC;3BKOvsWT_ME24h;3BKOvsWT_ME48h	12.2921	2.58435	2.76556	64.9893	4.09777	3.46715	82.6665	47.1795	3.13725	76.3121	50	36.7265
chr4:4137324-4139986	Penk	-178	early	Promoters	3BKOvsWT_ESC;3BKOvsWT_EpiLC;3BKOvsWT_ME24h;3BKOvsWT_ME48h	-0.128842	3.43365	-0.287254	-1.72442	0.997003	1.31796	6.36461	6.64738	1.06951	2.37985	0.565385	1.1415	3BKOvsWT_EpiLC;3BKOvsWT_ME24h;3BKOvsWT_ME48h	28.227	10.2816	10.8271	70.4341	9.91444	8.96916	80.9073	38.4483	13.5135	80.5367	33.3333	43.3036
chr4:43381033-43381439	Rusc2	-25199	early	Promoters	3BKOvsWT_ESC	1.52284	-1.53479	-1.71641	-1.08193	2.48967	3.10553	-1.5199	-1.3487	-0.960231	-0.547162	-0.842926	-0.440952	3BKOvsWT_ESC;3BKOvsWT_EpiLC;3BKOvsWT_ME24h;3BKOvsWT_ME48h	37.7368	17.9688	19.5122	69.4613	32.8622	27.0833	83.2594	34.0909	31.25	78.983	60	35.5769
chr4:43390019-43390382	Rusc2	-16234	early	TypicalEnhancers	3BKOvsWT_ESC	1.52284	-1.53479	-1.71641	-1.08193	2.48967	3.10553	-1.5199	-1.3487	-0.960231	-0.547162	-0.842926	-0.440952	3BKOvsWT_ESC;3BKOvsWT_EpiLC;3BKOvsWT_ME24h;3BKOvsWT_ME48h	31.2956	16.4021	13.0435	70.1671	37.1795	28.4264	82.3377	40.9091	21.4286	88.657	38.4615	45
chr4:43632025-43632893	Npr2	524	mid	Promoters	3BKOvsWT_ESC;3BKOvsWT_EpiLC;3BKOvsWT_ME24h;3BKOvsWT_ME48h	-1.85087	-0.545535	-0.197769	0.406678	0.0247871	-1.13621	0.65646	0.835876	1.35984	1.78328	1.23487	1.63265	3BKOvsWT_ESC;3BKOvsWT_EpiLC;3BKOvsWT_ME24h;3BKOvsWT_ME48h	51.6079	21.7292	33.8314	77.4972	15.6692	22.376	76.9063	51.9298	28.2686	75.3541	55.9783	50.3896
chr4:43653273-43653969	Spag8	-69	early	Promoters	3BKOvsWT_EpiLC	-1.77735	-0.928919	-0.894729	-0.780738	-0.846154	-1.33492	0.519845	0.599421	-0.533993	-0.653817	-0.819129	-0.842264	3BKOvsWT_EpiLC;3BKOvsWT_ME24h;3BKOvsWT_ME48h	30.1725	15.2924	20.306	77.9896	6.59026	6.89655	89.1972	13.75	10.9756	87.8081	25.5319	25.6881
chr4:54986792-54987312	Zfp462	39076	late	SuperEnhancers	3BKOvsWT_ME48h	3.93568	3.84255	3.32696	3.45315	4.77862	4.81339	3.82033	3.93032	4.23017	4.10516	4.4843	4.77198	3BKOvsWT_EpiLC;3BKOvsWT_ME24h;3BKOvsWT_ME48h	5.32158	1.02041	3.27381	80.1021	49.2308	40.3162	81.2844	50	50	84.9841	30.4348	42.8571
chr4:54991338-54993450	Zfp462	44418	late	SuperEnhancers	3BKOvsWT_ME48h	3.93568	3.84255	3.32696	3.45315	4.77862	4.81339	3.82033	3.93032	4.23017	4.10516	4.4843	4.77198	3BKOvsWT_EpiLC;3BKOvsWT_ME24h;3BKOvsWT_ME48h	9.58645	5.46624	5.74713	68.4467	24.5763	16.8539	80.7891	26.25	29.6296	78.0781	11.1111	18.8406
chr4:56957482-56957886	Frrs1l	32707	late	TypicalEnhancers	3BKOvsWT_ME48h	-2.45678	-1.45752	-0.364844	-0.94068	-1.66771	-2.72538	-2.00226	-2.98271	0.49279	0.026338	1.06492	1.24744	3BKOvsWT_EpiLC;3BKOvsWT_ME24h;3BKOvsWT_ME48h	8.25283	1.96629	3.5545	81.844	27.7259	27.1605	87.0528	36.6667	27.4336	88.1468	36	40.9639
chr4:62523846-62524522	4933430I17Rik	-1185	late	Promoters	3BKOvsWT_ME24h;3BKOvsWT_ME48h	0.0759351	-0.181152	0.373891	0.0699795	-0.12798	-0.322261	0.214311	0.732564	1.33346	1.5894	1.27117	1.70751	3BKOvsWT_EpiLC;3BKOvsWT_ME24h;3BKOvsWT_ME48h	28.8873	7.85855	12.5475	83.498	36.1522	32.2799	86.9801	33.7662	43.7126	79.3548	41.2162	42.5532
chr4:62582655-62584223	4933430I17Rik	58070	late	TypicalEnhancers	3BKOvsWT_ME24h;3BKOvsWT_ME48h	0.0759351	-0.181152	0.373891	0.0699795	-0.12798	-0.322261	0.214311	0.732564	1.33346	1.5894	1.27117	1.70751	3BKOvsWT_EpiLC;3BKOvsWT_ME24h;3BKOvsWT_ME48h	23.9933	8.06897	16.6043	63.9431	9.19238	5.95318	78.4987	45.098	19.457	66.4141	43.7811	47.8754
chr4:86930635-86931697	Acer2	56770	early	TypicalEnhancers	3BKOvsWT_EpiLC;3BKOvsWT_ME24h	1.96013	0.181394	0.0496438	0.591103	1.67287	2.04369	1.25463	1.71311	1.26133	1.29304	0.596003	0.75611	3BKOvsWT_EpiLC;3BKOvsWT_ME24h;3BKOvsWT_ME48h	9.62134	7.62032	6.64452	69.4047	31.1653	19.9492	82.3954	57.4257	17.0732	79.768	51.4286	37.234
chr4:93334516-93335902	Tusc1	302	late	Promoters	3BKOvsWT_ME48h	-0.930724	-0.293787	-0.793003	-0.886181	-0.0544349	0.2494	0.0897266	0.212745	-0.0541657	-0.308948	0.705734	0.138268	3BKOvsWT_EpiLC;3BKOvsWT_ME24h;3BKOvsWT_ME48h	5.51211	1.16414	1.65663	56.9884	0.965251	0.479616	74.8051	42.8115	12.2449	79.1914	48.1481	52.0747
chr4:96076606-96077852	Cyp2j13	311	mid	Promoters	3BKOvsWT_EpiLC;3BKOvsWT_ME24h	-2.36269	-2.70519	-4.47991	-4.83709	-2.1616	-1.78274	-0.368973	0.777784	-2.20526	-1.44402	-4.30717	-4.13392	3BKOvsWT_EpiLC;3BKOvsWT_ME24h;3BKOvsWT_ME48h	29.9181	19.3548	25.4642	77.6713	10.4545	11.2426	84.0281	13.2231	8.05687	81.9188	31.1927	23.4973
chr4:96089264-96090209	Cyp2j13	-12197	mid	TypicalEnhancers	3BKOvsWT_EpiLC;3BKOvsWT_ME24h	-2.36269	-2.70519	-4.47991	-4.83709	-2.1616	-1.78274	-0.368973	0.777784	-2.20526	-1.44402	-4.30717	-4.13392	3BKOvsWT_EpiLC;3BKOvsWT_ME24h;3BKOvsWT_ME48h	12.319	5.60748	4.71698	37.0384	12.4661	9.69697	64.2424	11.7647	7.27273	52.9526	14.8148	2.85714
chr5:104108913-104109421	Sparcl1	4566	late	SuperEnhancers	3BKOvsWT_ME48h	-3.55246	-1.62342	1.49168	2.23504	-2.2904	-3.6165	-2.1169	-2.15955	0.359689	-0.847813	3.56043	3.58841	3BKOvsWT_EpiLC;3BKOvsWT_ME24h;3BKOvsWT_ME48h	20.2576	4.05904	8.09717	86.539	22.2985	23.1449	92.5337	31.5217	38.75	92.5842	34.6939	31.4815
chr5:107534610-107534995	A830010M20Rik	37058	mid	Promoters	3BKOvsWT_ME24h	-0.728466	-0.524093	-0.352013	0.478183	0.0551373	-0.304418	-0.0810456	0.587175	0.507076	0.936532	0.648906	0.763227	3BKOvsWT_EpiLC;3BKOvsWT_ME24h;3BKOvsWT_ME48h	49.226	34.0153	34.1463	88.9482	45.3039	45.5847	91.9643	62.6866	55.5556	93.5996	53.2468	77.0992
chr5:108448372-108449780	Mfsd7a	-185	late	Promoters	3BKOvsWT_EpiLC;3BKOvsWT_ME24h;3BKOvsWT_ME48h	-0.836799	-1.61521	-2.15908	-2.11922	0.28155	-0.271361	0.22686	0.576296	0.377955	0.800676	0.564093	0.692496	3BKOvsWT_EpiLC;3BKOvsWT_ME24h;3BKOvsWT_ME48h	25.4201	10.5368	13.504	65.9856	13.299	7.55337	83.0607	17.9348	14.0152	69.2739	26.4368	36.1702
chr5:110471794-110472817	Galnt9	-72049	late	SuperEnhancers	3BKOvsWT_ME48h	-0.588376	-2.666	-1.28664	-2.86226	0.125688	0.551861	-1.98698	-2.03422	-1.09065	-0.906125	-0.43774	-0.647154	3BKOvsWT_EpiLC;3BKOvsWT_ME24h;3BKOvsWT_ME48h	18.0085	13.2686	17.8273	71.9049	29.2135	31.3167	65.526	18.75	18.0723	52.1533	28.5714	30.9524
chr5:110568495-110569803	Galnt9	24794	late	TypicalEnhancers	3BKOvsWT_ME48h	-0.588376	-2.666	-1.28664	-2.86226	0.125688	0.551861	-1.98698	-2.03422	-1.09065	-0.906125	-0.43774	-0.647154	3BKOvsWT_EpiLC;3BKOvsWT_ME24h;3BKOvsWT_ME48h	35.9253	25.0774	25.3968	67.6963	26.8817	29.078	54.513	23.3333	17.8947	58.2837	16.3636	13.6364
chr5:113550230-113551875	Cmklr1	99373	early	Promoters	3BKOvsWT_ESC	0.45396	-1.61264	0.949246	0.689977	2.00801	1.74647	-0.33645	-1.4146	-0.621793	-0.871951	-1.57625	-1.90079	3BKOvsWT_EpiLC;3BKOvsWT_ME24h;3BKOvsWT_ME48h	28.0436	6.88546	10.8484	85.3962	22.3935	21.9283	91.2945	37.0968	21.4634	88.0908	60.2273	45.2869
chr5:113580327-113580620	Cmklr1	69952	early	SuperEnhancers	3BKOvsWT_ESC	0.45396	-1.61264	0.949246	0.689977	2.00801	1.74647	-0.33645	-1.4146	-0.621793	-0.871951	-1.57625	-1.90079	3BKOvsWT_EpiLC;3BKOvsWT_ME24h;3BKOvsWT_ME48h	14.2912	4.59184	8.41424	60.2548	22.1519	19.7183	75.3197	41.6667	32	51.9726	31.8182	32.1429
chr5:113592476-113592839	Cmklr1	57768	early	SuperEnhancers	3BKOvsWT_ESC	0.45396	-1.61264	0.949246	0.689977	2.00801	1.74647	-0.33645	-1.4146	-0.621793	-0.871951	-1.57625	-1.90079	3BKOvsWT_EpiLC;3BKOvsWT_ME24h;3BKOvsWT_ME48h	9.8721	0	1.12994	52.1634	18.7097	23.6264	70.4082	21.6216	17.8571	49.8619	11.1111	26.6667
chr5:113607972-113608371	Cmklr1	42254	early	TypicalEnhancers	3BKOvsWT_ESC	0.45396	-1.61264	0.949246	0.689977	2.00801	1.74647	-0.33645	-1.4146	-0.621793	-0.871951	-1.57625	-1.90079	3BKOvsWT_EpiLC;3BKOvsWT_ME24h;3BKOvsWT_ME48h	24.4834	5.92992	11.0787	74.5303	40.604	27.6353	81.3548	40.625	26.1682	63.0913	32.4324	41.7391
chr5:113649820-113651058	Cmklr1	-13	early	Promoters	3BKOvsWT_ESC	0.45396	-1.61264	0.949246	0.689977	2.00801	1.74647	-0.33645	-1.4146	-0.621793	-0.871951	-1.57625	-1.90079	3BKOvsWT_EpiLC;3BKOvsWT_ME24h;3BKOvsWT_ME48h	26.6612	6.95652	13.112	78.7984	15.8954	18.8457	82.5299	30.137	19.0141	72.7609	31.1765	34.903
chr5:114542104-114542422	Fam222a	-25753	early	TypicalEnhancers	3BKOvsWT_ESC	-0.240609	1.28933	2.00118	1.73255	1.24873	0.605299	1.23353	0.245461	1.13704	0.440091	0.606771	0.0329082	3BKOvsWT_EpiLC;3BKOvsWT_ME24h;3BKOvsWT_ME48h	24.0655	3.46535	7.33945	54.6104	3.05556	6.74157	72.3958	23.0769	19.3182	70.6117	15.873	23.0769
chr5:116590224-116593500	Srrm4	-45	late	Promoters	3BKOvsWT_EpiLC;3BKOvsWT_ME24h;3BKOvsWT_ME48h	-3.08258	-4.75359	-3.46931	-4.67597	-3.49754	-3.2069	-1.48379	-2.46802	0.0544068	-0.724831	1.83977	1.76675	3BKOvsWT_EpiLC;3BKOvsWT_ME24h;3BKOvsWT_ME48h	17.0727	9.78348	8.09571	55.9245	4.31211	4.02576	68.6377	14.3396	5.34905	68.6741	22.629	19.4732
chr5:117303702-117304549	Vsig10	-14957	mid	TypicalEnhancers	3BKOvsWT_ME24h	2.0781	2.24031	1.4441	1.25933	1.77103	1.97117	2.7779	3.1953	2.22468	2.65299	0.714548	1.24672	3BKOvsWT_EpiLC;3BKOvsWT_ME24h;3BKOvsWT_ME48h	12.5396	2.06379	2.42086	62.9909	13.7045	15.6733	54.242	11.6883	16.5289	62.7413	34.3284	27.8351
chr5:122293453-122294594	Rad9b	60209	early	TypicalEnhancers	3BKOvsWT_EpiLC	1.76034	-0.130583	0.203245	0.270838	2.47063	2.43216	0.783636	1.09305	0.865678	0.931451	0.832646	0.595595	3BKOvsWT_EpiLC;3BKOvsWT_ME24h;3BKOvsWT_ME48h	29.9256	23.1231	32.2835	60.3021	20.712	23.0303	66.3016	19.4444	11.4754	59.1009	28.2051	14.9425
chr5:122295229-122295978	Rad9b	58629	early	TypicalEnhancers	3BKOvsWT_EpiLC	1.76034	-0.130583	0.203245	0.270838	2.47063	2.43216	0.783636	1.09305	0.865678	0.931451	0.832646	0.595595	3BKOvsWT_EpiLC;3BKOvsWT_ME24h;3BKOvsWT_ME48h	34.0636	30.7856	34.4554	76.3922	35.4023	37.5576	90.6902	59.2593	36.8932	90.5685	53.1646	61.1111
chr5:122302189-122302570	Rad9b	51853	early	TypicalEnhancers	3BKOvsWT_EpiLC	1.76034	-0.130583	0.203245	0.270838	2.47063	2.43216	0.783636	1.09305	0.865678	0.931451	0.832646	0.595595	3BKOvsWT_EpiLC;3BKOvsWT_ME24h;3BKOvsWT_ME48h	16.672	13.1429	17.4174	80.2751	43.75	41.8868	89.1881	52.1739	51.5152	90.6097	62.069	42.8571
chr5:122317264-122318378	Rad9b	36412	early	TypicalEnhancers	3BKOvsWT_EpiLC	1.76034	-0.130583	0.203245	0.270838	2.47063	2.43216	0.783636	1.09305	0.865678	0.931451	0.832646	0.595595	3BKOvsWT_EpiLC;3BKOvsWT_ME24h;3BKOvsWT_ME48h	51.515	35.8108	46.3511	74.7663	35.2679	42.8899	89.6869	37.8788	35.8974	81.9692	55.5556	43.5897
chr5:122318993-122320751	Rad9b	34361	early	TypicalEnhancers	3BKOvsWT_EpiLC	1.76034	-0.130583	0.203245	0.270838	2.47063	2.43216	0.783636	1.09305	0.865678	0.931451	0.832646	0.595595	3BKOvsWT_EpiLC;3BKOvsWT_ME24h;3BKOvsWT_ME48h	20.5304	9.63149	13.4208	64.8497	28.0992	29.9578	68.9394	32.6923	35.3846	78.2091	34.2466	37.8788
chr5:127240530-127244069	Tmem132c	492	late	Promoters	3BKOvsWT_ME24h;3BKOvsWT_ME48h	-5.08892	-4.21105	-1.3597	0.0678589	-3.30211	-3.37337	-3.27064	-3.79485	0.325627	-0.899284	3.79455	2.6671	3BKOvsWT_EpiLC;3BKOvsWT_ME24h;3BKOvsWT_ME48h	18.4849	6.84156	8.22757	63.2185	4.47015	3.49035	74.4513	29.0092	8.27517	78.6364	25.0929	29.0749
chr5:127338527-127341115	Tmem132c	98013	late	SuperEnhancers	3BKOvsWT_ME24h;3BKOvsWT_ME48h	-5.08892	-4.21105	-1.3597	0.0678589	-3.30211	-3.37337	-3.27064	-3.79485	0.325627	-0.899284	3.79455	2.6671	3BKOvsWT_EpiLC;3BKOvsWT_ME24h;3BKOvsWT_ME48h	33.3937	29.1572	22.8571	65.3381	20.6549	23.1169	71.3599	28.5714	33.3333	64.9782	19.5122	30.1587
chr5:134981152-134981594	Cldn3	-4841	early	TypicalEnhancers	3BKOvsWT_EpiLC	-0.763731	0.71983	0.392021	0.463103	0.506776	0.311912	1.9786	2.44616	0.205504	1.17962	-1.01517	-0.222204	3BKOvsWT_EpiLC;3BKOvsWT_ME24h;3BKOvsWT_ME48h	26.6234	12.766	11.7801	85.7565	37.7926	38.0282	94.4231	21.8182	47.6636	87.932	42.5926	43.3628
chr5:135089407-135090255	Mlxipl	-17087	mid	Promoters	3BKOvsWT_EpiLC;3BKOvsWT_ME24h;3BKOvsWT_ME48h	0.0740169	1.09352	1.53032	1.37313	0.613097	-0.0246533	2.06249	2.50805	2.77787	3.54661	2.00048	3.01322	3BKOvsWT_EpiLC;3BKOvsWT_ME24h;3BKOvsWT_ME48h	19.784	8.01158	7.97872	72.7438	5.98179	2.4974	82.149	35.5742	15.0235	77.6243	29.5858	39.2758
chr5:136073465-136073874	Rasa4	-10246	early	TypicalEnhancers	3BKOvsWT_ESC;3BKOvsWT_EpiLC	-0.215532	-1.9217	-0.974321	-0.712889	1.39455	0.738371	0.349518	0.168701	-0.4257	-0.131775	-1.22823	-0.511616	3BKOvsWT_EpiLC;3BKOvsWT_ME24h;3BKOvsWT_ME48h	50.994	24.4526	38.1924	86.1479	47.0948	42.8571	84.988	53.3333	44.2105	86.3946	55.3191	59.0361
chr5:136101496-136102138	Rasa4	17901	early	TypicalEnhancers	3BKOvsWT_ESC;3BKOvsWT_EpiLC	-0.215532	-1.9217	-0.974321	-0.712889	1.39455	0.738371	0.349518	0.168701	-0.4257	-0.131775	-1.22823	-0.511616	3BKOvsWT_EpiLC;3BKOvsWT_ME24h;3BKOvsWT_ME48h	24.217	7.88644	13.7705	65.0374	14.8551	18.4438	65.7091	25	22.807	75.7387	55.5556	46
chr5:136102436-136102807	Rasa4	18706	early	TypicalEnhancers	3BKOvsWT_ESC;3BKOvsWT_EpiLC	-0.215532	-1.9217	-0.974321	-0.712889	1.39455	0.738371	0.349518	0.168701	-0.4257	-0.131775	-1.22823	-0.511616	3BKOvsWT_EpiLC;3BKOvsWT_ME24h;3BKOvsWT_ME48h	11.9703	4.92846	7.38342	58.2503	11.9718	5.90551	49.6716	39.4958	13.3858	58.5169	32.5301	30.6667
chr5:139128587-139130261	Prkar1b	335	mid	Promoters	3BKOvsWT_EpiLC;3BKOvsWT_ME24h	-1.0521	-0.700899	-0.379519	-0.239132	-1.13418	-1.64659	0.307298	1.03622	1.21448	1.7596	0.0706838	0.806903	3BKOvsWT_EpiLC;3BKOvsWT_ME24h;3BKOvsWT_ME48h	40.344	20.5381	24.6982	69.5803	11.3153	13.1058	86.4505	44.698	18.362	82.3491	39.7674	46.3244
chr5:139325944-139326498	Adap1	-599	mid	Promoters	3BKOvsWT_EpiLC;3BKOvsWT_ME24h	2.91645	-1.15895	-3.07003	-1.82386	3.22749	3.44148	-0.346689	0.163844	-2.42644	-1.77232	-1.15721	-1.16585	3BKOvsWT_EpiLC;3BKOvsWT_ME24h;3BKOvsWT_ME48h	7.17221	0.977199	1.16279	65.1234	26.6904	20.743	71.2579	15.1515	32.6531	73.0533	36.5854	34.0909
chr5:140579267-140579721	Lfng	-27826	early	TypicalEnhancers	3BKOvsWT_EpiLC	-0.811876	0.550234	2.31595	2.18217	-0.587893	-1.4243	1.94922	1.40698	1.6462	1.7661	2.84597	2.94064	3BKOvsWT_EpiLC;3BKOvsWT_ME24h;3BKOvsWT_ME48h	29.6504	14.1176	20.9607	82.2173	39.738	49.7854	82.8062	50	55.5556	79.5686	47.9167	68.5185
chr5:142666915-142670342	Slc29a4	-33472	mid	SuperEnhancers	3BKOvsWT_EpiLC;3BKOvsWT_ME24h	1.8793	1.10349	1.73308	2.11337	2.69624	2.64354	2.61484	2.7183	3.47159	3.56009	2.77166	3.19933	3BKOvsWT_EpiLC;3BKOvsWT_ME24h;3BKOvsWT_ME48h	15.5518	5.87748	7.43494	85.1507	41.1409	39.0265	89.0958	47.0238	37.9928	89.9347	47.9675	49.3213
chr5:142782459-142783408	Slc29a4	80833	mid	TypicalEnhancers	3BKOvsWT_EpiLC;3BKOvsWT_ME24h	1.8793	1.10349	1.73308	2.11337	2.69624	2.64354	2.61484	2.7183	3.47159	3.56009	2.77166	3.19933	3BKOvsWT_EpiLC;3BKOvsWT_ME24h;3BKOvsWT_ME48h	17.0338	6.85579	9.97877	83.2417	40.3694	43.5897	90.1354	52.2727	47.4074	83.901	49.0909	58.5586
chr5:142801091-142801446	Slc29a4	99168	mid	TypicalEnhancers	3BKOvsWT_EpiLC;3BKOvsWT_ME24h	1.8793	1.10349	1.73308	2.11337	2.69624	2.64354	2.61484	2.7183	3.47159	3.56009	2.77166	3.19933	3BKOvsWT_EpiLC;3BKOvsWT_ME24h;3BKOvsWT_ME48h	12.5801	4.60251	6.19048	57.7137	17.7143	25.8065	56.1872	17.0732	20.5128	60.3382	16.6667	30
chr5:144257770-144259214	Baiap2l1	99620	mid	TypicalEnhancers	3BKOvsWT_ME24h	-0.334352	1.65001	1.40648	2.6256	-0.33788	-0.55692	2.45234	2.57612	2.96063	2.98971	2.64187	3.19944	3BKOvsWT_EpiLC;3BKOvsWT_ME24h;3BKOvsWT_ME48h	34.838	15.5405	27.5538	85.4616	27.2727	33.6093	90.5301	37.1134	40.113	85.0939	44.5545	40.4959
chr5:144263010-144263642	Baiap2l1	94786	mid	TypicalEnhancers	3BKOvsWT_ME24h	-0.334352	1.65001	1.40648	2.6256	-0.33788	-0.55692	2.45234	2.57612	2.96063	2.98971	2.64187	3.19944	3BKOvsWT_EpiLC;3BKOvsWT_ME24h;3BKOvsWT_ME48h	26.8589	10.1266	28.536	89.3716	40.1515	37.6582	91.2586	53.3333	44.4444	87.0402	66	56.8182
chr5:144358771-144359071	Baiap2l1	-809	mid	Promoters	3BKOvsWT_ME24h	-0.334352	1.65001	1.40648	2.6256	-0.33788	-0.55692	2.45234	2.57612	2.96063	2.98971	2.64187	3.19944	3BKOvsWT_EpiLC;3BKOvsWT_ME24h;3BKOvsWT_ME48h	29.4572	18.6667	29.7659	68.7841	20.6278	17.8322	73.6066	14	34.3284	64.9471	39.3939	26.087
chr5:144457483-144458225	Baiap2l1	-99742	mid	TypicalEnhancers	3BKOvsWT_ME24h	-0.334352	1.65001	1.40648	2.6256	-0.33788	-0.55692	2.45234	2.57612	2.96063	2.98971	2.64187	3.19944	3BKOvsWT_EpiLC;3BKOvsWT_ME24h;3BKOvsWT_ME48h	12.4692	9.31373	12.5581	62.4934	16.0221	21.3904	74.7222	31.7073	23.913	76.3235	39.2857	49.3333
chr5:144457483-144458225	Baiap2l1	-88048	mid	TypicalEnhancers	3BKOvsWT_ME24h	-0.334352	1.65001	1.40648	2.6256	-0.33788	-0.55692	2.45234	2.57612	2.96063	2.98971	2.64187	3.19944	3BKOvsWT_EpiLC;3BKOvsWT_ME24h;3BKOvsWT_ME48h	12.4692	9.31373	12.5581	62.4934	16.0221	21.3904	74.7222	31.7073	23.913	76.3235	39.2857	49.3333
chr5:144457483-144458225	Nptx2	-99742	mid	TypicalEnhancers	3BKOvsWT_ME24h	2.76806	2.71946	-1.24148	-0.858524	2.62291	2.77856	2.27415	2.13676	0.787946	0.773095	-0.052876	-0.0186034	3BKOvsWT_EpiLC;3BKOvsWT_ME24h;3BKOvsWT_ME48h	12.4692	9.31373	12.5581	62.4934	16.0221	21.3904	74.7222	31.7073	23.913	76.3235	39.2857	49.3333
chr5:144457483-144458225	Nptx2	-88048	mid	TypicalEnhancers	3BKOvsWT_ME24h	2.76806	2.71946	-1.24148	-0.858524	2.62291	2.77856	2.27415	2.13676	0.787946	0.773095	-0.052876	-0.0186034	3BKOvsWT_EpiLC;3BKOvsWT_ME24h;3BKOvsWT_ME48h	12.4692	9.31373	12.5581	62.4934	16.0221	21.3904	74.7222	31.7073	23.913	76.3235	39.2857	49.3333
chr5:144479697-144480143	Nptx2	-65982	mid	TypicalEnhancers	3BKOvsWT_ME24h	2.76806	2.71946	-1.24148	-0.858524	2.62291	2.77856	2.27415	2.13676	0.787946	0.773095	-0.052876	-0.0186034	3BKOvsWT_EpiLC;3BKOvsWT_ME24h;3BKOvsWT_ME48h	6.5752	0.52356	4.47761	89.3174	44.697	38.0952	92.9184	57.8947	45.8824	90.2993	43.4783	44.2857
chr5:144506810-144507661	Nptx2	-38666	mid	TypicalEnhancers	3BKOvsWT_ME24h	2.76806	2.71946	-1.24148	-0.858524	2.62291	2.77856	2.27415	2.13676	0.787946	0.773095	-0.052876	-0.0186034	3BKOvsWT_EpiLC;3BKOvsWT_ME24h;3BKOvsWT_ME48h	25.3646	10.0386	13.4247	74.4093	14.6341	19.4678	89.3748	31.405	24.5509	81.5743	22.8571	30.6306
chr5:144545192-144548742	Nptx2	1065	mid	Promoters	3BKOvsWT_ME24h	2.76806	2.71946	-1.24148	-0.858524	2.62291	2.77856	2.27415	2.13676	0.787946	0.773095	-0.052876	-0.0186034	3BKOvsWT_EpiLC;3BKOvsWT_ME24h;3BKOvsWT_ME48h	16.9382	6.13512	6.88368	65.7818	4.83244	4.68468	85.8682	35.2821	12.8105	85.0029	32.2208	34.5435
chr5:146834059-146835417	Rasl11a	-10333	late	TypicalEnhancers	3BKOvsWT_ME48h	1.64864	1.50317	1.92862	1.68073	2.31096	2.33455	2.18367	1.71777	2.8035	2.41354	3.0282	2.73361	3BKOvsWT_EpiLC;3BKOvsWT_ME24h;3BKOvsWT_ME48h	8.91055	1.11465	1.76768	85.7833	32.3944	25.7319	84.843	22.3602	22.8346	80.6906	28.2051	32.9114
chr5:148397846-148400580	Slc7a1	691	late	Promoters	3BKOvsWT_ME48h	3.50207	2.82519	1.66089	1.79251	3.73497	3.75234	2.76318	2.24799	1.72429	1.30716	3.15346	2.93041	3BKOvsWT_EpiLC;3BKOvsWT_ME24h;3BKOvsWT_ME48h	7.3	1.61002	1.82493	61.9887	5.02168	4	78.2506	35.1752	15.2975	78.6135	37.5959	48.1371
chr5:148466351-148467429	Slc7a1	-66986	late	TypicalEnhancers	3BKOvsWT_ME48h	3.50207	2.82519	1.66089	1.79251	3.73497	3.75234	2.76318	2.24799	1.72429	1.30716	3.15346	2.93041	3BKOvsWT_EpiLC;3BKOvsWT_ME24h;3BKOvsWT_ME48h	23.2953	10.8453	14.0881	64.3745	13.6054	17.3567	79.931	15.4762	14.6497	73.196	32.967	34.8214
chr5:24321411-24321773	Kcnh2	30012	late	TypicalEnhancers	3BKOvsWT_ME24h;3BKOvsWT_ME48h	1.35052	1.47982	0.871014	1.13335	2.21982	1.70608	1.72745	1.66018	2.34025	2.31914	2.6342	2.6726	3BKOvsWT_EpiLC;3BKOvsWT_ME24h;3BKOvsWT_ME48h	23.88	16.1417	23.2068	69.2406	24.7664	10.3226	80.5359	36.5591	26.6667	67.6967	28.9474	47.191
chr5:24329320-24330117	Kcnh2	21885	late	Promoters	3BKOvsWT_ME24h;3BKOvsWT_ME48h	1.35052	1.47982	0.871014	1.13335	2.21982	1.70608	1.72745	1.66018	2.34025	2.31914	2.6342	2.6726	3BKOvsWT_EpiLC;3BKOvsWT_ME24h;3BKOvsWT_ME48h	40.0851	19.3347	28.5	74.0103	16.4114	23.2394	74.9092	29.3023	25.3219	65.8411	49.6599	46.6019
chr5:24364470-24364728	Nos3	-211	early	Promoters	3BKOvsWT_EpiLC;3BKOvsWT_ME24h	1.43931	-3.07792	-2.83555	-1.69323	2.04019	1.75099	-0.733548	-1.44038	-1.23512	-1.14128	-2.30552	-1.91217	3BKOvsWT_EpiLC;3BKOvsWT_ME24h;3BKOvsWT_ME48h	28.3931	13.8889	18.2927	79.5109	38.61	48.7805	87.0455	44.8276	29.2683	90.4977	50.9091	57.6471
chr5:24387057-24388625	Nos3	23031	early	TypicalEnhancers	3BKOvsWT_EpiLC;3BKOvsWT_ME24h	1.43931	-3.07792	-2.83555	-1.69323	2.04019	1.75099	-0.733548	-1.44038	-1.23512	-1.14128	-2.30552	-1.91217	3BKOvsWT_EpiLC;3BKOvsWT_ME24h;3BKOvsWT_ME48h	11.0237	1.98816	2.05958	46.679	4.29115	4.2816	66.4653	37.1287	9.17647	64.1649	47.8754	41.9178
chr5:24590890-24592822	Smarcd3	10156	early	Promoters	3BKOvsWT_EpiLC	0.886781	-2.28661	0.916882	0.856815	1.93847	1.39137	-1.12474	-0.987907	0.558809	0.38567	0.470141	0.575694	3BKOvsWT_EpiLC;3BKOvsWT_ME24h;3BKOvsWT_ME48h	40.83	12.5198	18.9274	88.3546	24.4764	23.1536	93.2528	46.8992	31.25	91.968	51.4139	52.4038
chr5:24729707-24732022	Wdr86	-138	mid	Promoters	3BKOvsWT_EpiLC;3BKOvsWT_ME24h;3BKOvsWT_ME48h	0.342291	0.5812	0.73273	1.20838	0.131436	-0.447654	2.28707	2.89827	3.21424	3.41522	1.99643	2.70312	3BKOvsWT_EpiLC;3BKOvsWT_ME24h;3BKOvsWT_ME48h	14.5169	11.1952	10.9898	66.064	6.57954	4.82423	78.4981	20.2788	10.3728	74.6523	31.9728	28.8823
chr5:25222418-25223822	Galnt11	238	late	Promoters	3BKOvsWT_EpiLC;3BKOvsWT_ME24h;3BKOvsWT_ME48h	2.29313	1.15989	1.25561	1.20755	2.9039	2.97943	2.676	2.9433	3.07293	3.18453	3.10222	3.2527	3BKOvsWT_EpiLC;3BKOvsWT_ME24h;3BKOvsWT_ME48h	21.7663	7.567	8.18047	68.213	9.52073	5.64994	79.7717	30.5085	11.2628	84.5708	45.4054	42.823
chr5:30280848-30281743	Drc1	-92	early	Promoters	3BKOvsWT_ESC;3BKOvsWT_EpiLC;3BKOvsWT_ME24h;3BKOvsWT_ME48h	-0.808712	-1.32031	-1.04569	-2.49773	0.622768	0.255591	2.23922	2.23147	0.793748	1.33183	-0.62424	-0.338826	3BKOvsWT_EpiLC;3BKOvsWT_ME24h;3BKOvsWT_ME48h	22.5213	13.8848	16.2614	82.1897	12.9338	12.6071	88.5383	37.4532	23.5294	88.3212	42.069	33.1787
chr5:31068291-31068625	Slc30a3	25157	early	TypicalEnhancers	3BKOvsWT_EpiLC;3BKOvsWT_ME24h	-0.916209	-0.291151	-1.13212	-0.872975	-2.15712	-2.65616	0.593549	1.56275	-0.46844	0.21292	-2.48782	-1.52836	3BKOvsWT_EpiLC;3BKOvsWT_ME24h;3BKOvsWT_ME48h	51.2755	19.0231	25.5924	90.8388	60.5505	52.071	97.5248	72.2222	44.7917	95.6339	76.25	67.3684
chr5:34326700-34327550	Zfyve28	-38799	late	TypicalEnhancers	3BKOvsWT_EpiLC;3BKOvsWT_ME24h;3BKOvsWT_ME48h	1.01091	-3.28518	-3.75959	-2.82504	2.21283	1.83103	-1.66585	-1.80276	-2.31866	-2.47333	-1.21444	-0.934466	3BKOvsWT_EpiLC;3BKOvsWT_ME24h	14.4471	1.75824	3.54746	46.8544	11.7925	8.64662	50.728	18.3784	13.9785	49.4781	38.8535	41.6667
chr5:36485150-36486072	Ccdc96	1023	late	Promoters	3BKOvsWT_ME48h	-1.09987	0.758496	0.408893	-0.418539	-1.10464	-0.864266	1.10177	-0.121042	0.283917	-1.0217	0.837519	0.573093	3BKOvsWT_EpiLC;3BKOvsWT_ME24h;3BKOvsWT_ME48h	37.4837	22.1992	32.7556	80.7122	17.9837	15.6723	82.287	30.7692	17.3981	82.6881	38.4615	26.6075
chr5:36573542-36574829	Ccdc96	89598	late	TypicalEnhancers	3BKOvsWT_ME48h	-1.09987	0.758496	0.408893	-0.418539	-1.10464	-0.864266	1.10177	-0.121042	0.283917	-1.0217	0.837519	0.573093	3BKOvsWT_EpiLC;3BKOvsWT_ME24h;3BKOvsWT_ME48h	21.7344	10.8247	14.2466	64.0478	13.5734	21.1735	80.8697	25	24.2647	79.1859	20.6349	22.0779
chr5:65415664-65416590	Ugdh	19822	early	TypicalEnhancers	3BKOvsWT_EpiLC	3.21159	2.65323	3.00862	3.02477	3.61872	3.31985	3.81804	3.90825	3.64098	3.67146	3.32389	3.3899	3BKOvsWT_EpiLC;3BKOvsWT_ME24h;3BKOvsWT_ME48h	12.8846	3.50649	2.83688	69.1538	11.2125	10.4953	71.9806	20.354	10.9589	81.8165	36.1111	37.0787
chr5:65428405-65428851	Ugdh	7321	early	TypicalEnhancers	3BKOvsWT_EpiLC	3.21159	2.65323	3.00862	3.02477	3.61872	3.31985	3.81804	3.90825	3.64098	3.67146	3.32389	3.3899	3BKOvsWT_EpiLC;3BKOvsWT_ME24h;3BKOvsWT_ME48h	39.1207	28.5714	38.1679	75.939	37.1287	35.3659	85.6169	42.1053	31.25	72.7778	64.7059	26.087
chr5:77249690-77250464	Spink2	-38606	mid	SuperEnhancers	3BKOvsWT_ME24h	0.467578	1.205	-0.283662	0.201012	0.136787	-0.212309	0.186434	0.898881	0.401531	1.29608	-0.583659	-0.0650837	3BKOvsWT_EpiLC;3BKOvsWT_ME24h;3BKOvsWT_ME48h	7.03336	2.5788	2.5641	66.1057	21.7284	20.8108	76.2004	34.6535	42.953	74.3756	26.25	39.3939
chr6:113487066-113487513	Prrt3	14593	late	TypicalEnhancers	3BKOvsWT_ME48h	-0.763478	0.0917227	0.100355	-1.08392	-0.453404	-0.720276	-0.95899	-0.933745	0.135499	-0.31746	0.0430104	-0.0606588	3BKOvsWT_EpiLC;3BKOvsWT_ME24h;3BKOvsWT_ME48h	20.9573	8.82353	15.9375	81.9881	35.5401	36.7041	85.9344	52.5424	52.5	76.4629	41.6667	25
chr6:113491812-113492776	Prrt3	9589	late	TypicalEnhancers	3BKOvsWT_ME48h	-0.763478	0.0917227	0.100355	-1.08392	-0.453404	-0.720276	-0.95899	-0.933745	0.135499	-0.31746	0.0430104	-0.0606588	3BKOvsWT_EpiLC;3BKOvsWT_ME24h;3BKOvsWT_ME48h	29.1864	9.55975	17.9234	90.868	36.1874	37.1667	94.1238	45.3416	40.9091	89.5412	44.6043	57.3826
chr6:114282503-114284747	Slc6a1	990	mid	Promoters	3BKOvsWT_ESC;3BKOvsWT_ME24h;3BKOvsWT_ME48h	-0.205581	-4.05006	-5.61832	-5.22627	0.349065	1.14542	-4.1407	-4.92538	-2.5975	-2.74874	-2.19048	-1.34076	3BKOvsWT_EpiLC;3BKOvsWT_ME24h;3BKOvsWT_ME48h	14.464	6.52921	5.90501	65.6916	10.9611	9.49519	80.9886	36.8932	9.87261	76.6392	30.7278	30.2013
chr6:116460217-116461248	Alox5	445	early	Promoters	3BKOvsWT_ESC;3BKOvsWT_EpiLC;3BKOvsWT_ME24h	-3.12693	-1.54927	-0.547135	-1.14497	-0.661987	-0.328347	-0.0184252	0.291792	1.73681	1.64504	-0.2636	-0.330599	3BKOvsWT_EpiLC;3BKOvsWT_ME24h;3BKOvsWT_ME48h	35.6733	19.1818	17.0976	57.7867	4.23117	3.51406	82.0228	35.7143	3.2967	72.0024	51.5789	34.8214
chr6:122662726-122663525	Nanog	-44442	early	SuperEnhancers	3BKOvsWT_EpiLC	6.78521	5.38166	4.02508	0.978903	7.68628	7.6084	6.41986	6.36538	4.58524	5.16862	0.81372	1.14984	3BKOvsWT_EpiLC;3BKOvsWT_ME24h;3BKOvsWT_ME48h	8.64907	0.158983	0.131062	67.3055	19.678	23.1008	73.952	20.5479	27.3381	62.2607	39.2405	39.4558
chr6:122706230-122706803	Nanog	-1051	early	Promoters,SuperEnhancers	3BKOvsWT_EpiLC	6.78521	5.38166	4.02508	0.978903	7.68628	7.6084	6.41986	6.36538	4.58524	5.16862	0.81372	1.14984	3BKOvsWT_EpiLC;3BKOvsWT_ME24h;3BKOvsWT_ME48h	19.8814	1.94175	6.23145	71.585	33.8983	40.6832	77.4951	37.1134	34.4	80.052	39.726	37.1981
chr6:122714583-122715463	Nanog	7455	early	SuperEnhancers	3BKOvsWT_EpiLC	6.78521	5.38166	4.02508	0.978903	7.68628	7.6084	6.41986	6.36538	4.58524	5.16862	0.81372	1.14984	3BKOvsWT_ESC;3BKOvsWT_EpiLC;3BKOvsWT_ME24h;3BKOvsWT_ME48h	19.7723	7.76892	14.8936	64.9851	18.3623	17.2872	73.1289	33.8235	39.2405	79.4792	35.7143	37.5
chr6:124797869-124799423	Lrrc23	-18928	early	TypicalEnhancers	3BKOvsWT_EpiLC	-1.2245	-0.294985	0.0406507	-0.798064	-1.36103	-1.6427	0.635765	0.77213	-0.0613506	0.431386	-1.48067	-0.333882	3BKOvsWT_EpiLC;3BKOvsWT_ME24h;3BKOvsWT_ME48h	25.3009	16.6667	16.0643	64.7384	17.7358	20.9677	74.2903	19.1489	25	78.9906	19.2308	14.8148
chr6:126802856-126803205	Kcna6	-62357	early	TypicalEnhancers	3BKOvsWT_EpiLC;3BKOvsWT_ME24h;3BKOvsWT_ME48h	-3.3139	-1.43403	-0.23422	-0.522892	-3.66315	-3.51663	-0.486228	0.25234	0.894589	1.26525	0.0843396	0.851063	3BKOvsWT_EpiLC;3BKOvsWT_ME24h;3BKOvsWT_ME48h	23.1849	6.47482	20.2091	47.3271	13.6201	18.1034	66.9591	9.7561	18.6047	53.2381	46.3415	30
chr6:127701096-127701415	Prmt8	68216	late	TypicalEnhancers	3BKOvsWT_ESC;3BKOvsWT_ME24h;3BKOvsWT_ME48h	-1.45646	-0.787733	-0.165821	-0.782976	0.667727	1.44308	-0.124064	-0.185528	1.77161	1.80329	2.98568	3.63165	3BKOvsWT_EpiLC;3BKOvsWT_ME24h;3BKOvsWT_ME48h	22.0383	6.20155	11.1913	41.8288	8.96861	7.17949	63.3333	10	5.12821	54.5093	42.8571	13.8889
chr6:135197703-135198916	Fam234b	333	early	Promoters	3BKOvsWT_EpiLC;3BKOvsWT_ME24h;3BKOvsWT_ME48h	1.66437	-1.25518	-0.181106	-0.00786245	2.45767	2.4941	0.872554	1.11255	1.53513	1.85058	1.26994	1.81924	3BKOvsWT_EpiLC;3BKOvsWT_ME24h;3BKOvsWT_ME48h	17.3206	3.24948	4.27413	56.9457	5.25803	4.49321	69.9624	35.7006	11.7117	74.4855	20	38.6792
chr6:135362932-135363775	Emp1	809	early	Promoters	3BKOvsWT_EpiLC	3.54913	-1.8455	-1.58644	-1.70344	4.13074	4.13594	-1.08625	-0.777041	-1.75379	-1.23458	-1.5064	-1.73155	3BKOvsWT_EpiLC;3BKOvsWT_ME24h;3BKOvsWT_ME48h	11.7435	1.4218	1.89573	83.6417	53.1073	39.5973	88.1421	45.8333	35.9375	83.1449	34.375	40.8537
chr6:136661076-136662464	Plbd1	158	mid	Promoters	3BKOvsWT_ME24h	-1.81472	0.622581	-1.57051	-2.55416	-0.722887	-1.11336	1.76904	1.36261	-0.130262	-0.0770857	-1.87722	-1.09798	3BKOvsWT_EpiLC;3BKOvsWT_ME24h;3BKOvsWT_ME48h	17.9181	5.94796	7.30627	78.2969	6.83761	5.9589	87.6019	33.8816	13.0909	86.065	28.6458	42.0495
chr6:138140010-138141265	Mgst1	-948	mid	Promoters	3BKOvsWT_EpiLC;3BKOvsWT_ME24h;3BKOvsWT_ME48h	0.550571	1.1852	1.38441	1.99919	0.292926	0.315927	2.90855	3.26153	3.18868	3.6064	3.26594	3.57135	3BKOvsWT_EpiLC;3BKOvsWT_ME24h;3BKOvsWT_ME48h	18.7966	18.802	17.052	46.1942	6.70194	6.42361	51.164	14.8325	6.18557	59.769	15	20.2643
chr6:142888606-142888789	St8sia1	75754	late	TypicalEnhancers	3BKOvsWT_ME48h	0.682211	-3.14587	-2.79076	-2.98909	1.63531	1.1719	-2.68953	-3.22697	-2.23791	-2.13024	-1.15426	-0.869705	3BKOvsWT_EpiLC;3BKOvsWT_ME24h;3BKOvsWT_ME48h	15.8411	4.14747	4.44444	85.5183	47.1429	46.0829	89.4632	50	50.9804	85.6303	56.25	40
chr6:25033066-25034074	Tmem229a	-77273	late	TypicalEnhancers	3BKOvsWT_ME48h	-0.921483	1.10069	0.159553	-0.238328	-0.810818	-0.193746	0.792636	0.399336	0.657054	0.405211	0.782833	0.780905	3BKOvsWT_EpiLC;3BKOvsWT_ME24h;3BKOvsWT_ME48h	11.2176	1.43541	0.507614	81.016	24.2291	30.814	88.5707	28.8462	18.3673	87.9412	22.7273	28.2609
chr6:39117458-39119090	Parp12	75	late	Promoters	3BKOvsWT_EpiLC;3BKOvsWT_ME24h;3BKOvsWT_ME48h	0.411662	-0.328524	-0.506069	-0.971601	0.997292	1.22415	1.14244	0.955494	0.469831	0.602757	0.0498928	0.813669	3BKOvsWT_EpiLC;3BKOvsWT_ME24h;3BKOvsWT_ME48h	13.9156	4.70277	5.25398	74.3587	5.79039	4.34049	91.7138	43.6134	19.0955	87.4653	49.4357	54.6597
chr6:39132293-39132947	Parp12	-14271	late	TypicalEnhancers	3BKOvsWT_EpiLC;3BKOvsWT_ME24h;3BKOvsWT_ME48h	0.411662	-0.328524	-0.506069	-0.971601	0.997292	1.22415	1.14244	0.955494	0.469831	0.602757	0.0498928	0.813669	3BKOvsWT_EpiLC;3BKOvsWT_ME24h;3BKOvsWT_ME48h	14.9842	12.749	10.8108	70.8247	20.0787	22.2222	76.8453	33.3333	29.5082	80.6523	20.5882	34.1463
chr6:39400209-39400762	Mkrn1	19976	late	SuperEnhancers	3BKOvsWT_ME48h	7.56454	5.68978	4.48428	3.92214	7.15117	7.29669	4.99461	4.69208	4.67056	4.19359	5.4252	5.45928	3BKOvsWT_EpiLC;3BKOvsWT_ME24h;3BKOvsWT_ME48h	7.72478	0.289855	0.687285	78.1217	31.8996	25.2525	93.0858	45.8333	27.7778	80.7157	37.1429	35.7143
chr6:39401053-39401867	Mkrn1	19002	late	SuperEnhancers	3BKOvsWT_ME48h	7.56454	5.68978	4.48428	3.92214	7.15117	7.29669	4.99461	4.69208	4.67056	4.19359	5.4252	5.45928	3BKOvsWT_EpiLC;3BKOvsWT_ME24h;3BKOvsWT_ME48h	6.63715	1.13852	1.12518	95.1975	57.6132	59.7806	94.3447	68.8312	66.6667	95.285	68.4783	63.0435
chr6:39404579-39404845	Mkrn1	15750	late	SuperEnhancers	3BKOvsWT_ME48h	7.56454	5.68978	4.48428	3.92214	7.15117	7.29669	4.99461	4.69208	4.67056	4.19359	5.4252	5.45928	3BKOvsWT_EpiLC;3BKOvsWT_ME24h;3BKOvsWT_ME48h	43.2294	15.1316	25.2212	93.3102	57.5916	58.2418	95.7876	61.1111	75.3846	94.113	73.0769	59.5238
chr6:39417855-39418532	Mkrn1	2268	late	SuperEnhancers	3BKOvsWT_ME48h	7.56454	5.68978	4.48428	3.92214	7.15117	7.29669	4.99461	4.69208	4.67056	4.19359	5.4252	5.45928	3BKOvsWT_EpiLC;3BKOvsWT_ME24h;3BKOvsWT_ME48h	1.8686	0.537634	0	46.2335	5.16129	5.61224	53.9474	5.45455	5.88235	52.3009	12.8205	6.66667
chr6:39430955-39431405	Mkrn1	-10718	late	SuperEnhancers	3BKOvsWT_ME48h	7.56454	5.68978	4.48428	3.92214	7.15117	7.29669	4.99461	4.69208	4.67056	4.19359	5.4252	5.45928	3BKOvsWT_EpiLC;3BKOvsWT_ME24h;3BKOvsWT_ME48h	5.97685	3.22581	2.6178	50.9521	20	27	67.7505	32.9897	22.1106	68.558	27.7372	23.1959
chr6:48621584-48623435	AI854703	-4254	mid	TypicalEnhancers	3BKOvsWT_EpiLC;3BKOvsWT_ME24h;3BKOvsWT_ME48h	-0.262521	-1.29951	-1.35317	-0.109695	0.0910465	0.502165	0.355722	0.96157	0.718371	1.17006	0.976009	1.36492	3BKOvsWT_ESC;3BKOvsWT_EpiLC;3BKOvsWT_ME24h;3BKOvsWT_ME48h	43.5062	23.4862	18.2362	77.7779	27.9492	24.9245	77.7476	33.871	34.5794	73.3732	41.1765	25.8621
chr6:48626416-48627588	AI854703	238	mid	Promoters	3BKOvsWT_EpiLC;3BKOvsWT_ME24h;3BKOvsWT_ME48h	-0.262521	-1.29951	-1.35317	-0.109695	0.0910465	0.502165	0.355722	0.96157	0.718371	1.17006	0.976009	1.36492	3BKOvsWT_ESC;3BKOvsWT_EpiLC;3BKOvsWT_ME24h;3BKOvsWT_ME48h	24.801	8.40395	12.756	76.7106	9.96622	11.1706	81.4732	19.2878	10.2871	86.3027	23.9382	27.4227
chr6:53801662-53802173	Tril	18912	late	TypicalEnhancers	3BKOvsWT_ESC;3BKOvsWT_ME48h	-2.44094	-0.480457	-0.78197	-1.43408	-1.23588	-1.19531	-0.87972	-1.87919	-0.881452	-1.7954	-0.243693	0.345499	3BKOvsWT_EpiLC;3BKOvsWT_ME24h;3BKOvsWT_ME48h	14.6794	1.14286	3.42857	74.5549	31.6129	41.1111	76.8717	56.5217	73.0769	80.4422	47.619	50
chr6:54698554-54700151	Mturn	17599	early	TypicalEnhancers	3BKOvsWT_EpiLC;3BKOvsWT_ME24h	0.238228	0.341543	-0.0226705	0.143733	1.31735	1.26559	1.73173	2.34123	1.28542	1.60081	0.68451	1.08566	3BKOvsWT_EpiLC;3BKOvsWT_ME24h;3BKOvsWT_ME48h	23.7129	11.788	14.0986	82.7985	16.721	15.7561	86.05	31.2195	18.239	85.2778	30.9645	33.5664
chr6:58906058-58907487	Nap1l5	303	mid	Promoters	3BKOvsWT_EpiLC;3BKOvsWT_ME24h;3BKOvsWT_ME48h	-0.46143	-2.39442	-2.90612	-2.39419	0.373478	0.422686	0.757496	0.898877	0.997428	1.14211	1.68834	1.96829	3BKOvsWT_EpiLC;3BKOvsWT_ME24h;3BKOvsWT_ME48h	20.1028	8.78477	8.21495	72.0667	6.25	6.71909	86.5091	25.908	10.3093	83.0633	29.6407	24.2833
chr6:65778490-65779651	Prdm5	83	mid	Promoters	3BKOvsWT_EpiLC;3BKOvsWT_ME24h;3BKOvsWT_ME48h	1.57957	-0.391921	-0.525678	-0.436044	1.9772	2.0505	1.03661	1.38224	1.41977	1.8462	0.972579	1.08244	3BKOvsWT_EpiLC;3BKOvsWT_ME24h;3BKOvsWT_ME48h	8.34583	1.61399	1.65034	67.3396	4.63472	3.20641	85.7345	42.6966	4.5	82.1133	31.9797	41.7476
chr6:65795753-65796890	Prdm5	17334	mid	TypicalEnhancers	3BKOvsWT_EpiLC;3BKOvsWT_ME24h;3BKOvsWT_ME48h	1.57957	-0.391921	-0.525678	-0.436044	1.9772	2.0505	1.03661	1.38224	1.41977	1.8462	0.972579	1.08244	3BKOvsWT_EpiLC;3BKOvsWT_ME24h;3BKOvsWT_ME48h	37.3583	44.3243	45.3416	83.0738	40.2516	28.8043	81.2745	46.1538	49.0196	85.3089	48.0769	38.7755
chr6:82881536-82882049	Sema4f	57976	early	Promoters	3BKOvsWT_EpiLC;3BKOvsWT_ME24h	-0.56353	-1.61515	0.379511	0.188161	0.147875	0.135003	-0.30968	0.246989	1.75647	1.84441	0.60876	0.864645	3BKOvsWT_EpiLC;3BKOvsWT_ME24h;3BKOvsWT_ME48h	27.5232	11.5023	11.6667	88.7948	21.8062	24.2254	92.0849	45.7447	32.6531	93.8798	44.8276	54.5455
chr6:88874026-88874464	Podxl2	799	late	Promoters	3BKOvsWT_ME24h;3BKOvsWT_ME48h	-2.05939	-1.76276	-0.898422	0.198956	-1.75625	-1.70898	-1.05848	-0.768492	0.121291	0.164334	1.34635	1.53404	3BKOvsWT_EpiLC;3BKOvsWT_ME24h;3BKOvsWT_ME48h	8.36643	3.04659	2.80811	41.7745	1.8018	2.63158	51.0181	18.9873	5.52486	45.926	25.4237	22.2222
chr6:88884261-88884520	Podxl2	-9347	late	TypicalEnhancers	3BKOvsWT_ME24h;3BKOvsWT_ME48h	-2.05939	-1.76276	-0.898422	0.198956	-1.75625	-1.70898	-1.05848	-0.768492	0.121291	0.164334	1.34635	1.53404	3BKOvsWT_EpiLC;3BKOvsWT_ME24h;3BKOvsWT_ME48h	12.0584	1.43541	5.55556	96.0904	58.6592	59.1195	97.8261	77.7778	65.1163	94.4864	52.9412	72.619
chr6:90435995-90436720	Cfap100	-7945	late	TypicalEnhancers	3BKOvsWT_ME48h	-0.940141	-0.973427	-0.491929	-2.4573	-0.607856	-1.03734	-0.818218	0.181976	-0.619709	-0.396548	-0.711755	-0.779258	3BKOvsWT_EpiLC;3BKOvsWT_ME24h;3BKOvsWT_ME48h	25.5885	13.5714	18.4492	79.6988	38.75	38.2682	87.1825	35.8974	47.7273	85.8196	50	55.2632
chr6:99614758-99616008	Eif4e3	51388	mid	TypicalEnhancers	3BKOvsWT_EpiLC;3BKOvsWT_ME24h	-0.522443	1.32452	0.988174	1.46895	0.18173	-0.855632	2.51424	2.87612	2.51304	2.74502	2.30729	2.41757	3BKOvsWT_EpiLC;3BKOvsWT_ME24h;3BKOvsWT_ME48h	11.2347	4.05862	4.45344	85.0773	45.8656	41.3699	90.5655	45.5285	28.8462	84.5918	47.4138	56.4286
chr7:100177967-100178566	Pgm2l1	-49127	late	Promoters	3BKOvsWT_ME24h;3BKOvsWT_ME48h	1.26491	1.46697	1.11238	0.887288	1.59608	1.64089	2.21719	2.32662	2.06373	2.16451	2.05014	2.19983	3BKOvsWT_EpiLC;3BKOvsWT_ME24h;3BKOvsWT_ME48h	37.2597	23.9899	30.9665	60.9264	18.8679	13.8298	52.7612	24.359	20	60.8295	26	28.9157
chr7:100494020-100496483	Dnajb13	19708	early	SuperEnhancers	3BKOvsWT_EpiLC	-0.986802	-0.353512	0.0645704	-4.04018	-0.464536	-1.29863	1.73503	1.4137	-1.42563	-1.96107	-4.01319	-4.31637	3BKOvsWT_EpiLC;3BKOvsWT_ME24h;3BKOvsWT_ME48h	22.5245	3.9312	16.5087	69.0284	14.221	14.7541	73.3585	20.6704	17.737	71.46	38.7435	29.9479
chr7:100497642-100497925	Dnajb13	17176	early	SuperEnhancers	3BKOvsWT_EpiLC	-0.986802	-0.353512	0.0645704	-4.04018	-0.464536	-1.29863	1.73503	1.4137	-1.42563	-1.96107	-4.01319	-4.31637	3BKOvsWT_EpiLC;3BKOvsWT_ME24h;3BKOvsWT_ME48h	32.5357	14.5985	20.8092	86.9523	58.042	48.3871	87.1552	71.4286	76	83.75	73.6842	52.381
chr7:100499447-100502464	Dnajb13	14004	early	SuperEnhancers	3BKOvsWT_EpiLC	-0.986802	-0.353512	0.0645704	-4.04018	-0.464536	-1.29863	1.73503	1.4137	-1.42563	-1.96107	-4.01319	-4.31637	3BKOvsWT_EpiLC;3BKOvsWT_ME24h;3BKOvsWT_ME48h	28.8006	10.7184	21.764	85.8474	34.1346	36.3834	90.2577	32.7273	39.2857	90.5749	52.9412	43.0657
chr7:101822612-101823346	Phox2a	4666	mid	TypicalEnhancers	3BKOvsWT_ME24h	0.131965	0.797185	0.696375	0.0846355	0.527584	0.490017	0.386433	1.39347	2.60642	2.97878	-0.861984	0.860512	3BKOvsWT_EpiLC;3BKOvsWT_ME24h;3BKOvsWT_ME48h	16.4881	6.18557	8.20793	40.9449	4.36893	3.03541	51.8602	7.63359	8.09717	45.1329	14.0741	17.1875
chr7:101823602-101824098	Phox2a	5537	mid	TypicalEnhancers	3BKOvsWT_ME24h	0.131965	0.797185	0.696375	0.0846355	0.527584	0.490017	0.386433	1.39347	2.60642	2.97878	-0.861984	0.860512	3BKOvsWT_EpiLC;3BKOvsWT_ME24h;3BKOvsWT_ME48h	57.1831	25.9494	39.4904	82.4879	42.8571	47.651	86.7172	58.9474	51.6854	81.8931	58.0645	54.4944
chr7:107208997-107211367	Rbmxl2	737	late	Promoters	3BKOvsWT_EpiLC;3BKOvsWT_ME24h;3BKOvsWT_ME48h	3.67947	-1.83816	-2.93858	-3.42419	4.02674	3.98515	3.0625	3.30925	1.81378	2.19184	0.570048	1.66696	3BKOvsWT_EpiLC;3BKOvsWT_ME24h;3BKOvsWT_ME48h	2.8944	0.473506	0.469392	87.1495	6.3955	6.03311	92.8095	46.5192	16.6819	93.644	52.1807	42.0987
chr7:109944213-109944888	Scube2	-78872	mid	TypicalEnhancers	3BKOvsWT_ESC;3BKOvsWT_EpiLC;3BKOvsWT_ME24h;3BKOvsWT_ME48h	-0.897162	-1.80269	-3.38205	-1.2612	0.481634	0.337879	0.403622	-1.07624	-0.437499	-0.721439	1.97037	1.13708	3BKOvsWT_EpiLC;3BKOvsWT_ME24h;3BKOvsWT_ME48h	7.24417	0.671141	1.57895	43.0293	2.28571	1.74419	57.8788	3.44828	4.87805	46.7949	10.5263	0
chr7:110767802-110769455	Ampd3	-3975	mid	Promoters	3BKOvsWT_ESC;3BKOvsWT_EpiLC;3BKOvsWT_ME24h;3BKOvsWT_ME48h	-0.11365	-2.90154	-2.57808	-3.08756	1.99655	1.7117	-1.17088	-0.99053	-0.462885	-0.466815	-2.02463	-1.02744	3BKOvsWT_EpiLC;3BKOvsWT_ME24h;3BKOvsWT_ME48h	13.2939	1.19617	2.32354	65.5759	6.41184	5.14469	82.6588	44.7788	17.0139	86.4065	56.0386	52.452
chr7:113765650-113766152	Spon1	-97	late	Promoters	3BKOvsWT_ME24h;3BKOvsWT_ME48h	-1.3154	0.013153	-3.58362	-3.29722	-5.57935	-5.23649	0.0837092	0.771532	-1.74563	-2.05548	-0.0242518	-0.600905	3BKOvsWT_EpiLC;3BKOvsWT_ME24h;3BKOvsWT_ME48h	10.3779	5.55556	5.46985	39.2883	1.8759	2.43902	51.5883	29.0503	5.06912	52.8819	19.5876	29.0909
chr7:123210280-123211509	Slc5a11	-3918	mid	SuperEnhancers	3BKOvsWT_ME24h	2.90626	-0.39631	-2.12123	-2.76786	2.5748	3.17526	-1.04497	-0.43313	-0.777561	-0.674175	-3.04598	-2.44181	3BKOvsWT_EpiLC;3BKOvsWT_ME24h;3BKOvsWT_ME48h	5.88335	1.29199	2.3622	77.1486	20.4545	22.3097	81.9819	26.1905	28.125	84.0606	51.2195	27.7778
chr7:123214944-123215308	Slc5a11	313	mid	Promoters,SuperEnhancers	3BKOvsWT_ME24h	2.90626	-0.39631	-2.12123	-2.76786	2.5748	3.17526	-1.04497	-0.43313	-0.777561	-0.674175	-3.04598	-2.44181	3BKOvsWT_EpiLC;3BKOvsWT_ME24h;3BKOvsWT_ME48h	8.30939	1.10497	1.13636	68.379	20.4819	22.3776	70.4832	15.3846	17.5	82.9407	26.6667	61.9048
chr7:123218606-123219087	Slc5a11	4034	mid	SuperEnhancers	3BKOvsWT_ME24h	2.90626	-0.39631	-2.12123	-2.76786	2.5748	3.17526	-1.04497	-0.43313	-0.777561	-0.674175	-3.04598	-2.44181	3BKOvsWT_EpiLC;3BKOvsWT_ME24h;3BKOvsWT_ME48h	9.16426	0	0.380228	83.6785	40.7524	52.3622	89.3425	46.3636	46.2687	86.8664	50.6849	65.7143
chr7:123226390-123227016	Slc5a11	11890	mid	SuperEnhancers	3BKOvsWT_ME24h	2.90626	-0.39631	-2.12123	-2.76786	2.5748	3.17526	-1.04497	-0.43313	-0.777561	-0.674175	-3.04598	-2.44181	3BKOvsWT_EpiLC;3BKOvsWT_ME24h;3BKOvsWT_ME48h	40.3469	29.3785	46.9484	79.6083	23.6686	28.5714	87.9638	43.75	30.2752	86.7168	42.3077	37.5
chr7:123251318-123251571	Slc5a11	36632	mid	TypicalEnhancers	3BKOvsWT_ME24h	2.90626	-0.39631	-2.12123	-2.76786	2.5748	3.17526	-1.04497	-0.43313	-0.777561	-0.674175	-3.04598	-2.44181	3BKOvsWT_EpiLC;3BKOvsWT_ME24h;3BKOvsWT_ME48h	15.2052	9.34959	9.18367	69.401	30.7263	25.3394	76.3636	28.5714	50	80.3846	42.8571	62.5
chr7:126765523-126766602	Gdpd3	-271	mid	Promoters	3BKOvsWT_ME24h	0.274973	-0.976289	-0.831328	-0.614211	0.293141	0.214026	-0.467441	-0.0774576	0.0967598	0.166158	-0.246597	-0.110055	3BKOvsWT_EpiLC;3BKOvsWT_ME24h;3BKOvsWT_ME48h	39.9553	11.4865	20.8683	93.3677	57.1709	52.5	94.011	62.5641	60.2941	96.0994	73.7226	68.9781
chr7:126807914-126808359	Fam57b	-15166	mid	TypicalEnhancers	3BKOvsWT_ME24h;3BKOvsWT_ME48h	0.323926	1.87545	1.04737	0.388374	-0.297126	-0.776755	1.95985	2.49106	2.20239	2.71259	1.63754	1.91585	3BKOvsWT_EpiLC;3BKOvsWT_ME24h;3BKOvsWT_ME48h	26.3753	12.7586	15.9763	75.5374	23.0263	29.2793	88.5426	38.0952	25.8929	80.0651	31.8841	34.7458
chr7:127386195-127387544	9130019O22Rik	296	late	Promoters	3BKOvsWT_ME24h;3BKOvsWT_ME48h	0.218246	-1.04555	-1.42964	-1.34978	0.596086	0.311684	-0.0773654	-0.378309	-0.212415	-0.480523	0.258218	0.277842	3BKOvsWT_EpiLC;3BKOvsWT_ME24h;3BKOvsWT_ME48h	14.1058	5.67686	5.14158	70.8626	13.9042	12.3836	78.3839	41.9087	22.5806	78.8717	67.8571	40.8397
chr7:127992851-127994188	Pycard	347	early	Promoters	3BKOvsWT_EpiLC;3BKOvsWT_ME24h;3BKOvsWT_ME48h	2.35418	-4.79241	-4.17632	-4.79241	2.42863	2.34999	0.446938	0.66786	0.0861077	0.123843	-2.30677	-1.77638	3BKOvsWT_EpiLC;3BKOvsWT_ME24h;3BKOvsWT_ME48h	15.9829	3.93701	5.14706	86.0468	15.5763	15.8284	89.0359	20.9091	12.0332	90.2757	35.8974	30.6533
chr7:132153940-132155308	Cpxm2	115	early	Promoters	3BKOvsWT_ESC	-2.7735	-1.73749	0.238104	-1.04322	-2.17982	-1.44621	-1.54133	-0.842798	-1.15957	-0.734687	-2.90619	-3.00505	3BKOvsWT_EpiLC;3BKOvsWT_ME24h;3BKOvsWT_ME48h	28.2874	16.0359	12.4333	72.6868	10.7547	9.36455	79.4417	36.3861	10.917	86.6007	42.2886	57.5829
chr7:138854958-138857892	Bnip3	53081	early	SuperEnhancers	3BKOvsWT_EpiLC	3.89765	3.34094	3.90849	4.53145	4.68958	5.00359	4.4663	4.37208	4.68025	4.80679	3.66136	4.00832	3BKOvsWT_EpiLC;3BKOvsWT_ME24h;3BKOvsWT_ME48h	8.60569	1.85759	3.67847	84.507	37.0192	35.5396	91.2193	41.2791	30.2158	93.2099	50.5747	41.5254
chr7:138919128-138920261	Bnip3	-10189	early	TypicalEnhancers	3BKOvsWT_EpiLC	3.89765	3.34094	3.90849	4.53145	4.68958	5.00359	4.4663	4.37208	4.68025	4.80679	3.66136	4.00832	3BKOvsWT_EpiLC;3BKOvsWT_ME24h;3BKOvsWT_ME48h	27.3063	10.7922	9.27374	61.3844	6.2425	7.92079	71.5901	23.6842	14.1414	63.6579	26.9231	33.3333
chr7:139937499-139938256	Kndc1	43182	late	SuperEnhancers	3BKOvsWT_EpiLC;3BKOvsWT_ME24h;3BKOvsWT_ME48h	0.747945	-0.860774	-1.92383	-3.0441	1.71543	1.4904	0.311986	0.770216	-1.14495	-0.602963	-1.83482	-1.30696	3BKOvsWT_EpiLC;3BKOvsWT_ME24h;3BKOvsWT_ME48h	39.5732	27.9365	43.5252	80.4713	35.3147	43.2692	86.0155	30	32.4675	86.9731	66.6667	40.678
chr7:139946353-139948160	6430531B16Rik	31498	mid	SuperEnhancers	3BKOvsWT_EpiLC;3BKOvsWT_ME24h;3BKOvsWT_ME48h	-2.11332	-2.13405	-2.99399	-1.6875	-0.775771	-2.00255	-0.230568	0.184058	-0.787622	-0.012378	-0.713196	-0.00966954	3BKOvsWT_EpiLC;3BKOvsWT_ME24h;3BKOvsWT_ME48h	10.6074	5.73066	6.10329	78.1334	24.6528	28.7234	86.1121	28.7356	25.6757	88.038	29.1667	26.4151
chr7:139948563-139949446	6430531B16Rik	29750	mid	SuperEnhancers	3BKOvsWT_EpiLC;3BKOvsWT_ME24h;3BKOvsWT_ME48h	-2.11332	-2.13405	-2.99399	-1.6875	-0.775771	-2.00255	-0.230568	0.184058	-0.787622	-0.012378	-0.713196	-0.00966954	3BKOvsWT_EpiLC;3BKOvsWT_ME24h;3BKOvsWT_ME48h	21.7891	14.9682	12.5654	74.1723	28.0702	26.6467	81.5065	35.1351	40.2439	80.3571	34.0426	30.9091
chr7:139957342-139958490	6430531B16Rik	20839	mid	Promoters	3BKOvsWT_EpiLC;3BKOvsWT_ME24h;3BKOvsWT_ME48h	-2.11332	-2.13405	-2.99399	-1.6875	-0.775771	-2.00255	-0.230568	0.184058	-0.787622	-0.012378	-0.713196	-0.00966954	3BKOvsWT_EpiLC;3BKOvsWT_ME24h;3BKOvsWT_ME48h	51.2147	37.6	47.4811	82.5763	25.4954	27.1971	90.1834	36.5591	29.6089	82.2203	50	33.5106
chr7:139977996-139979450	6430531B16Rik	32	mid	Promoters	3BKOvsWT_EpiLC;3BKOvsWT_ME24h;3BKOvsWT_ME48h	-2.11332	-2.13405	-2.99399	-1.6875	-0.775771	-2.00255	-0.230568	0.184058	-0.787622	-0.012378	-0.713196	-0.00966954	3BKOvsWT_EpiLC;3BKOvsWT_ME24h;3BKOvsWT_ME48h	25.6334	16.8333	17.3323	66.9046	13.339	10.3648	76.862	23.8845	9.56284	78.6341	32.9545	31.8681
chr7:140787905-140787985	Syce1	-93	mid	Promoters	3BKOvsWT_ESC;3BKOvsWT_EpiLC;3BKOvsWT_ME24h;3BKOvsWT_ME48h	2.16077	-3.15331	-3.41435	-3.41435	3.21843	3.62087	-0.145621	-2.0291	-0.836476	-1.91043	-1.37506	-2.0028	3BKOvsWT_EpiLC;3BKOvsWT_ME24h;3BKOvsWT_ME48h	22.1154	8.49673	19.5122	90.9016	35.2941	42.3077	94.7822	63.3333	62.963	89.4088	60	70.1493
chr7:140835096-140835707	Urah	384	early	Promoters	3BKOvsWT_EpiLC;3BKOvsWT_ME24h	3.1161	-0.249728	-0.545759	-1.01735	3.66499	3.64831	1.21611	1.77717	0.62435	1.73853	-1.64026	-0.753461	3BKOvsWT_EpiLC;3BKOvsWT_ME24h;3BKOvsWT_ME48h	9.81094	1.86125	1.68919	81.1059	28.2828	35.5513	88.5356	56.1905	41.4013	80.3199	54.7945	48.0916
chr7:141079538-141080411	Pkp3	1757	early	Promoters	3BKOvsWT_EpiLC	1.04326	-0.0982985	-0.0396172	-0.832164	1.61188	1.34133	0.992032	0.947101	-0.50858	-0.0160941	-2.49617	-1.6389	3BKOvsWT_EpiLC;3BKOvsWT_ME24h;3BKOvsWT_ME48h	28.6629	13.3085	17.1529	77.9191	13.3163	14.5455	79.0214	48.5	19.3182	82.5758	46.9388	47.8431
chr7:141328476-141328963	Tmem80	590	late	Promoters	3BKOvsWT_EpiLC;3BKOvsWT_ME48h	-0.0376331	0.129989	0.698274	0.999297	0.174826	0.175354	1.39226	0.766429	1.7708	1.50557	2.3909	2.47494	3BKOvsWT_EpiLC;3BKOvsWT_ME24h;3BKOvsWT_ME48h	31.394	13.5632	20.5645	63.5915	15.8025	15.1188	72.4684	18.0723	20.7547	77.5211	12.7273	14.8148
chr7:141434203-141434605	Cend1	-4913	late	Promoters	3BKOvsWT_ME48h	0.811685	0.917103	-0.711101	-2.23315	0.684351	0.836105	0.958969	0.371329	-1.1252	-1.04372	-1.06061	-1.20423	3BKOvsWT_EpiLC;3BKOvsWT_ME24h;3BKOvsWT_ME48h	21.8918	11.5942	18.4426	61.8213	10.0962	8.46154	44.6637	20	10.084	42.2009	15.2174	21.374
chr7:143054071-143054995	Cd81	1794	early	Promoters	3BKOvsWT_ESC	5.701	5.06225	5.68599	5.67728	6.76431	6.82404	5.95554	6.02414	6.55456	6.5214	6.2303	6.07205	3BKOvsWT_ESC;3BKOvsWT_EpiLC;3BKOvsWT_ME24h;3BKOvsWT_ME48h	8.46973	0	0.453515	83.8699	3.72493	8.10811	81.5934	8.82353	5.26316	74.5848	21.1268	16.8539
chr7:143458726-143462339	Cdkn1c	463	early	Promoters	3BKOvsWT_ESC;3BKOvsWT_EpiLC;3BKOvsWT_ME24h;3BKOvsWT_ME48h	2.1399	2.40989	2.0972	2.26938	3.42117	3.49215	4.85474	4.88772	3.77249	3.98022	4.52801	4.78865	3BKOvsWT_EpiLC;3BKOvsWT_ME24h;3BKOvsWT_ME48h	15.47	4.04461	5.11864	78.8255	7.94577	5.23501	82.849	41.4923	10.8354	79.1311	26.888	40.1126
chr7:144175044-144176064	Shank2	25	early	Promoters	3BKOvsWT_ESC;3BKOvsWT_EpiLC;3BKOvsWT_ME24h;3BKOvsWT_ME48h	-4.45002	-1.06402	-0.974683	-1.02247	-2.43647	-2.49622	0.104943	0.0498661	0.275451	0.391855	0.112741	0.22937	3BKOvsWT_EpiLC;3BKOvsWT_ME24h;3BKOvsWT_ME48h	39.3018	22.4766	20.5934	85.0221	14.7513	13.3745	89.0436	36.8664	18.0095	90.4522	38.9474	37.7734
chr7:144678292-144679420	Ano1	59687	late	SuperEnhancers	3BKOvsWT_ME24h;3BKOvsWT_ME48h	-2.77436	-0.1273	-3.38286	-1.89875	-2.00246	-1.80416	-0.443088	-1.12267	-1.975	-2.53702	0.800084	0.448979	3BKOvsWT_EpiLC;3BKOvsWT_ME24h;3BKOvsWT_ME48h	22.4302	10.9632	13.5817	76.7472	8.63827	10.7296	85.1861	32.9114	11.2613	87.7983	27.6498	52.0499
chr7:144737739-144738870	Ano1	238	late	Promoters	3BKOvsWT_ME24h;3BKOvsWT_ME48h	-2.77436	-0.1273	-3.38286	-1.89875	-2.00246	-1.80416	-0.443088	-1.12267	-1.975	-2.53702	0.800084	0.448979	3BKOvsWT_EpiLC;3BKOvsWT_ME24h;3BKOvsWT_ME48h	31.5313	23.2158	24.4032	61.5405	10.0569	6.47011	64.4846	32.2857	7.69231	64.8089	38.2883	29.932
chr7:144821975-144822515	Ano1	-83702	late	TypicalEnhancers	3BKOvsWT_ME24h;3BKOvsWT_ME48h	-2.77436	-0.1273	-3.38286	-1.89875	-2.00246	-1.80416	-0.443088	-1.12267	-1.975	-2.53702	0.800084	0.448979	3BKOvsWT_EpiLC;3BKOvsWT_ME24h;3BKOvsWT_ME48h	26.0172	7.31707	14.1026	74.5525	35.2381	30.6011	66.9149	30.7692	20.9677	54.5455	33.3333	23.2143
chr7:144862647-144864733	Fgf15	-32841	late	SuperEnhancers	3BKOvsWT_ESC;3BKOvsWT_ME48h	2.03265	3.22004	1.53345	2.31368	3.15631	2.88979	4.06959	3.39107	0.99738	0.103858	4.36627	3.98299	3BKOvsWT_EpiLC;3BKOvsWT_ME24h;3BKOvsWT_ME48h	5.99666	0.0714796	0.153846	53.2028	8.18015	9.9844	63.6611	10.4317	11.8644	60.0783	7.91367	18.5771
chr7:16284803-16285343	Inafm1	-11456	early	Promoters	3BKOvsWT_EpiLC	0.517787	0.32163	0.778432	1.68566	0.0835501	0.31423	1.08488	1.52163	0.825421	1.46051	1.99941	2.08979	3BKOvsWT_EpiLC;3BKOvsWT_ME24h;3BKOvsWT_ME48h	13.0721	4.03226	7.79817	70.7376	28.6195	28.4091	74.1415	34.3284	23.5294	72.0588	24.6377	40
chr7:16308484-16308945	Bbc3	-901	mid	Promoters,SuperEnhancers	3BKOvsWT_ESC;3BKOvsWT_EpiLC;3BKOvsWT_ME24h	2.71985	3.39713	2.77414	2.68079	3.75283	3.75142	4.1669	4.68583	3.97215	3.95069	3.80126	3.30879	3BKOvsWT_EpiLC;3BKOvsWT_ME24h;3BKOvsWT_ME48h	24.9668	1.02041	1.99203	66.7233	12.987	17.9825	73.4848	35.4839	27.8481	76.7152	25	26.8817
chr7:16317728-16317995	Bbc3	8246	mid	SuperEnhancers	3BKOvsWT_ESC;3BKOvsWT_EpiLC;3BKOvsWT_ME24h	2.71985	3.39713	2.77414	2.68079	3.75283	3.75142	4.1669	4.68583	3.97215	3.95069	3.80126	3.30879	3BKOvsWT_EpiLC;3BKOvsWT_ME24h;3BKOvsWT_ME48h	37.3397	15.1659	23.8434	90.3436	54.359	55.1887	92.6531	63.4146	66.3934	94.0364	63.5135	69.4656
chr7:16365025-16366799	Bbc3	56296	mid	TypicalEnhancers	3BKOvsWT_ESC;3BKOvsWT_EpiLC;3BKOvsWT_ME24h	2.71985	3.39713	2.77414	2.68079	3.75283	3.75142	4.1669	4.68583	3.97215	3.95069	3.80126	3.30879	3BKOvsWT_EpiLC;3BKOvsWT_ME24h;3BKOvsWT_ME48h	49.6695	29.3333	39.2857	73.8162	25.1327	32.4723	68.6266	35.4839	42.9688	70.2809	36.7347	37.8947
chr7:18957750-18958005	Nova2	31990	late	TypicalEnhancers	3BKOvsWT_EpiLC;3BKOvsWT_ME24h;3BKOvsWT_ME48h	0.0540003	-0.542764	-0.84655	-1.79026	0.819011	0.332761	0.98418	0.563456	1.20891	0.914532	0.974832	1.40415	3BKOvsWT_EpiLC;3BKOvsWT_ME24h	0	0	0	0.0797448	0.251572	0	28.9474	60.9272	17.1429	9.80392	64.0625	70.412
chr7:19086336-19087669	Six5	-7591	early	Promoters	3BKOvsWT_ESC;3BKOvsWT_EpiLC	0.589902	1.19856	1.61324	1.55158	1.89938	1.57246	2.2852	2.17004	2.10008	2.10202	2.46294	2.43115	3BKOvsWT_EpiLC;3BKOvsWT_ME24h;3BKOvsWT_ME48h	37.0714	21.6949	30.4725	79.3406	20.9108	22.1642	85.9741	32.9412	25.1825	83.0298	44.0758	36.1257
chr7:19821539-19823947	Bcl3	27	early	Promoters,SuperEnhancers	3BKOvsWT_EpiLC;3BKOvsWT_ME24h	3.61563	-2.8215	-3.19701	-1.68994	4.26643	4.08406	-1.46657	-0.816309	-1.83807	-1.54363	-2.49479	-2.60361	3BKOvsWT_EpiLC;3BKOvsWT_ME24h;3BKOvsWT_ME48h	7.78277	1.42782	2.75769	69.8547	13.0797	15.2655	78.9931	44.7464	26.2338	81.4636	54.1284	50.6692
chr7:19830588-19831222	Ceacam16	-8135	mid	SuperEnhancers	3BKOvsWT_EpiLC;3BKOvsWT_ME24h	0.447861	-3.04239	-3.5757	-3.5757	1.1455	0.376952	-1.75811	-1.0869	-2.12889	-1.1211	-3.5757	-3.5757	3BKOvsWT_EpiLC;3BKOvsWT_ME24h;3BKOvsWT_ME48h	28.806	14.1026	26.2136	76.558	26.7465	27.1762	82.3383	30.1075	22.3404	73.783	49.3151	34.0659
chr7:19830588-19831222	Ceacam16	30394	mid	SuperEnhancers	3BKOvsWT_EpiLC;3BKOvsWT_ME24h	0.447861	-3.04239	-3.5757	-3.5757	1.1455	0.376952	-1.75811	-1.0869	-2.12889	-1.1211	-3.5757	-3.5757	3BKOvsWT_EpiLC;3BKOvsWT_ME24h;3BKOvsWT_ME48h	28.806	14.1026	26.2136	76.558	26.7465	27.1762	82.3383	30.1075	22.3404	73.783	49.3151	34.0659
chr7:19830588-19831222	Bcl3	-8135	early	SuperEnhancers	3BKOvsWT_EpiLC;3BKOvsWT_ME24h	3.61563	-2.8215	-3.19701	-1.68994	4.26643	4.08406	-1.46657	-0.816309	-1.83807	-1.54363	-2.49479	-2.60361	3BKOvsWT_EpiLC;3BKOvsWT_ME24h;3BKOvsWT_ME48h	28.806	14.1026	26.2136	76.558	26.7465	27.1762	82.3383	30.1075	22.3404	73.783	49.3151	34.0659
chr7:19830588-19831222	Bcl3	30394	early	SuperEnhancers	3BKOvsWT_EpiLC;3BKOvsWT_ME24h	3.61563	-2.8215	-3.19701	-1.68994	4.26643	4.08406	-1.46657	-0.816309	-1.83807	-1.54363	-2.49479	-2.60361	3BKOvsWT_EpiLC;3BKOvsWT_ME24h;3BKOvsWT_ME48h	28.806	14.1026	26.2136	76.558	26.7465	27.1762	82.3383	30.1075	22.3404	73.783	49.3151	34.0659
chr7:19847144-19847519	Ceacam16	-24562	mid	TypicalEnhancers	3BKOvsWT_EpiLC;3BKOvsWT_ME24h	0.447861	-3.04239	-3.5757	-3.5757	1.1455	0.376952	-1.75811	-1.0869	-2.12889	-1.1211	-3.5757	-3.5757	3BKOvsWT_EpiLC;3BKOvsWT_ME24h;3BKOvsWT_ME48h	26.4271	20.6557	24.0924	61.3019	25.3906	30.4054	65.4286	21.2766	16.6667	62.8846	29.0323	23.9437
chr7:19847144-19847519	Ceacam16	13967	mid	TypicalEnhancers	3BKOvsWT_EpiLC;3BKOvsWT_ME24h	0.447861	-3.04239	-3.5757	-3.5757	1.1455	0.376952	-1.75811	-1.0869	-2.12889	-1.1211	-3.5757	-3.5757	3BKOvsWT_EpiLC;3BKOvsWT_ME24h;3BKOvsWT_ME48h	26.4271	20.6557	24.0924	61.3019	25.3906	30.4054	65.4286	21.2766	16.6667	62.8846	29.0323	23.9437
chr7:19847144-19847519	Bcl3	-24562	early	TypicalEnhancers	3BKOvsWT_EpiLC;3BKOvsWT_ME24h	3.61563	-2.8215	-3.19701	-1.68994	4.26643	4.08406	-1.46657	-0.816309	-1.83807	-1.54363	-2.49479	-2.60361	3BKOvsWT_EpiLC;3BKOvsWT_ME24h;3BKOvsWT_ME48h	26.4271	20.6557	24.0924	61.3019	25.3906	30.4054	65.4286	21.2766	16.6667	62.8846	29.0323	23.9437
chr7:19847144-19847519	Bcl3	13967	early	TypicalEnhancers	3BKOvsWT_EpiLC;3BKOvsWT_ME24h	3.61563	-2.8215	-3.19701	-1.68994	4.26643	4.08406	-1.46657	-0.816309	-1.83807	-1.54363	-2.49479	-2.60361	3BKOvsWT_EpiLC;3BKOvsWT_ME24h;3BKOvsWT_ME48h	26.4271	20.6557	24.0924	61.3019	25.3906	30.4054	65.4286	21.2766	16.6667	62.8846	29.0323	23.9437
chr7:19851495-19851840	Bcl3	-28898	early	Promoters	3BKOvsWT_EpiLC;3BKOvsWT_ME24h	3.61563	-2.8215	-3.19701	-1.68994	4.26643	4.08406	-1.46657	-0.816309	-1.83807	-1.54363	-2.49479	-2.60361	3BKOvsWT_EpiLC;3BKOvsWT_ME24h;3BKOvsWT_ME48h	55.1583	32.2981	37.3786	80.4334	47.0588	35.1111	86.988	37.7049	30.1887	81.1186	37.8151	57.1429
chr7:19851495-19851840	Bcl3	9631	early	Promoters	3BKOvsWT_EpiLC;3BKOvsWT_ME24h	3.61563	-2.8215	-3.19701	-1.68994	4.26643	4.08406	-1.46657	-0.816309	-1.83807	-1.54363	-2.49479	-2.60361	3BKOvsWT_EpiLC;3BKOvsWT_ME24h;3BKOvsWT_ME48h	55.1583	32.2981	37.3786	80.4334	47.0588	35.1111	86.988	37.7049	30.1887	81.1186	37.8151	57.1429
chr7:19851495-19851840	Ceacam16	-28898	mid	Promoters	3BKOvsWT_EpiLC;3BKOvsWT_ME24h	0.447861	-3.04239	-3.5757	-3.5757	1.1455	0.376952	-1.75811	-1.0869	-2.12889	-1.1211	-3.5757	-3.5757	3BKOvsWT_EpiLC;3BKOvsWT_ME24h;3BKOvsWT_ME48h	55.1583	32.2981	37.3786	80.4334	47.0588	35.1111	86.988	37.7049	30.1887	81.1186	37.8151	57.1429
chr7:19851495-19851840	Ceacam16	9631	mid	Promoters	3BKOvsWT_EpiLC;3BKOvsWT_ME24h	0.447861	-3.04239	-3.5757	-3.5757	1.1455	0.376952	-1.75811	-1.0869	-2.12889	-1.1211	-3.5757	-3.5757	3BKOvsWT_EpiLC;3BKOvsWT_ME24h;3BKOvsWT_ME48h	55.1583	32.2981	37.3786	80.4334	47.0588	35.1111	86.988	37.7049	30.1887	81.1186	37.8151	57.1429
chr7:19932042-19932770	Igsf23	18350	early	TypicalEnhancers	3BKOvsWT_ESC;3BKOvsWT_EpiLC	-0.561191	-2.41112	-2.53879	-2.45265	1.32394	0.0491141	-0.786052	-1.18726	-2.4929	-3.52673	-2.90345	-3.08257	3BKOvsWT_EpiLC;3BKOvsWT_ME24h;3BKOvsWT_ME48h	23.1969	17.1141	25.1429	73.0386	23.1047	31.5436	72.7565	28.8889	37.8378	68.089	24.5283	49.1803
chr7:19949799-19950794	Igsf23	459	early	Promoters	3BKOvsWT_ESC;3BKOvsWT_EpiLC	-0.561191	-2.41112	-2.53879	-2.45265	1.32394	0.0491141	-0.786052	-1.18726	-2.4929	-3.52673	-2.90345	-3.08257	3BKOvsWT_EpiLC;3BKOvsWT_ME24h;3BKOvsWT_ME48h	43.4821	31.2588	39.1017	78.7434	30.1587	38.8761	87.4878	32.1429	34.3558	82.6068	32.1429	54.717
chr7:25097574-25098361	Pou2f2	34509	late	Promoters	3BKOvsWT_ME48h	0.28642	0.133361	0.0680234	-1.44315	0.532784	0.475432	0.0267911	0.0814334	-0.598542	-0.467703	-0.285175	-0.0727752	3BKOvsWT_EpiLC;3BKOvsWT_ME24h;3BKOvsWT_ME48h	50.0137	30.9711	35.0717	86.4935	53.4332	46.4241	94.4643	66.8367	48.6631	92.92	66.6667	70.6897
chr7:27273803-27274440	Ltbp4	63570	mid	TypicalEnhancers	3BKOvsWT_ME24h	4.87266	3.12988	2.07063	2.30155	5.34453	5.13567	3.21478	3.47734	2.93546	3.32247	2.07121	2.60099	3BKOvsWT_EpiLC;3BKOvsWT_ME24h;3BKOvsWT_ME48h	15.6873	3.5503	7.59289	79.0524	15.9851	9.70018	88.1296	31.5972	26.6436	87.6465	45.4545	31.8605
chr7:27275802-27276260	Ltbp4	61661	mid	TypicalEnhancers	3BKOvsWT_ME24h	4.87266	3.12988	2.07063	2.30155	5.34453	5.13567	3.21478	3.47734	2.93546	3.32247	2.07121	2.60099	3BKOvsWT_EpiLC;3BKOvsWT_ME24h;3BKOvsWT_ME48h	25.767	9.12548	16.0494	67.3404	26.5306	23.6246	70.0909	30.303	19.5122	67.3427	24.1379	24.6377
chr7:27281642-27282401	Ltbp4	55670	mid	TypicalEnhancers	3BKOvsWT_ME24h	4.87266	3.12988	2.07063	2.30155	5.34453	5.13567	3.21478	3.47734	2.93546	3.32247	2.07121	2.60099	3BKOvsWT_EpiLC;3BKOvsWT_ME24h;3BKOvsWT_ME48h	20.9548	3.84615	6.81458	88.877	22.4138	19.7938	92.6515	25.3247	20.3463	91.0636	47.2868	33.7931
chr7:27307625-27307972	Ltbp4	29893	mid	SuperEnhancers	3BKOvsWT_ME24h	4.87266	3.12988	2.07063	2.30155	5.34453	5.13567	3.21478	3.47734	2.93546	3.32247	2.07121	2.60099	3BKOvsWT_EpiLC;3BKOvsWT_ME24h;3BKOvsWT_ME48h	10.3982	1.6	2.36486	70.6194	27.0042	25.4753	83.8093	93.3333	32.2034	88.6661	76.9231	41.1765
chr7:27325042-27325794	Ltbp4	12274	mid	TypicalEnhancers	3BKOvsWT_ME24h	4.87266	3.12988	2.07063	2.30155	5.34453	5.13567	3.21478	3.47734	2.93546	3.32247	2.07121	2.60099	3BKOvsWT_EpiLC;3BKOvsWT_ME24h;3BKOvsWT_ME48h	12.6582	3.35968	4.5933	59.7738	15.0817	13.716	65.2498	27.4914	6.2	62.6635	27.7457	35.1536
chr7:27328545-27330446	Ltbp4	8196	mid	SuperEnhancers	3BKOvsWT_ME24h	4.87266	3.12988	2.07063	2.30155	5.34453	5.13567	3.21478	3.47734	2.93546	3.32247	2.07121	2.60099	3BKOvsWT_EpiLC;3BKOvsWT_ME24h;3BKOvsWT_ME48h	7.45243	1.1717	0.804477	63.1219	8.15145	8.96861	69.2183	33.3901	13.3942	72.5362	37.5758	40.0636
chr7:28180367-28180727	Dyrk1b	281	early	Promoters	3BKOvsWT_ESC;3BKOvsWT_EpiLC;3BKOvsWT_ME24h;3BKOvsWT_ME48h	1.55755	1.31324	1.43129	1.69732	2.23551	2.82547	2.53225	3.29864	2.35431	3.26493	2.31461	3.42594	3BKOvsWT_EpiLC;3BKOvsWT_ME24h;3BKOvsWT_ME48h	20.0961	5.43933	6.80473	63.7319	12.973	11.7925	77.911	21.6867	3.92157	59.7142	21.9512	46.2185
chr7:28208345-28209413	Dyrk1b	28613	early	TypicalEnhancers	3BKOvsWT_ESC;3BKOvsWT_EpiLC;3BKOvsWT_ME24h;3BKOvsWT_ME48h	1.55755	1.31324	1.43129	1.69732	2.23551	2.82547	2.53225	3.29864	2.35431	3.26493	2.31461	3.42594	3BKOvsWT_EpiLC;3BKOvsWT_ME24h;3BKOvsWT_ME48h	13.1919	7.97872	12.8764	81.2758	21.0111	22.8844	87.002	30.6667	25.4438	84.9976	35.2941	30.7692
chr7:29247457-29249100	2200002D01Rik	187	mid	Promoters	3BKOvsWT_EpiLC;3BKOvsWT_ME24h	-0.965522	-1.64264	-3.02604	-2.97655	0.499247	-0.490907	0.0726513	0.140995	-1.35271	-1.38685	-2.52534	-2.4328	3BKOvsWT_EpiLC;3BKOvsWT_ME24h;3BKOvsWT_ME48h	11.632	1.22283	1.46765	80.5336	2.79107	2.06034	79.6107	27.4021	2.9148	79.1948	30.6569	29.1089
chr7:29294171-29294566	Dpf1	-9607	late	SuperEnhancers	3BKOvsWT_ME48h	1.5345	1.18774	0.854692	-0.492359	2.07579	1.9435	1.29737	1.04417	1.11039	0.872054	0.60945	0.375421	3BKOvsWT_EpiLC;3BKOvsWT_ME24h;3BKOvsWT_ME48h	14.1505	3.48837	10.4784	73.1262	37.386	37.7581	83.8442	61.3636	58.8235	80.6777	71.4286	53.9474
chr7:29313046-29313727	Dpf1	9411	late	SuperEnhancers	3BKOvsWT_ME48h	1.5345	1.18774	0.854692	-0.492359	2.07579	1.9435	1.29737	1.04417	1.11039	0.872054	0.60945	0.375421	3BKOvsWT_EpiLC;3BKOvsWT_ME24h;3BKOvsWT_ME48h	22.0384	12.4088	17.6471	76.4391	26.6393	31.5789	77.9068	40	26.6667	83.8457	37.2093	44.9198
chr7:29316402-29316624	Dpf1	12537	late	SuperEnhancers	3BKOvsWT_ME48h	1.5345	1.18774	0.854692	-0.492359	2.07579	1.9435	1.29737	1.04417	1.11039	0.872054	0.60945	0.375421	3BKOvsWT_EpiLC;3BKOvsWT_ME24h;3BKOvsWT_ME48h	17.8432	15.5556	17.9641	76.4982	24.5161	26.5	78.0714	33.9623	17.7778	77.4594	40.4762	36
chr7:29391897-29391978	Dpf1	87962	late	SuperEnhancers	3BKOvsWT_ME48h	1.5345	1.18774	0.854692	-0.492359	2.07579	1.9435	1.29737	1.04417	1.11039	0.872054	0.60945	0.375421	3BKOvsWT_EpiLC;3BKOvsWT_ME24h;3BKOvsWT_ME48h	25.6963	1.67598	4.7619	94.1144	56.8493	62.7358	98.2143	74.4681	78.5714	98.3944	65.625	72.449
chr7:29392138-29392549	Dpf1	88368	late	SuperEnhancers	3BKOvsWT_ME48h	1.5345	1.18774	0.854692	-0.492359	2.07579	1.9435	1.29737	1.04417	1.11039	0.872054	0.60945	0.375421	3BKOvsWT_EpiLC;3BKOvsWT_ME24h;3BKOvsWT_ME48h	57.2793	36.6935	39.9267	91.2655	46.4088	48.3333	91.005	71.7391	50.5263	93.6538	60	65.9341
chr7:30422795-30423767	Nfkbid	6	late	Promoters	3BKOvsWT_ME48h	2.00478	0.876217	0.412119	-0.912279	2.01959	2.02196	1.52659	1.42431	1.39012	1.20855	0.473519	0.549798	3BKOvsWT_EpiLC;3BKOvsWT_ME24h;3BKOvsWT_ME48h	6.04052	2.89855	1.55039	77.7928	4.62833	6.57343	83.116	16.2602	7.88382	81.391	29.9145	26.7943
chr7:30434747-30435680	Nfkbid	11939	late	TypicalEnhancers	3BKOvsWT_ME48h	2.00478	0.876217	0.412119	-0.912279	2.01959	2.02196	1.52659	1.42431	1.39012	1.20855	0.473519	0.549798	3BKOvsWT_EpiLC;3BKOvsWT_ME24h;3BKOvsWT_ME48h	9.48844	4.13534	4.11862	83.4321	36.4807	43.5272	85.8092	52.6786	50	84.0491	60	48.5207
chr7:3336393-3336748	Cacng8	-54112	mid	TypicalEnhancers	3BKOvsWT_ME24h	-0.548179	0.375627	-0.805904	-0.775299	0.507122	-0.404147	0.280104	0.333188	0.262912	0.191538	-1.08164	-0.337428	3BKOvsWT_EpiLC;3BKOvsWT_ME24h;3BKOvsWT_ME48h	22.1481	9.92908	16.5303	78.4446	19.8178	20.9639	83.8402	52.4194	21.7391	81.0672	50.5051	38.3234
chr7:3338447-3339402	Cacng8	-51758	mid	TypicalEnhancers	3BKOvsWT_ME24h	-0.548179	0.375627	-0.805904	-0.775299	0.507122	-0.404147	0.280104	0.333188	0.262912	0.191538	-1.08164	-0.337428	3BKOvsWT_EpiLC;3BKOvsWT_ME24h;3BKOvsWT_ME48h	12.7842	4.58167	6.05096	75.935	29.7248	22.1865	79.6578	46.9697	23.9067	83.7539	39.3939	35.1485
chr7:3346933-3347568	Cacng8	-43432	mid	TypicalEnhancers	3BKOvsWT_ME24h	-0.548179	0.375627	-0.805904	-0.775299	0.507122	-0.404147	0.280104	0.333188	0.262912	0.191538	-1.08164	-0.337428	3BKOvsWT_EpiLC;3BKOvsWT_ME24h;3BKOvsWT_ME48h	7.39247	0.75188	2.8169	64.1234	25.7426	35.7724	83.3333	38.0952	23.5294	69.3182	23.0769	20
chr7:3353512-3354055	Cacng8	-36899	mid	TypicalEnhancers	3BKOvsWT_ME24h	-0.548179	0.375627	-0.805904	-0.775299	0.507122	-0.404147	0.280104	0.333188	0.262912	0.191538	-1.08164	-0.337428	3BKOvsWT_EpiLC;3BKOvsWT_ME24h;3BKOvsWT_ME48h	20.4871	16.4649	19.0661	81.1926	50.4886	46.5181	83.6126	45.3704	40.404	80.3852	63.7931	45.098
chr7:3365653-3366328	Cacng8	-24692	mid	TypicalEnhancers	3BKOvsWT_ME24h	-0.548179	0.375627	-0.805904	-0.775299	0.507122	-0.404147	0.280104	0.333188	0.262912	0.191538	-1.08164	-0.337428	3BKOvsWT_EpiLC;3BKOvsWT_ME24h;3BKOvsWT_ME48h	7.61121	4.43864	6.25	73.9679	21.9638	21.8097	78.4163	26.3158	12.5	71.2476	27.5	32.8767
chr7:3414344-3416136	Cacng6	-8955	early	Promoters	3BKOvsWT_EpiLC	0.0374064	0.758795	0.414316	1.2746	0.921954	0.822787	1.46683	2.70168	0.0901445	1.54869	-1.42102	-0.492793	3BKOvsWT_EpiLC;3BKOvsWT_ME24h;3BKOvsWT_ME48h	15.0747	3.30145	3.44371	66.1085	5.52895	4.41886	87.308	41.0816	9.35673	86.5957	46	47.8953
chr7:3414344-3416136	Cacng6	24557	early	Promoters	3BKOvsWT_EpiLC	0.0374064	0.758795	0.414316	1.2746	0.921954	0.822787	1.46683	2.70168	0.0901445	1.54869	-1.42102	-0.492793	3BKOvsWT_EpiLC;3BKOvsWT_ME24h;3BKOvsWT_ME48h	15.0747	3.30145	3.44371	66.1085	5.52895	4.41886	87.308	41.0816	9.35673	86.5957	46	47.8953
chr7:3414344-3416136	Cacng8	-8955	mid	Promoters	3BKOvsWT_ME24h	-0.548179	0.375627	-0.805904	-0.775299	0.507122	-0.404147	0.280104	0.333188	0.262912	0.191538	-1.08164	-0.337428	3BKOvsWT_EpiLC;3BKOvsWT_ME24h;3BKOvsWT_ME48h	15.0747	3.30145	3.44371	66.1085	5.52895	4.41886	87.308	41.0816	9.35673	86.5957	46	47.8953
chr7:3414344-3416136	Cacng8	24557	mid	Promoters	3BKOvsWT_ME24h	-0.548179	0.375627	-0.805904	-0.775299	0.507122	-0.404147	0.280104	0.333188	0.262912	0.191538	-1.08164	-0.337428	3BKOvsWT_EpiLC;3BKOvsWT_ME24h;3BKOvsWT_ME48h	15.0747	3.30145	3.44371	66.1085	5.52895	4.41886	87.308	41.0816	9.35673	86.5957	46	47.8953
chr7:3424533-3424953	Cacng6	548	early	Promoters	3BKOvsWT_EpiLC	0.0374064	0.758795	0.414316	1.2746	0.921954	0.822787	1.46683	2.70168	0.0901445	1.54869	-1.42102	-0.492793	3BKOvsWT_EpiLC;3BKOvsWT_ME24h;3BKOvsWT_ME48h	36.4765	14.4279	15.3213	80.5207	42.3488	44.1786	83.316	63.7584	54.0323	92.0108	56.1644	67.5
chr7:36677566-36680735	Tshz3	-18967	late	TypicalEnhancers	3BKOvsWT_EpiLC;3BKOvsWT_ME24h;3BKOvsWT_ME48h	-1.69822	-3.30064	-3.25466	-1.356	-0.69775	-1.10592	-0.54845	-1.28969	-0.0915268	-0.671097	2.78845	2.60691	3BKOvsWT_EpiLC;3BKOvsWT_ME24h;3BKOvsWT_ME48h	14.7621	12.0735	12.6374	55.4796	3.82596	3.57698	68.0634	5.75342	3.67171	62.2641	8.56354	10.8559
chr7:36694072-36699557	Tshz3	-1303	late	Promoters	3BKOvsWT_EpiLC;3BKOvsWT_ME24h;3BKOvsWT_ME48h	-1.69822	-3.30064	-3.25466	-1.356	-0.69775	-1.10592	-0.54845	-1.28969	-0.0915268	-0.671097	2.78845	2.60691	3BKOvsWT_EpiLC;3BKOvsWT_ME24h;3BKOvsWT_ME48h	13.2428	4.93305	6.50394	52.3284	2.86458	2.60322	59.3863	25.3946	4.1107	62.6057	28.3997	24.1702
chr7:39587090-39587308	Zfp619	69433	early	TypicalEnhancers	3BKOvsWT_EpiLC	0.0871532	-1.14133	-0.326961	-0.283444	0.575866	0.974636	0.0193599	-0.0533693	0.235294	0.0899624	0.760471	0.586989	3BKOvsWT_EpiLC;3BKOvsWT_ME24h;3BKOvsWT_ME48h	23.5512	8.71212	11.5152	51.2508	15.1079	18.9076	69.1292	26.5306	19.2308	70.1017	40	40.625
chr7:42749784-42750545	Gm17067	-23148	mid	TypicalEnhancers	3BKOvsWT_EpiLC;3BKOvsWT_ME24h	3.01846	-2.02418	-3.09845	-3.49232	3.82321	4.03072	-0.405826	-0.0461372	-0.942761	-1.0634	-2.46492	-2.78118	3BKOvsWT_EpiLC;3BKOvsWT_ME24h;3BKOvsWT_ME48h	19.5628	13.5252	10.3409	91.9443	20.1818	29.2793	93.9815	36.4407	33.3333	91.6686	36.5217	59.7458
chr7:43166997-43167679	Zfp936	-10250	early	TypicalEnhancers	3BKOvsWT_EpiLC	3.99198	-2.39061	-2.22061	-2.70512	4.39155	4.88009	-0.549663	-1.64581	-1.68293	-2.77768	-2.25435	-3.32579	3BKOvsWT_EpiLC;3BKOvsWT_ME24h;3BKOvsWT_ME48h	30.3075	6.36132	7.36041	90.0777	57.7713	54.4061	95.0458	56.25	64	92.4324	72.5	51.4286
chr7:43177514-43177759	Zfp936	49	early	Promoters	3BKOvsWT_EpiLC	3.99198	-2.39061	-2.22061	-2.70512	4.39155	4.88009	-0.549663	-1.64581	-1.68293	-2.77768	-2.25435	-3.32579	3BKOvsWT_EpiLC;3BKOvsWT_ME24h;3BKOvsWT_ME48h	30.4084	18.75	18.3628	92.6313	64.1935	60.2857	96.8681	78.9474	66.3043	88.0702	71.7391	75
chr7:43213826-43214522	Zfp936	36586	early	Promoters	3BKOvsWT_EpiLC	3.99198	-2.39061	-2.22061	-2.70512	4.39155	4.88009	-0.549663	-1.64581	-1.68293	-2.77768	-2.25435	-3.32579	3BKOvsWT_EpiLC;3BKOvsWT_ME24h;3BKOvsWT_ME48h	10.4638	1.06383	1.77515	86.0962	36.4372	35.2941	86.3636	57.8947	58.0645	92.4242	82.3529	58.8235
chr7:43253526-43254578	Zfp936	76464	early	TypicalEnhancers	3BKOvsWT_EpiLC	3.99198	-2.39061	-2.22061	-2.70512	4.39155	4.88009	-0.549663	-1.64581	-1.68293	-2.77768	-2.25435	-3.32579	3BKOvsWT_EpiLC;3BKOvsWT_ME24h;3BKOvsWT_ME48h	10.8175	3.59848	4.88215	87.6316	46.1707	38.172	87.8356	54.1667	51.7241	89.4726	66.129	56.9767
chr7:43267502-43267935	Zfp936	90131	early	TypicalEnhancers	3BKOvsWT_EpiLC	3.99198	-2.39061	-2.22061	-2.70512	4.39155	4.88009	-0.549663	-1.64581	-1.68293	-2.77768	-2.25435	-3.32579	3BKOvsWT_EpiLC;3BKOvsWT_ME24h;3BKOvsWT_ME48h	11.0485	3.95062	1.35397	84.6221	37.9104	37.6278	93.8352	55.3571	37.8788	85.7662	52.809	43.5185
chr7:44273859-44274530	Clec11a	32707	mid	Promoters	3BKOvsWT_EpiLC;3BKOvsWT_ME24h	-1.7691	-1.82309	-1.63246	-0.294862	-1.04688	-1.37611	-0.938208	-0.821081	-0.573139	-0.531377	0.197353	0.016669	3BKOvsWT_ESC;3BKOvsWT_EpiLC;3BKOvsWT_ME24h;3BKOvsWT_ME48h	25.2148	3.71901	5.76923	78.2564	24.2826	32.7083	90.4275	40.9091	38.2979	86.9497	54.717	55.8511
chr7:44538685-44539494	Spib	-7019	early	Promoters	3BKOvsWT_ESC	-1.67283	-1.8875	-1.61412	-2.79722	-0.114177	0.427954	-2.20605	-2.22684	-2.1079	-1.96636	-2.75759	-3.70933	3BKOvsWT_ESC;3BKOvsWT_EpiLC;3BKOvsWT_ME24h;3BKOvsWT_ME48h	36.0771	13.5954	21.4171	91.8346	44.8921	51.6444	95.1823	65.7505	60.1399	93.1829	70.2564	64.8501
chr7:44664874-44665475	Kcnc3	74511	early	Promoters	3BKOvsWT_ESC	1.03708	1.76399	1.81101	1.43691	2.46997	2.42189	1.8979	1.36472	2.49675	1.84937	1.69315	1.56401	3BKOvsWT_EpiLC;3BKOvsWT_ME24h;3BKOvsWT_ME48h	44.9788	30.7407	35.782	87.1298	45.108	43.3673	93.6992	64.3885	53.8095	87.9976	67.5676	72.5275
chr7:44950803-44951949	Cpt1c	23475	mid	TypicalEnhancers	3BKOvsWT_ESC;3BKOvsWT_ME24h	3.64568	3.5929	4.04458	3.81946	4.62641	4.81363	4.41409	4.52916	5.26831	5.25911	4.70294	4.5454	3BKOvsWT_EpiLC;3BKOvsWT_ME24h;3BKOvsWT_ME48h	15.3849	8.65467	12.8801	62.6684	15.1229	22.5865	67.2943	15.3125	12.9333	66.1731	21.7532	22.6727
chr7:44973630-44974119	Cpt1c	976	mid	TypicalEnhancers	3BKOvsWT_ESC;3BKOvsWT_ME24h	3.64568	3.5929	4.04458	3.81946	4.62641	4.81363	4.41409	4.52916	5.26831	5.25911	4.70294	4.5454	3BKOvsWT_EpiLC;3BKOvsWT_ME24h;3BKOvsWT_ME48h	15.1562	1.07239	6.78337	60.0668	13.0178	9.33333	63.0048	15	8.97436	59.5	30.4348	15.493
chr7:44977896-44978201	Cpt1c	-3198	mid	TypicalEnhancers	3BKOvsWT_ESC;3BKOvsWT_ME24h	3.64568	3.5929	4.04458	3.81946	4.62641	4.81363	4.41409	4.52916	5.26831	5.25911	4.70294	4.5454	3BKOvsWT_EpiLC;3BKOvsWT_ME24h;3BKOvsWT_ME48h	48.6395	12.3167	20.4691	94.3765	56.5068	54.6703	96.8491	64.1026	60.4839	93.3607	70.8861	73.0769
chr7:44983159-44984280	Cpt1c	-8869	mid	TypicalEnhancers	3BKOvsWT_ESC;3BKOvsWT_ME24h	3.64568	3.5929	4.04458	3.81946	4.62641	4.81363	4.41409	4.52916	5.26831	5.25911	4.70294	4.5454	3BKOvsWT_EpiLC;3BKOvsWT_ME24h;3BKOvsWT_ME48h	19.9434	2.84974	4.88323	72.1764	28.6667	34.4	77.8061	30	39.0977	80.0735	36.3636	49.0566
chr7:45742350-45742798	Sult2b1	17038	early	Promoters	3BKOvsWT_EpiLC	0.963845	-1.5861	-2.48889	-2.77291	-0.0563735	-0.399585	-0.12678	-0.576394	-1.31863	-1.41458	-1.76505	-2.76415	3BKOvsWT_EpiLC;3BKOvsWT_ME24h;3BKOvsWT_ME48h	30.6908	19.1176	27.8107	55.5992	21.6019	10.4839	68.1437	25	15.2174	66.6496	30.6122	36.478
chr7:45749516-45749954	Sult2b1	9877	early	TypicalEnhancers	3BKOvsWT_EpiLC	0.963845	-1.5861	-2.48889	-2.77291	-0.0563735	-0.399585	-0.12678	-0.576394	-1.31863	-1.41458	-1.76505	-2.76415	3BKOvsWT_EpiLC;3BKOvsWT_ME24h;3BKOvsWT_ME48h	21.1024	12.3894	23.2558	72.4535	34.1969	31.8033	79.5791	54.1667	47.9167	76.1879	44.4444	49.6732
chr7:45759298-45760047	Sult2b1	-61	early	Promoters	3BKOvsWT_EpiLC	0.963845	-1.5861	-2.48889	-2.77291	-0.0563735	-0.399585	-0.12678	-0.576394	-1.31863	-1.41458	-1.76505	-2.76415	3BKOvsWT_EpiLC;3BKOvsWT_ME24h;3BKOvsWT_ME48h	59.9473	37.619	38.9736	83.7857	14.4828	10.1955	90.5338	43.5233	12.8866	85.4203	46.6019	38.172
chr7:4866106-4866218	Isoc2b	31	early	Promoters	3BKOvsWT_EpiLC;3BKOvsWT_ME24h	-2.06128	-0.963865	-0.209752	0.697135	-1.64963	-2.22322	0.00885292	0.679748	0.444155	1.48826	0.443064	0.849924	3BKOvsWT_EpiLC;3BKOvsWT_ME24h;3BKOvsWT_ME48h	2.63158	0	0	24.9691	0	0	39.2702	17.3913	2.29885	46.758	16.6667	22.6804
chr7:4866259-4866764	Isoc2b	-319	early	Promoters	3BKOvsWT_EpiLC;3BKOvsWT_ME24h	-2.06128	-0.963865	-0.209752	0.697135	-1.64963	-2.22322	0.00885292	0.679748	0.444155	1.48826	0.443064	0.849924	3BKOvsWT_EpiLC;3BKOvsWT_ME24h;3BKOvsWT_ME48h	6.45632	0.470958	0.521512	41.529	8.94569	9.32945	57.2503	18.5185	11.7188	49.3253	35.8491	23.6842
chr7:49758338-49759628	Htatip2	-170	mid	Promoters	3BKOvsWT_EpiLC;3BKOvsWT_ME24h	-0.417161	-1.84491	-3.55045	-3.88362	0.152769	0.629474	0.00176335	0.275265	-1.19522	-0.289607	-3.61079	-2.88145	3BKOvsWT_EpiLC;3BKOvsWT_ME24h	41.4396	21.1031	19.2126	82.544	19.9616	15.4976	85.0234	44.6154	21.1823	88.7959	69.0909	50
chr7:62406399-62407415	Magel2	29897	late	SuperEnhancers	3BKOvsWT_ME48h	2.06695	3.79119	2.87732	1.27607	-2.1239	-2.15333	2.75138	2.09301	2.11001	1.68593	3.33642	1.81359	3BKOvsWT_EpiLC;3BKOvsWT_ME24h;3BKOvsWT_ME48h	32.3879	14.6771	19.821	71.9564	14.6628	17.0515	79.2943	21.9388	24.4048	79.4433	16.6667	28.8793
chr7:62418576-62419352	Magel2	41954	late	SuperEnhancers	3BKOvsWT_ME48h	2.06695	3.79119	2.87732	1.27607	-2.1239	-2.15333	2.75138	2.09301	2.11001	1.68593	3.33642	1.81359	3BKOvsWT_EpiLC;3BKOvsWT_ME24h;3BKOvsWT_ME48h	17.0727	0.51458	2.32558	75.523	23.0576	22.0779	74.2872	50	22.6804	76.396	46.1538	48.5714
chr7:62461890-62462569	Peg12	2280	early	TypicalEnhancers	3BKOvsWT_ESC	-2.04357	1.43618	2.42205	3.36276	0.282041	-0.297532	-0.614213	-1.50461	0.573779	-0.80341	4.32136	3.85807	3BKOvsWT_EpiLC;3BKOvsWT_ME24h;3BKOvsWT_ME48h	38.6652	29.1096	35.7143	68.7938	25.5319	26.378	76.1701	55.5556	33.8983	64.7219	50.7463	32.967
chr7:74553515-74556072	Slco3a1	-180	early	Promoters	3BKOvsWT_ESC;3BKOvsWT_EpiLC;3BKOvsWT_ME48h	-3.55372	-1.20018	-1.46853	-2.15983	-0.996673	-1.21249	0.0371279	-0.00319002	-0.515292	-0.606257	-0.804681	-0.890751	3BKOvsWT_EpiLC;3BKOvsWT_ME24h;3BKOvsWT_ME48h	19.5144	5.92173	5.85714	62.9014	6.02964	5.3012	73.6761	37.931	5.65167	73.2286	24.7881	34.7328
chr7:79139311-79139537	Hapln3	-8406	early	TypicalEnhancers	3BKOvsWT_EpiLC	-1.94398	-1.57446	0.600803	0.611691	-1.7333	-1.37657	-0.506294	-0.789947	-0.0376052	-0.277316	-0.38457	-0.309105	3BKOvsWT_EpiLC;3BKOvsWT_ME24h;3BKOvsWT_ME48h	14.1433	3.73134	7.28477	67.6956	26.9939	20.9302	78.5185	40	35.5556	65.1261	35.2941	37.037
chr7:79934700-79936332	Arpin	-157	early	Promoters	3BKOvsWT_ESC;3BKOvsWT_EpiLC;3BKOvsWT_ME24h;3BKOvsWT_ME48h	0.991096	0.152644	0.786406	0.648784	2.46216	1.88782	2.54146	2.57917	3.18945	3.15348	3.06669	3.01054	3BKOvsWT_EpiLC;3BKOvsWT_ME24h;3BKOvsWT_ME48h	23.7807	9.73646	14.4966	81.6842	14.7604	13.6912	84.2327	38.1625	17.4051	82.7401	28.7879	37.9421
chr7:80015585-80015872	Arpin	-80370	early	SuperEnhancers	3BKOvsWT_ESC;3BKOvsWT_EpiLC;3BKOvsWT_ME24h;3BKOvsWT_ME48h	0.991096	0.152644	0.786406	0.648784	2.46216	1.88782	2.54146	2.57917	3.18945	3.15348	3.06669	3.01054	3BKOvsWT_EpiLC;3BKOvsWT_ME24h;3BKOvsWT_ME48h	11.1564	1.97368	0.60241	92.655	56.3107	62.069	90.8403	63.6364	67.9487	87.9199	57.5758	60.7843
chr7:81057369-81057882	Alpk3	26	early	Promoters	3BKOvsWT_EpiLC;3BKOvsWT_ME24h	1.09982	-2.99291	-2.55891	-1.63458	2.26183	1.45187	-1.10972	-0.618912	-1.20143	-1.0295	-2.89315	-2.74378	3BKOvsWT_EpiLC;3BKOvsWT_ME24h;3BKOvsWT_ME48h	23.9054	7.74366	15.5352	88.6219	25.1282	31.2704	91.1058	60.3524	40.9938	81.188	67.0886	61.4286
chr7:81063230-81063527	Alpk3	5779	early	TypicalEnhancers	3BKOvsWT_EpiLC;3BKOvsWT_ME24h	1.09982	-2.99291	-2.55891	-1.63458	2.26183	1.45187	-1.10972	-0.618912	-1.20143	-1.0295	-2.89315	-2.74378	3BKOvsWT_EpiLC;3BKOvsWT_ME24h;3BKOvsWT_ME48h	13.2765	1.27389	1.42857	83.9831	31.5789	42.0635	84.4737	64.2857	58.3333	82.5692	48.2759	64
chr7:81480403-81480676	Cpeb1	-25865	early	TypicalEnhancers	3BKOvsWT_EpiLC;3BKOvsWT_ME24h	-0.413221	1.85148	1.72858	2.31174	0.17659	0.0873283	2.60846	3.07528	2.58796	2.87453	1.79898	2.37812	3BKOvsWT_EpiLC;3BKOvsWT_ME24h;3BKOvsWT_ME48h	18.4725	2.84698	9.30233	67.9487	11.583	9.58904	67.9268	10.8696	11.4504	63.7912	10.9091	11.1111
chr7:81867555-81868207	Tm6sf1	8880	mid	TypicalEnhancers	3BKOvsWT_ME24h	-0.963985	0.2967	0.0257768	0.287405	0.136372	-0.778426	0.932541	1.17428	1.39889	1.67843	0.737172	1.08334	3BKOvsWT_EpiLC;3BKOvsWT_ME24h;3BKOvsWT_ME48h	10.3964	0	0.581395	70.8333	20.5674	15.1899	76.1905	21.4286	29.1667	67.4242	29.1667	25.9259
chr7:88277334-88278632	Ctsc	-102	mid	Promoters	3BKOvsWT_ME24h	0.191798	3.06235	0.865684	0.616532	0.127537	0.613103	2.85601	2.78433	1.93444	1.83843	0.833514	0.940741	3BKOvsWT_EpiLC;3BKOvsWT_ME24h;3BKOvsWT_ME48h	30.8088	18.2768	18.8827	72.8338	14.2857	14.6341	76.666	25.0746	12.6183	82.1622	32.2404	37.3333
chr7:97709364-97709756	Aqp11	28729	late	TypicalEnhancers	3BKOvsWT_ME48h	-1.70473	-1.23668	0.283009	-0.488684	-2.01861	-2.06581	-1.43114	-0.952985	0.563049	0.0841011	0.622372	1.17117	3BKOvsWT_EpiLC;3BKOvsWT_ME24h;3BKOvsWT_ME48h	15.0159	7.74194	4.90798	84.5079	36.7647	43.2836	98.2759	33.3333	44.4444	92.0123	64.7059	48
chr7:97718245-97719893	Aqp11	19220	late	TypicalEnhancers	3BKOvsWT_ME48h	-1.70473	-1.23668	0.283009	-0.488684	-2.01861	-2.06581	-1.43114	-0.952985	0.563049	0.0841011	0.622372	1.17117	3BKOvsWT_EpiLC;3BKOvsWT_ME24h;3BKOvsWT_ME48h	24.4811	6.77291	11.9845	77.5695	23.338	24.8514	88.8718	21.3592	25.1969	89.4714	33.3333	28.4314
chr7:97728892-97729633	Aqp11	9026	late	SuperEnhancers	3BKOvsWT_ME48h	-1.70473	-1.23668	0.283009	-0.488684	-2.01861	-2.06581	-1.43114	-0.952985	0.563049	0.0841011	0.622372	1.17117	3BKOvsWT_EpiLC;3BKOvsWT_ME24h;3BKOvsWT_ME48h	27.5574	20.6633	20.7113	80.5997	37.3737	33.0337	78.9316	18.6047	25.6881	82.0162	46.6667	29.8701
chr7:99268409-99268773	Map6	1144	mid	Promoters	3BKOvsWT_ESC;3BKOvsWT_ME24h;3BKOvsWT_ME48h	-1.30667	-0.612391	-2.20082	-2.00021	0.0836329	-0.348158	-0.200061	0.0962116	-0.314914	-0.127261	-0.412166	-0.421543	3BKOvsWT_EpiLC;3BKOvsWT_ME24h	0.0630517	0.661626	0.084246	2.38334	0.146413	0	17.8399	51.25	9.34579	6.78675	45.8647	50
chr8:102782992-102787172	Cdh11	560	late	Promoters	3BKOvsWT_ME48h	-1.55499	1.74658	2.46127	2.30543	-1.71661	-2.46344	2.16068	1.71178	2.43329	1.14557	3.62845	3.32858	3BKOvsWT_EpiLC;3BKOvsWT_ME24h;3BKOvsWT_ME48h	12.7451	7.91569	8.95277	39.3286	1.09576	0.717189	56.5034	18.5502	2.32044	57.3217	15.1862	18.7102
chr8:105327046-105327741	Lrrc29	-1118	mid	Promoters	3BKOvsWT_EpiLC;3BKOvsWT_ME24h	0.372935	-0.0427712	0.262468	1.08203	0.446193	0.071016	0.751913	1.47961	1.41461	1.65834	1.19107	1.58556	3BKOvsWT_EpiLC;3BKOvsWT_ME24h;3BKOvsWT_ME48h	12.5909	5.91398	8.23353	75.0344	22.1116	29.2818	71.0087	24.3902	27	75.6937	33.8583	32.4138
chr8:105472323-105472884	Tppp3	-3194	early	Promoters	3BKOvsWT_EpiLC;3BKOvsWT_ME48h	2.04384	1.65992	2.14174	0.987591	2.77576	2.72634	3.43983	2.83444	1.34965	1.1645	2.57121	2.32017	3BKOvsWT_EpiLC;3BKOvsWT_ME24h;3BKOvsWT_ME48h	16.7881	5.97938	7.5437	56.9227	14.9946	13.9066	67.0689	37.7143	22.3881	63.2958	56.4815	43.1452
chr8:105480406-105481375	Tppp3	-11481	early	TypicalEnhancers	3BKOvsWT_EpiLC;3BKOvsWT_ME48h	2.04384	1.65992	2.14174	0.987591	2.77576	2.72634	3.43983	2.83444	1.34965	1.1645	2.57121	2.32017	3BKOvsWT_ESC;3BKOvsWT_EpiLC;3BKOvsWT_ME24h;3BKOvsWT_ME48h	27.7218	11.9355	17.9331	75.9327	40.6015	39.2361	84.2593	49.0909	38.75	81.6667	47.0588	46.6667
chr8:105480406-105481375	Tppp3	15979	early	TypicalEnhancers	3BKOvsWT_EpiLC;3BKOvsWT_ME48h	2.04384	1.65992	2.14174	0.987591	2.77576	2.72634	3.43983	2.83444	1.34965	1.1645	2.57121	2.32017	3BKOvsWT_ESC;3BKOvsWT_EpiLC;3BKOvsWT_ME24h;3BKOvsWT_ME48h	27.7218	11.9355	17.9331	75.9327	40.6015	39.2361	84.2593	49.0909	38.75	81.6667	47.0588	46.6667
chr8:105480406-105481375	Zdhhc1	-11481	early	TypicalEnhancers	3BKOvsWT_EpiLC	2.0645	1.8863	2.86519	2.80112	3.0291	2.57689	3.26342	3.30355	3.61946	3.73226	3.49192	3.69398	3BKOvsWT_ESC;3BKOvsWT_EpiLC;3BKOvsWT_ME24h;3BKOvsWT_ME48h	27.7218	11.9355	17.9331	75.9327	40.6015	39.2361	84.2593	49.0909	38.75	81.6667	47.0588	46.6667
chr8:105480406-105481375	Zdhhc1	15979	early	TypicalEnhancers	3BKOvsWT_EpiLC	2.0645	1.8863	2.86519	2.80112	3.0291	2.57689	3.26342	3.30355	3.61946	3.73226	3.49192	3.69398	3BKOvsWT_ESC;3BKOvsWT_EpiLC;3BKOvsWT_ME24h;3BKOvsWT_ME48h	27.7218	11.9355	17.9331	75.9327	40.6015	39.2361	84.2593	49.0909	38.75	81.6667	47.0588	46.6667
chr8:111929682-111930177	Tmem231	3951	late	SuperEnhancers	3BKOvsWT_EpiLC;3BKOvsWT_ME48h	3.74872	2.89327	2.91684	2.7378	4.09872	4.10958	3.77729	4.19971	3.69807	3.81156	3.81802	3.93964	3BKOvsWT_EpiLC;3BKOvsWT_ME24h;3BKOvsWT_ME48h	26.2849	16.4265	16.5414	75.5703	17.1233	27.3006	80.3877	27.4725	31.9149	78.4123	26.8817	26.087
chr8:116504681-116505162	Dynlrb2	-93	mid	Promoters	3BKOvsWT_EpiLC;3BKOvsWT_ME24h;3BKOvsWT_ME48h	-1.85482	-1.13024	-1.85482	-1.85482	-1.2129	-1.85482	1.90783	1.21473	-0.16988	-0.238543	-0.458083	-1.06464	3BKOvsWT_EpiLC;3BKOvsWT_ME24h;3BKOvsWT_ME48h	38.279	25.0769	32.2628	67.9394	14.4578	13.9344	79.8984	23.301	18.107	76.2628	26.2295	29.1667
chr8:116673859-116674288	Cdyl2	58917	mid	SuperEnhancers	3BKOvsWT_EpiLC;3BKOvsWT_ME24h;3BKOvsWT_ME48h	3.6804	-1.40763	-1.6713	-1.22809	4.36551	4.61824	0.372351	0.317008	0.774489	0.815909	1.2244	1.24447	3BKOvsWT_EpiLC;3BKOvsWT_ME24h;3BKOvsWT_ME48h	5.59992	0.787402	0.228311	86.3598	33.8078	34.2105	92.3295	47.1264	44	85.9314	50	58.1395
chr8:116731770-116734342	Cdyl2	-65	mid	Promoters	3BKOvsWT_EpiLC;3BKOvsWT_ME24h;3BKOvsWT_ME48h	3.6804	-1.40763	-1.6713	-1.22809	4.36551	4.61824	0.372351	0.317008	0.774489	0.815909	1.2244	1.24447	3BKOvsWT_EpiLC;3BKOvsWT_ME24h;3BKOvsWT_ME48h	7.4454	2.35294	2.69964	49.7118	4.97854	3.09318	61.2997	30.874	3.3195	62.8269	22.2298	27.9843
chr8:118282998-118287171	Cdh13	1352	mid	Promoters	3BKOvsWT_ESC;3BKOvsWT_EpiLC;3BKOvsWT_ME24h;3BKOvsWT_ME48h	-5.17024	-3.93904	-2.79279	-2.71337	-3.62665	-3.31331	-2.36975	-1.99986	1.40692	1.59895	0.307421	0.770311	3BKOvsWT_EpiLC;3BKOvsWT_ME24h;3BKOvsWT_ME48h	17.4464	7.37444	8.63448	53.3297	3.78717	3.3296	68.5868	22.0157	3.67188	70.9543	24.533	27.0288
chr8:121816046-121816665	Jph3	85793	mid	TypicalEnhancers	3BKOvsWT_EpiLC;3BKOvsWT_ME24h;3BKOvsWT_ME48h	-0.392295	0.0966505	0.0133939	0.807183	-0.170228	-1.17302	2.08374	2.52014	2.09976	2.46393	1.78486	1.82592	3BKOvsWT_EpiLC;3BKOvsWT_ME24h;3BKOvsWT_ME48h	39.0619	10.2564	16.2362	76.6323	37.7119	38.6179	85.1602	24.2424	29.0323	75.3321	44	32.4324
chr8:122432897-122433594	Cyba	-316	early	Promoters	3BKOvsWT_EpiLC	4.25914	4.78589	5.12273	4.92691	4.47597	3.70371	5.71783	5.99363	5.84747	6.07795	5.22469	5.55707	3BKOvsWT_EpiLC;3BKOvsWT_ME24h;3BKOvsWT_ME48h	24.9661	13.4522	16.0214	52.5482	12.1368	9.09091	63.8492	24.1935	14.554	65.7016	28.777	34.5382
chr8:123211772-123212222	Spata33	-887	early	Promoters	3BKOvsWT_EpiLC	-0.0475027	-0.238719	-0.162715	0.34921	0.506293	-0.335919	0.898877	0.983606	0.393167	0.606554	1.18029	0.786428	3BKOvsWT_EpiLC;3BKOvsWT_ME24h;3BKOvsWT_ME48h	12.3978	2.02247	1.58014	67.4009	9.09091	11.1111	62.2619	3.84615	7.14286	54.6336	18.6047	17.1053
chr8:123338731-123339123	Spire2	6214	late	TypicalEnhancers	3BKOvsWT_ME48h	3.55628	2.53556	1.6505	0.90655	3.82121	3.87775	3.12849	3.45016	2.15933	2.94975	2.15829	2.64562	3BKOvsWT_EpiLC;3BKOvsWT_ME24h;3BKOvsWT_ME48h	6.70229	4.51128	2.8	75.2163	22.3214	25.5319	73.362	19.0476	23.8095	59.7872	40.9091	28.125
chr8:123850017-123850362	Ccsap	10019	mid	TypicalEnhancers	3BKOvsWT_ME24h	2.55254	1.8814	2.02949	1.77727	2.49273	2.57881	2.54216	2.845	3.06239	3.05837	2.63217	2.80718	3BKOvsWT_EpiLC;3BKOvsWT_ME24h;3BKOvsWT_ME48h	7.64849	1.78571	3.82883	70.6607	10.1266	8.27068	64.5076	13.2075	7.63359	60.4409	25.6757	26.2712
chr8:12481567-12482191	Sox1	86584	late	SuperEnhancers	3BKOvsWT_EpiLC;3BKOvsWT_ME24h;3BKOvsWT_ME48h	2.35017	-1.48855	-0.767678	-0.219642	3.36327	2.68499	-0.0647344	-0.375533	3.56837	3.15781	5.46372	5.73176	3BKOvsWT_EpiLC;3BKOvsWT_ME24h;3BKOvsWT_ME48h	8.04508	3.38409	4.29688	78.5351	43.9834	43.4524	80.479	43.1507	52.9412	79.7171	53.6232	56.7073
chr8:124895994-124896957	Exoc8	1229	late	Promoters	3BKOvsWT_ME48h	1.90433	1.92041	1.53905	1.22493	2.04525	2.18228	2.38325	2.34532	2.27071	2.14067	2.18135	2.2949	3BKOvsWT_EpiLC;3BKOvsWT_ME24h;3BKOvsWT_ME48h	17.6109	5.02591	7.9228	73.6348	23.0418	24.9726	74.4483	43.5811	28.5383	78.1032	47.8261	54.5455
chr8:124950085-124950339	Egln1	-888	early	Promoters	3BKOvsWT_EpiLC	3.07855	3.34438	3.49232	3.73703	3.93354	4.05747	4.58666	4.46062	4.53384	4.26181	4.23518	4.31359	3BKOvsWT_EpiLC;3BKOvsWT_ME24h;3BKOvsWT_ME48h	21.0539	1.67131	6.70391	66.6794	17.1687	20.442	53.6129	17.0213	18.1818	57.2917	15.2174	36.1702
chr8:125012647-125013853	Tsnax	253	mid	Promoters	3BKOvsWT_EpiLC;3BKOvsWT_ME24h;3BKOvsWT_ME48h	4.29899	2.9302	2.48172	2.62911	4.70933	5.06041	4.99933	5.2098	5.11272	5.25871	5.28277	5.33957	3BKOvsWT_EpiLC;3BKOvsWT_ME24h;3BKOvsWT_ME48h	31.9043	12.7485	15.1667	79.195	16.4114	12.1019	89.0331	59.9062	21.1577	87.3364	46.8983	53.341
chr8:12914989-12915448	Mcf2l	-674	mid	Promoters	3BKOvsWT_ME24h	1.07246	0.993184	0.860476	1.13614	1.44234	1.17133	1.64494	1.74897	1.96796	1.86724	1.55133	1.69102	3BKOvsWT_EpiLC;3BKOvsWT_ME24h;3BKOvsWT_ME48h	22.4248	10.4956	14.6288	72.6275	25.4113	28.2575	78.8987	21.7391	32.1739	72.858	38.4615	47.5177
chr8:12925768-12926465	Mcf2l	10224	mid	Promoters	3BKOvsWT_ME24h	1.07246	0.993184	0.860476	1.13614	1.44234	1.17133	1.64494	1.74897	1.96796	1.86724	1.55133	1.69102	3BKOvsWT_EpiLC;3BKOvsWT_ME24h;3BKOvsWT_ME48h	21.4644	17.5758	22.7879	80.4541	32.6778	40.75	83.1132	55.814	36.3636	83.6597	57.1429	56.7708
chr8:12947588-12948532	Mcf2l	32167	mid	Promoters	3BKOvsWT_ME24h	1.07246	0.993184	0.860476	1.13614	1.44234	1.17133	1.64494	1.74897	1.96796	1.86724	1.55133	1.69102	3BKOvsWT_EpiLC;3BKOvsWT_ME24h;3BKOvsWT_ME48h	23.8527	15.4786	25.7862	56.7424	13.6709	11.1111	60.2339	22.4138	11.3402	54.1711	33.3333	44.3299
chr8:25215869-25216445	Tacc1	-14615	mid	TypicalEnhancers	3BKOvsWT_ME24h	3.09993	2.5695	2.47345	2.48856	4.00391	3.95897	3.34232	3.46015	3.37696	3.65324	2.95046	3.35782	3BKOvsWT_EpiLC;3BKOvsWT_ME24h;3BKOvsWT_ME48h	11.5407	3.82775	5.85586	30.2179	11.9565	13.0435	57.7715	10	15.0943	39.0179	23.6842	28.5714
chr8:25536125-25537834	Fgfr1	18221	mid	SuperEnhancers	3BKOvsWT_ME24h	4.02079	4.474	5.53448	4.85838	4.47585	4.37006	5.3583	5.41978	6.66129	6.60448	5.24565	5.38911	3BKOvsWT_EpiLC;3BKOvsWT_ME24h;3BKOvsWT_ME48h	8.77206	1.03986	3.01659	58.1108	9.56454	15.4181	62.8514	17.0543	15.6415	57.6782	23.1429	25.5952
chr8:25536125-25537834	Fgfr1	60533	mid	SuperEnhancers	3BKOvsWT_ME24h	4.02079	4.474	5.53448	4.85838	4.47585	4.37006	5.3583	5.41978	6.66129	6.60448	5.24565	5.38911	3BKOvsWT_EpiLC;3BKOvsWT_ME24h;3BKOvsWT_ME48h	8.77206	1.03986	3.01659	58.1108	9.56454	15.4181	62.8514	17.0543	15.6415	57.6782	23.1429	25.5952
chr8:25536125-25537834	Letm2	18221	early	SuperEnhancers	3BKOvsWT_EpiLC	-0.0631454	0.874219	1.52976	1.53184	0.302041	0.577669	2.04458	2.24494	2.23324	2.74346	2.01338	2.04062	3BKOvsWT_EpiLC;3BKOvsWT_ME24h;3BKOvsWT_ME48h	8.77206	1.03986	3.01659	58.1108	9.56454	15.4181	62.8514	17.0543	15.6415	57.6782	23.1429	25.5952
chr8:25536125-25537834	Letm2	60533	early	SuperEnhancers	3BKOvsWT_EpiLC	-0.0631454	0.874219	1.52976	1.53184	0.302041	0.577669	2.04458	2.24494	2.23324	2.74346	2.01338	2.04062	3BKOvsWT_EpiLC;3BKOvsWT_ME24h;3BKOvsWT_ME48h	8.77206	1.03986	3.01659	58.1108	9.56454	15.4181	62.8514	17.0543	15.6415	57.6782	23.1429	25.5952
chr8:25545443-25545736	Letm2	26831	early	SuperEnhancers	3BKOvsWT_EpiLC	-0.0631454	0.874219	1.52976	1.53184	0.302041	0.577669	2.04458	2.24494	2.23324	2.74346	2.01338	2.04062	3BKOvsWT_EpiLC;3BKOvsWT_ME24h;3BKOvsWT_ME48h	2.90695	0.60241	0.96463	25.0896	2.57353	4.60993	43.7361	1.6129	0	41.4947	4.7619	12.5
chr8:25545443-25545736	Letm2	51923	early	SuperEnhancers	3BKOvsWT_EpiLC	-0.0631454	0.874219	1.52976	1.53184	0.302041	0.577669	2.04458	2.24494	2.23324	2.74346	2.01338	2.04062	3BKOvsWT_EpiLC;3BKOvsWT_ME24h;3BKOvsWT_ME48h	2.90695	0.60241	0.96463	25.0896	2.57353	4.60993	43.7361	1.6129	0	41.4947	4.7619	12.5
chr8:25545443-25545736	Fgfr1	26831	mid	SuperEnhancers	3BKOvsWT_ME24h	4.02079	4.474	5.53448	4.85838	4.47585	4.37006	5.3583	5.41978	6.66129	6.60448	5.24565	5.38911	3BKOvsWT_EpiLC;3BKOvsWT_ME24h;3BKOvsWT_ME48h	2.90695	0.60241	0.96463	25.0896	2.57353	4.60993	43.7361	1.6129	0	41.4947	4.7619	12.5
chr8:25545443-25545736	Fgfr1	51923	mid	SuperEnhancers	3BKOvsWT_ME24h	4.02079	4.474	5.53448	4.85838	4.47585	4.37006	5.3583	5.41978	6.66129	6.60448	5.24565	5.38911	3BKOvsWT_EpiLC;3BKOvsWT_ME24h;3BKOvsWT_ME48h	2.90695	0.60241	0.96463	25.0896	2.57353	4.60993	43.7361	1.6129	0	41.4947	4.7619	12.5
chr8:25547723-25548707	Fgfr1	29456	mid	SuperEnhancers	3BKOvsWT_ME24h	4.02079	4.474	5.53448	4.85838	4.47585	4.37006	5.3583	5.41978	6.66129	6.60448	5.24565	5.38911	3BKOvsWT_EpiLC;3BKOvsWT_ME24h;3BKOvsWT_ME48h	12.1499	1.09204	3.57751	80.9716	24.2972	27.2016	85.5222	20.7547	29.9107	84.2262	26.5625	26.8595
chr8:25547723-25548707	Fgfr1	49298	mid	SuperEnhancers	3BKOvsWT_ME24h	4.02079	4.474	5.53448	4.85838	4.47585	4.37006	5.3583	5.41978	6.66129	6.60448	5.24565	5.38911	3BKOvsWT_EpiLC;3BKOvsWT_ME24h;3BKOvsWT_ME48h	12.1499	1.09204	3.57751	80.9716	24.2972	27.2016	85.5222	20.7547	29.9107	84.2262	26.5625	26.8595
chr8:25547723-25548707	Letm2	29456	early	SuperEnhancers	3BKOvsWT_EpiLC	-0.0631454	0.874219	1.52976	1.53184	0.302041	0.577669	2.04458	2.24494	2.23324	2.74346	2.01338	2.04062	3BKOvsWT_EpiLC;3BKOvsWT_ME24h;3BKOvsWT_ME48h	12.1499	1.09204	3.57751	80.9716	24.2972	27.2016	85.5222	20.7547	29.9107	84.2262	26.5625	26.8595
chr8:25547723-25548707	Letm2	49298	early	SuperEnhancers	3BKOvsWT_EpiLC	-0.0631454	0.874219	1.52976	1.53184	0.302041	0.577669	2.04458	2.24494	2.23324	2.74346	2.01338	2.04062	3BKOvsWT_EpiLC;3BKOvsWT_ME24h;3BKOvsWT_ME48h	12.1499	1.09204	3.57751	80.9716	24.2972	27.2016	85.5222	20.7547	29.9107	84.2262	26.5625	26.8595
chr8:25555560-25556475	Letm2	37259	early	Promoters	3BKOvsWT_EpiLC	-0.0631454	0.874219	1.52976	1.53184	0.302041	0.577669	2.04458	2.24494	2.23324	2.74346	2.01338	2.04062	3BKOvsWT_EpiLC;3BKOvsWT_ME24h;3BKOvsWT_ME48h	32.4015	11.9374	18.3517	90.4252	51.2247	53.7398	92.4694	65.1786	59.0395	95.4303	73.8318	79.8408
chr8:25555560-25556475	Letm2	41495	early	Promoters	3BKOvsWT_EpiLC	-0.0631454	0.874219	1.52976	1.53184	0.302041	0.577669	2.04458	2.24494	2.23324	2.74346	2.01338	2.04062	3BKOvsWT_EpiLC;3BKOvsWT_ME24h;3BKOvsWT_ME48h	32.4015	11.9374	18.3517	90.4252	51.2247	53.7398	92.4694	65.1786	59.0395	95.4303	73.8318	79.8408
chr8:25555560-25556475	Fgfr1	37259	mid	Promoters	3BKOvsWT_ME24h	4.02079	4.474	5.53448	4.85838	4.47585	4.37006	5.3583	5.41978	6.66129	6.60448	5.24565	5.38911	3BKOvsWT_EpiLC;3BKOvsWT_ME24h;3BKOvsWT_ME48h	32.4015	11.9374	18.3517	90.4252	51.2247	53.7398	92.4694	65.1786	59.0395	95.4303	73.8318	79.8408
chr8:25555560-25556475	Fgfr1	41495	mid	Promoters	3BKOvsWT_ME24h	4.02079	4.474	5.53448	4.85838	4.47585	4.37006	5.3583	5.41978	6.66129	6.60448	5.24565	5.38911	3BKOvsWT_EpiLC;3BKOvsWT_ME24h;3BKOvsWT_ME48h	32.4015	11.9374	18.3517	90.4252	51.2247	53.7398	92.4694	65.1786	59.0395	95.4303	73.8318	79.8408
chr8:31089225-31090212	Dusp26	248	early	Promoters	3BKOvsWT_EpiLC;3BKOvsWT_ME24h;3BKOvsWT_ME48h	-1.00843	-1.56275	-1.30215	-1.5584	-2.25973	-2.23479	1.19269	1.85575	-0.10919	1.6211	-0.432889	0.420152	3BKOvsWT_EpiLC;3BKOvsWT_ME24h;3BKOvsWT_ME48h	24.5919	9.45136	11.0339	73.4792	6.47311	7.07124	79.2006	40.2496	17.6309	77.5606	38.0392	45.812
chr8:33516953-33518148	Tex15	-52993	early	TypicalEnhancers	3BKOvsWT_ESC;3BKOvsWT_EpiLC	0.358272	-0.347626	3.37044	2.54535	1.86348	2.40249	1.86013	0.443269	4.81547	3.44067	3.45345	2.52544	3BKOvsWT_EpiLC;3BKOvsWT_ME24h;3BKOvsWT_ME48h	19.6289	5.10827	6.84932	54.2351	5.61798	3.2	69.7302	39.3643	13.2411	69.1394	42.1053	45.0072
chr8:3672932-3673451	Fcor	-830	mid	Promoters	3BKOvsWT_ME24h	2.45247	2.58415	1.99684	1.80203	1.57605	2.43571	2.66782	3.00186	2.79292	3.17446	2.11748	2.08837	3BKOvsWT_EpiLC;3BKOvsWT_ME24h;3BKOvsWT_ME48h	42.4487	31.4088	44.5476	80.9455	43.2665	45.1872	75.3105	54.878	54.6512	81.1246	60.8696	47.8261
chr8:43305496-43305959	Zfp42	1208	late	SuperEnhancers	3BKOvsWT_EpiLC;3BKOvsWT_ME24h;3BKOvsWT_ME48h	8.61454	-1.75134	-2.33812	-3.4555	8.65813	8.73378	1.22594	0.831787	0.0104704	-0.323412	-1.48977	-2.5486	3BKOvsWT_EpiLC;3BKOvsWT_ME24h;3BKOvsWT_ME48h	4.28765	0	0.145985	93.6054	53.2374	61.0048	96.2122	63.0769	74.2331	93.973	61.4286	69.0647
chr8:43306488-43307811	Zfp42	-214	late	Promoters,SuperEnhancers	3BKOvsWT_EpiLC;3BKOvsWT_ME24h;3BKOvsWT_ME48h	8.61454	-1.75134	-2.33812	-3.4555	8.65813	8.73378	1.22594	0.831787	0.0104704	-0.323412	-1.48977	-2.5486	3BKOvsWT_EpiLC;3BKOvsWT_ME24h;3BKOvsWT_ME48h	4.56426	0.127389	1.27315	75.0827	20.6897	22.9955	84.3509	29.5	36.8217	86.2459	34.2282	36.6492
chr8:43320420-43320727	Zfp42	-13638	late	SuperEnhancers	3BKOvsWT_EpiLC;3BKOvsWT_ME24h;3BKOvsWT_ME48h	8.61454	-1.75134	-2.33812	-3.4555	8.65813	8.73378	1.22594	0.831787	0.0104704	-0.323412	-1.48977	-2.5486	3BKOvsWT_EpiLC;3BKOvsWT_ME24h;3BKOvsWT_ME48h	3.66667	0	0	96.425	59.4595	57.0093	93.2949	66.6667	60	96.1538	64.5161	54.5455
chr8:43328623-43329045	Zfp42	-21898	late	SuperEnhancers	3BKOvsWT_EpiLC;3BKOvsWT_ME24h;3BKOvsWT_ME48h	8.61454	-1.75134	-2.33812	-3.4555	8.65813	8.73378	1.22594	0.831787	0.0104704	-0.323412	-1.48977	-2.5486	3BKOvsWT_EpiLC;3BKOvsWT_ME24h;3BKOvsWT_ME48h	21.8876	9.0411	17.233	79.858	24.6528	36.1022	91.712	68.4211	58.4211	84.6354	62.9032	56.6038
chr8:45358145-45358846	Fam149a	23795	early	TypicalEnhancers	3BKOvsWT_ESC;3BKOvsWT_EpiLC;3BKOvsWT_ME24h;3BKOvsWT_ME48h	-3.1676	-0.574793	-0.28001	-0.382655	-1.59704	-1.76838	1.65885	1.79354	1.83535	2.00625	1.5831	1.66417	3BKOvsWT_ESC;3BKOvsWT_EpiLC;3BKOvsWT_ME24h	31.1982	8.32639	10.3362	60.3489	6.50407	5.22828	75.5949	34.153	2.9304	66.6235	47.7273	56.0209
chr8:46740448-46741015	Irf2	1000	early	Promoters	3BKOvsWT_ESC;3BKOvsWT_EpiLC	-3.01682	-0.470513	0.528715	0.720832	0.0797692	-0.766012	0.70766	1.24079	1.3369	1.64207	1.04711	1.10992	3BKOvsWT_EpiLC	1.34145	0.21395	0.202511	0.181378	0.0588582	0.0457457	27.2726	58.1851	2.51799	11.4019	44.086	67.7049
chr8:47268125-47268977	Stox2	20851	early	TypicalEnhancers	3BKOvsWT_ESC	1.4763	2.3379	2.60342	3.08344	3.23961	3.04659	2.87062	2.8709	3.26276	3.15684	3.83727	3.95006	3BKOvsWT_ESC;3BKOvsWT_EpiLC;3BKOvsWT_ME24h;3BKOvsWT_ME48h	32.5592	9.45652	12.7681	88.0548	39.8684	46.496	88.7647	56.9106	48.1618	88.4945	44.4444	58.6957
chr8:47321462-47322137	Stox2	-32398	early	SuperEnhancers	3BKOvsWT_ESC	1.4763	2.3379	2.60342	3.08344	3.23961	3.04659	2.87062	2.8709	3.26276	3.15684	3.83727	3.95006	3BKOvsWT_ESC;3BKOvsWT_EpiLC;3BKOvsWT_ME24h;3BKOvsWT_ME48h	47.2128	28.5714	39.6725	77.6661	29.1725	31.9716	84.5316	37.9085	43.3333	80.2184	40	43.5294
chr8:47334010-47334674	Stox2	-44940	early	SuperEnhancers	3BKOvsWT_ESC	1.4763	2.3379	2.60342	3.08344	3.23961	3.04659	2.87062	2.8709	3.26276	3.15684	3.83727	3.95006	3BKOvsWT_ESC;3BKOvsWT_EpiLC;3BKOvsWT_ME24h;3BKOvsWT_ME48h	39.7592	8.9701	24.2284	85.2677	36.853	44.9511	91.5466	61.5385	51	91.875	70.7317	61.1111
chr8:47339371-47340367	Stox2	-50467	early	SuperEnhancers	3BKOvsWT_ESC	1.4763	2.3379	2.60342	3.08344	3.23961	3.04659	2.87062	2.8709	3.26276	3.15684	3.83727	3.95006	3BKOvsWT_ESC;3BKOvsWT_EpiLC;3BKOvsWT_ME24h;3BKOvsWT_ME48h	20.5434	7.12329	12.6627	82.287	42.1125	48.6911	82.4217	48.1707	37.2624	77.8285	34.375	37.3016
chr8:47351984-47352745	Stox2	-62963	early	Promoters	3BKOvsWT_ESC	1.4763	2.3379	2.60342	3.08344	3.23961	3.04659	2.87062	2.8709	3.26276	3.15684	3.83727	3.95006	3BKOvsWT_ESC;3BKOvsWT_EpiLC;3BKOvsWT_ME24h;3BKOvsWT_ME48h	61.0464	12.0468	29.0984	91.2436	77.5701	78.0397	94.6144	78.6517	74.6725	89.1705	79.4702	73.9336
chr8:53511530-53512035	Aga	56	mid	Promoters	3BKOvsWT_EpiLC;3BKOvsWT_ME24h;3BKOvsWT_ME48h	3.00928	1.56414	1.87498	2.20294	3.63639	3.67534	2.99458	3.42711	3.54079	3.99662	3.15213	3.66448	3BKOvsWT_EpiLC;3BKOvsWT_ME24h;3BKOvsWT_ME48h	11.948	3.38733	3.65566	57.2741	2.68097	1.48305	55.2756	13.9706	2.37389	49.7011	15.6164	17.1548
chr8:56252012-56253097	Hpgd	-42030	late	TypicalEnhancers	3BKOvsWT_EpiLC;3BKOvsWT_ME48h	-0.0626811	-0.947871	-2.31455	-2.5732	0.479355	0.19576	-0.19442	0.397712	-1.70921	-1.12399	-1.34375	-1.25355	3BKOvsWT_EpiLC;3BKOvsWT_ME24h;3BKOvsWT_ME48h	17.4449	5.42373	7.14286	54.281	14.741	9.0535	66.8307	33.871	12.6582	68.5823	34.3284	22.2222
chr8:56294426-56295171	Hpgd	214	late	Promoters	3BKOvsWT_EpiLC;3BKOvsWT_ME48h	-0.0626811	-0.947871	-2.31455	-2.5732	0.479355	0.19576	-0.19442	0.397712	-1.70921	-1.12399	-1.34375	-1.25355	3BKOvsWT_EpiLC;3BKOvsWT_ME24h;3BKOvsWT_ME48h	11.3339	3.77762	5.0885	38.2396	3.04606	2.46637	49.4631	31.8898	5.96491	53.1854	16.1765	44.6686
chr8:64631690-64632413	Cpe	61002	mid	TypicalEnhancers	3BKOvsWT_EpiLC;3BKOvsWT_ME24h;3BKOvsWT_ME48h	3.82125	4.21934	4.32513	4.45601	4.342	4.254	5.21848	5.45004	5.82976	5.99627	5.70495	5.98004	3BKOvsWT_EpiLC;3BKOvsWT_ME24h;3BKOvsWT_ME48h	9.19252	3.26409	1.45349	83.817	36.9718	36.3309	94.1373	33.75	40	86.8605	30.4348	29.7297
chr8:70086602-70088764	Ncan	33190	mid	TypicalEnhancers	3BKOvsWT_ME24h;3BKOvsWT_ME48h	0.927137	1.66456	1.20748	1.07154	0.289466	0.37047	1.71434	2.18251	2.57136	2.92311	2.07978	2.89729	3BKOvsWT_EpiLC;3BKOvsWT_ME24h;3BKOvsWT_ME48h	20.7464	8.93752	11.0839	75.8415	14.7069	12.7328	81.822	45.524	25.0432	83.0794	51.6807	57.5
chr8:70511098-70511393	Uba52	-665	late	Promoters	3BKOvsWT_ME48h	2.51377	1.5132	1.06642	0.983935	2.17857	1.92573	1.76541	1.4419	1.51966	1.81626	2.33062	1.72415	3BKOvsWT_EpiLC;3BKOvsWT_ME24h;3BKOvsWT_ME48h	1.83781	0.316456	0.429185	64.6038	32.5243	26.4706	68.9666	45.0549	22.5275	66.3919	26.2821	33.6538
chr8:71700635-71702010	B3gnt3	466	early	Promoters	3BKOvsWT_ESC;3BKOvsWT_EpiLC	-2.06663	-3.20835	-2.89304	-2.57998	0.707309	0.312234	-1.55629	-2.70766	-2.87164	-2.7338	-3.66603	-3.14868	3BKOvsWT_EpiLC;3BKOvsWT_ME24h;3BKOvsWT_ME48h	39.1053	11.7929	22.5959	80.2478	25.0719	22.6434	82.2453	37.0529	29.2543	82.1309	38.9706	40.2429
chr8:71881606-71882687	Zfp709	128	late	Promoters	3BKOvsWT_EpiLC;3BKOvsWT_ME24h;3BKOvsWT_ME48h	0.0983266	-4.6543	-5.03931	-5.32299	0.57526	0.645421	-1.64375	-2.12482	-1.71481	-2.12012	-2.23623	-2.30852	3BKOvsWT_EpiLC;3BKOvsWT_ME24h;3BKOvsWT_ME48h	14.8251	5.44619	7.54717	86.8323	31.3077	30.1518	90.48	56.0694	35.7576	88.5136	57.4924	59.6234
chr8:72320677-72321463	Klf2	2037	mid	SuperEnhancers	3BKOvsWT_EpiLC;3BKOvsWT_ME24h	7.48762	1.92262	1.34343	-0.476115	7.01128	6.87729	3.01418	2.93162	2.3784	2.74326	-1.02384	-0.973124	3BKOvsWT_EpiLC;3BKOvsWT_ME24h;3BKOvsWT_ME48h	5.56756	0.350877	0.381679	90.2464	29.9756	33.4221	91.6308	45.5621	42.8969	93.5252	62.7193	53.0686
chr8:72323079-72323409	Klf2	4211	mid	SuperEnhancers	3BKOvsWT_EpiLC;3BKOvsWT_ME24h	7.48762	1.92262	1.34343	-0.476115	7.01128	6.87729	3.01418	2.93162	2.3784	2.74326	-1.02384	-0.973124	3BKOvsWT_EpiLC;3BKOvsWT_ME24h;3BKOvsWT_ME48h	9.55749	2.01342	4.66667	85.7631	42.3868	42.4028	88.3469	39.2857	43.1373	83.0929	71.4286	64.1026
chr8:72354422-72354963	Klf2	35660	mid	TypicalEnhancers	3BKOvsWT_EpiLC;3BKOvsWT_ME24h	7.48762	1.92262	1.34343	-0.476115	7.01128	6.87729	3.01418	2.93162	2.3784	2.74326	-1.02384	-0.973124	3BKOvsWT_EpiLC;3BKOvsWT_ME24h;3BKOvsWT_ME48h	10.2105	0.689655	2.08955	83.4263	47.6834	46.2437	83.7052	53.2895	54.6763	86.3971	66.6667	67.4157
chr8:78138895-78139647	Ttc29	-74071	early	SuperEnhancers	3BKOvsWT_EpiLC	-0.273094	-2.30035	-2.0391	-2.92051	0.0933342	0.318041	-1.18154	-1.43658	-1.76916	-1.83091	-3.19639	-2.80235	3BKOvsWT_EpiLC;3BKOvsWT_ME24h;3BKOvsWT_ME48h	10.6912	0.862069	2.73632	73.1916	23.3236	24.9337	76.46	26.9841	28.5714	90.1418	17.1875	21.875
chr8:78140568-78140802	Ttc29	-72657	early	SuperEnhancers	3BKOvsWT_EpiLC	-0.273094	-2.30035	-2.0391	-2.92051	0.0933342	0.318041	-1.18154	-1.43658	-1.76916	-1.83091	-3.19639	-2.80235	3BKOvsWT_EpiLC;3BKOvsWT_ME24h;3BKOvsWT_ME48h	0.961538	0	0	29.815	2.06186	7.33945	41.9505	0	11.1111	59.8901	0	0
chr8:84041647-84043283	Il27ra	124	early	Promoters	3BKOvsWT_EpiLC;3BKOvsWT_ME24h	-0.45244	-1.95383	-2.22553	-3.17031	0.509539	0.444637	-0.037188	0.31373	-1.83326	-0.538241	-3.28989	-2.98537	3BKOvsWT_EpiLC;3BKOvsWT_ME24h;3BKOvsWT_ME48h	38.7641	14.135	22.1414	80.3085	19.4541	19.485	82.5254	40.8621	28.4053	83.3435	41.573	48.068
chr8:84044156-84045170	Il27ra	-2074	early	Promoters	3BKOvsWT_EpiLC;3BKOvsWT_ME24h	-0.45244	-1.95383	-2.22553	-3.17031	0.509539	0.444637	-0.037188	0.31373	-1.83326	-0.538241	-3.28989	-2.98537	3BKOvsWT_EpiLC;3BKOvsWT_ME24h;3BKOvsWT_ME48h	15.8659	4.72921	7.45645	76.8421	8.5614	8.65312	74.9614	46.6667	19.0647	83.3333	38.7879	42.3913
chr8:84044156-84045170	Il27ra	337	early	Promoters	3BKOvsWT_EpiLC;3BKOvsWT_ME24h	-0.45244	-1.95383	-2.22553	-3.17031	0.509539	0.444637	-0.037188	0.31373	-1.83326	-0.538241	-3.28989	-2.98537	3BKOvsWT_EpiLC;3BKOvsWT_ME24h;3BKOvsWT_ME48h	15.8659	4.72921	7.45645	76.8421	8.5614	8.65312	74.9614	46.6667	19.0647	83.3333	38.7879	42.3913
chr8:84044156-84045170	Rln3	-2074	mid	Promoters	3BKOvsWT_EpiLC;3BKOvsWT_ME24h	2.04163	-1.00946	-2.20896	-1.75993	2.58031	2.43067	1.86684	2.0418	-0.152192	-0.870813	-1.93613	-1.92401	3BKOvsWT_EpiLC;3BKOvsWT_ME24h;3BKOvsWT_ME48h	15.8659	4.72921	7.45645	76.8421	8.5614	8.65312	74.9614	46.6667	19.0647	83.3333	38.7879	42.3913
chr8:84044156-84045170	Rln3	337	mid	Promoters	3BKOvsWT_EpiLC;3BKOvsWT_ME24h	2.04163	-1.00946	-2.20896	-1.75993	2.58031	2.43067	1.86684	2.0418	-0.152192	-0.870813	-1.93613	-1.92401	3BKOvsWT_EpiLC;3BKOvsWT_ME24h;3BKOvsWT_ME48h	15.8659	4.72921	7.45645	76.8421	8.5614	8.65312	74.9614	46.6667	19.0647	83.3333	38.7879	42.3913
chr8:84459378-84459779	Cacna1a	44215	late	TypicalEnhancers	3BKOvsWT_ME24h;3BKOvsWT_ME48h	1.86021	0.29013	-0.0324871	-0.0024	2.6632	2.51448	0.998146	1.00203	1.05634	1.14665	1.12463	1.18785	3BKOvsWT_EpiLC;3BKOvsWT_ME24h;3BKOvsWT_ME48h	8.42199	1.94175	0.689655	50.8333	13.9785	14.2857	44.0476	40	8.33333	39.0196	37.5	52.9412
chr8:84912201-84914121	Mast1	24192	mid	Promoters,TypicalEnhancers	3BKOvsWT_EpiLC;3BKOvsWT_ME24h;3BKOvsWT_ME48h	-0.864425	-1.73252	-2.53267	-2.89588	-0.536508	-0.593929	0.34934	0.434851	0.14236	0.452688	-0.710137	-0.413159	3BKOvsWT_EpiLC;3BKOvsWT_ME24h;3BKOvsWT_ME48h	12.8587	4.67206	4.0684	62.3532	9.63126	7.46536	63.8714	40.2848	10.7514	74.1433	28.1834	41.6327
chr8:84917426-84918355	Mast1	19462	mid	TypicalEnhancers	3BKOvsWT_EpiLC;3BKOvsWT_ME24h;3BKOvsWT_ME48h	-0.864425	-1.73252	-2.53267	-2.89588	-0.536508	-0.593929	0.34934	0.434851	0.14236	0.452688	-0.710137	-0.413159	3BKOvsWT_EpiLC;3BKOvsWT_ME24h;3BKOvsWT_ME48h	23.9463	10.5098	13.7913	78.4415	30.6998	37.8378	80.268	53.2143	49.4024	82.6233	49.1228	55.5887
chr8:85061022-85061582	Fbxw9	1247	mid	Promoters	3BKOvsWT_ME24h	3.9887	3.17588	3.44934	3.2227	4.51846	4.78972	3.99451	4.11402	4.66631	4.60924	3.63645	3.49717	3BKOvsWT_ESC;3BKOvsWT_EpiLC;3BKOvsWT_ME24h;3BKOvsWT_ME48h	21.9484	3.48361	5.18135	75.097	29.5522	36.5672	80.7299	17.5676	28.2353	71.0984	40	40.9836
chr8:8619368-8621495	Efnb2	40810	late	SuperEnhancers	3BKOvsWT_ME24h;3BKOvsWT_ME48h	1.10136	2.89309	3.49841	2.15137	1.86637	2.21853	3.54677	3.79979	4.60986	4.38515	4.52454	5.36172	3BKOvsWT_EpiLC;3BKOvsWT_ME24h;3BKOvsWT_ME48h	24.0755	7.18469	9.13462	81.7332	31.5394	31.3444	85.553	48.9749	35.8321	83.0043	47.8495	51.6174
chr8:90825070-90825563	Chd9	-3518	late	SuperEnhancers	3BKOvsWT_ME48h	3.63317	4.23279	2.53018	2.31748	4.50251	4.71019	4.54752	4.5173	3.35647	3.1474	3.33088	3.33252	3BKOvsWT_EpiLC;3BKOvsWT_ME24h;3BKOvsWT_ME48h	30.3527	11.5523	14.557	75.3598	42.3581	35.0877	81.5934	30.7692	35.2113	73.3659	57.1429	40.9091
chr8:90840127-90840624	Chd9	11541	late	SuperEnhancers	3BKOvsWT_ME48h	3.63317	4.23279	2.53018	2.31748	4.50251	4.71019	4.54752	4.5173	3.35647	3.1474	3.33088	3.33252	3BKOvsWT_EpiLC;3BKOvsWT_ME24h;3BKOvsWT_ME48h	36.3788	21.345	17.9063	81.3043	33.0739	42.2939	85.7245	46.1538	53.3333	86.4203	60.6061	34.2857
chr8:90849328-90849948	Chd9	20803	late	SuperEnhancers	3BKOvsWT_ME48h	3.63317	4.23279	2.53018	2.31748	4.50251	4.71019	4.54752	4.5173	3.35647	3.1474	3.33088	3.33252	3BKOvsWT_EpiLC;3BKOvsWT_ME24h;3BKOvsWT_ME48h	46.2211	23.743	37.9562	76.9495	15.2815	23.9437	72.9692	25.4545	22.8916	67.2205	22.8916	30.5085
chr8:90855020-90855442	Chd9	26396	late	SuperEnhancers	3BKOvsWT_ME48h	3.63317	4.23279	2.53018	2.31748	4.50251	4.71019	4.54752	4.5173	3.35647	3.1474	3.33088	3.33252	3BKOvsWT_EpiLC;3BKOvsWT_ME24h;3BKOvsWT_ME48h	6.1348	1.89702	1.10865	59.0174	16.1017	18.8144	50.8523	9.09091	25.8065	60.0368	12.1951	34.375
chr8:90904531-90905291	Chd9	76076	late	SuperEnhancers	3BKOvsWT_ME48h	3.63317	4.23279	2.53018	2.31748	4.50251	4.71019	4.54752	4.5173	3.35647	3.1474	3.33088	3.33252	3BKOvsWT_EpiLC;3BKOvsWT_ME24h;3BKOvsWT_ME48h	7.15729	4.28016	7.2	54.1162	18.985	20.9412	70.0523	25.8065	22.5	69.8794	38.7755	26.8657
chr8:90907066-90907451	Chd9	78424	late	SuperEnhancers	3BKOvsWT_ME48h	3.63317	4.23279	2.53018	2.31748	4.50251	4.71019	4.54752	4.5173	3.35647	3.1474	3.33088	3.33252	3BKOvsWT_EpiLC;3BKOvsWT_ME24h;3BKOvsWT_ME48h	22.4681	18.7879	18.7919	81.6283	37.5385	43.609	81.8447	45.9459	35.1852	82.8912	50	50
chr8:91082083-91082180	Rbl2	12075	early	TypicalEnhancers	3BKOvsWT_ESC;3BKOvsWT_EpiLC;3BKOvsWT_ME24h	1.13892	-0.826426	-0.181156	0.319919	2.61028	2.66805	0.359459	0.687894	1.01059	1.09239	0.809444	0.992394	3BKOvsWT_ESC;3BKOvsWT_EpiLC;3BKOvsWT_ME24h;3BKOvsWT_ME48h	46.0526	6.81818	10.084	71.1648	61.0619	58.6207	78.1085	54.1667	58.8235	80.4286	70	84.2105
chr8:95545908-95546116	Ccdc113	11927	early	TypicalEnhancers	3BKOvsWT_ESC;3BKOvsWT_EpiLC;3BKOvsWT_ME24h;3BKOvsWT_ME48h	-1.01123	-1.91444	-1.04894	-1.98165	1.85201	1.63585	0.491246	0.511146	-0.110744	0.55642	-1.14767	-0.40156	3BKOvsWT_EpiLC;3BKOvsWT_ME24h;3BKOvsWT_ME48h	22.166	9.33333	12.1076	87.8728	40.8203	45.8252	92.776	53.8462	45.122	93.5142	71.9512	62.963
chr9:107280528-107280731	Mapkapk3	-48721	mid	TypicalEnhancers	3BKOvsWT_ME24h	3.67405	2.48432	2.35457	1.4096	3.97906	3.92969	3.26559	3.39478	3.43828	3.36871	2.23387	2.29889	3BKOvsWT_EpiLC;3BKOvsWT_ME24h;3BKOvsWT_ME48h	6.53719	0	0	53.0051	14.9425	10.5263	53.2357	0	28.2051	57.337	10.5263	38.8889
chr9:107280528-107280731	Mapkapk3	9247	mid	TypicalEnhancers	3BKOvsWT_ME24h	3.67405	2.48432	2.35457	1.4096	3.97906	3.92969	3.26559	3.39478	3.43828	3.36871	2.23387	2.29889	3BKOvsWT_EpiLC;3BKOvsWT_ME24h;3BKOvsWT_ME48h	6.53719	0	0	53.0051	14.9425	10.5263	53.2357	0	28.2051	57.337	10.5263	38.8889
chr9:107280528-107280731	Dock3	-48721	late	TypicalEnhancers	3BKOvsWT_EpiLC;3BKOvsWT_ME24h;3BKOvsWT_ME48h	0.132734	-0.875074	-0.789944	-0.584685	1.34226	0.989081	0.494092	0.17935	0.879212	0.629188	1.32773	1.30857	3BKOvsWT_EpiLC;3BKOvsWT_ME24h;3BKOvsWT_ME48h	6.53719	0	0	53.0051	14.9425	10.5263	53.2357	0	28.2051	57.337	10.5263	38.8889
chr9:107280528-107280731	Dock3	9247	late	TypicalEnhancers	3BKOvsWT_EpiLC;3BKOvsWT_ME24h;3BKOvsWT_ME48h	0.132734	-0.875074	-0.789944	-0.584685	1.34226	0.989081	0.494092	0.17935	0.879212	0.629188	1.32773	1.30857	3BKOvsWT_EpiLC;3BKOvsWT_ME24h;3BKOvsWT_ME48h	6.53719	0	0	53.0051	14.9425	10.5263	53.2357	0	28.2051	57.337	10.5263	38.8889
chr9:107542686-107543529	Zmynd10	-4190	early	Promoters	3BKOvsWT_EpiLC	0.116692	-0.470153	0.0790798	-1.21384	-0.221351	-0.948114	0.6686	0.549443	-0.931442	-0.503624	-2.145	-1.81747	3BKOvsWT_EpiLC;3BKOvsWT_ME24h;3BKOvsWT_ME48h	22.9752	11.1359	13.3333	80.0895	25.7919	19.3473	83.6957	38.7755	28.7037	81.1809	32.0513	39.8374
chr9:108245622-108246267	Bsn	-55561	late	TypicalEnhancers	3BKOvsWT_EpiLC;3BKOvsWT_ME24h;3BKOvsWT_ME48h	-2.50519	-4.98936	-3.98315	-3.77266	-1.83172	-2.22339	-2.46928	-2.52344	-1.6592	-1.80744	-0.326199	0.0433146	3BKOvsWT_EpiLC;3BKOvsWT_ME24h;3BKOvsWT_ME48h	31.9845	17.6136	29.7561	86.2459	52.4691	51.9126	91.7366	40	37.2549	83.3333	46.9388	52.2727
chr9:108392371-108393368	Ccdc36	35614	late	Promoters	3BKOvsWT_EpiLC;3BKOvsWT_ME24h;3BKOvsWT_ME48h	0.636461	-2.27025	-2.46334	-2.9364	0.55292	1.01294	0.99911	0.492493	0.782339	0.63108	0.361658	0.412181	3BKOvsWT_EpiLC;3BKOvsWT_ME24h;3BKOvsWT_ME48h	11.1348	2.23518	3.19635	91.4698	37.744	35.9926	95.4098	44.2379	32.1767	93.5906	50.7853	49.5677
chr9:108596458-108598324	P4htm	276	mid	Promoters	3BKOvsWT_EpiLC;3BKOvsWT_ME24h;3BKOvsWT_ME48h	0.716977	-1.09331	-0.918529	-0.978335	1.29555	0.968477	-0.232195	0.204065	0.398135	0.571187	0.150477	0.173341	3BKOvsWT_EpiLC;3BKOvsWT_ME24h;3BKOvsWT_ME48h	22.7926	5.34912	6.54873	79.3644	11.8612	8.48816	84.3989	43.6893	25.913	83.9997	44.5946	44.4444
chr9:110477610-110478768	Kif9	1195	early	Promoters	3BKOvsWT_EpiLC	-0.946673	-1.25418	-0.379019	-1.21826	-0.498691	-0.247122	-0.017061	-0.0336381	-0.598355	-0.163689	-1.13887	-0.458567	3BKOvsWT_EpiLC;3BKOvsWT_ME24h;3BKOvsWT_ME48h	39.1132	24.7765	30.1088	77.9749	21.1361	15.7895	87.5276	34.0659	22.9885	84.7638	36.4407	20.4082
chr9:110857482-110858731	Prss50	140	early	Promoters	3BKOvsWT_EpiLC;3BKOvsWT_ME24h;3BKOvsWT_ME48h	-1.20727	-1.39481	-1.6537	-2.33364	-0.924854	-1.06751	1.01272	1.80004	-0.164506	0.67293	-1.26048	-0.404903	3BKOvsWT_EpiLC;3BKOvsWT_ME24h;3BKOvsWT_ME48h	36.9207	25.936	26.4914	82.9173	18.435	18.9831	87.5782	37.3057	21.6301	92.2367	49.4949	55.3535
chr9:116174287-116176106	Tgfbr2	68	mid	Promoters	3BKOvsWT_ESC;3BKOvsWT_EpiLC;3BKOvsWT_ME24h	-0.88485	-0.927746	-0.775514	-0.759265	0.410771	0.118731	0.39848	0.16671	0.411626	0.419259	0.100399	-0.307643	3BKOvsWT_EpiLC;3BKOvsWT_ME24h;3BKOvsWT_ME48h	16.2493	3.26476	3.62426	53.9658	1.59652	1.88961	71.2052	31.4939	4.90196	72.9091	34.8534	31.1728
chr9:121298405-121299033	Ulk4	-21522	early	SuperEnhancers	3BKOvsWT_EpiLC	-1.94668	-1.13536	-0.27661	-0.309963	-1.46747	-1.44032	0.488156	0.432066	0.600985	0.705944	0.277521	0.819983	3BKOvsWT_EpiLC;3BKOvsWT_ME24h;3BKOvsWT_ME48h	19.1975	2.96296	3.66492	72.864	21.9626	27.8571	78.3801	29.5082	23.4568	75.7422	27.6923	40.566
chr9:121299503-121300606	Ulk4	-22858	early	SuperEnhancers	3BKOvsWT_EpiLC	-1.94668	-1.13536	-0.27661	-0.309963	-1.46747	-1.44032	0.488156	0.432066	0.600985	0.705944	0.277521	0.819983	3BKOvsWT_EpiLC;3BKOvsWT_ME24h;3BKOvsWT_ME48h	21.5198	5.64972	10.8458	85.2976	34.3195	39.905	91.596	32.0755	38.4314	85.5843	50.5051	40.2214
chr9:121301208-121301440	Ulk4	-24127	early	SuperEnhancers	3BKOvsWT_EpiLC	-1.94668	-1.13536	-0.27661	-0.309963	-1.46747	-1.44032	0.488156	0.432066	0.600985	0.705944	0.277521	0.819983	3BKOvsWT_EpiLC;3BKOvsWT_ME24h;3BKOvsWT_ME48h	13.7235	1.06762	4.42478	68.1818	15.9624	22.6481	69.6034	13.6364	19.7183	74.9265	46.4286	36.3636
chr9:121314897-121315112	Ulk4	-37808	early	SuperEnhancers	3BKOvsWT_EpiLC	-1.94668	-1.13536	-0.27661	-0.309963	-1.46747	-1.44032	0.488156	0.432066	0.600985	0.705944	0.277521	0.819983	3BKOvsWT_EpiLC;3BKOvsWT_ME24h;3BKOvsWT_ME48h	4.20021	1.07914	0	64.029	12.1212	15.9363	69.7559	19.4444	23.2558	66.8478	22.7273	44.1176
chr9:121316854-121317373	Ulk4	-39917	early	SuperEnhancers	3BKOvsWT_EpiLC	-1.94668	-1.13536	-0.27661	-0.309963	-1.46747	-1.44032	0.488156	0.432066	0.600985	0.705944	0.277521	0.819983	3BKOvsWT_EpiLC;3BKOvsWT_ME24h;3BKOvsWT_ME48h	18.4861	17	24.6201	75.8492	39.8601	46.4135	87.0953	53.125	50.8772	87.0486	50	63.3333
chr9:121334633-121335057	Ulk4	-57648	early	SuperEnhancers	3BKOvsWT_EpiLC	-1.94668	-1.13536	-0.27661	-0.309963	-1.46747	-1.44032	0.488156	0.432066	0.600985	0.705944	0.277521	0.819983	3BKOvsWT_EpiLC;3BKOvsWT_ME24h;3BKOvsWT_ME48h	6.77774	4.1841	8	73.8131	35.0962	38.4236	86.833	37.5	40	77.5888	56.6667	51.5152
chr9:121343786-121344478	Ulk4	-66935	early	SuperEnhancers	3BKOvsWT_EpiLC	-1.94668	-1.13536	-0.27661	-0.309963	-1.46747	-1.44032	0.488156	0.432066	0.600985	0.705944	0.277521	0.819983	3BKOvsWT_EpiLC;3BKOvsWT_ME24h;3BKOvsWT_ME48h	18.9565	12.8205	20.8333	81.8801	33.6283	42.6997	88.2238	45.098	39.0805	89.2367	41.6667	50
chr9:121347949-121348265	Ulk4	-70910	early	SuperEnhancers	3BKOvsWT_EpiLC	-1.94668	-1.13536	-0.27661	-0.309963	-1.46747	-1.44032	0.488156	0.432066	0.600985	0.705944	0.277521	0.819983	3BKOvsWT_EpiLC;3BKOvsWT_ME24h;3BKOvsWT_ME48h	16.5173	8.71369	10.1911	69.4509	28.3582	30.8458	41.5751	8.33333	45.7627	66.3082	36.3636	36.1111
chr9:121351154-121351565	Ulk4	-74163	early	SuperEnhancers	3BKOvsWT_EpiLC	-1.94668	-1.13536	-0.27661	-0.309963	-1.46747	-1.44032	0.488156	0.432066	0.600985	0.705944	0.277521	0.819983	3BKOvsWT_EpiLC;3BKOvsWT_ME24h;3BKOvsWT_ME48h	18.603	6.4257	16.3636	72.7935	23.7288	33.4842	73.9076	41.6667	36.8421	75.565	39.1304	50
chr9:121360718-121361344	Ulk4	-83834	early	SuperEnhancers	3BKOvsWT_EpiLC	-1.94668	-1.13536	-0.27661	-0.309963	-1.46747	-1.44032	0.488156	0.432066	0.600985	0.705944	0.277521	0.819983	3BKOvsWT_EpiLC;3BKOvsWT_ME24h;3BKOvsWT_ME48h	13.2268	8.31601	7.12946	70.3944	27.051	25.9352	80.243	37.5	44.3396	69.3798	37.931	45.3333
chr9:121838767-121839830	Ccdc13	162	late	Promoters	3BKOvsWT_ESC;3BKOvsWT_EpiLC;3BKOvsWT_ME24h;3BKOvsWT_ME48h	-2.10298	-2.73813	-2.78957	-3.40884	-0.904328	-1.37043	-0.699294	-0.220525	0.140369	0.433716	0.0156137	0.0547794	3BKOvsWT_EpiLC;3BKOvsWT_ME24h;3BKOvsWT_ME48h	20.486	7.88476	11.4619	76.857	11.4237	10.1636	82.3176	27.5362	6.37255	87.1492	25.4269	24.8018
chr9:122886535-122887630	Zkscan7	-1388	mid	Promoters	3BKOvsWT_ESC;3BKOvsWT_EpiLC;3BKOvsWT_ME24h;3BKOvsWT_ME48h	-1.01525	-1.82761	-1.94446	-1.58697	0.415486	0.27359	1.90716	2.34769	2.54064	2.55842	2.03674	2.26259	3BKOvsWT_EpiLC;3BKOvsWT_ME24h;3BKOvsWT_ME48h	26.2218	4.80324	6.26632	86.6886	6.79012	8.27489	94.4715	22.25	7.72358	91.3284	30.4813	49.8489
chr9:122903018-122903697	Zkscan7	14887	mid	Promoters,TypicalEnhancers	3BKOvsWT_ESC;3BKOvsWT_EpiLC;3BKOvsWT_ME24h;3BKOvsWT_ME48h	-1.01525	-1.82761	-1.94446	-1.58697	0.415486	0.27359	1.90716	2.34769	2.54064	2.55842	2.03674	2.26259	3BKOvsWT_EpiLC;3BKOvsWT_ME24h;3BKOvsWT_ME48h	28.2965	12.1345	12.954	48.8111	2.88462	4.30925	53.75	47.7124	10.5263	51.7854	30.3797	35.533
chr9:123215111-123216230	Cdcp1	367	early	Promoters	3BKOvsWT_ESC;3BKOvsWT_EpiLC	-3.04239	-0.690819	-0.869748	-0.979996	-1.42504	-0.288573	0.612699	1.31636	-0.687402	0.037068	-2.15068	-1.4119	3BKOvsWT_EpiLC;3BKOvsWT_ME24h;3BKOvsWT_ME48h	42.6311	19.8063	25.6378	84.3952	12.8582	11.1769	93.0485	44.8171	27.0777	91.7881	24.8731	37.5
chr9:15238961-15239610	Vstm5	241	early	Promoters	3BKOvsWT_ESC	-0.290218	-1.90041	-1.53906	-0.384673	1.0642	0.964215	-1.89245	-1.42181	-1.47529	-0.56401	-1.77844	-1.34691	3BKOvsWT_EpiLC;3BKOvsWT_ME24h;3BKOvsWT_ME48h	11.6618	3.36788	4.43645	46.2268	2.08333	1.51188	60.7333	27.673	3.39623	51.4566	18.6916	37.4016
chr9:20694390-20695408	Olfm2	33330	mid	TypicalEnhancers	3BKOvsWT_EpiLC;3BKOvsWT_ME24h	0.875581	-0.277046	-0.661424	1.22147	1.34644	1.02889	0.59325	1.51869	0.655103	1.1645	1.85861	2.29525	3BKOvsWT_EpiLC;3BKOvsWT_ME24h;3BKOvsWT_ME48h	31.6821	16.9725	20.9615	61.5235	12.8293	12.1212	74.1915	29.7189	15.4341	70.2528	24.0964	31.2849
chr9:20794235-20794639	Col5a3	-66208	mid	TypicalEnhancers	3BKOvsWT_EpiLC;3BKOvsWT_ME24h;3BKOvsWT_ME48h	0.435678	-4.17085	-4.79073	-4.4253	-0.151414	-0.447943	-2.08731	-0.798804	-0.853368	-0.120308	-0.677042	0.364598	3BKOvsWT_EpiLC;3BKOvsWT_ME24h;3BKOvsWT_ME48h	52.6535	34.8416	44.186	66.3522	21.5686	28.4946	88.964	31.5789	33.8983	61.6558	33.3333	56.5217
chr9:20794235-20794639	Col5a3	20630	mid	TypicalEnhancers	3BKOvsWT_EpiLC;3BKOvsWT_ME24h;3BKOvsWT_ME48h	0.435678	-4.17085	-4.79073	-4.4253	-0.151414	-0.447943	-2.08731	-0.798804	-0.853368	-0.120308	-0.677042	0.364598	3BKOvsWT_EpiLC;3BKOvsWT_ME24h;3BKOvsWT_ME48h	52.6535	34.8416	44.186	66.3522	21.5686	28.4946	88.964	31.5789	33.8983	61.6558	33.3333	56.5217
chr9:20794235-20794639	Olfm2	-66208	mid	TypicalEnhancers	3BKOvsWT_EpiLC;3BKOvsWT_ME24h	0.875581	-0.277046	-0.661424	1.22147	1.34644	1.02889	0.59325	1.51869	0.655103	1.1645	1.85861	2.29525	3BKOvsWT_EpiLC;3BKOvsWT_ME24h;3BKOvsWT_ME48h	52.6535	34.8416	44.186	66.3522	21.5686	28.4946	88.964	31.5789	33.8983	61.6558	33.3333	56.5217
chr9:20794235-20794639	Olfm2	20630	mid	TypicalEnhancers	3BKOvsWT_EpiLC;3BKOvsWT_ME24h	0.875581	-0.277046	-0.661424	1.22147	1.34644	1.02889	0.59325	1.51869	0.655103	1.1645	1.85861	2.29525	3BKOvsWT_EpiLC;3BKOvsWT_ME24h;3BKOvsWT_ME48h	52.6535	34.8416	44.186	66.3522	21.5686	28.4946	88.964	31.5789	33.8983	61.6558	33.3333	56.5217
chr9:20814490-20815268	Col5a3	188	mid	Promoters	3BKOvsWT_EpiLC;3BKOvsWT_ME24h;3BKOvsWT_ME48h	0.435678	-4.17085	-4.79073	-4.4253	-0.151414	-0.447943	-2.08731	-0.798804	-0.853368	-0.120308	-0.677042	0.364598	3BKOvsWT_EpiLC;3BKOvsWT_ME24h	17.9964	7.62053	7.5662	46.6694	3.62416	6.04468	56.3399	41.0811	7.03518	52.7211	61.7647	30.1887
chr9:20868502-20869646	A230050P20Rik	432	mid	Promoters	3BKOvsWT_ME24h	3.76188	1.9447	0.947524	0.6992	3.18984	2.94854	2.14806	2.81866	1.52704	2.3365	0.449811	1.39993	3BKOvsWT_EpiLC;3BKOvsWT_ME24h;3BKOvsWT_ME48h	8.45594	2.01681	2.86703	44.6904	1.92308	1.18367	55.1151	28.2132	0.75	57.801	18.6495	32.2857
chr9:22003559-22004356	Ccdc151	-1421	late	Promoters	3BKOvsWT_EpiLC;3BKOvsWT_ME48h	1.58818	0.043321	0.408793	-0.977047	1.67185	2.0202	1.12489	1.30479	1.14837	1.15966	0.787818	0.400861	3BKOvsWT_EpiLC;3BKOvsWT_ME24h;3BKOvsWT_ME48h	14.6624	2.6	4.31211	67.3097	11.4416	14.5336	73.1975	28.5714	16.3043	74.9506	24.3243	22.7723
chr9:22397095-22398350	9530077C05Rik	-13790	early	TypicalEnhancers	3BKOvsWT_EpiLC	1.33079	0.314742	0.506826	0.14423	1.26065	1.05979	1.69449	1.78096	1.27548	1.26212	0.856859	0.983912	3BKOvsWT_EpiLC;3BKOvsWT_ME24h;3BKOvsWT_ME48h	14.6145	3.05499	3.69565	85.2595	33	31.7191	91.3536	35.5263	31.3953	87.2115	42.1875	40
chr9:26733139-26734641	B3gat1	162	late	Promoters	3BKOvsWT_ESC;3BKOvsWT_EpiLC;3BKOvsWT_ME24h;3BKOvsWT_ME48h	-3.66085	-4.72443	-4.07035	-4.28647	-1.57301	-1.45861	-2.73768	-2.58561	-1.68736	-1.89762	0.845833	0.805572	3BKOvsWT_EpiLC;3BKOvsWT_ME24h;3BKOvsWT_ME48h	14.9586	2.53036	3.11489	58.5686	2.78059	1.00048	83.7145	54.7748	2.46479	81.8398	38.6364	46.5015
chr9:31119172-31120804	St14	11865	early	TypicalEnhancers	3BKOvsWT_ESC	2.36973	4.03191	3.85576	3.37247	3.77928	3.94457	4.02792	4.61562	3.95036	4.38663	1.41235	1.9363	3BKOvsWT_EpiLC;3BKOvsWT_ME24h;3BKOvsWT_ME48h	17.3228	5.2356	9.02439	86.1778	43.9297	43.1148	89.1425	56.4103	56.5217	85.7907	37.931	54.1063
chr9:36803324-36804712	Fez1	-28666	late	SuperEnhancers	3BKOvsWT_EpiLC;3BKOvsWT_ME24h;3BKOvsWT_ME48h	1.99597	-1.47661	-0.839589	0.189967	2.57431	2.75105	-0.0107309	-0.0769755	2.19556	2.28667	3.48375	3.54868	3BKOvsWT_EpiLC;3BKOvsWT_ME24h;3BKOvsWT_ME48h	7.79952	4.51807	6.05187	80.902	41.9014	38.2609	84.667	40.7407	49.6403	83.3412	48.9583	40.708
chr9:36820998-36821541	Fez1	-11414	late	Promoters,TypicalEnhancers	3BKOvsWT_EpiLC;3BKOvsWT_ME24h;3BKOvsWT_ME48h	1.99597	-1.47661	-0.839589	0.189967	2.57431	2.75105	-0.0107309	-0.0769755	2.19556	2.28667	3.48375	3.54868	3BKOvsWT_EpiLC;3BKOvsWT_ME24h;3BKOvsWT_ME48h	35.0851	14.1732	29.5964	69.8913	37.2	35.6383	84.6171	30	39.726	74.9379	44.5455	37.1429
chr9:40333328-40333598	Scn3b	64246	late	Promoters	3BKOvsWT_ESC;3BKOvsWT_ME24h;3BKOvsWT_ME48h	-0.659864	0.400101	-1.04664	-1.79061	0.919059	0.960557	0.629851	0.892548	0.745572	0.471994	0.234079	0.0357045	3BKOvsWT_EpiLC;3BKOvsWT_ME24h;3BKOvsWT_ME48h	5.77862	0.70922	1.79372	89.899	45	54.5802	91.9655	70.6667	57.1429	93.8352	68.75	73.0994
chr9:46228435-46229018	Apoa1	147	mid	Promoters	3BKOvsWT_ME24h	-1.99772	3.18119	-0.567209	-0.317449	-2.00061	-1.7043	3.5365	3.00803	2.68962	1.3891	0.169503	-0.0810842	3BKOvsWT_EpiLC;3BKOvsWT_ME24h;3BKOvsWT_ME48h	43.638	22.3776	28.7926	81.7107	29.5681	23.913	79.4402	37.1429	31.9149	89.5335	55.5556	39.3258
chr9:48493950-48494539	Gm5617	-1197	early	Promoters	3BKOvsWT_EpiLC;3BKOvsWT_ME24h	1.62563	1.44099	1.69531	2.493	1.87102	1.50639	1.96436	3.22893	2.42127	3.12854	2.64318	3.01466	3BKOvsWT_EpiLC;3BKOvsWT_ME24h;3BKOvsWT_ME48h	24.5654	5.17647	9.38511	83.1498	31.358	39.2265	84.7353	39.0625	27.7228	81.0082	43.1034	39.0625
chr9:48495900-48496428	Gm5617	722	early	Promoters	3BKOvsWT_EpiLC;3BKOvsWT_ME24h	1.62563	1.44099	1.69531	2.493	1.87102	1.50639	1.96436	3.22893	2.42127	3.12854	2.64318	3.01466	3BKOvsWT_EpiLC;3BKOvsWT_ME24h;3BKOvsWT_ME48h	13.9744	4.9505	4.50644	73.6222	25.1948	18.6842	76.3409	25	21.875	63.5202	28.5714	23.0769
chr9:49385515-49385885	Drd2	45073	mid	TypicalEnhancers	3BKOvsWT_EpiLC;3BKOvsWT_ME24h	-2.77766	-1.65354	-2.45193	-0.584961	-2.85582	-3.20497	-0.487967	0.0397896	0.184782	0.452942	0.229024	0.21607	3BKOvsWT_EpiLC;3BKOvsWT_ME24h;3BKOvsWT_ME48h	32.9155	30	47.093	64.9974	31.8471	35.8108	62.4853	32.3944	15.3285	58.3898	25	16.6667
chr9:50738715-50739049	Dixdc1	-10907	early	Promoters	3BKOvsWT_EpiLC	1.10108	-0.091317	1.6663	1.75958	1.23841	1.45696	1.17556	1.19337	1.76549	1.7718	1.86574	1.58628	3BKOvsWT_EpiLC;3BKOvsWT_ME24h;3BKOvsWT_ME48h	23.548	5.80913	12.5749	69.3301	29.3103	26.8156	67.3759	47.3684	33.3333	72.8154	48.9362	27.2727
chr9:50751171-50751678	Cryab	100	early	Promoters	3BKOvsWT_ESC	1.95845	-1.75895	-2.13447	-1.42479	2.98952	2.96907	-1.95106	-1.59917	-2.11815	-2.28624	-2.32247	-2.52484	3BKOvsWT_EpiLC;3BKOvsWT_ME24h;3BKOvsWT_ME48h	14.2784	8.69565	13.7681	88.7418	52.2222	49.6139	86.5015	58.5227	49.8258	89.7853	56.5217	64.2612
chr9:50751171-50751678	Cryab	868	early	Promoters	3BKOvsWT_ESC	1.95845	-1.75895	-2.13447	-1.42479	2.98952	2.96907	-1.95106	-1.59917	-2.11815	-2.28624	-2.32247	-2.52484	3BKOvsWT_EpiLC;3BKOvsWT_ME24h;3BKOvsWT_ME48h	14.2784	8.69565	13.7681	88.7418	52.2222	49.6139	86.5015	58.5227	49.8258	89.7853	56.5217	64.2612
chr9:50751171-50751678	Hspb2	100	early	Promoters	3BKOvsWT_EpiLC	2.24669	-2.1454	-2.33195	-2.61487	2.9395	2.67564	-0.44832	-0.552649	-1.82264	-1.37566	-2.61487	-2.61487	3BKOvsWT_EpiLC;3BKOvsWT_ME24h;3BKOvsWT_ME48h	14.2784	8.69565	13.7681	88.7418	52.2222	49.6139	86.5015	58.5227	49.8258	89.7853	56.5217	64.2612
chr9:50751171-50751678	Hspb2	868	early	Promoters	3BKOvsWT_EpiLC	2.24669	-2.1454	-2.33195	-2.61487	2.9395	2.67564	-0.44832	-0.552649	-1.82264	-1.37566	-2.61487	-2.61487	3BKOvsWT_EpiLC;3BKOvsWT_ME24h;3BKOvsWT_ME48h	14.2784	8.69565	13.7681	88.7418	52.2222	49.6139	86.5015	58.5227	49.8258	89.7853	56.5217	64.2612
chr9:55025306-55026878	Chrna3	470	late	Promoters	3BKOvsWT_ME24h;3BKOvsWT_ME48h	-4.18834	-4.23707	-3.89325	-2.92011	-4.50934	-4.20919	-3.32955	-4.04292	-2.0297	-1.68835	0.334286	0.0439636	3BKOvsWT_EpiLC;3BKOvsWT_ME24h;3BKOvsWT_ME48h	33.4871	12.7949	14.3713	68.8895	7.11974	9.79924	85.3968	40.7834	11.4428	82.0772	35.277	37.6289
chr9:58220388-58220868	Islr2	-18913	mid	Promoters	3BKOvsWT_ESC;3BKOvsWT_ME24h;3BKOvsWT_ME48h	2.31688	-0.0220323	-2.89564	-1.63922	3.91042	3.06551	-2.25629	-2.80473	-0.288554	-0.588137	-0.551658	0.765163	3BKOvsWT_EpiLC;3BKOvsWT_ME24h;3BKOvsWT_ME48h	13.159	2.407	3.56537	80.315	22.9545	25.3012	88.1653	43.1373	30	85.2909	43.617	35.7576
chr9:58241334-58242098	Islr2	-40001	mid	TypicalEnhancers	3BKOvsWT_ESC;3BKOvsWT_ME24h;3BKOvsWT_ME48h	2.31688	-0.0220323	-2.89564	-1.63922	3.91042	3.06551	-2.25629	-2.80473	-0.288554	-0.588137	-0.551658	0.765163	3BKOvsWT_EpiLC;3BKOvsWT_ME24h;3BKOvsWT_ME48h	14.6748	0.480769	0.3663	66.2145	22.8972	26.7281	81.039	20	22.2222	75.4505	13.5135	25.3521
chr9:58246202-58248665	Islr2	-45719	mid	TypicalEnhancers	3BKOvsWT_ESC;3BKOvsWT_ME24h;3BKOvsWT_ME48h	2.31688	-0.0220323	-2.89564	-1.63922	3.91042	3.06551	-2.25629	-2.80473	-0.288554	-0.588137	-0.551658	0.765163	3BKOvsWT_EpiLC;3BKOvsWT_ME24h;3BKOvsWT_ME48h	8.98867	0.413793	0.243902	77.4858	9.13884	10.3597	83.6085	26.2411	12.9032	78.5544	30.0613	41.6667
chr9:59531461-59531847	Hexa	-7886	early	TypicalEnhancers	3BKOvsWT_EpiLC;3BKOvsWT_ME24h	5.83737	3.35868	3.85752	3.64926	5.06387	4.92142	4.46569	5.09592	4.93671	5.55652	3.75414	4.74603	3BKOvsWT_EpiLC;3BKOvsWT_ME24h;3BKOvsWT_ME48h	19.6933	4.27807	7.98319	66.1683	21.7593	36.1702	78.4286	39.1304	35.8491	66.3559	17.2414	19.0476
chr9:59539036-59540156	Hexa	56	early	Promoters	3BKOvsWT_EpiLC;3BKOvsWT_ME24h	5.83737	3.35868	3.85752	3.64926	5.06387	4.92142	4.46569	5.09592	4.93671	5.55652	3.75414	4.74603	3BKOvsWT_EpiLC;3BKOvsWT_ME24h;3BKOvsWT_ME48h	9.19301	3.69833	3.76547	56.5909	3.87658	2.62055	76.9106	35.8921	4.77528	76.5261	36.3636	35.2475
chr9:64918441-64919266	Slc24a1	32753	early	TypicalEnhancers	3BKOvsWT_EpiLC	0.251201	-2.36714	-2.79587	-3.69551	0.343644	0.722558	-1.04941	-0.725337	-2.02215	-1.77405	-3.9799	-3.79405	3BKOvsWT_EpiLC;3BKOvsWT_ME24h;3BKOvsWT_ME48h	10.2052	1.88235	0.963855	86.4753	8.17439	5.11551	92.2238	18.4	10.6952	91.2914	32.3077	36.747
chr9:66713490-66714517	Car12	318	mid	Promoters	3BKOvsWT_ESC;3BKOvsWT_EpiLC;3BKOvsWT_ME24h;3BKOvsWT_ME48h	-1.47997	0.0698749	0.199284	0.931923	-0.110759	-0.164443	1.49393	2.00867	2.67242	3.11802	2.42532	2.97139	3BKOvsWT_EpiLC;3BKOvsWT_ME24h;3BKOvsWT_ME48h	39.6086	26.7062	23.8648	55.5028	10.3723	8.46501	54.8901	8.94737	3.64146	57.9398	26.5537	23.5023
chr9:70049079-70050342	Fam81a	91867	late	TypicalEnhancers	3BKOvsWT_ME24h;3BKOvsWT_ME48h	1.79041	-0.344086	-0.277533	-0.415504	2.69762	2.4692	-0.102275	0.15657	1.30007	1.03792	1.18182	1.66948	3BKOvsWT_EpiLC;3BKOvsWT_ME24h;3BKOvsWT_ME48h	33.4932	42.1053	38.8626	73.9882	43.7743	39.8589	75.1684	27.3333	28.4024	67.3082	34.9206	34.8958
chr9:70082437-70082686	Fam81a	59016	late	TypicalEnhancers	3BKOvsWT_ME24h;3BKOvsWT_ME48h	1.79041	-0.344086	-0.277533	-0.415504	2.69762	2.4692	-0.102275	0.15657	1.30007	1.03792	1.18182	1.66948	3BKOvsWT_EpiLC;3BKOvsWT_ME24h;3BKOvsWT_ME48h	15.0948	1.23967	6.49819	88.4682	43.3526	48.8636	93.304	59.1837	59.1837	91.9565	58.2278	69.2913
chr9:72169732-72170720	Tcf12	-58379	late	TypicalEnhancers	3BKOvsWT_ME48h	1.27408	3.26959	3.4851	3.73636	1.96291	1.92054	3.21904	2.86787	3.53711	3.22335	4.98288	4.7961	3BKOvsWT_EpiLC;3BKOvsWT_ME24h;3BKOvsWT_ME48h	11.0638	4.65116	2.23464	68.8457	9.3617	11.5566	67.0731	20.8333	14.6893	63.5697	19.7674	20.3448
chr9:72834241-72834629	Pygo1	-91210	early	TypicalEnhancers	3BKOvsWT_ESC;3BKOvsWT_EpiLC	-2.33256	-2.19386	0.0664826	0.978116	-0.648504	-1.07577	-0.729742	-1.17056	0.33871	-0.0960788	1.49326	1.44949	3BKOvsWT_EpiLC;3BKOvsWT_ME24h;3BKOvsWT_ME48h	31.063	11.3475	8.42391	89.4821	47.7663	55.1852	91.1111	54.9296	56.1404	92.2264	21.4286	64.7059
chr9:72880378-72881923	Pygo1	-44494	early	SuperEnhancers	3BKOvsWT_ESC;3BKOvsWT_EpiLC	-2.33256	-2.19386	0.0664826	0.978116	-0.648504	-1.07577	-0.729742	-1.17056	0.33871	-0.0960788	1.49326	1.44949	3BKOvsWT_EpiLC;3BKOvsWT_ME24h;3BKOvsWT_ME48h	59.5892	51.7401	63.8889	82.564	32.6087	37.0801	85.9728	39.5522	41.4035	82.3312	42.5926	52
chr9:76014424-76015781	Hmgcll1	248	early	Promoters	3BKOvsWT_ESC;3BKOvsWT_EpiLC;3BKOvsWT_ME24h;3BKOvsWT_ME48h	-2.07657	-1.13829	-0.879539	-0.870461	0.187675	1.03573	1.45215	1.73464	1.54176	1.77392	0.731831	0.886144	3BKOvsWT_ESC;3BKOvsWT_EpiLC;3BKOvsWT_ME24h;3BKOvsWT_ME48h	42.4838	18.2336	22.6846	81.4975	21.547	16.647	88.5972	48.9083	30.6931	86.5516	50.2857	48.4
chr9:78359680-78360144	Dppa5a	8265	early	SuperEnhancers	3BKOvsWT_EpiLC	10.3105	0.825847	-1.55833	-1.54305	9.93639	10.2259	3.42535	1.01146	-0.282202	-0.804868	-1.7041	-1.58796	3BKOvsWT_EpiLC;3BKOvsWT_ME24h;3BKOvsWT_ME48h	4.83268	0.813008	1.41509	78.3427	28.5714	32.4873	91.6753	34.8837	26.5306	84.5253	46.6667	50
chr9:78364481-78365210	Dppa5a	3331	early	SuperEnhancers	3BKOvsWT_EpiLC	10.3105	0.825847	-1.55833	-1.54305	9.93639	10.2259	3.42535	1.01146	-0.282202	-0.804868	-1.7041	-1.58796	3BKOvsWT_EpiLC;3BKOvsWT_ME24h;3BKOvsWT_ME48h	6.42533	1.34771	0.25974	82.0432	31.875	35.7934	90.5901	36.1702	39.5349	87.5304	46.3768	40.5797
chr9:78366050-78366520	Dppa5a	1892	early	SuperEnhancers	3BKOvsWT_EpiLC	10.3105	0.825847	-1.55833	-1.54305	9.93639	10.2259	3.42535	1.01146	-0.282202	-0.804868	-1.7041	-1.58796	3BKOvsWT_EpiLC;3BKOvsWT_ME24h;3BKOvsWT_ME48h	9.9177	0	0.606061	92.0039	48.2639	57.2993	94.7453	55	61.2903	92.1053	70.5882	70.9677
chr9:78374059-78374919	Dppa5a	-6312	early	SuperEnhancers	3BKOvsWT_EpiLC	10.3105	0.825847	-1.55833	-1.54305	9.93639	10.2259	3.42535	1.01146	-0.282202	-0.804868	-1.7041	-1.58796	3BKOvsWT_EpiLC;3BKOvsWT_ME24h;3BKOvsWT_ME48h	6.40277	2.07469	2.11864	85.9468	30.137	35.049	85.2823	50	32.0388	84.9675	29.4118	45.0617
chr9:78374059-78374919	Dppa5a	4236	early	SuperEnhancers	3BKOvsWT_EpiLC	10.3105	0.825847	-1.55833	-1.54305	9.93639	10.2259	3.42535	1.01146	-0.282202	-0.804868	-1.7041	-1.58796	3BKOvsWT_EpiLC;3BKOvsWT_ME24h;3BKOvsWT_ME48h	6.40277	2.07469	2.11864	85.9468	30.137	35.049	85.2823	50	32.0388	84.9675	29.4118	45.0617
chr9:78374059-78374919	Ooep	-6312	early	SuperEnhancers	3BKOvsWT_EpiLC;3BKOvsWT_ME24h	4.79932	-3.03544	-3.47707	-3.68648	5.05052	4.94184	0.381897	0.84337	-1.54124	-0.35251	-2.39631	-2.46623	3BKOvsWT_EpiLC;3BKOvsWT_ME24h;3BKOvsWT_ME48h	6.40277	2.07469	2.11864	85.9468	30.137	35.049	85.2823	50	32.0388	84.9675	29.4118	45.0617
chr9:78374059-78374919	Ooep	4236	early	SuperEnhancers	3BKOvsWT_EpiLC;3BKOvsWT_ME24h	4.79932	-3.03544	-3.47707	-3.68648	5.05052	4.94184	0.381897	0.84337	-1.54124	-0.35251	-2.39631	-2.46623	3BKOvsWT_EpiLC;3BKOvsWT_ME24h;3BKOvsWT_ME48h	6.40277	2.07469	2.11864	85.9468	30.137	35.049	85.2823	50	32.0388	84.9675	29.4118	45.0617
chr9:78377359-78379119	Ooep	486	early	Promoters	3BKOvsWT_EpiLC;3BKOvsWT_ME24h	4.79932	-3.03544	-3.47707	-3.68648	5.05052	4.94184	0.381897	0.84337	-1.54124	-0.35251	-2.39631	-2.46623	3BKOvsWT_EpiLC;3BKOvsWT_ME24h;3BKOvsWT_ME48h	7.93164	1.28102	1.41732	74.7598	21.8914	19.4817	81.5953	35.0168	21.7791	82.5172	35.7955	28.3133
chr9:78394277-78395275	Ddx43	-1001	early	Promoters	3BKOvsWT_EpiLC;3BKOvsWT_ME24h	3.33283	-1.28893	-1.73526	-1.72236	3.64413	3.88348	1.17888	0.748582	-0.0245325	-0.120779	-0.970984	-0.618688	3BKOvsWT_EpiLC;3BKOvsWT_ME24h;3BKOvsWT_ME48h	47.9116	38.2775	47.1292	86.8653	50.5848	57.561	90.5955	56.7901	57.377	91.5257	54.5455	54.9296
chr9:78395483-78396812	Ddx43	371	early	Promoters	3BKOvsWT_EpiLC;3BKOvsWT_ME24h	3.33283	-1.28893	-1.73526	-1.72236	3.64413	3.88348	1.17888	0.748582	-0.0245325	-0.120779	-0.970984	-0.618688	3BKOvsWT_EpiLC;3BKOvsWT_ME24h;3BKOvsWT_ME48h	7.41721	1.49197	1.90102	70.6679	3.14647	3.62835	85.4358	46.6063	18.5286	83.9033	51.269	47.1386
chr9:83145558-83146767	Hmgn3	522	mid	Promoters	3BKOvsWT_EpiLC;3BKOvsWT_ME24h;3BKOvsWT_ME48h	0.778906	2.59887	2.47384	2.93402	1.82665	1.67206	3.55707	3.8284	3.77752	3.91239	4.02104	3.94077	3BKOvsWT_EpiLC;3BKOvsWT_ME24h	17.8702	7.2445	7.24051	42.7915	3.76311	3.82609	51.1364	34.2756	4.80769	50.4802	36.1486	31.9749
chr9:97109492-97109913	Spsb4	-90860	late	SuperEnhancers	3BKOvsWT_ME48h	-0.485975	0.177478	1.16458	1.41843	-0.0948056	-0.286873	1.04383	0.605712	1.54689	1.00891	3.7522	3.81564	3BKOvsWT_EpiLC;3BKOvsWT_ME24h;3BKOvsWT_ME48h	6.3695	0	0	72.3566	23.4286	29.5082	80.3081	23.8095	24.5902	71.6895	34.2105	35
chr9:98864434-98865386	Prr23a3	143	mid	Promoters	3BKOvsWT_ESC;3BKOvsWT_EpiLC;3BKOvsWT_ME24h;3BKOvsWT_ME48h	0.90183	-3.12462	-3.72797	-3.72797	1.4779	2.24309	0.0420804	0.501317	-0.128805	0.613242	-2.33123	-0.680525	3BKOvsWT_EpiLC;3BKOvsWT_ME24h;3BKOvsWT_ME48h	35.3257	19.4824	17.1943	91.8441	23.8298	25.8737	93.4518	41.6404	42.1053	94.7999	63.0332	51.1299

## Sheet: GO gene clusters
Cluster	ID	Description	GeneRatio	BgRatio	pvalue	p.adjust	qvalue	geneID	Count
early	GO:0001578	microtubule bundle formation	10/242	106/23328	1.5975323900089305E-7	4.912412099277461E-4	4.4814987572355786E-4	Ak7/Dnajb13/Drc1/Foxj1/Map2/Spag6l/Tekt2/Tppp3/Ulk4/Zmynd10	10
early	GO:0007140	male meiotic nuclear division	7/242	50/23328	8.09857770759048E-7	9.207817886976699E-4	8.40011456355769E-4	Ddx4/Dmc1/Mael/Rec8/Spdya/Tex14/Tex15	7
early	GO:0035082	axoneme assembly	8/242	73/23328	8.983236962904096E-7	9.207817886976699E-4	8.40011456355769E-4	Ak7/Dnajb13/Drc1/Foxj1/Spag6l/Tekt2/Ulk4/Zmynd10	8
early	GO:0010771	negative regulation of cell morphogenesis involved in differentiation	8/242	100/23328	9.779014668941564E-6	0.004295781443856473	0.003918958510184853	Arhgap4/Dmtn/Efna1/Map2/Nfatc4/Sema4f/Sema5a/Slit1	8
early	GO:0044782	cilium organization	14/242	343/23328	1.5369253829753008E-5	0.005907556940811312	0.005389350191617338	Ablim3/Ak7/Ccdc113/Cfap126/Dnajb13/Drc1/Eno4/Foxj1/Rab29/Spag6l/Tekt2/Ttc29/Ulk4/Zmynd10	14
early	GO:0008630	intrinsic apoptotic signaling pathway in response to DNA damage	8/242	111/23328	2.104167763993469E-5	0.006470315874279917	0.005902744306360626	Ackr3/Bcl3/Mael/Nacc2/Nfatc4/Phlda3/Pmaip1/Pycard	8
early	GO:0007389	pattern specification process	16/242	478/23328	4.3346930161040884E-5	0.010253216172707748	0.009353811245277245	Acvrl1/Daam2/Drc1/Efnb1/Fgf1/Foxj1/Gli1/Grhl3/Hoxb9/Hoxd13/Lfng/Nanog/Ooep/Peg12/Smarcd3/Wnt6	16
early	GO:0022029	telencephalon cell migration	6/242	68/23328	7.490878916299684E-5	0.015356301778414353	0.01400925776276397	Ccdc141/Dixdc1/Efhc1/Mdga1/Slit1/Sun2	6
early	GO:0010977	negative regulation of neuron projection development	9/242	176/23328	9.692947575355979E-5	0.017532831643658608	0.015994863955618385	Arhgap4/Efna1/Map2/Nfatc4/Ngfr/Rab29/Sema4f/Sema5a/Slit1	9
early	GO:0003341	cilium movement	9/242	180/23328	1.1503114941122228E-4	0.019054806433540086	0.01738333218498394	Ak7/Ddx4/Drc1/Eno4/Spag6l/Tekt2/Ttc29/Ulk4/Zmynd10	9
early	GO:0051259	protein complex oligomerization	10/242	223/23328	1.1920720170506349E-4	0.019054806433540086	0.01738333218498394	Gnmt/Kcna6/Kcnc3/Kcnj12/Kcns3/Nacc2/Pycard/Ugdh/Vstm5/Zdhhc1	10
early	GO:0030517	negative regulation of axon extension	5/242	47/23328	1.2393370038074852E-4	0.019054806433540086	0.01738333218498394	Arhgap4/Map2/Sema4f/Sema5a/Slit1	5
early	GO:0045765	regulation of angiogenesis	12/242	320/23328	1.392164861892631E-4	0.019519001425888267	0.017806808318354208	Acvrl1/Alox5/Cd34/Efna1/Efna3/Egln1/Fgf1/Lif/Mmrn2/Ngfr/Nos3/Sema5a	12
early	GO:0086005	ventricular cardiac muscle cell action potential	4/242	28/23328	1.901689701871053E-4	0.025424764492406465	0.023194521993072568	Dsp/Kcne1l/Ryr2/Snta1	4
early	GO:0042482	positive regulation of odontogenesis	3/242	13/23328	2.9201316148007615E-4	0.034536171982739776	0.031506683212324006	Cd34/Ngfr/Wnt6	3
early	GO:0031345	negative regulation of cell projection organization	9/242	207/23328	3.267061716826554E-4	0.0372082028860802	0.03394432543993282	Arhgap4/Efna1/Map2/Nfatc4/Ngfr/Rab29/Sema4f/Sema5a/Slit1	9
early	GO:0001818	negative regulation of cytokine production	10/242	260/23328	4.088188721671123E-4	0.04083179529138732	0.03725005886231826	Bcl3/Cd34/Cd83/Cmklr1/Foxj1/Il27ra/Inpp5d/Nmi/Pomc/Pycard	10
early	GO:0048285	organelle fission	14/242	472/23328	4.454427592126316E-4	0.04083179529138732	0.03725005886231826	4930447C04Rik/Bnip3/Cdkn1c/Cpeb1/Ddx4/Dmc1/Lif/Mael/Misp/Psma8/Rec8/Spdya/Tex14/Tex15	14
early	GO:0000280	nuclear division	13/242	418/23328	4.5618280101630295E-4	0.04083179529138732	0.03725005886231826	4930447C04Rik/Cdkn1c/Cpeb1/Ddx4/Dmc1/Lif/Mael/Misp/Psma8/Rec8/Spdya/Tex14/Tex15	13
early	GO:0051961	negative regulation of nervous system development	12/242	365/23328	4.609417293355248E-4	0.04083179529138732	0.03725005886231826	Arhgap4/Daam2/Dixdc1/Efna1/Map2/Mdga1/Nfatc4/Ngfr/Rab29/Sema4f/Sema5a/Slit1	12
early	GO:0002467	germinal center formation	3/242	16/23328	5.587625425525533E-4	0.047727633843030595	0.043540999295396336	Bcl3/Foxj1/Tnfsf13	3
early	GO:0042102	positive regulation of T cell proliferation	6/242	100/23328	6.194737164248786E-4	0.04859257421313927	0.04433006770321477	Cd80/Cd81/Efnb1/Il27ra/Pycard/Zap70	6
early	GO:0032733	positive regulation of interleukin-10 production	4/242	38/23328	6.320985263497791E-4	0.04859257421313927	0.04433006770321477	Bcl3/Cd34/Cd83/Pycard	4
early	GO:0045785	positive regulation of cell adhesion	13/242	435/23328	6.613230009596805E-4	0.04959922507197603	0.04524841585513603	Alox5/Cd80/Cd81/Cd83/Dmtn/Dusp26/Efnb1/Egfl6/Fermt1/Il27ra/Lif/Pycard/Zap70	13
mid	GO:0098657	import into cell	12/182	251/23328	7.011142706426213E-7	0.0017917305872650552	0.0015499211201449822	Adrb2/Akap5/Atp12a/Cacng8/Drd2/Hap1/Slc12a8/Slc29a4/Slc47a1/Slc6a1/Syngr3/Trpv2	12
mid	GO:2001257	regulation of cation channel activity	10/182	176/23328	1.2927349114466488E-6	0.0017917305872650552	0.0015499211201449822	Adrb2/Ahnak/Akap7/Cacng8/Drd2/Ehd3/Hap1/Jph3/Rgs9/Stac2	10
mid	GO:0070588	calcium ion transmembrane transport	12/182	282/23328	2.370530676280893E-6	0.0021351096794572154	0.001846958247817854	Adrb2/Ahnak/Atp2b4/Bbc3/Cacng8/Drd2/Ehd3/Hap1/Jph3/Rgs9/Stac2/Trpv2	12
mid	GO:0032411	positive regulation of transporter activity	8/182	124/23328	5.994823145868356E-6	0.0033235299520694168	0.0028749909739553925	Adrb2/Akap7/Cacng8/Ehd3/Hap1/Rgs9/Stac2/Syngr3	8
mid	GO:0043270	positive regulation of ion transport	12/182	334/23328	1.3208798830516932E-5	0.005290639766170243	0.004576622384497537	Adrb2/Akap5/Akap7/Apoa1/Cacng8/Drd2/Ehd3/Hap1/Rgs9/Slc6a1/Stac2/Trpv2	12
mid	GO:0032409	regulation of transporter activity	11/182	280/23328	1.3360201429722837E-5	0.005290639766170243	0.004576622384497537	Adrb2/Ahnak/Akap7/Cacng8/Drd2/Ehd3/Hap1/Jph3/Rgs9/Stac2/Syngr3	11
mid	GO:0006816	calcium ion transport	13/182	420/23328	2.767546140252257E-5	0.00948499973995557	0.008204917372073664	Adrb2/Ahnak/Akap5/Atp2b4/Bbc3/Cacng8/Drd2/Ehd3/Hap1/Jph3/Rgs9/Stac2/Trpv2	13
mid	GO:0071880	adenylate cyclase-activating adrenergic receptor signaling pathway	4/182	25/23328	3.9887823707550444E-5	0.00948499973995557	0.008204917372073664	Adrb2/Arrdc3/Atp2b4/Drd2	4
mid	GO:0019932	second-messenger-mediated signaling	13/182	445/23328	5.0108657140157674E-5	0.009787351708896946	0.008466464339966296	Adrb2/Akap5/Arrdc3/Atp2b4/Cdh13/Drd2/Hap1/Jph3/Npr2/Pdk2/Prkar1b/Rln1/Rundc3a	13
mid	GO:0010738	regulation of protein kinase A signaling	4/182	28/23328	6.339198415457229E-5	0.009787351708896946	0.008466464339966296	Adrb2/Akap5/Akap7/Prkar1b	4
mid	GO:0071875	adrenergic receptor signaling pathway	4/182	28/23328	6.339198415457229E-5	0.009787351708896946	0.008466464339966296	Adrb2/Arrdc3/Atp2b4/Drd2	4
mid	GO:0006775	fat-soluble vitamin metabolic process	4/182	36/23328	1.7370722503589082E-4	0.019260657111979575	0.01666126562660039	Cyp27a1/Fgfr1/Pltp/Ttpa	4
mid	GO:0099601	regulation of neurotransmitter receptor activity	5/182	68/23328	1.915856325374013E-4	0.020425975899756785	0.017669314612153854	Adrb2/Begain/Cacng8/Nptx2/Rgs9	5
mid	GO:0055081	anion homeostasis	5/182	71/23328	2.3482633151867774E-4	0.022074323400059666	0.01909520342725599	Apoa1/Car12/Mlxipl/Slc12a8/Tlcd2	5
mid	GO:0046390	ribose phosphate biosynthetic process	7/182	157/23328	2.3889960389674963E-4	0.022074323400059666	0.01909520342725599	Acss1/Acss2/Ampd3/Npr2/Pdk2/Pygl/Stat3	7
mid	GO:0060402	calcium ion transport into cytosol	7/182	157/23328	2.3889960389674963E-4	0.022074323400059666	0.01909520342725599	Adrb2/Akap5/Bbc3/Drd2/Hap1/Jph3/Trpv2	7
mid	GO:0001504	neurotransmitter uptake	4/182	40/23328	2.6303096574661883E-4	0.022785057407800857	0.019710017762197295	Drd2/Slc29a4/Slc6a1/Syngr3	4
mid	GO:0097009	energy homeostasis	4/182	40/23328	2.6303096574661883E-4	0.022785057407800857	0.019710017762197295	Ampd3/Fcor/Mlxipl/Stat3	4
mid	GO:0071825	protein-lipid complex subunit organization	4/182	43/23328	3.4877629532522876E-4	0.027691835765632136	0.023954584139936962	Apoa1/Pcdhga3/Pltp/Soat2	4
mid	GO:0006085	acetyl-CoA biosynthetic process	3/182	18/23328	3.496443909802037E-4	0.027691835765632136	0.023954584139936962	Acss1/Acss2/Pdk2	3
mid	GO:1900451	positive regulation of glutamate receptor signaling pathway	3/182	19/23328	4.1282570974999176E-4	0.03092845587640479	0.026754394503854376	Adrb2/Cacng8/Rgs9	3
mid	GO:0007612	learning	7/182	175/23328	4.607503390931659E-4	0.0336105247359541	0.029074495081834684	Adrb2/Drd2/Grm4/Jph3/Nptx2/Pde8b/Slc6a1	7
mid	GO:0060294	cilium movement involved in cell motility	6/182	129/23328	5.343802148590111E-4	0.03798210142536356	0.03285608986366605	Atp2b4/Dnah1/Insl6/Nphp4/Pltp/Tekt1	6
late	GO:0007409	axonogenesis	19/152	482/23328	3.944618005886909E-10	8.559821072774592E-7	7.685776767259651E-7	Atl1/Cacna1a/Cdh11/Dcc/Efnb2/Egr2/Epha4/Fstl4/Gfra3/Gli2/Lama1/Lrp2/Map1b/Myo5b/Mypn/Nefh/Ntrk2/Ptprm/Tubb2b	19
late	GO:0021575	hindbrain morphogenesis	6/152	60/23328	2.5959472778538163E-6	0.0014083013982356953	0.0012644995819230036	Cacna1a/Cend1/Gli2/Hes3/Kndc1/Rfx4	6
late	GO:0021953	central nervous system neuron differentiation	10/152	235/23328	3.4192991925491946E-6	0.0014839758495663504	0.0013324469064018019	Cacna1a/Cdh11/Cend1/Dcc/Epha4/Gli2/Kndc1/Ntrk2/Sox1/Sox2	10
late	GO:0051961	negative regulation of nervous system development	11/152	365/23328	2.869051273097357E-5	0.006757801967121703	0.006067762037905541	Casz1/Cend1/Ednrb/Efnb2/Epha4/Fstl4/Hes3/Jag1/Mycn/Rfx4/Sox2	11
late	GO:0098586	cellular response to virus	5/152	56/23328	3.212943686390723E-5	0.006757801967121703	0.006067762037905541	Gli2/Mapk11/Pou2f2/Tspan6/Zcchc3	5
late	GO:0016358	dendrite development	10/152	306/23328	3.38574298550817E-5	0.006757801967121703	0.006067762037905541	Cacna1a/Celsr2/Chrna3/Epha4/Fstl4/Kndc1/Map1b/Mcf2/Myo5b/Ntrk2	10
late	GO:0048593	camera-type eye morphogenesis	7/152	151/23328	6.117154566261156E-5	0.010210942622143622	0.009168302107003562	Casz1/Jag1/Ntrk2/Ptprm/Ring1/Sox1/Sox2	7
late	GO:0010769	regulation of cell morphogenesis involved in differentiation	10/152	351/23328	1.0613993270387711E-4	0.015354910264494221	0.01378701862700888	Cacna1a/Chrna3/Enpp2/Epha4/Fstl4/Kndc1/Map1b/Myo5b/Ntrk2/Tubb2b	10
late	GO:0001655	urogenital system development	10/152	376/23328	1.8557333904951646E-4	0.020440812746538053	0.018353599026845472	Aqp11/Efnb2/Epha4/Gli2/Irx2/Jag1/Lrp2/Plce1/Rxra/Tshz3	10
late	GO:0003002	regionalization	10/152	379/23328	1.9781431690198118E-4	0.020440812746538053	0.018353599026845472	Celsr2/Egr2/Gli2/Hes3/Irx2/Lrp2/Pcdh8/Rfx4/Ring1/Sox1	10
late	GO:0060562	epithelial tube morphogenesis	10/152	387/23328	2.3382382999119597E-4	0.023063532321858878	0.020708512407354246	Ddr1/Efnb2/Epha4/Gli2/Irx2/Lama1/Lrp2/Mycn/Sox2/Zic5	10
late	GO:0045665	negative regulation of neuron differentiation	8/152	259/23328	3.070170376845262E-4	0.02682497740933915	0.024085875908167242	Casz1/Ednrb/Efnb2/Epha4/Fstl4/Hes3/Jag1/Sox2	8
late	GO:0048483	autonomic nervous system development	4/152	52/23328	3.6778125644400445E-4	0.02865188228278161	0.02572623531672508	Ednrb/Egr2/Gfra3/Hes3	4
late	GO:0098742	cell-cell adhesion via plasma-membrane adhesion molecules	7/152	209/23328	4.5277344678166723E-4	0.03042878423133717	0.027321697604756293	Cdh11/Celsr2/Mbp/Mypn/Pcdh8/Ptprm/Sparcl1	7
late	GO:0001578	microtubule bundle formation	5/152	106/23328	6.566649043074518E-4	0.038512509252626226	0.03457999254262001	Ccdc151/Ccser2/Map1b/Rsph1/Spag16	5
