# Supplementary material for: DNMT3B supports meso-endoderm differentiation from mouse embryonic stem cells
Source: Nat Commun. 2023 Jan 23;14:367. doi: 10.1038/s41467-023-35938-x (PMC9871038; doi:10.1038/s41467-023-35938-x)
Supplement: Supplementary file 10 — Supplementary Data 8 [file 41467_2023_35938_MOESM10_ESM.xlsx]

## Sheet: Legend
Supplementary Data 8. Lists of oligonucleotides, gRNA sequences and antibodies used in this study
Legend: List of oligonucletides used for the RT-qPCR experiments, shRNA cloning and BSAS analysis. gRNA sequences used in the CRISPRoff experiment. List of antobodies used in this study.

## Sheet: RT-qPCR
Oligonucleotide sequences used as primers with indication of the corresponding gene
Gene	Sequence	Strand	Application
β-Actin	TCTTTGCAGCTCCTTCGTTG	Fw	RT-qPCR
β-Actin	ACGATGGAGGGGAATACAGC	Rev	RT-qPCR
Sox2	ATGATGGAGACGGAGCTGAA	Fw	RT-qPCR
Sox2	TTGCTGATCTCCGAGTTGTG	Rev	RT-qPCR
T	CTGTGACTGCCTACCAGAATGAGGAG	Fw	RT-qPCR
T	GGTCGTTTCTTTCTTTGGCATCAAG	Rev	RT-qPCR
Gata4	CTCTATCACAAGATGAACGGCATCAAC	Fw	RT-qPCR
Gata4	TCTGGCAGTTGGCACAGGAGAG	Rev	RT-qPCR

## Sheet: shRNAs
Oligonucleotide sequences used for shRNA cloning in the Sox2 silencing experiment
Gene	Sequence	Strand	Application
Sox2	CCGGCACCAATCCCATCCAAATTAACTCGAGTTAATTTGGATGGGATTGGTGTTTTTG	Fw	shRNA1 Sox2
Sox2	AATTCAAAAACACCAATCCCATCCAAATTAACTCGAGTTAATTTGGATGGGATTGGTG	Rev	shRNA1 Sox2
Sox2	CCGGGCACAGTTTGAGATAAATAAACTCGAGTTTATTTATCTCAAACTGTGCTTTTTG	Fw	shRNA2 Sox2
Sox2	AATTCAAAAAGCACAGTTTGAGATAAATAAACTCGAGTTTATTTATCTCAAACTGTGC	Rev	shRNA2 Sox2

## Sheet: BSAS
Oligonucleotide sequences used as primers for BSAS
Sequence	Strand	Genome coordinates	Length (bp)
GGATTGTAAAAGGGTTAGATAATYG	SE1_MethFwd	chr3:34642317-34643425	1112
TAATTTAAAAATCACTAACACRCTA	SE1_MethRev
GGTTTTAGGGAAAGTTGAYG	SE2_MethFwd	chr3:34643635-34644049	415
TTACCRAAACCTCTACCCRATA	SE2_MethRev
GTTAYGGAGGAAAGATAGAGTTY	SE3_MethFwd	chr3:34644089-34645996	1908
ATTAAAAACCAACTTTAACCAAACR	SE3_MethRev
ATTTAAATGTAGATGTAGGAGYGAAG	SE4_MethFwd	chr3:34646648-34647716	1069
CCCAACRAATTAATATAAACAACR	SE4_MethRev
AAAGTAAGTTTATTAGTAGGGGGYG	SE5_MethFwd	chr3:34647875-34648938	1064
CRATAATAATCACRAAAACCCRACC	SE5_MethRev
TAGTAGGGGTAATGTYGGTT	SE6_MethFwd	chr3:34648946-34650757	1812
CRACCRATATTTATAATCCRAA	SE6_MethRev
TATATGAAYGGTTGGAGTAAYG	SE7_MethFwd	chr3:34650905-34652754	1850
ACTCRTTCTAACAACAAATACTAAAACR	SE7_MethRev
TAGTTTAGTAGATGAGATATTGYGT	SE8_MethFwd	chr3:34652775-34653809	1035
ATTACTTTCTTACAAAAAAAACRAC	SE8_MethRev
AATAAAGATTTAAATGAYGGGYG	SE9_MethFwd	chr3:34654133-34655268	1136
TCCCCACTACAAAAATATATCRC	SE9_MethRev
AGTAAAGGTTTGAAATGGAAGGTATY	SE10_MethFwd	chr3:34655515-34656962	1448
AAAAACTAACAACAACRCCC	SE10_MethRev
AGTTAGAGTATTTTTTTTGTGTGYG	SE11_MethFwd	chr3:34656862-34658661	1800
AAAAACAACTATCAAAACCTCCRTA	SE11_MethRev
TTAAAGTTTTTTGGTTTTGATGTTAYGG	SE12_MethFwd	chr3:34658614-34660497	1884
CATTTATAAAATTAACCCTCTCATACCRC	SE12_MethRev
TAAAATTTTGGATAGAAATGYGAT	SE13_MethFwd	chr3:34660606-34662457	1852
AACCAAATTCACCRTAAAAACRC	SE13_MethRev
TAGGGAGAGTAGGGGTTTGY	SE14_MethFwd	chr3:34662464-34663658	1195
RAAACTCRTCCTCAATTAAATC	SE14_MethRev
GAAGATYGATTTAATTGAGGAYG	SE15_MethFwd	chr3:34663630-34664706	1077
CRAAAATCRAACAATTAAAAACR	SE15_MethRev
GGAATTTAAAGGTAAGTTAYGAAT	SE16_MethFwd	chr3:34665017-34665649	633
AAACAAAAATAACAAAAATCAAACR	SE16_MethRev
AATTATATTGAAAGATGGGTAAYG	SE17_MethFwd	chr3:34666266-34667619	1354
TTCTTAAAAATAAAAATATAATAACR	SE17_MethRev
TATTTGTAAGGGTAGGTAGAGGTYG	SE18_MethFwd	chr3:34668707-34670727	2021
CCAATAACACAAACAAATAAATACRT	SE18_MethRev
GGTTTTTAATTAGGAGGAAAGYG	SE19_MethFwd	chr3:34671501-34673301	1801
AACCACAAAAATAATAAAACTATAAACRAC	SE19_MethRev
Note: letter Y (C/T) in forward primer, and letter R (G/A) in reverse primer.

## Sheet: CRISPRoff
List of gRNA sequences for targeting Sox2 super enhancer
Name	Application	Protospacer (5' to 3')
E1 gRNA-a	CRISPRoff	AAGGCTCAAACTGCAAGATT
E1 gRNA-b	CRISPRoff	AATGTGTTCGTGACACCAGC
E1 gRNA-c	CRISPRoff	TAGTATTGTTATTCTCCGCA
E2 gRNA-a	CRISPRoff	GGCAAGGTACCGACTGGAGT
E2 gRNA-b	CRISPRoff	GCTAGGACCTGACGTCACTG
E2 gRNA-c	CRISPRoff	CTCCCAAAAAAGCTGCAGAG
E3 gRNA-a	CRISPRoff	AAAACGGAATTAGTATTGCA
E3 gRNA-b	CRISPRoff	TCAGAAGACCCTAGCGTCCG
E3 gRNA-c	CRISPRoff	TTCTGAGCACACGCGCCCCG
E4 gRNA-a	CRISPRoff	GTGCGAGTGCGTGTTTCGGT
E4 gRNA-b	CRISPRoff	AGCTACGGGAGCACTAGGAT
E4 gRNA-c	CRISPRoff	TGAGATATTAACAAAAGACG

## Sheet: Antibodies
List of antibodies used in this study.
Antibody	Product code	Company	Application	Dilution/µg
Dnmt3b	ab122932	Abcam	WB	1:1000
			ChIP	2 µg
DNMT3A	NB120-13888	Novus Biologicals	WB	1:500
Brachyury	AF2085	R&D Systems	WB	1:1000
			IF	1:100
Sox1	AF3369	R&D Systems	WB	1:1000
			IF	1:100
β-Actin	A5441	Sigma	WB	1:1000
Lefty1	ab22569	Abcam	IF	1:100
Sox2	sc-365823	Santa Cruz	WB	1:200
			IF	1:100
Vinculin	SAB4200080	Sigma	WB	1:5000
CRISPR/Cas9	C15200203-100	Diagenode	WB	1:1000
H3K4me3	07-473	Millipore	ChIP	2 µg
H3K4me1	ab8895	Abcam	ChIP	2 µg
H3K27ac	ab4729	Abcam	ChIP	2 µg
