# Supplementary material for: DNMT3B supports meso-endoderm differentiation from mouse embryonic stem cells
Source: Nat Commun. 2023 Jan 23;14:367. doi: 10.1038/s41467-023-35938-x (PMC9871038; doi:10.1038/s41467-023-35938-x)
Supplement: Supplementary file 12 — Source_Data [file 41467_2023_35938_MOESM12_ESM.xlsx]

## Sheet: Fig. 1g
Differential abundance analysis
cluster	contrast	alternative	p.value	odds.ratio
0	contrast-3BKOvs3AKO	l	0.128652	0.74893
0	contrast-3BKOvs3AKO	g	0.913836	0.74893
0	contrast-3BKOvs3AKO	two.sided	0.247576	0.74893
0	contrast-3AKOvsWT	l	0.939963	1.38129
0	contrast-3AKOvsWT	g	0.0917642	1.38129
0	contrast-3AKOvsWT	two.sided	0.178739	1.38129
0	contrast-3BKOvsWT	l	0.603497	1.03444
0	contrast-3BKOvsWT	g	0.490179	1.03444
0	contrast-3BKOvsWT	two.sided	0.905741	1.03444
1	contrast-3BKOvs3AKO	l	3.95056e-07	0.196672
1	contrast-3BKOvs3AKO	g	1	0.196672
1	contrast-3BKOvs3AKO	two.sided	6.80608e-07	0.196672
1	contrast-3AKOvsWT	l	0.733576	1.12907
1	contrast-3AKOvsWT	g	0.351312	1.12907
1	contrast-3AKOvsWT	two.sided	0.630474	1.12907
1	contrast-3BKOvsWT	l	4.17849e-06	0.22207
1	contrast-3BKOvsWT	g	0.999999	0.22207
1	contrast-3BKOvsWT	two.sided	6.36276e-06	0.22207
2	contrast-3BKOvs3AKO	l	1	10.4206
2	contrast-3BKOvs3AKO	g	2.92942e-15	10.4206
2	contrast-3BKOvs3AKO	two.sided	4.99463e-15	10.4206
2	contrast-3AKOvsWT	l	0.118394	0.592771
2	contrast-3AKOvsWT	g	0.941023	0.592771
2	contrast-3AKOvsWT	two.sided	0.190559	0.592771
2	contrast-3BKOvsWT	l	1	6.17794
2	contrast-3BKOvsWT	g	2.59447e-11	6.17794
2	contrast-3BKOvsWT	two.sided	3.04419e-11	6.17794
3	contrast-3BKOvs3AKO	l	0.00152928	0.294975
3	contrast-3BKOvs3AKO	g	0.999593	0.294975
3	contrast-3BKOvs3AKO	two.sided	0.00230123	0.294975
3	contrast-3AKOvsWT	l	0.0942128	0.670658
3	contrast-3AKOvsWT	g	0.944152	0.670658
3	contrast-3AKOvsWT	two.sided	0.170537	0.670658
3	contrast-3BKOvsWT	l	8.50703e-06	0.197811
3	contrast-3BKOvsWT	g	0.999998	0.197811
3	contrast-3BKOvsWT	two.sided	1.10339e-05	0.197811
4	contrast-3BKOvs3AKO	l	0.849098	1.42947
4	contrast-3BKOvs3AKO	g	0.277122	1.42947
4	contrast-3BKOvs3AKO	two.sided	0.50782	1.42947
4	contrast-3AKOvsWT	l	0.666598	1.097
4	contrast-3AKOvsWT	g	0.516021	1.097
4	contrast-3AKOvsWT	two.sided	1	1.097
4	contrast-3BKOvsWT	l	0.889179	1.5681
4	contrast-3BKOvsWT	g	0.220565	1.5681
4	contrast-3BKOvsWT	two.sided	0.369328	1.5681

## Sheet: Fig. 3d
Rescued genes overlaps
rescue_gene_set	list_wt_ko	list_ko_re	intersection	p.value	odds.ratio	rescued (%)
repressed	4628	3236	1534	6.1812e-173	3.1695	47.4
activated	3900	2936	866	1.51846e-21	1.55011	29.5

## Sheet: Fig. 6f
Differential expression analysis (edgeR)
gene_name	logFC	FDR	contrast
Sox2	0.110808	0.40743	ESC_3BKO_vs_WT
Sox2	-0.183961	0.185358	EpiLC_3BKO_vs_WT
Sox2	0.5524	0.000264975	ME24h_3BKO_vs_WT
Sox2	1.05765	2.92626e-08	ME48h_3BKO_vs_WT
Expression levels (RPKM)
gene_name	ESC_WT_Rep1	ESC_WT_Rep2	ESC_WT_mean	ESC_3BKO_B126_Rep1	ESC_3BKO_B126_Rep2	ESC_3BKO_B77_Rep1	ESC_3BKO_B77_Rep2	ESC_3BKO_mean	EpiLC_WT_Rep1	EpiLC_WT_Rep2	EpiLC_WT_mean	EpiLC_3BKO_B126_Rep1	EpiLC_3BKO_B126_Rep2	EpiLC_3BKO_B77_Rep1	EpiLC_3BKO_B77_Rep2	EpiLC_3BKO_mean	ME24h_WT_Rep1	ME24h_WT_Rep2	ME24h_WT_mean	ME24h_3BKO_B126_Rep1	ME24h_3BKO_B126_Rep2	ME24h_3BKO_B77_Rep1	ME24h_3BKO_B77_Rep2	ME24h_3BKO_mean	ME48h_WT_Rep1	ME48h_WT_Rep2	ME48h_WT_mean	ME48h_3BKO_B126_Rep1	ME48h_3BKO_B126_Rep2	ME48h_3BKO_B77_Rep1	ME48h_3BKO_B77_Rep2	ME48h_3BKO_mean
Sox2	250.759	245.976	248.367	260.702	283.01	259.522	269.553	268.197	42.8166	44.2031	43.5098	39.3659	39.4603	35.2997	39.0895	38.3039	18.4086	16.515	17.4618	30.4393	24.3038	23.8756	23.8497	25.6171	34.0516	28.8288	31.4402	70.3301	66.5532	63.1016	61.8485	65.4583

## Sheet: Fig. 6g
	Sox2+ over DAPI (%)													Statistics_Sox2+ over DAPI (%)
	WT				3BKO-B77				3BKO-B126					Comparison	Adjusted P Value	Summary
	rep1	rep2	rep3	mean	rep1	rep2	rep3	mean	rep1	rep2	rep3	mean		WT vs. 3BKO-B77	<0.0001	***
Meso_T48	9.23	8.29	8.49	8.67	91.4634	85.36	90.48	89.1	92	90.19	88.72	90.3		WT vs. 3BKO-B126	<0.0001	***

## Sheet: Fig. 7c
Differential expression analysis (edgeR)
gene_name	logFC	FDR	contrast
T	3.2805	0.000355433	EpiLC_3BKO_3B_vs_none
Sox2	0.508299	0.00785393	EpiLC_3BKO_3B_vs_none
Gata4	0.647557	0.395984	EpiLC_3BKO_3B_vs_none
Sox2	-0.873661	5.53576e-05	ME24h_3BKO_3B_vs_none
T	1.66095	0.00200792	ME24h_3BKO_3B_vs_none
Gata4	0.450917	0.509031	ME24h_3BKO_3B_vs_none
Sox2	-0.885505	2.59901e-05	ME48h_3BKO_3B_vs_none
Gata4	1.44244	0.02705	ME48h_3BKO_3B_vs_none
T	1.10242	0.0389968	ME48h_3BKO_3B_vs_none
Expression levels (RPKM)
gene_name	EpiLC_3BKO_B126_none_rep1	EpiLC_3BKO_B77_none_rep1	EpiLC_3BKO_B126_none_rep2	EpiLC_3BKO_B77_none_rep2	EpiLC_3BKO_none_mean	EpiLC_3BKO_B126_3B_rep1	EpiLC_3BKO_B77_3B_rep1	EpiLC_3BKO_B126_3B_rep2	EpiLC_3BKO_B77_3B_rep2	EpiLC_3BKO_3B_mean	ME24h_3BKO_B126_none_rep1	ME24h_3BKO_B77_none_rep1	ME24h_3BKO_B126_none_rep2	ME24h_3BKO_B77_none_rep2	ME24h_3BKO_none_mean	ME24h_3BKO_B126_3B_rep1	ME24h_3BKO_B77_3B_rep1	ME24h_3BKO_B126_3B_rep2	ME24h_3BKO_B77_3B_rep2	ME24h_3BKO_3B_mean	ME48h_3BKO_B126_none_rep1	ME48h_3BKO_B77_none_rep1	ME48h_3BKO_B126_none_rep2	ME48h_3BKO_B77_none_rep2	ME48h_3BKO_none_mean	ME48h_3BKO_B126_3B_rep1	ME48h_3BKO_B77_3B_rep1	ME48h_3BKO_B126_3B_rep2	ME48h_3BKO_B77_3B_rep2	ME48h_3BKO_3B_mean
Sox2	65.9926	56.4539	62.2662	78.5418	65.8136	81.6774	107.342	83.7781	101.748	93.6365	59.9701	64.0778	82.221	75.4071	70.419	32.7801	44.5833	37.5514	38.7917	38.4266	130.895	138.806	111.808	179.007	140.129	58.3011	83.4366	61.2614	100.181	75.795
T	0.767667	0.445039	1.26805	0.569444	0.762549	6.7562	5.04089	10.0232	7.72908	7.38734	15.9924	2.65272	26.6063	3.78244	12.2585	49.1182	26.5465	54.2279	26.1348	39.0068	9.1456	4.31772	10.5733	14.2973	9.58347	26.1975	12.5986	27.5251	15.9371	20.5646
Gata4	1.01547	0.1508	1.1081	0.450226	0.681151	1.24928	0.78662	1.42507	0.798906	1.06497	0.883053	0.383662	2.63569	0.841093	1.18588	1.72365	0.938239	2.49517	1.3783	1.63384	1.38384	0.630806	1.05853	0.549501	0.905671	3.99763	0.790173	4.30378	0.859127	2.48768

## Sheet: Fig. 7g
	CRISPRoff experiment_Sox2 expression [RT-qPCR]
		raw data						Fold change/β-actin			Fold induction/B77				Statistics_Sox2 expression_3BKO-B77
		β-actin			Sox2										Comparison	Adjusted P Value	Summary
Experimental condition	Experimental details	rep1	rep2	rep3	rep1	rep2	rep3	rep1	rep2	rep3	rep1	rep2	rep3		Mock vs. CRISPRoff	0.3428	ns
Mock	B77	33.57	35.26	34.4	40.57	44.79	42.63	1.20852	1.27028	1.23924	1	1	1		Mock vs. CRISPRoff+gRNAs_E1	0.0002	***
CRISPRoff	B77+CRISPRoff	44.93	36.81	42.13	42.38	40.4	42.19	0.943245	1.09753	1.00142	0.780496	0.864006	0.808093		Mock vs. CRISPRoff+gRNAs_E2	0.0001	***
CRISPRoff+gRNAs_E1	B77+CRISPRoff+gRNAs_E1	105.15	96.52	108.64	24.71	25.73	25.21	0.234998	0.266577	0.232051	0.194451	0.209857	0.187252		Mock vs. CRISPRoff+gRNAs_E3	0.0014	**
CRISPRoff+gRNAs_E2	B77+CRISPRoff+gRNAs_E2	106.92	92.08	99.22	37.69	36.24	36.95	0.352507	0.393571	0.372405	0.291685	0.30983	0.30051		Mock vs. CRISPRoff+gRNAs_E4	0.0037	**
CRISPRoff+gRNAs_E3	B77+CRISPRoff+gRNAs_E3	100.2	97.91	99.05	23.71	23.69	16.39	0.236627	0.241957	0.165472	0.195799	0.190476	0.133527
CRISPRoff+gRNAs_E4	B77+CRISPRoff+gRNAs_E4	110.18	88.32	96.07	37.69	41.88	39.73	0.342077	0.474185	0.413553	0.283054	0.373292	0.333714
		raw data						Fold change/β-actin			Fold induction/B126				Statistics_Sox2 expression_3BKO-B126
		β-actin			Sox2										Comparison	Adjusted P Value	Summary
Experimental condition	Experimental details	rep1	rep2	rep3	rep1	rep2	rep3	rep1	rep2	rep3	rep1	rep2	rep3		Mock vs. CRISPRoff	0.4452	ns
Mock	B126	38.02	43.08	39.56	42.66	42.46	42.56	1.12204	0.985608	1.07583	1	1	1		Mock vs. CRISPRoff+gRNAs_E1	0.0101	*
CRISPRoff	B126+CRISPRoff	45.68	40.53	49.09	41.71	40.25	40.21	0.913091	0.993092	0.819108	0.813777	1.00759	0.76137		Mock vs. CRISPRoff+gRNAs_E2	0.0048	**
CRISPRoff+gRNAs_E1	B126+CRISPRoff+gRNAs_E1	86.42	83.16	84.78	41.66	44.49	45.39	0.482064	0.534993	0.535386	0.429632	0.542805	0.497647		Mock vs. CRISPRoff+gRNAs_E3	0.0028	**
CRISPRoff+gRNAs_E2	B126+CRISPRoff+gRNAs_E2	104.63	92.6	98.43	38.42	38.56	38.49	0.367199	0.416415	0.391039	0.32726	0.422495	0.363475		Mock vs. CRISPRoff+gRNAs_E4	0.0024	**
CRISPRoff+gRNAs_E3	B126+CRISPRoff+gRNAs_E3	104.81	103.46	99.09	44.85	45.76	45.3	0.427917	0.442297	0.45716	0.381374	0.448755	0.424936
CRISPRoff+gRNAs_E4	B126+CRISPRoff+gRNAs_E4	90.08	96.15	93.07	43.42	46.18	44.78	0.482016	0.480291	0.481143	0.429589	0.487304	0.447228

## Sheet: Supplementary Fig. 1e
Differential abundance analysis
cluster	contrast	alternative	p.value	odds.ratio
0	contrast-3AKOvs3BKO	l	0.00496657	0.637975
0	contrast-3AKOvs3BKO	g	0.996994	0.637975
0	contrast-3AKOvs3BKO	two.sided	0.00916771	0.637975
0	contrast-3AKOvsWT	l	0.686071	1.08297
0	contrast-3AKOvsWT	g	0.390481	1.08297
0	contrast-3AKOvsWT	two.sided	0.75756	1.08297
0	contrast-3BKOvsWT	l	0.997514	1.69729
0	contrast-3BKOvsWT	g	0.00447722	1.69729
0	contrast-3BKOvsWT	two.sided	0.00782059	1.69729
1	contrast-3AKOvs3BKO	l	0.991867	1.5405
1	contrast-3AKOvs3BKO	g	0.0133574	1.5405
1	contrast-3AKOvs3BKO	two.sided	0.0251382	1.5405
1	contrast-3AKOvsWT	l	0.991966	1.65018
1	contrast-3AKOvsWT	g	0.014269	1.65018
1	contrast-3AKOvsWT	two.sided	0.0264682	1.65018
1	contrast-3BKOvsWT	l	0.658272	1.07132
1	contrast-3BKOvsWT	g	0.429781	1.07132
1	contrast-3BKOvsWT	two.sided	0.818496	1.07132
2	contrast-3AKOvs3BKO	l	0.242169	0.845023
2	contrast-3AKOvs3BKO	g	0.818257	0.845023
2	contrast-3AKOvs3BKO	two.sided	0.464443	0.845023
2	contrast-3AKOvsWT	l	0.270023	0.841196
2	contrast-3AKOvsWT	g	0.802651	0.841196
2	contrast-3AKOvsWT	two.sided	0.472758	0.841196
2	contrast-3BKOvsWT	l	0.535572	0.995407
2	contrast-3BKOvsWT	g	0.556292	0.995407
2	contrast-3BKOvsWT	two.sided	1	0.995407
3	contrast-3AKOvs3BKO	l	0.17657	0.802169
3	contrast-3AKOvs3BKO	g	0.873163	0.802169
3	contrast-3AKOvs3BKO	two.sided	0.339092	0.802169
3	contrast-3AKOvsWT	l	0.320543	0.866481
3	contrast-3AKOvsWT	g	0.761842	0.866481
3	contrast-3AKOvsWT	two.sided	0.620099	0.866481
3	contrast-3BKOvsWT	l	0.669304	1.08011
3	contrast-3BKOvsWT	g	0.420005	1.08011
3	contrast-3BKOvsWT	two.sided	0.814321	1.08011
4	contrast-3AKOvs3BKO	l	0.994895	1.89555
4	contrast-3AKOvs3BKO	g	0.010544	1.89555
4	contrast-3AKOvs3BKO	two.sided	0.0196644	1.89555
4	contrast-3AKOvsWT	l	0.0960482	0.705536
4	contrast-3AKOvsWT	g	0.939429	0.705536
4	contrast-3AKOvsWT	two.sided	0.1705	0.705536
4	contrast-3BKOvsWT	l	0.00026162	0.372295
4	contrast-3BKOvsWT	g	0.999909	0.372295
4	contrast-3BKOvsWT	two.sided	0.000393892	0.372295
5	contrast-3AKOvs3BKO	l	0.864084	1.317
5	contrast-3AKOvs3BKO	g	0.208768	1.317
5	contrast-3AKOvs3BKO	two.sided	0.388826	1.317
5	contrast-3AKOvsWT	l	0.148921	0.712415
5	contrast-3AKOvsWT	g	0.908096	0.712415
5	contrast-3AKOvsWT	two.sided	0.244069	0.712415
5	contrast-3BKOvsWT	l	0.0294424	0.540963
5	contrast-3BKOvsWT	g	0.985785	0.540963
5	contrast-3BKOvsWT	two.sided	0.0444722	0.540963
6	contrast-3AKOvs3BKO	l	0.11905	0.685837
6	contrast-3AKOvs3BKO	g	0.928473	0.685837
6	contrast-3AKOvs3BKO	two.sided	0.204852	0.685837
6	contrast-3AKOvsWT	l	0.726744	1.1717
6	contrast-3AKOvsWT	g	0.406288	1.1717
6	contrast-3AKOvsWT	two.sided	0.720313	1.1717
6	contrast-3BKOvsWT	l	0.959071	1.70837
6	contrast-3BKOvsWT	g	0.0804284	1.70837
6	contrast-3BKOvsWT	two.sided	0.147106	1.70837
7	contrast-3AKOvs3BKO	l	0.987358	2.7228
7	contrast-3AKOvs3BKO	g	0.0412318	2.7228
7	contrast-3AKOvs3BKO	two.sided	0.0577077	2.7228
7	contrast-3AKOvsWT	l	0.813274	1.38593
7	contrast-3AKOvsWT	g	0.344557	1.38593
7	contrast-3AKOvsWT	two.sided	0.635182	1.38593
7	contrast-3BKOvsWT	l	0.206424	0.509214
7	contrast-3BKOvsWT	g	0.922936	0.509214
7	contrast-3BKOvsWT	two.sided	0.348693	0.509214

## Sheet: Supplementary Fig. 2c
	Lefty1+ over DAPI (%)													Statistics_Lefty1+ over DAPI (%)
	WT				3BKO-B77				3BKO-B126					Comparison	Adjusted P Value	Summary
	rep1	rep2	rep3	mean	rep1	rep2	rep3	mean	rep1	rep2	rep3	mean		WT vs. 3BKO-B77	0.0658	ns
EpiSC	62.5	61	62.8	62.1	61	58.5	60.3	59.93	64	63.8	65	64.27		WT vs. 3BKO-B126	0.0658	ns

## Sheet: Supplementary Fig. 2e
	T+ over DAPI (%)													Statistics_T+ over DAPI (%)
	WT				3BKO-B77				3BKO-B126					Comparison	Adjusted P Value	Summary
	rep1	rep2	rep3	mean	rep1	rep2	rep3	mean	rep1	rep2	rep3	mean		Meso_T24
Meso_T24	76.1062	65	73	71.37	14.5408	18	16	16.18	16.0494	15	14.5	15.18		WT vs. 3BKO-B77	<0.0001	***
Meso_T48	27.1605	23	24	24.72	0.37594	0.36	0.32	0.352	0.446429	0.3	0.29	0.3455		WT vs. 3BKO-B126	<0.0001	***
														Meso_T48
														WT vs. 3BKO-B77	<0.0001	***
														WT vs. 3BKO-B126	<0.0001	***
	Sox1+ over DAPI (%)													Statistics_Sox1+ over DAPI (%)
	WT				3BKO-B77				3BKO-B126					Comparison	Adjusted P Value	Summary
	rep1	rep2	rep3	mean	rep1	rep2	rep3	mean	rep1	rep2	rep3	mean		Meso_T24
Meso_T24	0.442478	0.56	0.38	0.4608	1.27551	1.09	1.34	1.235	1.85185	1.56	1.73	1.714		WT vs. 3BKO-B77	0.8229	ns
Meso_T48	0.411523	0.51	0.48	0.4672	65.0376	58.13	60.27	61.15	54.9107	51.28	49.75	51.98		WT vs. 3BKO-B126	0.6163	ns
														Meso_T48
														WT vs. 3BKO-B77	<0.0001	***
														WT vs. 3BKO-B126	<0.0001	***

## Sheet: Supplementary Fig. 2f
	Cell count																			Statistics_Cell count
	WT						3BKO-B77						3BKO-B126							Comparison	Adjusted P Value	Summary
	cell number			normalized cell number			cell number			normalized cell number			cell number			normalized cell number				Meso_T24
	rep1	rep2	rep3	rep1	rep2	rep3	rep1	rep2	rep3	rep1	rep2	rep3	rep1	rep2	rep3	rep1	rep2	rep3		WT vs. 3BKO-B77	0.6183	ns
Meso_T24	452	450	482	100	100	100	374	438	468	82.7434	97.3333	97.0954	500	460	430	110.619	102.222	89.2116		WT vs. 3BKO-B126	0.996	ns
Meso_T48	510	542	418	100	100	100	424	406	414	83.1373	74.9077	99.0431	428	414	476	83.9216	76.3838	113.876		Meso_T48
																				WT vs. 3BKO-B77	0.2349	ns
																				WT vs. 3BKO-B126	0.5478	ns

[truncated: 1 more sheets: Supplementary Fig. 10d]
